# Supplementary material for: A Dense Brown Trout (Salmo trutta) Linkage Map Reveals Recent Chromosomal Rearrangements in the Salmo Genus and the Impact of Selection on Linked Neutral Diversity
Source: G3 (Bethesda). 2017 Feb 24;7(4):1365–76. doi: 10.1534/g3.116.038497 (PMC5386884; doi:10.1534/g3.116.038497)
Supplement: Supplementary file 1 [file 1365FileS1.zip]

Archive with 5 entries (4 files):
- FileS1/
- FileS1/Family1.map
- FileS1/Family1_filtreJM.loc
- FileS1/Family2.map
- FileS1/Family2_filtreJM.loc
