# Supplementary material for: A Dense Brown Trout (Salmo trutta) Linkage Map Reveals Recent Chromosomal Rearrangements in the Salmo Genus and the Impact of Selection on Linked Neutral Diversity
Source: G3 (Bethesda). 2017 Feb 24;7(4):1365–76. doi: 10.1534/g3.116.038497 (PMC5386884; doi:10.1534/g3.116.038497)
Supplement: Supplementary file 1 [file 1365FileS1.zip › FileS1/Family1.map]

Family	Locus	LG	position_cM
1	388394	1	0.000
1	277437	1	12.078
1	7377	1	12.885
1	387933	1	26.338
1	275808	1	31.727
1	275809	1	32.740
1	275746	1	33.723
1	275747	1	34.577
1	275730	1	34.892
1	275731	1	35.537
1	275616	1	36.938
1	275617	1	36.972
1	275609	1	37.116
1	275611	1	37.126
1	275515	1	37.670
1	275517	1	37.881
1	387283	1	39.752
1	387284	1	39.801
1	389206	1	43.233
1	79137	1	44.827
1	276023	1	44.862
1	384121	1	47.728
1	384122	1	47.760
1	383967	1	48.991
1	383978	1	49.367
1	384159	1	49.564
1	384130	1	49.708
1	383976	1	49.737
1	383906	1	50.079
1	383928	1	50.190
1	386856	1	51.647
1	386529	1	53.005
1	386528	1	53.021
1	384341	1	53.295
1	386693	1	53.427
1	386642	1	53.989
1	2982	1	54.207
1	294822	1	54.286
1	384438	1	54.314
1	386591	1	54.430
1	384432	1	54.453
1	386601	1	54.525
1	384407	1	54.555
1	15382	1	54.567
1	384436	1	54.698
1	384896	1	55.100
1	384895	1	55.168
1	386703	1	55.202
1	384893	1	55.353
1	384668	1	56.085
1	210453	1	56.218
1	384857	1	56.620
1	384858	1	56.659
1	384598	1	56.942
1	384582	1	57.008
1	384587	1	57.146
1	384589	1	57.249
1	384581	1	57.583
1	384959	1	57.878
1	384977	1	58.552
1	274548	1	58.574
1	384997	1	59.087
1	385108	1	61.919
1	385123	1	62.525
1	385089	1	63.006
1	385143	1	63.225
1	385100	1	63.515
1	385236	1	63.627
1	385235	1	63.659
1	385107	1	63.892
1	385173	1	63.975
1	385130	1	64.039
1	385195	1	64.212
1	385149	1	64.629
1	385294	1	66.971
1	385342	1	67.927
1	385379	1	68.207
1	385386	1	68.354
1	385380	1	68.514
1	385405	1	68.664
1	385532	1	70.180
1	385445	1	70.428
1	385569	1	70.625
1	385567	1	70.879
1	385527	1	70.897
1	385556	1	70.908
1	385582	1	71.840
1	137190	1	74.627
1	385619	1	74.718
1	318255	1	74.806
1	385620	1	74.956
1	385636	1	75.032
1	385716	1	75.835
1	385714	1	76.779
1	385713	1	76.909
1	385624	1	77.360
1	277438	1	8.707
1	386002	1	82.313
1	386030	1	83.199
1	386978	1	87.140
1	386929	1	88.050
1	386872	1	88.537
1	386931	1	89.110
1	386874	1	89.593
1	386917	1	89.928
1	309890	1	90.330
1	386944	1	90.491
1	386945	1	90.503
1	386896	1	90.561
1	386895	1	90.606
1	387061	1	90.914
1	387060	1	90.976
1	387276	1	91.722
1	387991	1	91.737
1	387863	1	91.977
1	387624	1	91.980
1	387862	1	91.988
1	387320	1	92.021
1	387586	1	92.047
1	387295	1	92.073
1	387585	1	92.099
1	387692	1	92.378
1	387690	1	92.396
1	387456	1	92.733
1	388446	1	92.932
1	388040	1	93.208
1	387569	1	93.430
1	387568	1	93.458
1	387477	1	93.840
1	388081	1	94.973
1	387947	1	96.923
1	1592	2	0.000
1	150765	2	1.634
1	150792	2	2.532
1	150791	2	2.541
1	148549	2	11.029
1	145328	2	11.770
1	285010	2	12.338
1	148919	2	12.784
1	148550	2	13.083
1	148855	2	13.396
1	148715	2	13.561
1	6800	2	13.670
1	147427	2	13.949
1	53308	2	14.055
1	148823	2	14.180
1	148952	2	14.324
1	148897	2	14.387
1	149227	2	14.441
1	149237	2	14.463
1	148959	2	14.701
1	146509	2	14.709
1	149199	2	14.714
1	285489	2	14.726
1	148827	2	14.734
1	147331	2	14.735
1	149559	2	14.736
1	147332	2	14.737
1	148870	2	14.739
1	148914	2	14.740
1	148876	2	14.743
1	148793	2	14.745
1	149735	2	14.746
1	148874	2	14.747
1	148824	2	14.749
1	144516	2	14.760
1	146743	2	14.762
1	425920	2	14.785
1	143953	2	14.853
1	149235	2	14.964
1	148765	2	14.975
1	150297	2	15.091
1	149569	2	15.351
1	143847	2	15.535
1	148780	2	15.799
1	145071	2	15.979
1	148574	2	16.131
1	284783	2	16.340
1	148820	2	16.551
1	148778	2	16.710
1	148528	2	17.146
1	147546	2	17.155
1	148994	2	19.287
1	148213	2	20.717
1	148214	2	20.725
1	148224	2	20.916
1	148218	2	21.428
1	15278	2	21.958
1	15279	2	22.184
1	148202	2	23.279
1	145087	2	26.882
1	146786	2	44.961
1	146542	2	45.608
1	146674	2	45.973
1	146570	2	46.313
1	146545	2	46.617
1	146544	2	46.632
1	146529	2	46.641
1	145605	2	46.907
1	145604	2	46.934
1	145579	2	47.245
1	145576	2	47.309
1	146363	2	47.591
1	146008	2	47.895
1	145357	2	47.956
1	187273	2	48.057
1	145687	2	48.116
1	146338	2	48.304
1	146391	2	48.589
1	144684	2	49.167
1	144758	2	49.451
1	144899	2	49.672
1	144914	2	49.911
1	144900	2	50.088
1	145053	2	50.979
1	145206	2	51.483
1	144504	2	52.273
1	144431	2	52.838
1	144406	2	52.931
1	144452	2	52.951
1	144450	2	52.961
1	144273	2	55.428
1	144367	2	56.519
1	143954	2	57.816
1	144253	2	58.350
1	144072	2	58.879
1	144070	2	58.965
1	144002	2	59.400
1	144080	2	59.504
1	143706	2	59.756
1	143986	2	60.152
1	144000	2	60.515
1	143863	2	60.761
1	143719	2	61.119
1	143748	2	61.249
1	143526	2	62.339
1	143584	2	62.374
1	143696	2	62.758
1	143599	2	63.062
1	143534	2	63.296
1	143695	2	63.916
1	143453	2	64.741
1	143293	2	65.294
1	143568	2	67.627
1	143157	2	71.774
1	142664	2	79.081
1	142491	2	82.704
1	142360	2	83.132
1	142350	2	83.583
1	142482	2	83.913
1	150259	2	92.581
1	150258	2	92.893
1	148415	2	93.237
1	15181	2	93.328
1	150700	2	93.846
1	150701	2	93.920
1	15182	2	94.159
1	148416	2	95.004
1	143941	2	97.181
1	99480	3	0.000
1	100040	3	6.722
1	99866	3	6.832
1	100066	3	7.244
1	100067	3	7.246
1	100168	3	9.855
1	100201	3	10.261
1	99871	3	11.949
1	101051	3	13.226
1	100169	3	13.559
1	100971	3	15.210
1	100369	3	16.313
1	102570	3	16.465
1	100448	3	16.602
1	101848	3	16.802
1	101409	3	16.886
1	101732	3	16.893
1	102127	3	16.917
1	103822	3	16.952
1	100988	3	16.981
1	103517	3	16.982
1	142304	3	17.208
1	104165	3	17.351
1	100784	3	19.110
1	100786	3	19.224
1	100855	3	19.556
1	100854	3	19.560
1	100830	3	21.615
1	100652	3	22.802
1	101180	3	27.775
1	101770	3	36.555
1	101877	3	38.462
1	102683	3	39.686
1	102319	3	40.628
1	102320	3	40.722
1	102679	3	41.714
1	103563	3	45.492
1	131481	3	48.067
1	1998	3	49.172
1	1997	3	49.419
1	104444	3	49.871
1	130510	3	51.060
1	130509	3	51.071
1	105073	3	51.716
1	105075	3	52.194
1	104975	3	52.422
1	104058	3	53.788
1	319519	4	0.000
1	319502	4	1.072
1	319500	4	1.093
1	111037	4	1.653
1	25419	4	1.961
1	320265	4	3.120
1	319573	4	3.245
1	319699	4	3.366
1	319701	4	3.369
1	320438	4	4.191
1	320439	4	4.377
1	320163	4	4.495
1	321285	4	4.857
1	321830	4	5.567
1	321528	4	5.911
1	322497	4	8.579
1	310193	4	12.785
1	310510	4	14.021
1	310583	4	14.289
1	310619	4	14.656
1	310614	4	15.195
1	310623	4	16.321
1	310612	4	17.449
1	311600	4	24.657
1	310858	4	25.453
1	310856	4	25.728
1	310981	4	25.934
1	310875	4	26.084
1	311114	4	27.042
1	311224	4	27.468
1	311556	4	28.889
1	311753	4	29.871
1	311755	4	30.306
1	311345	4	30.830
1	311239	4	31.468
1	311241	4	31.534
1	311172	4	32.453
1	311510	4	33.716
1	311979	4	35.348
1	315546	4	35.766
1	311978	4	36.256
1	312225	4	36.560
1	312224	4	36.564
1	312230	4	37.006
1	312473	4	37.373
1	313983	4	37.442
1	312151	4	37.572
1	160816	4	37.764
1	313444	4	37.953
1	314215	4	38.057
1	311266	4	38.362
1	312084	4	38.447
1	312083	4	38.506
1	314858	4	38.584
1	312559	4	38.783
1	314490	4	39.156
1	314491	4	39.237
1	314690	4	39.449
1	313227	4	40.229
1	313225	4	40.377
1	313233	4	40.678
1	313232	4	40.922
1	314223	4	41.642
1	314120	4	42.321
1	315100	4	42.688
1	311870	4	42.815
1	311877	4	43.007
1	312437	4	43.206
1	315253	4	43.356
1	315692	4	43.508
1	315471	4	44.077
1	314028	4	44.657
1	314027	4	44.735
1	314133	4	45.203
1	315192	4	45.438
1	314675	4	45.641
1	314276	4	45.931
1	442	4	46.247
1	315547	4	47.446
1	253212	4	48.403
1	10421	4	49.185
1	264249	4	51.388
1	264248	4	51.547
1	253309	4	55.541
1	253308	4	55.681
1	254505	4	56.452
1	255329	4	56.962
1	131662	5	0.000
1	131663	5	0.351
1	131337	5	2.026
1	131338	5	2.034
1	131708	5	2.747
1	132025	5	3.482
1	132065	5	3.767
1	4691	5	4.488
1	16454	5	5.350
1	132208	5	5.937
1	132430	5	7.344
1	132638	5	7.757
1	132636	5	7.783
1	54308	5	7.923
1	54307	5	7.923
1	132772	5	8.689
1	132441	5	9.254
1	132439	5	9.529
1	133358	5	14.397
1	133357	5	14.654
1	133441	5	15.264
1	133615	5	15.871
1	133687	5	17.746
1	133768	5	19.630
1	133766	5	19.724
1	7659	5	21.779
1	141711	5	21.918
1	134260	5	22.679
1	134259	5	23.061
1	134043	5	23.530
1	134508	5	24.563
1	134426	5	25.471
1	134743	5	27.447
1	134744	5	27.612
1	134721	5	28.439
1	134722	5	28.507
1	136344	5	28.798
1	136270	5	29.002
1	135994	5	29.060
1	136129	5	29.093
1	136128	5	29.101
1	134879	5	29.139
1	136223	5	29.250
1	135036	5	29.380
1	136394	5	29.622
1	136416	5	30.015
1	136503	5	31.031
1	136569	5	31.165
1	130655	5	31.268
1	130656	5	31.297
1	136570	5	31.309
1	136511	5	31.683
1	136512	5	31.820
1	133486	5	32.677
1	137374	5	33.104
1	7277	5	33.604
1	136808	5	33.660
1	136675	5	34.142
1	130606	5	34.261
1	136947	5	34.397
1	136061	5	34.890
1	136943	5	35.007
1	140044	5	35.309
1	136935	5	35.336
1	137711	5	35.911
1	138430	5	36.028
1	138916	5	36.335
1	193920	5	36.335
1	142240	5	36.348
1	137329	5	36.349
1	137993	5	36.355
1	137783	5	36.377
1	138062	5	36.377
1	138123	5	36.380
1	137330	5	36.382
1	139119	5	36.385
1	131190	5	36.386
1	137447	5	36.395
1	138397	5	36.395
1	134046	5	36.397
1	138497	5	36.401
1	7002	5	36.420
1	137440	5	36.643
1	139024	5	36.827
1	11561	5	36.947
1	137256	5	37.175
1	137258	5	37.525
1	137050	5	38.043
1	138157	5	38.095
1	137052	5	38.184
1	137332	5	38.668
1	137331	5	38.696
1	137099	5	40.206
1	137772	5	41.042
1	137219	5	41.651
1	138032	5	42.477
1	137257	5	43.146
1	56383	5	45.489
1	141348	5	45.574
1	141346	5	45.579
1	137560	5	46.495
1	137681	5	46.941
1	137511	5	47.642
1	137510	5	47.888
1	137832	5	49.233
1	137831	5	49.414
1	138079	5	51.405
1	138080	5	51.597
1	298181	5	52.057
1	138180	5	52.427
1	138368	5	55.223
1	138574	5	56.203
1	138447	5	56.452
1	46487	5	56.752
1	131721	5	57.022
1	138495	5	57.347
1	141323	5	58.425
1	138714	5	59.355
1	138713	5	59.497
1	138803	5	61.557
1	139543	5	62.264
1	139206	5	64.286
1	139299	5	64.797
1	139209	5	65.582
1	138991	5	66.294
1	138990	5	66.303
1	139019	5	66.656
1	139114	5	67.058
1	2918	5	68.184
1	139661	5	69.552
1	140717	5	72.326
1	141904	5	73.062
1	141974	5	73.573
1	142031	5	73.609
1	12079	5	73.664
1	141736	5	74.010
1	8587	5	74.436
1	141883	5	74.920
1	141783	5	75.401
1	141784	5	76.348
1	207300	6	-5.948
1	91784	6	-4.649
1	91508	6	-4.056
1	10215	6	0.000
1	211456	6	0.054
1	2907	6	2.662
1	91969	6	3.161
1	211442	6	3.854
1	206930	6	16.248
1	206929	6	16.502
1	207097	6	16.894
1	207190	6	17.988
1	207057	6	18.099
1	207058	6	18.128
1	207098	6	18.516
1	207401	6	19.556
1	207522	6	20.300
1	207764	6	21.681
1	207799	6	22.198
1	207801	6	22.880
1	207850	6	23.154
1	207875	6	23.561
1	37832	6	25.070
1	208045	6	26.111
1	208044	6	26.113
1	208318	6	27.501
1	208482	6	28.544
1	208414	6	29.124
1	208320	6	29.494
1	89976	6	30.394
1	89977	6	30.499
1	208841	6	32.443
1	208916	6	33.259
1	209166	6	34.608
1	209389	6	35.264
1	218452	6	35.480
1	209173	6	35.498
1	209769	6	36.057
1	218291	6	36.173
1	209784	6	36.592
1	209759	6	36.596
1	206907	6	36.724
1	209780	6	36.747
1	209710	6	36.856
1	209752	6	36.968
1	218076	6	37.240
1	207012	6	37.605
1	215376	6	37.904
1	215375	6	37.909
1	206910	6	38.390
1	209331	6	38.578
1	208932	6	38.765
1	217111	6	38.799
1	208082	6	38.813
1	215909	6	38.820
1	208567	6	38.841
1	214367	6	38.852
1	215281	6	38.853
1	216363	6	38.914
1	213018	6	38.926
1	208929	6	39.257
1	208584	6	39.369
1	211497	6	39.404
1	210163	6	39.432
1	211238	6	39.518
1	211239	6	39.580
1	89588	6	39.765
1	211270	6	39.780
1	210948	6	39.854
1	211532	6	40.267
1	206936	6	40.270
1	211533	6	40.394
1	219997	6	40.748
1	211619	6	40.850
1	208066	6	41.125
1	212072	6	43.204
1	212236	6	44.390
1	212261	6	44.406
1	212300	6	44.510
1	212234	6	45.096
1	218042	6	47.035
1	57615	6	47.039
1	212438	6	47.043
1	9700	6	47.253
1	57614	6	47.287
1	212383	6	47.805
1	214317	6	49.788
1	212796	6	50.616
1	212895	6	50.954
1	212897	6	50.955
1	212894	6	50.968
1	212899	6	51.477
1	212933	6	51.917
1	213052	6	52.591
1	213352	6	54.128
1	213267	6	54.794
1	213266	6	55.377
1	213621	6	57.193
1	213633	6	57.210
1	213619	6	57.335
1	213776	6	57.442
1	213856	6	57.564
1	213450	6	57.961
1	213634	6	57.976
1	214056	6	62.103
1	214058	6	62.345
1	213992	6	62.499
1	214059	6	62.778
1	214433	6	66.536
1	214410	6	67.144
1	214642	6	67.925
1	214439	6	68.638
1	214722	6	70.929
1	214725	6	71.312
1	214906	6	72.143
1	215034	6	73.238
1	218839	6	84.945
1	217434	6	86.817
1	219223	6	88.116
1	218635	6	88.660
1	218634	6	88.713
1	219619	6	88.985
1	219891	6	89.322
1	218782	6	89.397
1	2287	6	89.501
1	219771	6	89.651
1	218552	6	89.960
1	219595	6	90.028
1	219545	6	90.129
1	103644	6	90.455
1	218649	6	91.034
1	219155	6	91.312
1	218168	6	91.981
1	219321	6	92.744
1	219320	6	93.914
1	218719	6	95.616
1	217849	6	97.042
1	356631	7	0.000
1	356661	7	1.596
1	356974	7	3.253
1	364219	7	4.020
1	356546	7	4.976
1	356527	7	5.442
1	364414	7	5.879
1	361318	7	6.365
1	135407	7	6.402
1	364343	7	6.638
1	363647	7	6.641
1	358509	7	6.650
1	358508	7	6.654
1	364400	7	6.693
1	362023	7	6.734
1	356436	7	6.747
1	364533	7	6.749
1	364412	7	7.875
1	363783	7	8.068
1	363766	7	8.166
1	356879	7	9.118
1	357114	7	9.784
1	357124	7	10.059
1	356456	7	10.515
1	357115	7	11.229
1	356692	7	11.718
1	357268	7	12.461
1	358050	7	12.977
1	357200	7	13.854
1	356700	7	13.993
1	364511	7	14.379
1	356458	7	14.837
1	359106	7	15.113
1	360534	7	15.308
1	360536	7	15.315
1	359743	7	15.330
1	358749	7	15.548
1	358750	7	15.552
1	356898	7	15.718
1	364425	7	15.898
1	357831	7	15.956
1	358690	7	15.964
1	360831	7	15.964
1	360422	7	15.965
1	356906	7	15.974
1	356525	7	15.987
1	356524	7	15.987
1	364413	7	16.002
1	356419	7	16.009
1	357217	7	16.021
1	360133	7	16.023
1	356421	7	16.028
1	356946	7	16.044
1	360402	7	16.216
1	356899	7	16.342
1	358540	7	16.384
1	360417	7	16.405
1	357477	7	16.500
1	360742	7	16.693
1	360743	7	16.704
1	358531	7	16.880
1	358919	7	17.456
1	361315	7	17.615
1	359071	7	18.257
1	363859	7	18.403
1	359571	7	18.438
1	358970	7	18.741
1	359231	7	18.971
1	359531	7	18.983
1	330246	7	19.111
1	358539	7	19.465
1	359064	7	19.632
1	359063	7	19.650
1	283536	7	19.713
1	358933	7	19.886
1	361096	7	20.149
1	361098	7	20.155
1	360832	7	20.696
1	359232	7	21.560
1	360484	7	23.074
1	360147	7	23.553
1	360146	7	23.861
1	360436	7	24.835
1	362055	7	25.439
1	326697	7	25.685
1	360435	7	26.295
1	361127	7	26.580
1	361394	7	27.582
1	361211	7	27.968
1	361806	7	28.255
1	363103	7	28.715
1	363156	7	29.033
1	362281	7	29.519
1	363434	7	30.097
1	362164	7	31.093
1	362196	7	32.793
1	361842	7	33.171
1	361841	7	33.332
1	361209	7	34.172
1	361492	7	36.516
1	8744	8	-0.018
1	8745	8	0.000
1	14821	8	1.080
1	280782	8	2.008
1	280500	8	2.210
1	278299	8	3.701
1	289983	8	3.983
1	289984	8	4.108
1	13569	8	4.935
1	278306	8	5.451
1	280960	8	6.514
1	280215	8	7.764
1	280225	8	8.285
1	280027	8	10.134
1	20291	8	10.659
1	276834	8	11.578
1	279937	8	12.473
1	279951	8	12.587
1	286441	8	13.079
1	279755	8	13.822
1	279449	8	16.100
1	279484	8	16.449
1	279448	8	16.752
1	279409	8	17.065
1	280924	8	18.393
1	280923	8	18.536
1	279245	8	19.082
1	279246	8	19.138
1	279076	8	19.211
1	279231	8	19.877
1	279232	8	19.885
1	279334	8	21.712
1	271800	8	22.452
1	276152	8	22.853
1	280075	8	23.174
1	286380	8	23.561
1	279073	8	23.800
1	279074	8	23.823
1	285845	8	24.145
1	280181	8	24.683
1	283891	8	24.711
1	286062	8	24.714
1	284335	8	24.718
1	285904	8	24.723
1	279603	8	24.739
1	284333	8	24.740
1	280035	8	24.744
1	339706	8	24.749
1	339704	8	24.749
1	279360	8	24.749
1	281995	8	24.759
1	286454	8	24.769
1	38659	8	24.769
1	456131	8	24.769
1	279822	8	24.770
1	282596	8	24.779
1	285333	8	24.782
1	280352	8	24.792
1	282598	8	24.792
1	279085	8	24.793
1	280019	8	24.800
1	286048	8	24.831
1	286053	8	25.000
1	38661	8	25.256
1	46040	8	25.330
1	53254	8	25.523
1	286179	8	25.733
1	286180	8	25.763
1	286272	8	25.775
1	285955	8	25.927
1	286050	8	25.953
1	279139	8	26.094
1	285979	8	26.184
1	279055	8	26.668
1	286125	8	26.710
1	286007	8	27.067
1	279573	8	27.427
1	285917	8	27.431
1	286175	8	28.026
1	285726	8	29.489
1	280207	8	31.177
1	281655	8	32.271
1	281654	8	37.383
1	281044	8	37.629
1	280541	8	37.883
1	178746	8	38.025
1	279038	8	38.048
1	282439	8	38.557
1	282962	8	38.995
1	283119	8	39.176
1	283120	8	39.176
1	284150	8	39.225
1	283339	8	39.228
1	283929	8	39.270
1	283856	8	39.385
1	282757	8	39.851
1	280747	8	40.414
1	284120	8	41.014
1	281580	8	42.984
1	72263	9	0.000
1	72262	9	0.232
1	65609	9	1.097
1	79170	9	1.531
1	14473	9	1.765
1	78897	9	1.982
1	68194	9	2.357
1	68192	9	2.503
1	68221	9	3.146
1	68159	9	3.556
1	71075	9	4.318
1	69209	9	4.768
1	68450	9	5.138
1	68646	9	5.249
1	68681	9	5.488
1	11916	9	5.726
1	65651	9	5.915
1	11917	9	6.142
1	68042	9	6.213
1	65696	9	6.277
1	79847	9	6.444
1	59583	9	6.457
1	96092	9	6.473
1	60062	9	6.649
1	59582	9	6.720
1	78812	9	6.890
1	72667	9	7.010
1	72664	9	7.032
1	66451	9	7.343
1	79763	9	7.618
1	80801	9	8.354
1	62225	9	9.120
1	69027	9	11.908
1	69689	9	13.852
1	69758	9	14.717
1	69613	9	15.491
1	69803	9	16.026
1	70004	9	16.596
1	70005	9	16.935
1	45757	9	17.056
1	45756	9	17.153
1	69940	9	17.518
1	70035	9	17.738
1	87912	9	18.225
1	70116	9	19.615
1	69785	9	20.994
1	70334	9	22.618
1	70342	9	24.256
1	70821	9	26.189
1	199676	9	26.493
1	70644	9	27.031
1	70623	9	27.461
1	70646	9	27.802
1	70624	9	28.258
1	71147	9	29.172
1	71149	9	29.246
1	71197	9	31.564
1	71438	9	34.552
1	71396	9	35.121
1	71397	9	35.557
1	71583	9	39.004
1	71966	9	45.088
1	72016	9	45.248
1	72008	9	45.852
1	71926	9	46.150
1	72040	9	46.617
1	72258	9	49.030
1	72317	9	49.314
1	72316	9	49.400
1	72218	9	50.727
1	72240	9	50.765
1	72132	9	51.194
1	72212	9	51.364
1	72267	9	52.277
1	72357	9	54.342
1	72455	9	56.917
1	72440	9	57.227
1	72583	9	57.888
1	72598	9	58.040
1	72601	9	58.078
1	72596	9	58.177
1	72603	9	58.445
1	72611	9	58.664
1	72452	9	59.193
1	72451	9	59.537
1	72813	9	61.166
1	72812	9	61.167
1	227187	10	0.000
1	227662	10	0.309
1	227658	10	1.253
1	229201	10	12.085
1	229243	10	13.129
1	228873	10	13.619
1	229069	10	13.978
1	229028	10	14.242
1	229267	10	14.386
1	233557	10	14.476
1	229273	10	14.763
1	228807	10	15.134
1	228806	10	15.189
1	233555	10	15.567
1	229037	10	15.593
1	229426	10	15.606
1	229044	10	15.790
1	229045	10	15.977
1	229196	10	16.157
1	234790	10	16.497
1	229631	10	16.813
1	229592	10	16.833
1	229593	10	16.933
1	230618	10	16.969
1	231232	10	17.396
1	234401	10	17.828
1	234380	10	17.853
1	231310	10	17.870
1	231660	10	17.904
1	233615	10	17.908
1	231472	10	17.914
1	445610	10	17.918
1	230838	10	17.922
1	234379	10	17.926
1	233032	10	17.930
1	234150	10	17.931
1	231470	10	17.934
1	234358	10	17.939
1	231228	10	17.943
1	231449	10	17.957
1	228694	10	18.217
1	229634	10	18.262
1	230326	10	18.394
1	228659	10	18.473
1	228752	10	18.534
1	228637	10	18.612
1	228648	10	18.889
1	228557	10	19.102
1	229716	10	21.727
1	229710	10	22.052
1	45566	10	22.496
1	324724	10	23.309
1	229916	10	26.368
1	230420	10	30.462
1	230356	10	31.672
1	230348	10	31.688
1	230638	10	35.108
1	230944	10	37.329
1	230997	10	38.386
1	230996	10	38.408
1	230895	10	39.151
1	231948	10	41.942
1	231926	10	43.081
1	232458	10	46.284
1	232051	10	47.399
1	232702	10	48.963
1	220265	10	49.244
1	220266	10	51.209
1	220445	10	53.693
1	220432	10	54.262
1	220315	10	54.987
1	236532	10	55.065
1	220313	10	55.246
1	220165	10	55.761
1	235666	10	55.959
1	220072	10	56.198
1	235660	10	56.524
1	236553	10	57.192
1	220042	10	57.862
1	220570	10	59.803
1	220650	10	59.817
1	220585	10	59.836
1	220654	10	59.838
1	220584	10	61.330
1	355848	10	62.566
1	119486	11	0.000
1	120128	11	0.311
1	125996	11	0.684
1	120281	11	0.904
1	120745	11	1.087
1	127832	11	1.216
1	125181	11	1.379
1	121895	11	1.444
1	120846	11	1.614
1	119868	11	1.841
1	119869	11	1.848
1	123780	11	1.848
1	420340	11	1.871
1	120719	11	1.881
1	120748	11	1.882
1	119497	11	1.887
1	125556	11	1.889
1	125555	11	1.892
1	120260	11	1.894
1	121351	11	1.897
1	120749	11	1.901
1	120175	11	1.938
1	83392	11	2.213
1	123609	11	2.321
1	121339	11	2.429
1	127724	11	2.618
1	127723	11	2.680
1	125178	11	3.148
1	126576	11	3.905
1	119193	11	7.030
1	119176	11	7.399
1	119047	11	7.433
1	119102	11	7.950
1	119103	11	7.951
1	85408	12	-7.075
1	85145	12	-2.182
1	85496	12	-1.296
1	86472	12	0.000
1	86499	12	0.437
1	86501	12	0.819
1	86560	12	0.852
1	84750	12	3.470
1	85645	12	4.218
1	85644	12	4.244
1	84762	12	6.479
1	84694	12	6.935
1	84125	12	7.740
1	84323	12	8.297
1	82630	12	10.886
1	86715	12	11.982
1	84981	12	12.166
1	86328	12	12.336
1	86327	12	12.337
1	83961	12	12.452
1	85042	12	12.824
1	85405	12	12.824
1	85293	12	12.829
1	85602	12	12.829
1	86673	12	12.853
1	85404	12	12.855
1	84594	12	12.856
1	83939	12	12.856
1	86648	12	12.858
1	85546	12	12.873
1	85541	12	12.931
1	85539	12	12.933
1	84945	12	13.325
1	83734	12	13.570
1	84951	12	13.703
1	83736	12	14.065
1	83669	12	14.260
1	85340	12	14.546
1	83649	12	14.671
1	125782	12	15.178
1	125781	12	15.254
1	83852	12	16.273
1	82932	12	16.617
1	83854	12	16.745
1	82901	12	17.123
1	83720	12	17.750
1	82937	12	18.747
1	83087	12	19.558
1	92337	12	22.721
1	128654	12	23.588
1	256380	12	24.396
1	129127	12	26.106
1	13989	12	26.262
1	88598	12	26.936
1	88597	12	27.192
1	16355	12	29.265
1	18032	12	30.164
1	16046	12	30.824
1	14336	12	31.417
1	10565	12	32.276
1	10564	12	32.446
1	14337	12	33.680
1	53674	12	35.606
1	53675	12	36.350
1	128933	12	38.148
1	365536	13	-0.088
1	365537	13	0.000
1	365301	13	2.570
1	364953	13	6.132
1	364896	13	7.346
1	365846	13	16.902
1	369263	13	17.463
1	365959	13	17.796
1	365960	13	17.796
1	370359	13	18.308
1	365991	13	18.699
1	370366	13	18.920
1	197652	13	19.159
1	365924	13	19.316
1	365957	13	19.367
1	365844	13	19.433
1	366932	13	19.789
1	370594	13	19.811
1	367300	13	19.830
1	366354	13	19.839
1	366986	13	19.850
1	365996	13	19.855
1	365069	13	19.858
1	365068	13	19.858
1	366085	13	19.865
1	268471	13	19.867
1	365665	13	19.878
1	365663	13	19.878
1	365751	13	19.880
1	366063	13	19.883
1	366585	13	19.889
1	366464	13	19.889
1	366409	13	19.890
1	366319	13	19.890
1	365890	13	19.890
1	366586	13	19.891
1	365053	13	19.891
1	365625	13	19.891
1	365624	13	19.891
1	365699	13	19.892
1	365700	13	19.892
1	366084	13	19.892
1	365781	13	19.892
1	370500	13	19.893
1	365763	13	19.894
1	365822	13	19.903
1	365310	13	19.904
1	366320	13	19.906
1	365993	13	19.906
1	365994	13	19.907
1	365782	13	19.917
1	370413	13	20.190
1	365925	13	20.448
1	365934	13	20.546
1	365949	13	20.676
1	15321	13	20.933
1	276245	13	21.429
1	366004	13	22.109
1	197185	13	22.805
1	369295	13	23.040
1	364827	13	33.458
1	367880	13	37.482
1	12644	13	40.911
1	8277	13	48.751
1	299184	14	0.000
1	308924	14	0.048
1	176392	14	0.513
1	302177	14	1.856
1	302172	14	1.863
1	307010	14	2.219
1	381867	14	28.883
1	381868	14	28.902
1	382172	14	30.256
1	382586	14	31.013
1	381651	14	32.287
1	221102	14	32.721
1	382436	14	32.745
1	382528	14	33.143
1	382443	14	33.625
1	382662	14	34.862
1	382660	14	35.053
1	383008	14	38.165
1	382783	14	39.540
1	383257	14	46.756
1	383256	14	47.257
1	306724	14	47.788
1	306722	14	47.813
1	382588	14	48.142
1	382454	14	48.411
1	303493	14	48.420
1	380927	14	48.626
1	43437	14	48.723
1	330059	14	48.728
1	330060	14	48.731
1	382843	14	48.734
1	382842	14	48.737
1	378667	14	48.745
1	378664	14	48.745
1	43438	14	48.749
1	378652	14	49.056
1	381237	14	49.317
1	380514	14	49.467
1	378028	14	49.965
1	378018	14	51.633
1	380507	14	52.864
1	380705	14	53.676
1	380995	14	54.752
1	378125	14	54.787
1	378160	14	55.740
1	381006	14	55.935
1	378800	14	58.913
1	379079	14	60.513
1	379080	14	60.563
1	379503	14	62.935
1	380503	14	64.919
1	379985	14	65.483
1	381502	14	65.780
1	380512	14	66.242
1	380860	14	70.583
1	381828	14	81.502
1	381809	14	83.740
1	381784	14	85.557
1	382010	14	96.148
1	382300	14	99.867
1	382302	14	100.005
1	110811	15	-13.008
1	343726	15	0.000
1	344435	15	3.103
1	344842	15	6.847
1	152193	15	13.973
1	118829	15	15.271
1	347714	15	18.053
1	347602	15	19.312
1	347746	15	19.866
1	678	15	20.197
1	347478	15	20.484
1	347251	15	21.361
1	347430	15	21.593
1	7735	15	22.071
1	347276	15	22.945
1	679	15	23.780
1	347575	15	24.661
1	347576	15	24.698
1	321117	15	26.441
1	348075	15	27.811
1	106154	15	30.022
1	106398	15	33.266
1	273594	15	33.329
1	178738	15	33.773
1	106827	15	34.368
1	107426	15	36.560
1	107264	15	36.613
1	346780	15	36.853
1	107772	15	38.774
1	107773	15	38.826
1	107757	15	39.060
1	109426	15	39.364
1	107890	15	39.529
1	107879	15	39.947
1	146377	15	40.788
1	345535	15	40.799
1	108505	15	41.073
1	108047	15	41.431
1	109657	15	41.831
1	107990	15	42.086
1	346488	15	42.250
1	118724	15	42.553
1	108549	15	42.621
1	152346	15	42.716
1	106256	15	42.839
1	116323	15	42.881
1	151753	15	42.904
1	107983	15	42.979
1	151752	15	42.988
1	107827	15	43.166
1	346348	15	43.639
1	346349	15	43.681
1	346006	15	43.914
1	108805	15	44.589
1	152730	15	45.045
1	109392	15	45.354
1	117575	15	46.450
1	153156	15	49.370
1	153185	15	54.830
1	62850	16	0.000
1	62243	16	2.588
1	62244	16	4.010
1	66908	16	12.787
1	196681	16	15.989
1	65929	16	17.044
1	66643	16	17.620
1	67345	16	18.362
1	67262	16	18.748
1	66680	16	18.882
1	66350	16	19.073
1	66347	16	19.093
1	67480	16	19.452
1	59649	16	19.485
1	67491	16	19.687
1	67896	16	20.194
1	66587	16	20.678
1	66588	16	20.727
1	59015	16	21.004
1	268588	16	22.004
1	58309	16	22.176
1	66676	16	22.312
1	59740	16	22.384
1	67284	16	22.701
1	59679	16	23.540
1	66428	16	24.109
1	59959	16	24.779
1	59855	16	25.599
1	59856	16	25.603
1	60057	16	25.686
1	60056	16	25.726
1	60146	16	27.115
1	66399	16	27.554
1	60437	16	28.007
1	60558	16	28.855
1	60949	16	31.919
1	64616	16	32.906
1	60797	16	33.021
1	60272	16	33.118
1	60783	16	33.328
1	59547	16	33.586
1	59528	16	33.611
1	64548	16	33.618
1	64570	16	33.620
1	63170	16	33.621
1	61650	16	33.621
1	62424	16	33.625
1	60722	16	33.644
1	58870	16	33.660
1	62544	16	33.664
1	62546	16	33.665
1	103605	16	34.150
1	62397	16	34.358
1	61157	16	34.693
1	64557	16	35.069
1	61179	16	35.182
1	261641	17	0.000
1	262624	17	1.687
1	262006	17	3.156
1	262008	17	3.269
1	262465	17	3.598
1	261948	17	3.889
1	263861	17	5.214
1	263378	17	8.407
1	263377	17	9.142
1	265924	17	18.708
1	250895	17	20.556
1	195	17	21.770
1	265316	17	21.803
1	265225	17	22.736
1	265036	17	23.405
1	265329	17	23.646
1	265330	17	23.698
1	251101	17	24.206
1	265426	17	25.212
1	265308	17	25.848
1	54771	17	26.658
1	265306	17	27.521
1	251151	17	28.381
1	9868	17	29.119
1	96707	18	0.000
1	96704	18	0.145
1	96746	18	0.906
1	103457	18	2.585
1	103302	18	2.847
1	104804	18	3.294
1	105242	18	4.291
1	116083	18	4.350
1	98599	18	4.674
1	101965	18	5.319
1	101203	18	5.866
1	93117	18	6.078
1	102761	18	6.357
1	351815	18	8.158
1	96424	18	8.264
1	96131	18	8.651
1	96202	18	8.909
1	97109	18	10.831
1	97278	18	11.286
1	97029	18	11.619
1	95380	18	12.415
1	97583	18	13.448
1	97367	18	13.725
1	97478	18	14.014
1	94484	18	14.703
1	93518	18	14.886
1	94854	18	15.126
1	93270	18	15.227
1	93268	18	15.291
1	94678	18	15.538
1	95742	18	16.044
1	93746	18	16.160
1	96376	18	16.220
1	95725	18	16.395
1	94110	18	16.467
1	93942	18	16.659
1	94957	18	16.677
1	95842	18	16.782
1	96219	18	16.871
1	94582	18	16.976
1	95966	18	17.110
1	97890	18	17.232
1	94911	18	17.348
1	95310	18	17.385
1	94111	18	17.476
1	97063	18	17.536
1	95988	18	17.614
1	94039	18	17.684
1	93874	18	17.717
1	95534	18	17.753
1	98254	18	17.796
1	95805	18	17.911
1	96002	18	17.987
1	94358	18	18.063
1	94958	18	18.084
1	94659	18	18.118
1	97600	18	18.136
1	95017	18	18.174
1	95560	18	18.226
1	94044	18	18.229
1	93992	18	18.234
1	95544	18	18.260
1	94775	18	18.271
1	93983	18	18.277
1	95267	18	18.278
1	94184	18	18.278
1	96341	18	18.283
1	95535	18	18.332
1	94191	18	18.383
1	95537	18	18.425
1	95124	18	18.462
1	94928	18	18.536
1	95519	18	18.575
1	95584	18	18.581
1	94927	18	18.585
1	95714	18	18.628
1	94660	18	18.630
1	96395	18	18.632
1	95063	18	18.636
1	95974	18	18.643
1	93892	18	18.648
1	94761	18	18.649
1	95973	18	18.660
1	96001	18	18.661
1	94007	18	18.661
1	95880	18	18.664
1	95882	18	18.666
1	95985	18	18.667
1	94329	18	18.668
1	95423	18	18.669
1	95437	18	18.670
1	94866	18	18.670
1	96343	18	18.674
1	95984	18	18.676
1	93873	18	18.679
1	95548	18	18.682
1	94071	18	18.682
1	93875	18	18.683
1	94416	18	18.688
1	94156	18	18.688
1	95414	18	18.689
1	95332	18	18.694
1	95547	18	18.701
1	94456	18	18.701
1	95323	18	18.704
1	94781	18	18.707
1	94411	18	18.725
1	94072	18	18.752
1	95585	18	18.764
1	93501	18	18.813
1	93500	18	18.817
1	93971	18	18.833
1	95822	18	18.844
1	96724	18	18.887
1	94753	18	18.905
1	94878	18	18.924
1	94879	18	18.940
1	96005	18	18.965
1	94457	18	18.988
1	95204	18	19.025
1	94786	18	19.051
1	95908	18	19.084
1	94422	18	19.115
1	94754	18	19.164
1	95350	18	19.235
1	97181	18	19.291
1	93426	18	19.335
1	93424	18	19.368
1	93722	18	19.407
1	93472	18	19.410
1	93473	18	19.411
1	95989	18	19.468
1	96004	18	19.544
1	93714	18	19.626
1	93716	18	19.687
1	93292	18	19.860
1	93293	18	19.862
1	93348	18	20.041
1	251198	18	20.176
1	98958	18	20.373
1	93214	18	20.490
1	98661	18	20.666
1	98378	18	20.742
1	98344	18	20.885
1	98376	18	21.002
1	281172	18	21.233
1	98564	18	21.420
1	93089	18	21.465
1	93087	18	21.603
1	98567	18	21.684
1	98561	18	21.688
1	98640	18	21.723
1	98662	18	21.772
1	92950	18	21.834
1	92925	18	21.872
1	48298	18	21.876
1	98850	18	21.882
1	92983	18	21.899
1	98994	18	21.912
1	98995	18	21.934
1	98983	18	21.952
1	93013	18	21.999
1	93012	18	22.013
1	92885	18	22.118
1	92985	18	22.120
1	93022	18	22.133
1	93023	18	22.148
1	345959	18	22.307
1	98770	18	22.332
1	93054	18	22.389
1	92984	18	22.542
1	92922	18	22.633
1	93031	18	22.732
1	93163	18	22.814
1	92742	18	23.065
1	92744	18	23.112
1	92710	18	23.311
1	98252	18	23.335
1	98148	18	23.349
1	98493	18	23.365
1	97878	18	23.368
1	97879	18	23.378
1	98487	18	23.400
1	92735	18	23.409
1	92874	18	23.447
1	92819	18	23.467
1	92714	18	23.495
1	92875	18	23.594
1	92634	18	23.733
1	92663	18	23.740
1	92611	18	23.863
1	92612	18	23.893
1	92695	18	24.033
1	98440	18	24.356
1	92681	18	24.356
1	98092	18	24.565
1	92613	18	24.649
1	92614	18	24.728
1	92886	18	24.906
1	98137	18	24.986
1	92782	18	25.661
1	97976	18	26.318
1	98883	18	26.756
1	105369	18	31.627
1	105368	18	31.632
1	105122	18	31.759
1	105463	18	31.842
1	353887	19	-3.469
1	354845	19	-1.211
1	354345	19	-0.732
1	3271	19	-0.564
1	354022	19	-0.307
1	354967	19	0.000
1	355271	19	0.107
1	354134	19	0.199
1	354263	19	0.214
1	354021	19	0.341
1	354788	19	0.608
1	354441	19	0.674
1	675	19	0.848
1	354786	19	1.335
1	3234	19	1.696
1	355050	19	1.860
1	354443	19	2.157
1	354071	19	2.413
1	353915	19	2.913
1	354259	19	3.051
1	354677	19	3.059
1	354013	19	3.181
1	354900	19	3.347
1	355087	19	3.485
1	671	19	3.864
1	670	19	3.978
1	353829	19	4.248
1	351958	19	5.748
1	351863	19	6.103
1	351707	19	6.806
1	351682	19	6.816
1	351959	19	7.194
1	351705	19	7.659
1	351650	19	7.845
1	351580	19	7.869
1	351453	19	8.428
1	351454	19	8.473
1	351076	19	8.879
1	351314	19	9.034
1	351313	19	9.321
1	351298	19	9.570
1	356298	19	9.838
1	350587	19	10.081
1	349801	19	10.653
1	356079	19	10.689
1	356317	19	10.697
1	355668	19	10.708
1	350593	19	10.712
1	350855	19	10.721
1	356121	19	10.744
1	356080	19	10.754
1	353614	19	10.825
1	349761	19	11.060
1	350504	19	11.345
1	350756	19	11.484
1	350326	19	11.856
1	350594	19	12.104
1	351948	19	12.528
1	354371	19	12.557
1	354311	19	14.055
1	350656	19	14.596
1	354095	19	17.965
1	354065	19	18.005
1	354077	19	18.082
1	354078	19	18.308
1	354869	19	19.928
1	356238	19	31.882
1	356240	19	33.381
1	91492	20	0.000
1	91890	20	2.150
1	91892	20	2.318
1	91329	20	3.265
1	90671	20	3.879
1	10204	20	4.778
1	90221	20	5.196
1	174476	20	5.616
1	90273	20	5.644
1	90288	20	5.690
1	90456	20	5.791
1	90274	20	6.502
1	90030	20	7.106
1	90260	20	7.589
1	90271	20	7.999
1	90275	20	8.330
1	90350	20	8.425
1	91052	20	8.919
1	90941	20	9.190
1	91948	20	10.362
1	91093	20	11.115
1	91092	20	11.126
1	8841	20	12.208
1	8318	20	12.756
1	8842	20	13.241
1	3117	20	13.809
1	88928	20	14.480
1	87907	20	15.048
1	91211	20	15.268
1	88865	20	15.372
1	88467	20	15.561
1	87910	20	15.695
1	88640	20	15.699
1	87865	20	15.700
1	87833	20	15.703
1	87906	20	15.765
1	87904	20	15.828
1	88731	20	16.053
1	88512	20	16.228
1	91301	20	16.620
1	1315	20	17.102
1	1314	20	17.588
1	89601	20	17.897
1	116419	20	18.271
1	88682	20	20.120
1	89339	20	25.254
1	89097	20	25.538
1	89096	20	25.636
1	89232	20	26.118
1	88862	20	26.474
1	88767	20	26.871
1	88837	20	27.445
1	88385	20	34.757
1	88244	20	36.373
1	88246	20	36.534
1	87824	20	43.239
1	87825	20	43.592
1	87827	20	43.688
1	87743	20	44.882
1	87099	20	50.858
1	87452	20	52.128
1	3082	21	0.000
1	273335	21	0.100
1	269977	21	0.979
1	269099	21	2.523
1	269446	21	2.809
1	269608	21	3.550
1	269358	21	4.004
1	268274	21	4.731
1	270084	21	5.404
1	268793	21	6.111
1	268816	21	6.528
1	268212	21	7.472
1	267540	21	7.889
1	17325	21	8.608
1	17326	21	8.880
1	268078	21	9.264
1	272955	21	10.002
1	273544	21	10.216
1	268068	21	10.870
1	268113	21	11.123
1	268070	21	11.294
1	268176	21	11.410
1	267868	21	11.579
1	267764	21	11.890
1	267363	21	12.396
1	273441	21	13.510
1	269775	21	14.874
1	267155	21	15.562
1	270163	21	16.805
1	270629	21	17.071
1	270628	21	17.166
1	270400	21	17.408
1	270161	21	17.571
1	266968	21	18.332
1	268803	21	18.770
1	267987	21	19.659
1	266819	21	21.085
1	266974	21	21.714
1	266915	21	22.123
1	266967	21	22.389
1	266969	21	22.400
1	266970	21	22.427
1	266914	21	22.625
1	266906	21	22.991
1	266911	21	23.118
1	266909	21	23.153
1	266834	21	23.541
1	266849	21	23.652
1	266848	21	23.785
1	266833	21	24.007
1	266718	21	24.423
1	266334	21	24.625
1	266532	21	24.759
1	266716	21	24.855
1	266354	21	25.428
1	266371	21	25.458
1	266514	21	25.542
1	266478	21	25.710
1	266631	21	25.855
1	266516	21	26.010
1	266290	21	26.200
1	352781	21	26.284
1	266381	21	26.551
1	274193	21	26.613
1	274194	21	26.657
1	275720	21	26.850
1	278812	21	26.913
1	266252	21	27.133
1	266162	21	27.176
1	266160	21	27.186
1	110724	21	27.254
1	277859	21	27.357
1	278109	21	27.438
1	266121	21	27.550
1	274752	21	27.578
1	266227	21	27.623
1	267986	21	27.673
1	270455	21	27.709
1	278773	21	27.773
1	272110	21	27.917
1	268403	21	27.933
1	267385	21	27.939
1	268402	21	27.940
1	274350	21	27.940
1	267384	21	27.940
1	278862	21	27.942
1	274335	21	27.943
1	266033	21	27.943
1	278863	21	27.945
1	277860	21	27.946
1	266752	21	27.946
1	278602	21	27.948
1	266362	21	27.952
1	266206	21	27.952
1	266492	21	27.953
1	266244	21	27.955
1	268437	21	27.956
1	277855	21	27.959
1	266251	21	27.965
1	278969	21	27.976
1	274583	21	27.981
1	277692	21	27.982
1	275673	21	27.984
1	266126	21	27.995
1	270456	21	28.145
1	268682	21	28.209
1	268681	21	28.245
1	275676	21	28.318
1	266174	21	28.334
1	266124	21	28.449
1	266039	21	28.599
1	279018	21	28.779
1	278155	21	28.886
1	266043	21	28.962
1	265995	21	29.058
1	265983	21	29.248
1	279017	21	29.372
1	278842	21	29.651
1	278955	21	29.897
1	278973	21	30.094
1	278828	21	30.350
1	278852	21	30.440
1	278853	21	30.485
1	278817	21	30.635
1	278818	21	30.650
1	278791	21	31.382
1	278777	21	31.655
1	274282	21	31.893
1	278108	21	31.969
1	278657	21	32.014
1	278059	21	32.174
1	275674	21	32.406
1	275708	21	32.424
1	276685	21	32.463
1	276544	21	32.553
1	278653	21	32.580
1	278087	21	32.704
1	278086	21	32.766
1	277364	21	32.924
1	277347	21	33.017
1	276136	21	33.046
1	278475	21	33.109
1	277345	21	33.199
1	274457	21	33.311
1	275161	21	33.360
1	275162	21	33.410
1	274458	21	33.470
1	278476	21	33.631
1	275117	21	33.713
1	275721	21	33.753
1	277846	21	33.887
1	276865	21	34.121
1	274364	21	34.253
1	275647	21	34.350
1	273963	21	34.537
1	58019	21	34.729
1	177034	21	34.899
1	273385	21	35.210
1	269108	21	35.421
1	273235	21	35.822
1	273610	21	36.174
1	273609	21	36.217
1	268021	21	36.610
1	273140	21	37.193
1	273101	21	37.346
1	74596	21	37.492
1	273456	21	37.861
1	273103	21	38.077
1	273591	21	38.497
1	273634	21	38.772
1	271508	21	39.358
1	273670	21	39.778
1	273655	21	39.997
1	273348	21	40.125
1	270040	21	40.793
1	269953	21	41.342
1	269956	21	41.390
1	269316	21	41.987
1	273677	21	42.547
1	270124	21	43.084
1	273839	21	45.158
1	343185	21	45.793
1	147894	22	-0.084
1	147895	22	0.000
1	259396	22	1.936
1	108863	22	3.260
1	20397	22	4.104
1	108888	22	4.769
1	339798	22	5.144
1	109335	22	6.042
1	109824	22	9.880
1	109808	22	10.424
1	109997	22	10.838
1	109999	22	10.880
1	109854	22	11.231
1	110016	22	11.614
1	110001	22	12.167
1	110170	22	14.606
1	110220	22	17.793
1	110283	22	23.637
1	110542	22	25.741
1	110544	22	26.273
1	110496	22	26.806
1	110619	22	30.817
1	110681	22	31.411
1	110748	22	32.256
1	110533	22	32.334
1	110707	22	32.664
1	110747	22	33.007
1	110858	22	34.027
1	110798	22	34.539
1	111090	22	38.673
1	111152	22	39.684
1	111160	22	40.199
1	111229	22	40.724
1	111243	22	41.088
1	111495	22	41.550
1	111321	22	42.124
1	115906	22	42.379
1	18797	22	42.643
1	116901	22	44.586
1	113531	22	45.705
1	113530	22	45.706
1	111911	22	46.096
1	114801	22	46.341
1	116803	22	46.844
1	111137	22	47.066
1	116088	22	47.236
1	112071	22	47.323
1	116485	22	47.420
1	112534	22	47.506
1	114954	22	47.602
1	115245	22	47.819
1	115123	22	47.827
1	112857	22	47.839
1	113538	22	47.858
1	111626	22	47.859
1	111913	22	47.866
1	112468	22	47.867
1	111914	22	47.874
1	116094	22	47.880
1	112312	22	47.886
1	115403	22	47.886
1	113483	22	47.889
1	112216	22	47.893
1	113619	22	47.900
1	113413	22	47.905
1	112479	22	47.906
1	113478	22	47.912
1	112376	22	47.917
1	113656	22	47.937
1	114738	22	47.939
1	115579	22	47.945
1	112730	22	48.024
1	115437	22	48.034
1	112729	22	48.146
1	116053	22	48.250
1	112855	22	48.294
1	112463	22	48.349
[truncated: 1,535 more rows]
