# Supplementary material for: A Dense Brown Trout (Salmo trutta) Linkage Map Reveals Recent Chromosomal Rearrangements in the Salmo Genus and the Impact of Selection on Linked Neutral Diversity
Source: G3 (Bethesda). 2017 Feb 24;7(4):1365–76. doi: 10.1534/g3.116.038497 (PMC5386884; doi:10.1534/g3.116.038497)
Supplement: Supplementary file 1 [file 1365FileS1.zip › FileS1/Family1_filtreJM.loc]

name = b11_C2filtre_130
popt = CP
nloc = 4000
nind = 147

269977 <nnxnp> nn np nn nn nn np nn nn np -- nn np nn -- nn nn np np nn np np nn np np np np nn np -- NP np np nn np np np np -- np NP NP nn np nn nn nn np nn NP NP np NP nn NP -- nn np nn nn nn NP nn nn nn nn nn NP NP NP NP nn np np nn np np np nn nn nn nn np np NP nn nn nn nn nn NP np nn np NP -- np nn NP np NP nn np nn nn nn np np np np NP nn -- np np NP NP -- np -- np nn -- nn nn np np -- nn nn nn nn nn NP nn nn nn nn nn nn nn np nn -- np NP nn nn
377099 <nnxnp> nn nn np nn np np nn np np np nn np nn nn nn np np nn np np nn nn nn nn nn nn nn nn np nn np nn nn nn nn np nn -- nn -- nn np nn nn nn np np nn np np NP np nn nn np np np nn nn np np np nn nn nn np np np np np nn np np np nn nn np np nn np nn np np NP np np np nn nn np np np np NP -- nn nn nn np nn np nn nn nn NP nn np nn np nn nn np nn np nn np nn np np np np nn -- np np nn nn nn np np np np -- nn np nn np nn np nn np np nn -- nn np np
152634 <abxcd> ad bd ad bc bd ad bc bc bd bc ad ad -- bd ac ac ac bd bc ad ac ad -- bc bc -- ac bc bd ac ad ac bd ad -- ac ad -- ac bc ad BD ac ad ad ac bc bd bc ad ac bd ad bc -- bc bc bd -- -- ad ad bd bd ad ac bc ad -- ad bd ac bc bd ad bc bc ad ac bd ac bd bc bc ad ad bd ad -- ac ad ac bc -- bd bd ac bd bc ad bc bd bc bc bd ac -- ad ac bc bd ac ad bc bc BD ad bd ac bc ad bc bc ac ad bc ad bc ac bd ac -- ac bc bc bc -- ad ac bc bc bd ad bd bc ac bd
315192 <nnxnp> np nn nn np np nn np np nn -- nn nn np np np np nn nn nn nn nn np np nn nn nn nn nn nn np np np np np np nn nn np -- np nn np nn nn np np nn nn nn nn nn np nn nn np NP np nn nn np np nn nn np nn nn nn np nn nn np nn nn np nn np nn np np np np np np np np nn np nn np np np nn nn np np np nn np nn nn np nn np np np np np nn np nn nn np np nn np np nn nn -- nn nn nn np np nn nn np nn nn nn nn nn np np nn nn np np nn np np nn np np np nn nn
67896 <nnxnp> np nn -- np -- np np np nn nn np -- np np np np nn nn nn nn np np -- nn nn np nn nn np np nn np np nn np nn nn -- nn nn nn nn -- nn nn NP np nn -- np np nn np nn np -- np np np np nn nn nn nn -- -- np np np nn nn nn nn np np nn np nn np nn np nn nn np np nn nn nn np nn nn nn np np nn nn np np np nn nn nn nn nn np np np np nn nn np nn np nn nn nn nn nn nn np nn nn nn np np np nn nn np np np nn np np -- nn nn nn np nn np nn np np np nn np
366354 <lmxll> ll lm ll lm ll ll ll ll lm -- lm lm ll ll lm lm ll lm ll lm lm -- lm lm ll lm ll ll LL ll lm ll lm lm ll lm ll ll ll ll lm -- lm lm lm lm lm ll LL lm ll ll ll ll lm ll ll ll lm lm lm lm ll lm ll lm ll ll lm ll ll ll ll lm lm ll ll ll lm lm ll ll lm ll lm ll lm -- ll lm lm ll ll lm ll ll lm lm lm ll lm ll lm lm lm ll lm lm lm lm ll ll lm lm lm ll ll lm -- lm lm ll ll lm lm -- ll lm ll ll ll ll ll ll ll lm lm ll ll ll ll lm -- ll ll ll lm
223604 <lmxll> ll lm ll ll ll ll ll lm -- lm ll lm ll lm lm lm lm lm ll lm LM ll -- ll lm lm lm lm -- ll ll ll ll ll ll lm ll -- lm -- lm ll ll ll ll LM lm lm ll lm lm -- ll lm ll lm ll lm ll ll LM ll ll ll lm ll lm lm ll lm ll lm lm lm lm ll ll ll lm ll ll ll lm lm lm lm ll -- lm lm lm ll ll lm lm lm lm ll ll lm lm lm lm ll LM lm ll ll lm ll lm ll lm -- lm lm lm lm ll ll lm ll ll lm ll ll ll lm lm ll lm lm lm ll ll lm ll lm lm -- ll ll -- lm -- ll ll
387061 <nnxnp> np nn np nn nn nn nn nn np np nn np np nn nn np np np np np nn nn nn np np nn np np nn nn nn nn nn np np np nn np np nn nn -- np np nn np nn nn -- nn np nn np nn np np nn np np nn nn nn nn nn nn np nn -- np np nn np nn np np np nn np np np nn np nn np nn nn np nn nn np nn nn np np np np nn np np nn nn np np nn np np np nn np nn np np np nn np nn nn np np nn NP np nn nn nn nn np np nn np nn nn nn np nn nn np np np nn np np np nn -- np np
124017 <nnxnp> np np nn np nn nn nn np nn np nn -- nn nn nn nn -- nn np -- nn nn np np np nn nn np NP np np np np np nn nn np nn nn NP nn -- -- np np np np nn -- nn -- np np nn np np NP nn np np np np nn nn nn nn np NP -- nn np np np np nn np np np np np nn np nn np nn nn np nn nn np nn np nn np np nn np nn nn nn np np np nn np nn np nn nn np nn nn nn nn np nn np np -- nn np np np np nn nn NP np nn np np np nn nn nn nn np np nn nn np np -- np np np nn
203133 <nnxnp> np nn NP nn nn nn np np nn np np np nn nn np np nn np nn nn np nn -- nn nn np np np nn nn nn nn nn nn -- np nn np np np nn nn np np nn nn nn nn np nn -- nn np np np np np nn nn nn np np -- np nn nn nn np nn np nn nn nn np nn np np np nn np np np nn nn np nn np -- np nn -- np nn -- -- nn -- np nn np np np NP np NP np np nn NP np np NP NP nn np np np np np -- nn np -- -- np np nn np nn nn np np np nn np nn np nn np np nn nn -- np nn -- nn
261948 <lmxll> ll ll -- lm lm lm ll lm lm ll LM -- ll ll lm lm LM ll lm LM ll ll -- -- -- ll lm lm -- ll lm ll ll ll -- ll ll -- ll lm ll -- ll -- lm ll ll lm -- lm ll ll ll lm ll lm ll lm lm lm lm ll ll ll lm -- ll ll LM ll LM ll ll lm ll ll lm lm lm ll ll lm lm ll lm ll lm ll lm lm ll lm lm lm ll ll ll lm lm ll lm lm ll ll ll lm ll ll lm lm lm ll lm ll ll ll ll lm lm lm lm lm ll -- ll ll ll ll lm ll lm lm -- ll lm lm lm lm lm LM lm lm ll lm lm lm lm
105073 <nnxnp> np np -- np nn np np nn nn nn np NP nn nn nn nn np nn nn nn np nn nn np nn np nn -- np np nn np nn np nn np nn -- nn np np -- nn nn np nn np nn nn -- nn nn nn nn np np nn nn nn nn np np nn nn np nn nn np nn np np nn np np np nn nn np np nn np nn nn np nn np np nn np nn nn nn nn -- np np np nn nn np np nn nn np nn nn np nn nn nn nn nn np np -- np nn np nn np np -- NP nn nn np nn np np nn nn nn nn np nn np np np nn nn np nn nn np np nn nn
241703 <lmxll> ll ll ll ll ll ll ll lm lm ll lm ll ll ll lm lm lm lm lm lm ll ll ll lm lm lm lm ll -- lm ll lm lm lm lm ll lm lm lm lm lm ll -- ll ll lm ll -- lm ll lm ll ll ll lm ll lm lm ll lm ll ll ll ll lm ll ll ll ll lm lm lm ll ll lm ll ll ll ll lm ll ll lm ll lm ll ll ll ll lm lm ll lm ll lm lm lm lm lm lm lm ll ll lm lm lm lm ll ll lm ll ll ll lm lm ll ll ll ll ll lm ll lm lm ll ll ll ll lm ll ll ll ll lm lm ll ll lm ll lm lm ll ll ll ll ll lm
278653 <hkxhk> hh hk hk hk hk hk kk hh hh -- hk kk hk hk hh hh hk hh -- hh hk hk hh hk hk hk hk hk kk kk hk hh hk hk hk hk hh HK hh hk kk hk hh kk hk hk hh hk -- hk kk hk hk kk kk kk hh hk kk hh hh hk kk kk hk kk hk hk hh hh hh kk hk hk kk hh kk hk hh hk hh hh kk hk hh hk hh kk kk hh hk kk hk kk kk kk kk kk hk hk hk hh hk kk kk hh kk kk kk hh hk hk kk hh hk hh hk hk kk hk hh hh -- hk hh hh hh hk hh hh hk kk hk hk hh hh kk hh HK kk kk hk hh hk HK hk hk
148793 <lmxll> lm lm LM lm ll -- lm lm ll lm ll lm ll ll lm lm lm lm ll lm -- lm ll lm ll ll lm ll ll lm ll lm ll ll ll ll lm lm ll LM lm LM lm lm lm ll lm LM lm ll ll LM ll ll ll lm lm lm lm lm ll -- ll ll lm lm ll ll lm lm lm ll ll ll lm ll -- lm lm ll ll ll LM LM ll ll ll lm ll ll lm LM lm lm -- lm ll lm ll ll ll lm ll lm lm lm ll ll ll ll lm -- LM ll lm LM lm ll lm ll ll lm lm ll LM lm ll lm lm ll lm ll lm lm lm lm ll ll lm lm -- lm -- ll lm ll ll
192663 <lmxll> ll lm ll lm ll ll ll lm lm ll lm -- lm ll ll lm -- lm lm -- -- ll ll -- lm LL lm -- ll ll ll ll lm -- -- -- ll lm ll ll ll -- LL ll lm lm ll lm lm -- lm lm lm lm lm ll ll ll ll ll lm ll ll ll lm ll -- lm ll ll lm ll lm lm ll -- LL -- lm lm lm LL lm lm ll ll ll -- ll lm lm lm lm ll lm lm ll ll ll ll ll lm ll lm ll -- lm lm lm ll lm lm ll lm ll ll ll ll ll lm ll lm lm ll ll ll ll lm lm -- lm lm lm lm ll lm lm lm lm lm ll lm ll ll lm ll ll
154083 <nnxnp> nn np np np nn nn np np nn nn NP nn -- nn nn nn np np -- -- nn -- nn np np nn nn nn np -- np np nn np np NP nn -- -- nn NP nn nn NP nn np np NP NP nn -- -- -- np nn nn nn nn np nn np np nn nn np -- nn np np np np nn np np np np nn nn nn np np NP nn np np nn nn np nn nn np nn np np NP np nn np nn np nn np np np nn np nn nn nn nn np -- np np np -- nn nn nn np nn nn -- np np nn np np nn nn nn np nn np nn nn nn np -- nn nn nn -- np -- np nn
85541 <lmxll> ll ll lm lm LM ll ll ll ll -- lm lm ll ll ll ll lm ll lm lm ll lm ll ll lm -- lm ll ll ll ll lm ll LM ll lm LM -- ll -- lm ll -- ll ll ll lm -- ll ll ll ll ll ll lm lm lm ll ll lm lm ll lm ll ll LM ll -- -- -- lm LM lm ll lm lm lm lm ll lm lm ll lm ll lm lm ll -- ll lm ll lm lm ll lm LM ll lm ll lm ll lm ll ll lm ll ll ll ll lm lm lm ll ll -- ll ll ll ll ll lm lm -- ll lm lm lm lm ll LM lm ll ll lm ll ll lm ll ll ll lm ll ll lm ll lm lm
12644 <efxeg> eg ef ee ee eg eg ee ef ee ef fg fg ef ee ef ef ef eg eg ef eg eg ee fg eg ef ee ee -- eg fg ee -- fg ee ef ee ee ee ef ef -- fg fg ee fg ef eg fg -- ef ee eg ee ef eg eg ee fg fg eg fg eg -- eg ef ef fg fg ee ee ee ee -- eg eg ee eg eg -- eg ef fg -- ef fg fg ee ef fg eg fg eg -- ee eg fg ef ef ee ef ee ee ef fg ee -- ef ef fg ee -- ef -- eg eg eg ef eg ee ef eg eg fg eg fg ee fg eg ee ee ee ee ee ee ef ef ee ee ee eg -- ef eg ee eg eg
81352 <nnxnp> np np nn nn nn np nn nn np np nn np nn nn nn nn nn nn np np nn np nn nn np np nn nn np nn nn nn np np nn np np nn nn np nn nn nn np np nn nn np -- nn np nn np np np -- nn np nn np np nn nn np nn np np nn np nn np nn nn np np nn np np np np nn nn np nn nn nn NP np np nn np np nn np NP np NP np np nn nn nn np nn nn nn np nn nn nn np nn np np -- nn nn np np np np nn np nn nn np np np nn np nn np nn np nn np nn nn nn np np nn nn nn np np nn
190826 <lmxll> ll lm ll lm ll ll ll lm lm -- lm lm lm ll ll lm lm lm lm -- lm ll -- lm lm ll lm lm ll ll ll ll lm ll lm lm ll lm ll ll ll lm ll ll lm lm ll lm lm lm -- lm lm lm lm ll ll ll ll ll lm ll -- ll lm ll lm lm ll ll lm -- lm lm ll lm ll lm lm lm lm ll lm lm ll ll ll lm ll lm lm lm lm -- -- lm ll ll ll ll ll lm ll lm ll lm lm lm lm ll lm lm ll lm ll ll ll ll -- lm ll lm -- ll ll ll ll -- lm lm lm lm lm lm ll lm lm lm lm lm -- lm ll ll lm ll ll
321528 <nnxnp> np nn np np np np np np np nn np np np nn np nn nn np np np nn nn nn NP np np np np -- np NP nn nn np np np np np np nn nn NP nn np nn -- nn np np -- -- np np np nn np nn np nn np np np -- nn np nn np nn nn nn -- nn np nn np np np nn np np nn nn np nn nn nn nn np nn -- nn np np nn nn nn np np np np nn np nn np nn np nn nn np np nn nn -- np nn np np nn np np nn np -- nn np np nn nn nn np np NP -- np nn nn np -- nn nn nn np -- nn np np nn
283294 <nnxnp> np nn np np nn np -- np nn np nn np nn np nn np np nn np -- nn nn nn np np nn nn np -- np nn nn nn nn np nn np -- -- nn np -- nn nn np -- np np np nn np np nn np np np nn nn np nn nn np nn np nn -- nn nn nn -- np np np np np nn nn np np nn nn np nn np nn np nn nn nn np np np np nn -- nn nn np nn np np np np np np nn np nn np np np np nn nn nn np np np np nn nn np nn np nn nn nn nn nn np np np np np nn nn np nn np np np nn -- np np nn np
386917 <nnxnp> np nn nn nn nn nn nn nn np np nn np np nn nn np NP np np np nn nn -- np np nn np np nn nn nn nn nn np np np nn -- np nn nn np np np nn -- nn nn -- nn np nn np nn np -- nn np np nn nn nn nn nn nn np nn np np np nn np nn np np np nn np np np nn np nn np nn nn np nn nn np nn nn np np np -- nn np np nn nn np NP nn np np np nn np nn np np np nn NP nn nn np np nn np nn np nn nn nn np np nn np nn nn nn np nn nn np np np nn np np -- nn np np np
41117 <nnxnp> nn nn nn nn nn NP nn np nn nn nn -- np np np np np nn nn np nn nn np nn nn nn np np np nn nn np np nn np nn nn NP nn nn np nn NP nn np -- np nn np nn np nn np nn NP np nn nn np nn nn np nn nn np np nn np np nn nn nn nn np np nn -- nn nn nn nn np np np np nn np nn nn nn nn np nn np np np np NP np np nn nn np nn nn nn np np nn np np np nn nn np np np nn np np nn nn nn nn nn nn -- nn nn np np nn np np nn nn np nn np np np nn -- nn -- nn nn
87904 <lmxll> ll lm lm ll lm ll ll lm lm lm ll lm ll lm ll ll ll lm lm ll -- lm lm lm ll lm ll ll lm ll lm ll ll lm -- lm ll lm lm ll lm ll lm lm ll ll ll ll ll ll ll ll lm ll lm ll lm lm lm lm ll lm ll ll ll -- ll ll ll ll lm ll lm ll lm ll -- ll ll lm lm ll ll lm lm ll ll -- ll lm ll ll lm -- ll ll ll ll ll ll ll ll lm lm ll ll ll lm ll lm lm lm ll lm lm ll lm ll lm ll ll ll -- ll lm lm lm ll lm lm lm lm ll ll ll lm ll ll lm lm lm ll lm ll -- ll lm
364953 <nnxnp> -- nn np np nn nn nn np nn np np nn np np np np np nn np NP nn nn np np np nn np nn nn nn nn np np nn np np nn NP nn np np -- -- nn nn nn np nn np NP np np nn nn np np nn np np nn np nn nn nn np nn nn nn nn np nn nn nn nn nn np NP nn nn nn nn np nn nn nn nn nn nn nn nn nn nn nn np nn nn np nn nn np np np np nn np np np nn nn nn np nn np nn np nn nn nn nn np nn NP np np nn nn np np nn nn np np np nn np np np np np np np nn NP nn np nn np
384857 <nnxnp> np nn nn NP nn nn nn np np np np nn -- -- nn np np np np -- -- nn -- np np nn np np -- nn nn nn nn nn nn np np -- nn nn nn -- -- np np -- nn nn nn nn np nn np nn np np nn np nn nn nn -- np nn np np nn nn -- np np np nn np nn nn np nn np np nn np nn nn np np np nn nn np nn nn np np np np nn nn nn nn np np nn nn np nn np nn np np np np np nn -- nn np np np nn nn nn nn nn nn nn np nn nn np nn np nn nn nn nn np np -- np nn np -- nn np np np
236903 <nnxnp> nn nn np np nn np np nn nn nn nn np np nn np np nn nn np -- nn np nn nn np nn np nn nn nn nn np NP nn np nn np nn nn np nn nn nn np nn nn np nn nn np np NP nn nn np np nn nn np np nn nn nn np nn np nn nn np nn np np np nn nn np np nn nn nn nn np np nn nn nn nn nn np np nn np np nn nn nn nn np np np np np nn nn np nn nn np np nn np np nn np nn nn nn nn np nn np np np np nn nn np nn np np nn nn np np np nn nn np np nn np np -- np np nn nn
365310 <lmxll> ll lm ll lm ll ll ll ll lm lm lm LM ll ll lm lm ll lm ll lm lm ll lm lm ll lm ll ll ll ll lm ll lm lm ll lm ll -- ll ll lm lm LM lm lm lm lm ll -- lm ll -- ll ll lm ll ll ll lm lm lm lm ll lm ll lm ll ll lm ll ll ll ll lm lm ll -- ll lm lm ll ll lm ll lm ll lm ll ll lm lm ll ll -- -- ll lm lm lm ll lm ll lm lm lm ll lm lm lm lm ll ll lm lm lm ll ll lm ll lm lm ll ll LM lm lm ll lm ll ll ll ll ll ll ll lm lm ll ll ll ll lm ll ll ll ll lm
375489 <nnxnp> nn nn np np np np nn np np -- nn nn -- nn nn np np nn np nn nn nn nn nn nn -- nn np -- -- np nn nn nn nn np nn nn -- nn nn np nn np nn np np nn nn np np np nn nn np np np nn nn np np np nn np nn np np np np np nn np np np np nn np np nn np np np np np np np np nn nn np np np np np nn nn nn nn np -- np nn nn nn np nn nn nn np nn nn np nn np -- np nn nn np np np nn -- np nn nn nn nn np np np nn nn nn nn nn np nn np nn np nn nn nn nn np np
162212 <lmxll> ll lm ll ll ll ll lm ll ll lm lm -- lm lm ll lm ll ll ll -- lm ll ll lm ll ll lm lm ll lm ll lm lm ll -- lm lm ll -- lm ll -- ll ll ll -- ll lm lm -- lm ll lm ll lm ll ll ll lm ll lm lm ll ll ll ll ll ll -- lm ll lm ll lm ll lm lm ll ll lm ll lm ll lm ll lm lm lm lm lm lm ll lm lm lm -- ll lm lm lm ll ll ll lm ll lm ll ll lm ll ll ll ll lm -- -- lm lm lm -- ll lm lm ll -- ll ll lm ll lm ll ll ll lm ll ll ll lm lm ll -- lm -- lm ll lm ll
74391 <nnxnp> nn nn np NP nn np nn np nn np np nn np np np nn np np nn nn np nn np np np -- nn nn nn nn np nn nn nn np nn nn -- np nn nn -- np nn nn np np nn np np nn np nn nn -- -- np nn np nn nn np np nn np nn nn nn nn np nn np np nn nn np nn nn nn nn nn np nn np np np -- nn np np nn np np -- nn nn nn np nn nn np np nn nn np np -- np np nn nn nn np np -- nn np nn nn nn nn NP nn np np nn nn nn nn nn np nn np np np nn np nn np nn -- np -- np nn np nn
305413 <lmxll> lm lm ll ll lm ll lm lm ll lm -- ll -- -- ll lm lm lm ll ll lm lm LL ll lm ll lm lm LL -- lm lm lm lm lm lm ll -- -- ll lm -- ll ll ll lm ll -- -- ll -- lm lm lm lm lm ll lm ll ll ll lm ll ll lm lm lm ll -- -- lm lm ll lm ll ll lm lm ll lm ll ll lm ll lm lm lm -- ll ll lm lm ll lm ll ll lm -- lm lm lm lm -- lm ll lm ll lm ll ll lm LL ll ll ll LL lm lm ll lm lm lm lm lm ll LL ll lm ll lm ll ll ll lm lm lm lm ll lm ll lm ll ll ll ll ll lm
387284 <lmxll> lm ll ll ll ll ll lm lm lm lm ll lm ll lm lm lm ll lm -- ll lm ll lm ll lm ll lm lm -- ll lm ll ll lm ll lm lm -- ll ll lm lm lm -- ll -- lm -- LM -- ll LM ll lm lm ll lm lm ll LM lm ll ll ll ll ll lm lm lm ll ll lm ll lm lm ll ll lm ll lm lm lm ll lm LM ll ll lm ll ll lm lm lm -- lm lm LM ll lm lm lm lm lm lm ll lm lm -- lm ll ll ll lm ll lm -- lm ll lm ll lm lm ll lm LM ll lm ll ll ll ll ll lm lm lm ll ll ll -- lm ll -- ll lm ll lm lm
177616 <lmxll> lm ll ll ll lm lm lm ll lm lm lm ll lm ll ll lm lm ll lm -- lm lm -- ll ll lm lm -- lm lm lm ll ll ll ll ll lm ll ll lm lm LM lm lm ll ll ll ll lm lm ll lm ll lm lm LM ll lm ll ll ll ll ll ll lm ll ll ll ll lm lm lm ll lm ll lm lm lm ll lm ll lm LM ll ll ll ll lm ll lm lm lm ll ll lm -- lm -- ll lm lm lm lm ll ll lm lm ll ll lm lm ll lm ll ll -- lm ll ll ll ll LM lm lm -- lm lm ll lm lm ll ll lm lm ll lm ll -- lm lm lm ll -- lm lm lm ll
358539 <nnxnp> np nn nn nn nn nn np nn nn nn np nn np np np nn nn nn np np nn np np nn np np nn np nn nn np nn np np nn nn nn nn nn nn nn nn np np np nn nn nn nn -- np nn -- nn np -- nn nn nn -- np nn np np np np np np nn np np nn nn np nn nn -- np np np nn np nn nn nn nn np -- np np np nn nn np nn nn nn np nn nn np np nn np nn np -- nn nn nn np np NP nn -- -- -- nn nn nn nn nn np nn np np -- nn nn np np nn np nn np nn nn np nn nn -- nn -- np -- nn nn
181443 <nnxnp> np np np nn nn -- nn nn np nn np nn np np np np NP nn nn NP np -- nn np nn nn np np NP np np np np nn np nn np nn np np np np NP np nn NP np nn nn np np nn np np np np np nn np np nn np np np nn nn np np nn nn nn np nn nn nn np nn nn nn np np nn nn np nn nn nn nn nn nn nn np nn NP nn nn np np np NP nn np nn np nn nn np nn nn nn np -- nn nn np nn np nn np np nn np nn np NP np NP nn nn nn nn nn nn np nn np nn np nn np np np -- np nn np nn
151752 <lmxll> ll ll lm ll ll lm lm ll ll lm lm lm ll ll lm lm ll ll ll ll ll ll lm lm lm lm ll lm ll ll lm ll lm ll lm ll ll ll lm -- lm -- -- lm ll lm ll lm ll lm ll ll lm lm lm lm lm lm lm lm lm ll ll ll LM lm lm lm lm lm lm ll lm ll ll ll lm lm lm lm lm lm ll ll lm ll lm ll lm ll lm lm ll ll lm lm ll lm ll ll ll lm ll ll ll ll ll ll ll lm ll lm lm ll ll LM lm ll ll lm lm ll lm lm ll lm lm lm lm lm ll ll lm lm lm ll lm ll lm ll ll lm ll ll ll ll ll
372734 <nnxnp> nn nn -- np np np nn np np np nn np nn np nn np np nn np np nn nn nn nn nn nn nn np np nn -- nn nn np nn np nn np nn np nn np nn np nn -- np nn np np -- np nn nn np np np nn nn np np np nn np nn np np np np np nn np np np np nn -- np nn np np np np nn np nn np nn nn np np np np np nn nn nn nn np nn np nn -- nn np np nn nn np nn nn np nn np nn np nn np np np np nn nn np -- nn nn nn -- np np nn nn np nn nn np nn np nn np nn nn nn nn np np
118829 <nnxnp> nn -- np np np nn np nn np np nn nn np nn nn np np nn np np np np np nn np nn np np -- nn nn np nn nn nn np nn np np np np -- nn np np nn np np np np np -- np nn nn -- np np np nn nn np np nn nn np nn nn np nn nn nn nn nn nn np np np np nn nn nn -- nn np nn nn nn np nn nn -- nn np np np np nn np np np nn nn np nn np -- nn nn nn np nn np np nn np nn np nn nn nn nn np nn np nn np nn nn np nn np nn nn np np nn nn nn np nn np nn nn nn nn np
133357 <nnxnp> np nn np nn np np nn np nn np nn nn np NN np -- np nn np -- nn nn -- np np nn np nn -- np np nn nn np np nn np nn -- -- np nn nn nn np np nn nn NN np np np nn nn nn -- nn np np np np np np np -- nn nn np nn nn np np np nn np np np np np nn nn nn nn nn np np np -- np -- np nn np NN nn -- np -- nn np np nn np nn nn nn -- nn nn nn np np nn nn -- np np nn nn np nn nn nn nn np np np nn np nn nn nn np np np nn np np np np np np np np nn nn np
307588 <nnxnp> nn np nn nn np np np np nn np nn -- nn nn nn nn nn nn np np nn nn nn np np np np nn NP np nn nn np nn nn nn np NP np -- np nn -- -- np np nn NP nn nn nn nn np np np np nn nn nn nn nn np np nn np np np nn np np nn nn nn nn np np -- nn np np nn np np nn nn nn np nn nn np nn nn nn nn np np np np nn np np np nn nn np nn np np nn nn np np nn NP np nn nn nn nn nn np nn -- np nn nn np np np np np nn np nn np np np np nn nn np nn -- nn np np NP
213776 <nnxnp> nn np np nn np nn np np nn nn np np nn np nn np nn nn nn np nn np np NP nn np nn nn -- nn nn nn np nn nn nn nn nn NP -- nn NP np nn nn -- np np -- NP nn np nn np -- NP np nn nn nn nn np nn np NP np nn nn np nn np nn nn nn nn nn nn np np nn np nn nn np nn nn np nn nn np nn np np np nn nn nn np nn nn np nn np nn np nn np np np nn nn nn nn NP np nn nn nn nn nn np np -- nn np nn nn np nn np np nn nn nn np np np np nn nn NP nn -- np np np nn
199737 <nnxnp> nn np nn np np np nn nn np nn nn nn np np nn nn np nn np nn nn np -- np np nn nn nn np np np nn np np nn nn np -- -- nn np np -- -- np np NP -- -- -- -- -- nn nn np np nn NP np np nn nn nn np np NP np nn np nn np np np nn np np nn nn np nn nn nn nn nn -- np nn nn nn nn np nn np np np np np nn np nn nn nn nn nn nn -- np np nn nn np nn nn np np nn nn nn nn nn np nn NP nn nn np np nn np np nn nn nn np nn np np np nn nn np np -- nn np nn np
282102 <nnxnp> nn np np NP np -- nn nn NP nn np nn np np np nn nn np nn -- np np NP nn nn nn np np -- nn np nn np np np np nn -- np np np -- np np nn nn np -- -- nn nn nn np nn nn np nn np np np np nn np np np np nn np np nn np NP np nn np nn NP np nn np np nn np nn np nn nn np np np np nn nn np NP NP np NP np nn np nn np nn nn -- nn np nn nn nn nn np nn nn -- nn np nn np nn nn np nn -- np np np np nn nn nn NP np nn np nn np nn nn nn np -- np nn np np
384282 <nnxnp> nn np np nn np np np nn nn nn nn nn nn nn np nn nn nn nn nn np np nn nn nn nn np nn np np np np np np np np nn nn np -- np -- np nn nn nn -- np np nn nn np nn np np np np nn np np nn np nn np nn nn nn np nn nn nn nn np nn np np nn np nn nn np nn nn np nn nn nn np np nn np np nn nn -- nn np np np -- nn nn np np nn nn np np nn nn nn nn nn nn np np nn nn nn np np np -- np np np nn np np nn np nn np np np np nn nn np nn np nn -- np nn nn nn
92663 <lmxll> ll ll ll ll ll lm ll ll lm ll lm -- ll lm lm ll lm lm ll ll ll -- ll -- lm lm lm lm ll ll ll ll ll lm lm ll ll -- ll -- ll lm lm lm lm lm lm lm ll -- ll lm lm ll -- lm ll ll lm lm ll lm ll ll lm lm lm ll lm lm lm lm ll ll lm ll ll lm lm lm ll lm lm ll lm ll ll ll ll ll lm lm lm lm ll ll lm lm ll ll lm ll ll ll ll lm lm ll lm ll lm ll lm ll ll lm ll lm ll ll lm lm ll lm ll lm lm ll lm ll lm ll lm lm lm lm lm ll lm lm lm lm -- lm ll lm lm
275611 <nnxnp> np nn nn np np nn nn nn np np np nn np np nn np np np np nn nn nn np np np np nn np -- nn nn np np nn nn nn np np nn nn nn np nn np np np nn nn -- nn NP nn nn nn np nn nn nn nn np np np np nn np np np nn nn nn np np nn np nn nn np nn np np nn np np nn np np nn nn nn np nn nn np np -- np nn nn nn nn np np nn nn np nn np nn np np np np np nn nn nn np np nn nn nn nn nn np nn np nn nn nn np nn np nn np nn np np np nn nn nn np nn nn np np np
192006 <lmxll> ll lm ll lm ll ll ll lm lm ll lm -- lm ll ll lm -- lm lm lm lm ll -- LM lm ll lm LM ll ll ll ll lm ll LM lm ll -- ll ll ll -- ll ll lm LM ll LM lm lm lm lm lm lm lm ll ll ll ll ll lm ll ll ll lm ll lm lm -- ll LM ll lm lm ll lm ll lm lm lm lm ll lm lm ll ll ll lm ll lm LM lm lm ll LM lm ll ll ll ll ll lm ll lm ll lm lm lm lm ll lm lm ll lm ll ll ll ll ll lm ll lm lm ll ll ll ll lm lm lm lm lm lm lm ll lm lm lm lm lm ll lm -- ll lm ll ll
81445 <efxeg> ef ee eg fg fg ef eg eg ef ee ee ee FG fg eg eg eg fg -- ee eg -- eg ee ef ef fg eg ef fg fg fg ef ee eg ef ef -- eg ef fg fg fg ee ef fg eg ee fg -- -- fg ee ee ef ef fg ee -- ee ef fg eg ef fg -- ef eg -- eg ee eg fg ee ef fg -- ee ef ee fg eg ef fg eg fg ee ef ef -- ef ef fg ee ef ef ee ef ee fg fg eg ef fg eg eg -- eg eg fg ef eg ee ef ef fg fg ee ee ee ef eg ee FG eg ef ef -- eg ef fg ee fg ee fg -- fg eg eg ee eg eg eg eg -- ee fg
275632 <lmxll> ll ll ll lm LM lm ll ll lm -- lm -- lm ll ll ll lm ll lm -- ll lm lm ll ll lm ll ll LM lm ll lm ll ll lm ll ll -- ll lm ll -- ll ll -- lm lm lm -- lm lm ll lm ll ll -- ll ll lm ll ll lm lm lm lm lm lm ll -- ll LM lm lm ll ll lm lm ll lm ll lm ll lm ll lm lm lm ll ll -- ll ll ll ll ll ll lm ll ll ll ll ll ll ll lm ll ll lm lm lm lm ll ll lm ll ll ll lm lm lm ll ll lm ll ll lm ll lm lm lm ll lm ll ll ll lm LM lm ll ll lm lm -- ll lm ll ll
323561 <efxeg> ee eg fg ef fg ee ef ee eg ee ee ef fg ee ef eg ef -- eg eg ef fg fg ee eg fg fg eg eg ee fg ee eg ef fg ee eg ee ef ef ee eg -- eg eg ee FG ee ef eg ee fg eg ef ef ee fg eg ef ee ee eg ee fg ef fg ef fg ee ee fg fg ee fg ef eg ee ee ee ef ef ef ee ee ef fg eg ee ee ee ef ef eg ef ef ef ee eg eg ef eg fg ef ee ef fg eg eg fg ee fg fg eg ee -- ef fg ee -- ee eg fg ee eg fg ee ee ef ef fg fg ef fg ef ef fg ee ee ee ef ee ee fg ef eg fg eg
266911 <hkxhk> -- hk hk hh hk hk hh hk kk HK hh hk hk hk hk kk hk kk hh kk hk HK kk hk kk kk hk hk -- hh hk kk hk kk HK hk kk kk kk hk hh -- kk hh hk -- kk hh -- hk hk hk hh hh hk HK kk hk hh kk kk hk hh hh hk hh hk hk kk kk kk hk hk hh hh kk hh hk hk hk kk -- hh kk hk hk kk -- hh kk hk hh hk hk hk hk hh hh hk kk hk kk kk hh hh kk hk hh hh kk hh -- hh kk hk kk hk hk hh kk kk hk -- hh kk kk kk hk kk kk hk hh hk hk kk kk hh kk hk hh hk hh -- hk -- hk hk
351313 <nnxnp> nn np np np np nn nn nn nn np nn nn np nn np np nn nn nn nn nn np nn np nn -- np nn -- np np np np np nn nn np np nn np nn nn NP np np nn np nn nn nn nn nn np np np np np np np np nn np nn np nn np np np -- np nn nn np np nn np np np np np np np nn np nn nn nn np nn nn nn np nn nn -- nn -- nn nn np np nn nn nn np nn nn np np nn nn nn nn np -- np np np nn np nn -- np nn -- np nn np nn np np np nn np nn nn np np np nn -- nn np nn np np np
243373 <lmxll> ll ll ll lm ll lm ll lm lm ll lm lm ll ll lm lm lm lm lm lm lm lm lm lm lm lm ll ll LL lm ll lm lm -- ll lm lm lm lm -- lm -- lm ll lm ll ll lm -- LL LL lm ll ll ll ll lm lm LL ll ll lm ll ll lm ll lm ll ll ll lm lm ll ll lm lm -- ll lm ll ll -- lm lm lm ll -- ll ll ll ll ll lm ll lm lm lm lm lm lm lm ll lm lm ll ll lm ll ll lm LL ll ll lm lm -- ll ll ll ll lm LL -- lm -- ll lm ll lm lm ll -- ll ll LL ll -- lm lm lm -- -- LL ll -- LL lm
95519 <lmxll> ll ll -- ll ll lm ll lm lm ll -- -- ll lm lm ll lm lm ll ll ll lm ll lm lm lm lm lm -- ll ll ll lm lm lm ll lm ll lm ll ll lm lm lm lm lm lm -- lm -- ll lm lm ll lm lm -- ll lm lm ll -- -- ll lm -- lm ll lm -- lm lm ll ll lm ll ll lm lm lm ll lm lm ll ll ll ll ll ll ll lm lm lm lm -- ll lm lm ll -- ll ll ll ll ll lm lm -- lm ll lm ll lm ll ll lm ll lm ll ll lm lm ll lm ll -- lm ll lm ll lm -- lm lm lm lm lm ll -- lm lm lm ll lm ll lm lm
257253 <lmxll> ll ll ll ll lm lm ll lm lm ll lm lm lm lm lm lm ll ll lm ll ll ll lm lm lm ll ll lm ll lm lm lm ll ll lm lm ll LM ll ll lm -- lm lm lm lm ll ll lm -- lm lm ll ll lm lm lm ll ll lm ll ll lm lm ll lm lm ll lm lm lm lm ll lm lm lm ll ll lm ll lm lm lm ll ll lm ll ll ll ll ll ll lm ll ll ll ll ll ll lm ll lm lm ll ll lm lm ll ll lm ll ll lm ll lm lm ll ll ll lm lm lm ll ll ll lm ll lm ll lm lm ll lm ll lm ll ll ll ll LM ll ll ll lm -- ll ll
239005 <lmxll> lm lm -- lm lm lm lm ll ll lm ll lm lm lm ll ll ll ll ll ll lm lm -- ll ll ll lm ll LM ll lm ll ll ll ll LM ll ll ll ll ll LM ll lm LM ll lm ll ll -- ll lm lm lm ll lm ll ll lm ll lm lm lm lm ll lm lm lm lm ll ll ll lm lm ll lm lm lm lm ll lm lm ll lm ll lm lm lm lm ll ll lm ll lm ll ll ll ll ll ll ll lm lm ll ll ll ll lm lm ll lm lm lm ll ll -- lm lm lm lm ll lm ll ll lm lm lm lm ll lm lm lm lm ll ll lm lm ll lm ll ll lm lm lm lm lm ll
138080 <nnxnp> np np -- nn nn nn np nn np np np nn nn np np nn np nn nn np nn nn np nn nn np nn np np nn np np nn -- nn nn nn nn nn nn np np nn np nn np nn np nn -- np -- np np np np nn np np nn nn nn nn nn nn nn nn nn -- np nn np nn np np nn nn nn np np np np np np nn np nn np nn nn np np nn -- nn nn np nn np nn np nn nn np nn nn -- np np nn nn nn np nn -- np np np np nn np nn nn nn nn nn nn np np np nn np nn nn np np nn nn np nn nn np np np NP nn nn
118085 <lmxll> lm lm lm ll lm ll lm ll ll lm ll ll lm lm lm lm ll lm ll ll lm LM lm lm ll ll ll ll ll lm ll ll ll ll lm lm ll lm ll ll ll ll ll lm lm ll ll ll -- ll LM ll lm ll lm ll lm ll lm lm ll ll lm lm lm lm ll lm ll ll ll lm lm lm ll lm ll LM lm ll ll lm ll lm ll lm lm lm lm lm lm ll ll lm ll ll ll lm ll ll lm ll lm ll lm ll lm ll ll ll ll ll ll lm ll lm lm lm lm lm ll lm ll lm ll lm ll lm ll lm ll ll LM ll lm ll ll ll lm ll lm lm ll lm ll lm lm
324546 <nnxnp> np nn nn np nn np np np nn np np np nn np nn nn np nn nn -- np nn -- np nn nn nn nn -- nn np np nn np nn np nn np np np np nn nn -- nn nn nn np -- np np -- -- np np np nn np np nn np nn np nn np -- NP nn np nn nn np np np np nn np nn NP np np nn np nn nn nn -- np np nn np np nn np NP np np -- nn nn nn nn np np -- nn np nn nn np nn -- nn np NP -- np np nn np np -- np -- nn np nn np np np nn nn nn np np nn np np np np np np np np -- nn nn
153136 <lmxll> lm ll lm ll ll lm ll ll ll ll lm lm lm ll lm lm lm ll ll lm lm lm lm ll ll lm lm ll ll lm lm lm ll lm lm lm lm lm lm ll lm -- LM lm lm ll ll ll ll lm lm ll lm ll ll ll ll -- ll ll LM lm -- ll lm ll ll lm ll lm ll lm ll ll lm ll ll lm lm ll lm ll ll ll lm lm ll lm lm lm lm lm LM lm ll ll lm ll ll lm ll ll ll ll ll lm ll lm lm ll ll lm lm ll ll ll lm ll lm ll lm ll ll lm lm -- lm ll lm ll lm lm lm ll ll ll lm lm lm ll ll ll -- ll ll lm ll
85293 <lmxll> ll ll lm lm lm ll ll ll ll lm lm lm ll ll ll ll lm ll lm LM ll lm ll ll lm ll lm ll ll ll ll lm ll lm ll lm lm ll ll ll lm ll -- ll ll ll lm lm -- ll ll ll ll ll lm lm lm ll ll lm lm ll lm ll ll lm ll lm LM lm lm lm lm ll lm lm lm lm ll lm lm ll lm ll lm lm ll lm ll LM ll lm lm ll LM lm ll lm ll lm ll lm ll ll lm ll ll ll ll lm lm lm ll ll lm ll ll ll ll ll lm lm ll ll lm lm lm lm ll lm -- ll ll lm ll ll lm ll ll ll lm ll ll lm ll lm lm
60437 <nnxnp> nn nn nn -- np nn np np np -- np np np nn nn nn nn nn np nn nn -- np nn np nn np np -- nn NN nn np nn nn NN nn -- -- np nn np np nn nn -- np np NN nn nn nn np np np np np nn np nn np np np nn nn np nn nn -- nn nn nn nn nn np np np np np np np nn np nn np nn nn -- np np nn nn nn np -- nn nn np np np np nn np nn nn NN np nn nn nn np np np np np nn np np -- np np np -- np np nn NN np nn nn nn nn -- np np np np np np np np np np np np np np
185636 <nnxnp> nn np nn np nn nn np nn nn -- nn np np np nn nn nn nn np nn np np np nn nn nn nn NP np np np nn np nn np np nn -- nn np nn np np nn np np nn nn nn nn nn np np np np np np nn nn np np nn np nn np NP np nn -- np np nn nn nn np np np np nn nn nn nn nn nn nn np nn NP nn nn nn np nn nn np NP nn np nn nn nn nn np nn nn np np np nn np nn np nn np NP nn np np np nn nn np -- nn nn nn np np np NP np nn np nn np np np np nn nn np np -- np nn nn np
93971 <lmxll> lm lm lm lm lm ll lm ll ll lm ll ll lm ll ll lm ll ll lm lm lm ll ll ll ll ll ll ll lm LM lm lm ll ll ll lm ll LM ll lm lm ll ll ll ll ll ll ll ll lm lm ll ll lm ll ll lm lm ll ll lm ll lm lm ll ll ll lm ll ll ll ll lm lm ll lm lm ll ll ll -- ll ll lm lm -- lm lm lm lm ll ll ll ll lm lm ll ll lm lm lm lm lm lm lm ll ll LM ll lm ll lm ll LM lm ll lm ll lm lm ll ll lm ll lm ll ll lm ll lm ll lm -- ll ll ll ll lm ll ll ll ll lm ll lm ll ll
366084 <lmxll> ll lm ll lm ll ll ll ll lm lm lm lm ll ll lm LM ll lm ll lm lm ll lm lm ll lm ll ll -- ll lm ll lm -- ll lm ll ll -- ll lm -- -- lm lm lm lm ll ll LM ll -- ll ll lm ll ll ll lm lm lm lm ll lm ll lm ll ll LM ll ll ll ll lm lm ll ll ll lm lm ll ll lm ll lm ll lm ll ll lm lm ll ll LM ll ll LM lm lm ll lm ll lm lm lm ll lm lm lm lm ll ll lm lm lm -- ll lm ll lm lm ll -- lm lm lm ll lm ll ll ll ll ll ll ll lm lm ll ll ll ll lm -- ll ll ll lm
70004 <nnxnp> nn nn np nn np np nn np nn nn np np nn np nn np nn nn np nn np nn -- nn nn nn np np np np nn nn nn np nn nn np np nn np NP nn -- nn nn np nn NP np np nn np np np np nn -- np nn np nn nn nn np nn np np nn nn nn nn nn np nn np nn nn nn nn nn np NP np np np np np nn nn nn nn np np np np NP nn np nn nn np np nn np nn np np nn np nn nn NP np nn NP nn np nn np np np np np np np np NP np np nn nn nn np np nn nn np np nn nn np nn -- np nn np np
332558 <nnxnp> nn nn np np nn nn np nn np NP np np nn np nn nn np np nn nn nn np NP NP nn np np np nn np np nn nn np nn np np nn nn nn np -- -- np nn nn np nn nn np np nn np np np np np nn nn nn np nn nn nn nn np np nn nn np np nn nn nn np nn nn nn np np np np nn np nn nn NP nn np np np nn nn np np np np np nn nn np np nn nn nn nn np nn np nn np nn np np nn np np np nn np np -- -- nn nn nn np np np nn nn nn nn nn nn np nn np np nn np np np nn nn np np
222234 <nnxnp> np nn np np nn nn nn np nn -- np nn nn nn nn nn nn nn np nn np np nn np nn nn np nn nn np nn nn nn np np np nn np np np np nn nn np np nn nn np nn NP nn np nn np np np nn np nn np nn nn np nn np np nn np np np np nn np nn nn nn nn nn nn np np np nn np nn np nn np np np nn nn np np nn nn np nn nn nn nn np nn nn nn np np nn np nn nn nn np nn -- -- np nn np nn np nn np np NP nn np nn np np nn np nn np nn np nn np nn nn np nn nn nn nn np nn
98378 <efxeg> -- fg fg fg ef ee fg ee ee fg ee eg ef eg eg ef eg eg fg ef fg eg fg eg eg eg ee ee fg ef fg fg eg eg eg ef eg ef ee fg -- -- ee eg eg ee eg eg ee ef fg ee ee ef ee ee ef fg ee ee ef eg fg fg ee ee eg ef eg ee -- ee ef ef eg ef ef eg ee ee ef ee eg fg ef ef fg ef fg fg eg ee eg eg ef ef ee ee fg fg fg ef ef fg ef eg eg fg ee ef ee fg eg ef ef -- ef eg -- ef eg ee fg ee ef eg eg fg eg ef eg ef ee ee ee eg ee fg ee ee ee eg fg ee ef eg eg
67491 <efxeg> fg ef ef eg eg fg eg fg ef ef eg ee eg fg fg eg ee ee -- ef fg fg ee ef ef fg ef ef eg fg ee eg fg ef eg ee ef fg -- ef ee eg FG ef ef eg eg ef ef fg fg ef fg ef ef eg fg fg eg fg ee ee ee ef ee ee fg eg -- ef ef ee ee eg eg ef fg -- eg fg eg ee -- eg fg ef ef ee fg ee ef ef eg eg ee ee eg eg eg ef ee ee ef ef eg eg -- fg ee ef eg ee eg ee -- eg ef ef ef fg ee ee ee eg fg -- ef ef -- eg eg ee fg -- ef ef ef ef eg ee ee ee -- fg eg ee fg
167604 <lmxll> ll ll lm lm lm ll ll ll lm LM lm lm ll ll ll lm lm ll LM ll lm lm ll ll lm lm ll ll ll lm ll lm lm ll ll lm ll -- ll lm ll ll ll lm lm ll ll lm lm lm lm lm lm ll ll lm ll ll ll ll -- ll ll ll ll LM ll ll lm lm ll ll ll ll ll ll lm ll ll lm lm lm ll lm lm lm lm lm ll ll lm ll lm ll lm lm ll ll lm ll ll ll ll ll lm lm ll lm lm lm ll ll ll ll -- ll ll lm lm lm lm ll ll ll lm lm ll ll lm lm ll lm ll lm ll lm lm lm ll ll ll ll -- ll lm ll lm
8587 <nnxnp> nn nn np np np np nn nn nn nn nn np np np nn np -- np nn nn nn np -- nn np -- np np nn np nn nn np np np np nn -- nn nn nn -- np np np -- np nn np -- np np nn nn np np -- -- nn np np nn np np np np np np -- nn np nn np nn nn nn np np np nn nn nn np np np nn np nn np np nn nn np np -- nn nn np nn np nn np np nn np np np nn nn np np nn np -- nn nn nn nn nn np nn nn -- np nn np np nn nn nn np nn np np nn nn nn np nn nn nn np nn nn nn np np
324936 <lmxll> ll ll lm lm lm ll lm ll ll ll ll -- lm ll lm ll lm lm ll ll lm lm lm ll ll lm lm ll ll ll lm ll ll lm lm ll ll ll lm lm ll -- ll ll ll ll lm ll lm ll ll lm ll lm lm -- lm ll lm ll ll ll ll lm lm lm lm lm -- ll lm lm ll lm lm ll ll ll ll lm lm lm ll ll lm lm ll ll ll ll lm lm ll lm lm lm ll ll ll lm ll lm lm ll lm lm ll ll lm ll lm lm ll ll lm lm lm ll ll ll ll lm ll ll lm ll ll lm lm lm lm -- lm lm lm lm ll ll ll lm ll ll -- lm ll lm ll
330350 <lmxll> ll lm ll lm LM ll lm lm ll -- ll lm ll lm lm ll lm lm ll -- lm lm ll LM lm lm ll ll lm lm ll ll lm ll lm lm ll ll -- ll ll ll -- lm lm ll lm ll -- ll lm -- lm lm ll ll ll ll lm lm ll ll lm ll ll ll lm ll lm lm lm lm ll ll lm ll ll ll ll ll lm ll lm lm lm lm lm ll lm lm LM -- ll ll lm LM lm lm ll lm ll lm ll lm LM lm ll ll ll ll ll lm LM lm lm lm lm ll ll -- ll ll ll lm ll ll lm ll ll ll ll lm ll lm lm ll lm lm ll ll lm ll -- ll LM ll ll
266043 <hkxhk> kk hk hk hk hk hk hh hk kk hh hk hh HK hk hk kk hk kk hh kk hk hk kk hk hk kk hk hk hh hh hk kk hk kk hk hk kk hk kk hk hh hk kk hh hk hk kk hk kk hk hk hk hk hh hh hk kk hk hh kk kk hk hh hh hk hh hk hk kk kk kk hk hk hk hh kk hh hk kk hk kk HK hh hk kk hk kk hh hh kk hk hh hk hh -- hk hh hh hk kk hk kk hk hh -- kk hk hh hh kk hk hk hh kk hk kk hk hk hh hk kk kk HK hh kk kk kk hk kk kk -- hh hk hk kk kk hh kk hk hh hh hk -- hk kk hk hk
137099 <nnxnp> np nn np np np np nn np nn nn nn nn -- nn nn nn nn np np nn np nn nn np np nn np nn nn np nn nn np np np np np -- -- -- nn -- nn nn np np np nn -- nn nn np nn nn nn np nn nn nn np np np np np np np np np nn nn np nn np nn nn np np np nn nn nn nn nn nn np np np -- np np np nn np np -- np np np nn np np nn np np nn np np nn nn np np np nn np np -- np nn nn np nn np nn np nn np np nn np nn nn nn np np nn nn np np nn np np nn -- nn -- np np
88597 <nnxnp> NP np nn np nn nn nn nn np np nn nn nn np nn np nn np nn np nn np -- nn nn np np nn np nn nn np np nn nn np np -- nn nn nn -- np np nn nn np np nn -- np nn nn np np np nn np np np nn np np np np -- np np nn nn NP nn nn np np nn np nn nn np nn np np np np np np np np np np nn np np nn nn np np nn nn np nn nn nn np -- np np nn np nn nn nn nn np -- np nn -- np np -- nn nn np NP np np -- np nn np nn np np np nn np nn nn np np -- np -- nn nn
91052 <nnxnp> nn nn nn np np np nn nn np np nn nn np np nn nn np nn np nn nn np np -- nn nn NP nn np np NP nn nn nn np np np NP np np nn nn nn nn nn np nn NP nn np nn np nn np nn nn np nn np np nn nn nn np nn nn np nn nn nn np np nn nn nn nn nn np np np np nn np NP nn np nn nn nn nn nn np nn -- nn nn nn np nn nn np nn nn nn np np np nn NP np nn nn np NP np nn nn np nn nn nn np nn nn nn NP np nn np NP nn nn np np nn nn nn NP nn nn -- np np nn nn np nn
203472 <lmxll> ll ll lm ll lm ll lm ll lm lm lm lm lm ll lm lm lm lm ll ll lm ll -- ll lm ll ll -- -- ll lm lm ll ll -- lm ll -- ll LM ll -- ll ll ll lm ll lm -- lm ll lm lm lm ll ll lm ll lm lm ll lm LM lm ll ll ll ll -- ll lm ll ll ll lm lm ll ll ll ll lm lm lm lm ll ll lm lm ll ll lm ll LM lm ll ll ll lm ll ll lm ll ll lm ll ll ll ll lm ll ll -- lm ll ll lm ll lm ll lm ll ll lm -- lm ll ll lm ll lm ll ll lm lm ll ll lm LM lm lm lm ll -- ll lm ll ll
256633 <lmxll> ll ll ll ll lm lm ll lm lm ll lm -- lm lm lm lm ll ll lm ll ll ll lm lm lm ll ll lm -- lm lm lm ll ll lm lm ll -- ll LM lm -- -- lm lm lm ll ll -- -- LM -- ll ll LM lm lm ll ll lm ll ll LM lm ll lm lm ll -- LM lm lm ll lm lm lm ll ll lm ll lm lm lm ll ll lm ll ll ll ll ll ll lm ll ll ll ll ll ll lm ll lm lm ll ll lm lm ll ll lm ll ll lm ll lm lm ll ll ll lm lm lm ll ll ll lm ll lm ll lm lm ll lm ll lm ll ll ll ll LM ll ll ll lm ll ll ll
386895 <nnxnp> np nn nn nn nn nn nn nn np np nn np np nn nn np NP np np -- nn nn nn np np nn np np nn nn nn nn nn np np np nn np np nn nn nn -- np nn np nn nn np nn np nn np nn np NP nn np np nn nn nn nn nn nn np nn np np np nn np nn np np -- nn np np np nn np nn np nn nn np nn nn np nn nn np NP -- np nn NP np nn nn np np nn np -- np nn np nn np NP np nn np nn nn np np nn np NP -- nn -- nn np np nn np nn nn nn np nn nn np np np nn np np np nn np np np
313232 <hkxhk> hk kk kk hh hk hh hh hh hk hh hk HK hh hk hk hh hk kk hk hk kk hh -- kk kk kk kk hk -- hh hh hh hh hh hh kk kk -- hh hh hh -- kk kk hh hh hk hk -- -- -- HK hk kk hk hk hh hk hk hk hk hk kk hh -- kk hk hh hk hk hk kk kk hk hk hh kk hh hk hh hh hh -- hh hh kk hk kk hk hh hh kk hk hk hk hk hk hh hk hk hk kk hh hh hk hk hk kk hk kk hk -- hh kk hk hh kk hk kk hk hh hk hk -- kk hk -- kk hk hk kk kk HK hh hk kk hh hh hk hh hk HK -- hh hh kk kk
240170 <nnxnp> nn np np np np np nn nn nn -- nn np np nn np np np nn np np np nn nn nn np nn np np np np np np np -- NP nn nn -- nn np nn nn np np nn nn np nn nn np nn np nn nn -- nn nn nn np np nn nn nn np nn np nn nn np nn -- np np nn nn np np nn np nn nn np np nn nn nn nn nn np np nn np nn -- -- nn np np np -- np np nn np nn nn -- nn np np np np nn -- -- nn nn np np np np -- nn np nn -- np np nn np np nn nn np -- nn nn np np nn np np -- np nn np np
85602 <lmxll> lm lm ll ll ll LM lm lm lm ll ll ll lm lm lm lm ll lm ll -- lm ll -- lm ll lm ll -- lm lm lm ll lm ll lm ll ll lm LM lm ll lm ll lm lm lm ll ll lm LM -- lm lm lm ll ll ll lm lm ll ll lm ll lm lm ll lm ll -- ll ll ll ll lm ll ll ll ll lm ll ll lm ll lm ll ll lm ll lm ll lm ll ll lm ll ll lm ll lm ll lm ll lm lm ll lm -- lm lm ll ll ll lm lm ll lm LM lm LM lm ll ll LM lm ll ll ll ll LM ll ll lm lm ll lm lm ll -- lm LM -- lm -- ll lm ll ll
68194 <nnxnp> -- np nn np np nn np nn np np nn nn np nn nn nn np np nn np nn np -- np np np nn nn -- nn np np np nn NP np nn -- -- -- nn -- np np np nn NP nn np nn np nn nn nn np np np nn np nn np np np nn np np nn -- np np np np nn np -- np NP -- np NP nn nn nn nn nn nn nn NP np np np nn nn np np np nn nn np NP np nn np np np nn np np nn np np nn nn np np np nn np nn nn nn nn np nn nn np nn nn nn NP -- np NP nn np np nn nn np np NP nn -- nn nn nn nn
292344 <nnxnp> nn np nn nn NN nn np nn np np np nn nn np np np NN nn np np nn np -- nn nn np np -- -- NN np nn np np NN nn nn -- nn nn nn -- -- nn -- nn np np np -- nn nn np nn nn np np nn nn nn np nn NN nn nn -- nn nn -- nn nn nn nn np np NN nn np nn np nn nn nn np np np nn np np -- nn nn nn -- np np nn np nn nn np np np nn np nn np nn nn nn np np np nn np -- nn np nn np np nn nn np nn np nn nn np np -- np np nn np np nn np np nn nn np -- np NN np np
356899 <lmxll> lm ll ll ll ll ll lm ll ll -- ll -- ll ll ll lm ll ll lm LM ll ll ll lm lm lm ll -- ll ll lm ll ll -- lm LM lm ll ll ll ll lm ll ll lm lm lm LM -- lm ll ll ll LM ll ll ll ll LM lm ll -- lm ll lm lm ll LM lm ll lm lm ll ll lm LM ll ll lm lm ll lm lm ll ll lm lm lm lm -- lm lm ll ll ll ll ll lm ll -- lm lm lm ll ll -- ll lm lm lm ll lm ll lm lm ll lm lm lm ll -- ll ll ll ll ll lm lm LM ll LM ll ll ll lm ll ll ll ll lm ll lm -- lm ll lm ll
296663 <lmxll> -- lm lm lm ll lm lm ll ll ll ll -- LM ll ll lm lm lm ll lm lm lm ll ll ll ll ll lm lm lm lm lm lm ll lm ll lm ll -- -- ll -- ll lm ll lm lm lm -- ll lm -- ll lm ll ll lm ll ll lm ll ll -- ll -- lm lm ll -- ll lm lm lm lm lm lm -- ll lm ll ll LM ll lm ll lm lm ll lm lm ll lm lm ll ll ll ll ll lm ll ll ll lm ll ll lm ll lm lm ll ll LM lm lm -- -- lm lm ll lm lm lm ll ll lm ll lm ll ll lm ll -- lm ll -- ll lm ll ll lm lm ll LM ll ll ll lm
98883 <nnxnp> -- np np np nn nn np nn nn np nn np nn np np nn nn np np -- np np -- np np np nn nn np nn -- np np -- np nn np nn nn np np -- nn np np -- np np -- nn -- nn nn nn nn nn nn np nn nn nn np np np nn nn np nn np nn nn nn nn nn np nn -- np nn nn nn nn np np nn nn np -- np np np nn nn np -- nn nn nn np np np nn nn np nn nn np np nn nn nn np np nn nn np nn nn -- nn np -- np nn nn np np np -- nn np nn nn nn nn nn nn np nn nn nn nn -- nn -- np np
341017 <lmxll> lm ll ll ll ll lm ll lm ll -- lm lm lm ll lm ll ll ll lm lm ll lm ll lm ll ll ll ll -- ll ll lm lm lm lm lm lm ll -- ll ll -- ll lm lm -- ll -- lm ll ll lm ll lm lm ll lm lm lm ll ll lm lm lm ll lm ll lm ll ll ll lm lm lm lm lm -- ll lm ll lm lm ll lm ll lm lm -- ll ll lm ll lm ll lm lm ll ll lm ll ll ll lm ll ll ll ll lm lm lm lm lm ll ll lm ll lm ll ll lm ll ll -- ll lm lm ll lm lm lm -- lm lm lm lm lm ll ll ll ll ll lm -- ll -- ll lm
356631 <nnxnp> nn np np nn nn nn nn np np nn nn np -- np -- -- np np nn -- nn nn np nn nn nn np np -- np np nn nn nn np np nn -- np -- nn nn nn nn nn np np nn np nn -- -- nn np nn np np np np np nn np np -- nn np nn nn nn np np np np nn nn np nn np np np nn nn nn nn nn np nn np np nn nn np np nn -- np nn nn np np nn nn np np np np np np np np nn np np nn -- nn np nn np np nn nn -- nn np np nn np np nn nn nn nn nn np np np np -- np nn nn np nn -- np nn
191007 <nnxnp> np nn np nn np np nn np np np np nn nn nn np np np np nn -- nn nn -- np np np np nn nn nn nn np nn np nn nn np nn -- nn np np nn np nn nn np nn -- np np np nn nn nn np nn np np nn nn np nn np nn nn nn np nn nn nn np np np nn nn nn nn np np np np np np np nn np -- np -- np nn np -- nn nn np nn np np np np nn np np nn np nn np nn np nn np nn -- np nn nn nn np np -- -- np -- np nn nn nn nn nn np nn np nn nn nn nn -- np np nn -- nn nn np nn
120281 <efxeg> fg fg ef eg ee ee eg eg ee fg ee ef ef eg ef ee ee ef eg ef ef ef eg fg eg ef eg eg eg fg fg eg fg fg ee ee eg ef eg FG ef ef eg fg eg eg fg ef -- ef ee eg eg ef eg eg ee ee eg fg fg eg eg ef ee ee eg fg fg ef eg ee fg eg ef eg fg eg eg fg ef eg ee fg ef ef fg ef ee FG ef fg ef eg fg fg fg ee ee ee fg fg ee ef eg ee -- ee ef ee ee ef ef fg eg ee eg fg eg ee eg eg -- eg ee ee eg fg eg eg fg eg ee ee ef ee fg fg ee ef ef fg eg eg eg eg ef
169765 <efxeg> fg ee ef ef ef ef eg fg ef ee eg eg ee ee ef ee fg fg ef fg ee fg fg eg ef ef eg eg ef ee fg ee eg ef ef eg ee -- eg ee -- FG fg fg ef fg ef ee ee fg eg -- eg ef eg ef ef ef eg fg ee eg ef ef ef ef ef fg ee eg ef eg ef eg fg ee ee fg ef ee ef ee ef ee fg ee ee ee ee eg ee fg ee ee eg eg fg ee eg -- fg ef fg ee ef eg fg fg ee fg ef ef ef eg ee fg ee ee ee ee fg eg ee ef -- fg ef eg fg eg -- fg fg eg ef fg fg ee ee fg fg ee -- ee ef ee ef
110724 <lmxll> ll lm lm lm ll -- lm ll ll -- lm lm LM lm ll ll lm ll lm ll lm ll ll lm ll ll ll ll lm LM lm ll lm ll ll lm ll ll ll lm lm -- ll lm LM ll ll lm ll ll lm lm lm lm lm lm ll ll lm ll ll ll lm lm ll ll lm lm ll ll ll lm ll lm lm ll lm ll ll lm ll ll lm ll ll ll ll -- lm ll lm lm lm lm lm lm lm lm ll ll ll ll ll lm lm LM lm lm lm ll lm lm lm ll lm ll lm ll lm ll ll ll ll lm ll ll ll ll ll ll ll lm lm ll ll ll lm ll LM lm lm lm -- lm ll ll lm
212300 <nnxnp> np nn nn np nn -- nn nn np nn nn nn np np nn nn np np np nn nn nn NP nn nn np np np nn np np np nn np np nn np -- nn np np np nn np -- nn nn -- np -- np nn np nn nn nn nn np np nn np nn np nn nn nn np np nn np nn np np np np np nn np np np nn np np nn np nn nn np np nn np nn np nn NP np np nn nn np nn np nn np nn np nn nn nn np np np np nn nn np np np np np nn nn np NP nn -- np nn nn nn nn np np nn nn nn nn nn np NP nn np -- nn nn nn np
354065 <lmxll> lm lm ll ll lm ll ll lm ll lm lm lm -- lm lm ll ll lm lm lm lm ll lm ll -- -- ll ll ll lm lm ll ll lm lm ll lm -- lm lm ll lm ll -- ll ll ll lm -- ll ll -- lm ll lm ll lm lm lm lm -- ll ll ll ll ll ll ll ll ll lm lm lm lm lm ll ll lm ll ll lm ll ll lm lm ll ll ll lm ll ll lm ll ll lm lm ll ll lm ll ll ll lm ll lm lm ll lm ll lm lm ll ll lm ll ll ll ll lm -- lm lm ll LM ll -- lm ll ll ll ll lm ll lm lm lm ll lm lm ll ll -- ll ll ll ll ll
286272 <hkxhk> hh hk kk hh hk kk hk kk kk HK kk hh hh hk hk hh hh kk hk kk kk hk hk hk hk hk hk hh -- hh hh hk hk hh hh hk hh hk hk hh hk hk -- kk hk hh hk hh hh kk hk kk HK hk hk hk kk hk kk kk kk hh kk hh HK hk hh hk hk HK hk hk hk hh hk hk hk hh hk hk kk hh kk hk hh hk kk kk hk hk kk hk hh hk -- hk hk hk kk hh hk hk hk hh hh hk hh hk kk hk hk hh kk hh hh hk hk kk hk hh hh hk hk hk -- hk kk hk hh hk hk hh hh hh kk hk kk hh hk hk hk hk hk hk hh hk hk
291195 <nnxnp> nn np nn nn np nn nn nn nn nn nn np nn nn nn nn nn nn np nn nn np np np np nn NP np nn NP np nn NP nn NP np np nn NP nn np np nn -- np nn nn nn NP -- nn np np nn NP np nn np np np nn nn np nn np nn np np nn nn nn nn nn nn nn nn NP np nn np np NP nn np nn nn np np nn np nn np nn np np np np np nn np np nn nn np nn nn -- NP nn nn nn nn np np np nn np nn np np NP nn np np np nn np nn nn nn nn nn NP nn NP np np nn NP nn NP nn nn nn NP nn nn
94928 <lmxll> -- lm LM lm LM ll lm ll ll -- ll -- lm ll ll lm ll ll lm lm lm ll -- ll ll ll ll ll -- lm lm lm ll ll ll lm ll lm ll lm lm ll ll ll -- ll ll ll ll -- lm ll ll lm ll ll lm lm ll ll LM ll lm lm ll ll -- lm ll ll ll ll lm lm ll lm -- ll ll ll lm ll ll lm lm lm LM lm lm lm ll ll -- ll -- lm ll ll lm lm lm lm -- lm lm ll ll lm ll lm ll lm ll LM lm -- lm ll LM lm ll ll -- ll lm -- ll lm -- lm ll lm ll ll ll ll ll LM ll ll ll ll -- ll lm ll ll
143695 <nnxnp> np np nn np nn nn nn nn nn -- nn np -- np np nn np np np np np nn nn np nn np np nn -- nn nn np np np nn np nn -- np np nn np np nn np nn nn nn np -- nn nn nn nn np np nn -- np nn nn nn nn np np -- nn np nn np np nn np np np np np np nn nn nn nn np nn np nn np np np np -- nn np np np np np np nn nn nn nn nn nn np nn np nn np nn np nn np nn np nn nn nn np nn nn nn nn nn nn np nn np np nn np np nn np np nn np nn np np np nn nn np np nn np
9700 <lmxll> lm lm ll ll lm ll ll ll ll ll lm ll ll lm ll ll lm ll ll ll lm ll ll lm ll lm lm ll ll ll ll ll lm lm ll ll ll ll lm lm ll -- ll ll lm ll lm lm ll ll lm ll ll lm lm lm ll ll lm ll lm lm lm lm ll LM lm ll lm ll ll lm lm lm lm LM ll ll ll ll lm ll lm ll ll lm ll lm ll ll ll ll ll lm lm lm ll lm lm ll ll lm lm ll ll ll ll ll ll ll lm lm lm ll lm lm ll ll ll ll ll LM -- ll lm LM ll ll lm ll lm ll ll ll lm lm ll lm ll lm lm ll ll ll lm lm lm
248167 <lmxll> lm ll lm ll ll -- ll ll lm -- lm ll -- ll ll lm LL ll lm lm ll ll lm ll ll LL lm ll ll ll lm lm ll -- ll ll lm lm ll lm lm lm lm ll ll lm ll lm -- lm ll ll ll ll lm -- lm lm ll ll lm lm ll lm -- lm ll lm LL ll ll ll lm lm ll lm -- lm lm lm ll lm ll ll ll ll -- -- ll ll ll ll lm lm ll ll ll ll -- -- lm ll lm ll ll ll lm lm lm lm lm ll ll ll ll ll ll lm lm lm lm -- lm ll lm lm LL lm lm lm lm ll -- -- ll lm ll lm lm lm LL lm -- lm ll lm lm
93892 <lmxll> LM lm LM lm lm ll lm ll ll lm ll ll lm ll ll lm ll ll lm lm -- ll lm ll ll ll ll ll lm lm lm lm ll ll ll lm ll LM ll lm lm -- ll ll ll ll ll -- ll lm -- ll ll lm ll ll lm lm ll ll lm ll lm lm ll ll ll lm ll ll ll ll lm -- ll lm -- ll ll ll lm ll ll lm lm lm lm -- lm lm ll ll ll ll -- lm ll ll lm lm lm lm lm lm lm ll ll lm ll lm -- lm ll LM -- -- lm ll lm lm ll ll -- ll lm ll ll lm ll lm ll lm ll ll ll ll ll LM ll ll ll ll -- ll -- -- ll
313464 <lmxll> lm lm lm ll lm ll ll ll ll -- ll ll ll lm lm ll ll lm ll ll lm ll lm lm lm lm lm ll -- ll ll ll ll ll ll lm lm -- ll ll ll LM -- lm ll ll ll ll ll lm ll lm ll lm lm lm ll ll lm -- lm ll lm ll lm lm ll ll ll ll lm lm lm lm ll ll lm ll lm ll ll ll ll ll lm lm lm lm lm ll ll lm ll lm lm lm ll ll ll ll lm lm ll ll lm -- ll lm lm lm ll ll LM lm lm ll lm ll lm ll ll ll lm lm lm ll lm lm ll ll lm lm lm ll lm lm ll ll lm ll ll ll -- ll ll lm lm
209752 <nnxnp> nn np np np np nn np np nn np np -- nn nn np np nn nn nn np NP np -- NP np nn nn nn NP nn nn nn np np -- np nn -- np nn nn -- np nn np np np np -- np nn np nn np np np nn nn np np nn np nn np np np nn nn -- nn np np nn nn nn nn np np nn nn np nn nn np nn np np -- nn np nn np nn np -- np nn np np nn nn nn np np np nn NP np np nn nn nn nn nn np nn nn nn NP nn np np -- nn np np nn np np np np nn nn np np np np np nn nn np nn -- np np np nn
165872 <nnxnp> -- np nn np np nn np nn nn np np np nn nn nn nn nn np np nn np np nn np np np nn np nn np np nn nn np nn np np np np np nn -- nn np nn nn nn np -- -- nn np nn nn -- -- -- np nn np np np np np nn NN np nn nn np np np np nn np np np np np np np nn nn NN nn np nn np -- np np nn nn -- nn nn nn nn nn nn np np nn nn np np -- nn np np nn NN np np np nn nn np NN nn np np np np NN np np np np nn nn np np nn np np nn np nn nn -- np -- np np np nn
262624 <lmxll> lm lm ll ll ll ll lm ll ll lm ll -- -- lm ll ll ll -- ll ll lm lm lm ll lm lm ll ll ll -- ll lm lm lm lm lm lm -- lm ll lm -- -- lm ll LM LM ll -- -- lm lm lm ll lm ll LM ll ll ll ll lm lm lm ll lm lm ll -- lm ll lm lm ll lm lm ll ll ll lm lm ll ll lm ll lm ll -- ll ll lm ll ll ll lm LM lm ll ll lm ll ll lm lm lm ll lm lm ll ll ll lm ll lm ll lm lm ll ll ll ll ll lm lm -- lm lm lm ll lm ll ll ll lm ll ll ll ll ll -- ll ll -- ll -- ll ll
131338 <nnxnp> nn nn nn -- np nn np nn nn nn NP np nn np nn nn -- np nn NP np np nn nn nn nn np np -- nn np np np nn -- nn np -- nn np nn np np -- nn nn np -- -- -- nn nn np np np np np nn nn nn nn nn nn nn nn np np nn nn np np nn nn np nn nn -- nn nn np np nn NP np nn np nn nn nn np nn np nn np np np np np nn nn nn np -- np np np np np np np nn nn np np np nn nn nn np np nn np nn np nn nn np np nn np nn np np nn nn np nn nn nn nn np nn nn nn -- np np
314104 <lmxll> ll ll ll lm ll lm lm lm lm lm lm lm lm ll ll lm lm ll lm lm ll lm ll ll ll ll ll lm ll lm lm lm lm lm lm ll ll ll ll -- lm -- ll ll ll -- lm lm lm ll lm ll lm ll ll ll lm lm ll ll ll lm ll lm ll ll lm lm lm lm ll ll ll ll lm lm ll lm ll lm lm lm lm lm lm ll ll ll ll lm lm ll lm ll ll ll -- -- lm lm ll ll -- lm ll ll ll ll ll ll lm lm ll -- ll lm ll lm ll lm lm lm ll ll ll lm lm ll lm -- ll ll ll lm ll ll lm lm ll lm -- lm -- lm lm ll ll
319701 <nnxnp> np nn np np np np np np np NN np np np nn np nn nn np np np nn nn nn nn np np nn np -- -- np nn nn np np np np -- np nn nn -- nn np -- NN nn np -- nn nn np np np nn np nn np nn np np np nn NN np nn np -- nn NN -- nn np nn np np np nn np np nn nn np nn nn nn nn np nn nn nn np nn nn -- nn np np np np nn np nn np nn np nn nn np np nn nn nn np NN np np nn np np nn np nn nn np np nn nn nn np np np nn np nn nn np nn nn nn NN nn -- nn np np --
169372 <lmxll> lm lm ll ll ll lm lm lm ll -- ll ll lm lm lm ll ll lm ll lm ll ll lm lm ll ll lm lm lm ll lm ll ll lm lm ll lm -- lm ll lm lm lm ll ll lm lm ll -- ll ll ll ll lm lm ll lm lm lm lm ll lm lm lm lm lm lm lm ll ll lm lm lm lm lm lm ll lm ll ll ll ll lm ll ll ll ll -- lm lm ll lm ll lm ll ll lm lm ll lm lm lm lm lm ll ll lm ll ll ll lm lm lm lm ll lm lm ll ll ll ll lm -- lm ll ll lm lm ll ll lm ll lm ll lm ll ll ll lm lm lm lm lm lm ll lm ll
285726 <nnxnp> NP nn -- np np nn nn nn nn -- nn NP np nn NP np np nn NP nn nn np np nn NP -- nn np -- -- np nn np np -- nn np -- -- np nn -- -- nn np np nn np -- nn nn nn nn np np np nn np nn np nn np nn np nn np NP np NP np np np nn np nn np nn np np np nn np nn nn np nn nn nn np nn nn nn np np np np np np nn -- nn nn np np np np np np nn nn nn np nn np np nn nn nn np nn np NP nn nn nn nn nn np np np nn np NP np nn nn nn np NP nn np nn -- nn np nn nn
339929 <lmxll> ll lm lm lm lm ll ll ll lm ll ll ll lm lm ll lm lm lm lm LM lm ll ll ll lm ll lm -- lm ll lm ll ll lm lm lm ll -- ll ll lm LM lm ll ll ll LM lm -- ll lm -- LM lm ll lm ll ll ll LM ll ll lm ll LM -- lm ll lm ll lm ll ll lm ll lm ll ll ll lm ll ll lm lm lm ll ll lm ll ll ll ll ll lm lm lm lm ll lm -- lm lm ll lm lm lm ll -- ll ll lm ll lm lm ll -- ll lm lm ll ll lm ll LM ll lm lm ll ll lm ll lm ll ll ll ll lm lm LM lm lm lm -- lm lm lm ll
78335 <nnxnp> np np nn nn nn np nn nn np np nn -- nn nn nn nn nn nn np NP nn -- -- nn np nn nn nn NP nn np nn np np nn np nn -- nn nn nn -- -- np np nn nn np -- nn np NP nn np np np nn -- nn np nn nn nn nn NP -- np nn -- nn np nn nn np NP nn np np nn nn nn np np np nn np nn np np nn nn np nn nn -- nn np np nn nn np nn -- nn nn nn np np np nn np nn np -- np nn nn np np nn np np NP nn -- np np nn nn nn np np nn NP nn np nn np nn nn np -- nn nn np np nn
89096 <nnxnp> nn nn -- np np np nn nn np nn nn nn np -- np nn np nn np nn nn np np np nn np np nn -- np np np nn nn np np np np nn np nn nn nn nn nn np nn np np np nn nn nn np np np np nn np np nn np nn np nn nn np np nn nn np nn nn np nn nn nn np nn nn nn -- nn np nn np nn np np -- nn np nn -- -- nn nn nn np nn nn nn np nn np np NP np np np nn nn np np np nn nn np np nn nn nn nn nn nn np nn nn np nn nn np np np nn nn nn np nn nn np np np nn np np np
384438 <nnxnp> nn np np nn np np np nn nn nn nn np nn nn np nn nn nn nn nn np np nn nn nn nn np nn -- np np np np np np np nn -- np np np nn np nn nn nn np np np np nn np nn np np np np -- np -- np np nn np nn nn nn np nn nn nn nn np nn np np nn np nn nn np nn np np nn nn nn np np nn np np nn nn nn nn np np np np nn nn np np nn np np np nn nn nn nn nn np NP np nn nn nn NP np np NP np np np nn np np nn np nn np np np np nn nn -- nn NP nn nn np nn nn nn
153770 <nnxnp> np nn nn nn np np nn nn np np nn nn nn np np np nn nn np np np np np nn nn np np -- nn np nn nn np nn nn nn np -- nn np nn -- np nn np nn nn nn nn np nn np nn nn np np np np nn np nn nn np np nn np np nn nn nn nn np nn -- nn nn -- np np nn nn nn np np nn np nn -- np np nn np nn nn -- nn np nn nn nn np nn nn nn nn nn np np np np nn nn nn nn np nn nn np np nn np nn -- nn nn nn nn nn -- np np nn -- np np np np nn nn np np np -- nn np nn np
71075 <nnxnp> nn nn nn nn nn np nn np nn nn np np nn np np nn nn nn np nn np nn nn -- nn nn np NP NP np nn nn nn np nn nn np nn nn nn np nn nn nn nn NP nn nn -- np nn np np np -- nn nn -- nn np nn nn nn np nn nn np nn nn nn nn nn np nn np nn nn nn nn nn np np -- np np np np nn nn nn nn np np np nn nn np NP nn -- nn np nn nn nn np np nn np nn nn np np nn -- nn np nn np np np -- nn np NP nn np np np nn nn nn nn np nn nn np np nn nn np np -- np np np np
208044 <nnxnp> nn nn nn nn nn np nn nn nn nn nn nn np nn nn np np np np nn NN nn np nn nn -- np nn nn np np np nn nn np nn np -- nn nn np np nn np nn NN nn nn -- nn -- NN -- nn nn nn np -- nn nn np nn np nn nn np np np nn np NN nn np np np np NN nn np np np np np np np nn NN np np -- np nn np -- nn nn -- nn -- np np np nn nn nn np -- nn nn np np np nn np -- -- -- np np np nn -- -- np -- np nn np nn nn nn np np nn nn nn nn np np np NN np np NN nn nn np
79167 <nnxnp> np nn -- np np np np nn np np nn nn nn np nn nn nn np nn np np nn nn nn nn NN np np np nn nn np nn -- np nn nn np np nn nn nn nn nn nn np -- np np -- nn np np np -- np nn nn np np np np nn np NN np np np -- nn np nn np nn np np nn np nn nn nn nn np np np nn np -- nn np np nn nn -- nn nn nn np nn np nn np np np nn -- np nn nn nn nn np nn np np nn nn np nn nn np nn NN np nn nn nn nn NN np nn np np nn nn nn np nn np np np nn nn nn -- np np
219771 <nnxnp> np nn nn nn nn np nn nn np np np nn np nn np np nn np nn -- np nn -- np np nn np np -- np nn np np np np np nn np np nn np nn np nn np nn nn -- -- np nn -- -- np np np nn np np np np nn nn np nn nn np np -- nn nn np np np np nn np nn nn nn nn nn np nn nn np nn nn -- nn np np nn np -- np nn np np nn nn nn nn nn nn np np nn nn np np np np nn -- nn np np nn np nn nn nn -- np nn np nn np nn -- np -- np np np nn nn nn np nn np -- nn np nn nn
95880 <lmxll> lm lm lm lm -- ll lm ll ll lm ll ll LM -- ll lm ll ll lm LM lm ll -- ll ll ll ll ll lm -- lm LM ll ll -- lm ll lm ll lm LM -- -- ll ll ll ll ll ll LM LM ll ll lm ll ll lm lm ll ll lm ll lm lm ll ll ll lm ll ll ll ll lm lm ll lm lm ll ll ll lm ll ll lm lm lm -- -- lm lm ll ll ll ll -- lm ll -- lm lm lm lm lm lm lm ll ll lm ll lm ll lm ll lm lm ll lm ll LM lm ll ll -- ll lm ll ll lm ll lm ll lm ll ll ll ll ll lm ll ll ll ll -- ll -- ll ll
276332 <nnxnp> np nn np np np nn nn nn nn nn np nn nn np nn np NP np np nn nn nn np np np np nn np np nn nn nn np nn nn nn np np nn nn np np -- NP np np np nn -- nn np nn nn nn np np np nn np np np np np nn np np nn nn nn nn np np nn np nn nn NP nn nn np nn np np NP np nn nn -- nn np nn nn np np np np nn nn nn nn np np nn nn np nn np nn nn np np NP np nn nn nn np np nn nn nn np nn np nn np nn nn nn np nn np nn np nn np np nn nn nn nn np nn nn -- NP nn
95584 <lmxll> -- lm lm LM lm -- lm ll ll lm ll -- lm ll ll lm ll ll lm lm lm ll LM ll ll -- ll ll LM -- lm lm ll ll ll lm ll -- ll lm lm -- ll ll ll ll ll ll -- lm lm ll ll lm ll ll LM lm ll ll lm ll lm lm ll -- ll lm ll ll ll ll lm lm ll LM lm ll ll ll lm ll ll lm lm lm lm lm lm -- ll ll ll ll lm lm ll ll lm lm lm lm -- lm lm ll ll lm ll lm ll lm ll lm lm ll lm ll lm lm ll -- lm ll lm -- ll lm ll lm ll lm ll ll ll ll ll lm ll ll ll ll -- ll lm ll ll
346488 <lmxll> lm lm ll lm lm ll ll lm lm ll ll ll lm lm LL ll lm lm -- lm lm lm -- ll ll ll lm LL lm lm ll lm ll lm ll lm lm lm LL ll ll -- LL ll lm ll lm ll lm ll -- lm ll ll ll ll ll ll ll ll ll lm lm lm ll -- ll ll -- ll ll lm ll lm lm lm ll ll ll ll ll ll lm lm ll lm ll lm ll lm ll ll lm lm lm lm lm ll lm lm lm ll lm lm lm lm lm lm lm ll lm ll ll lm lm ll ll lm lm ll ll lm -- ll lm -- ll ll ll -- lm lm ll ll ll lm ll lm ll lm lm ll lm lm lm lm lm
98599 <nnxnp> np nn np nn nn nn np nn np -- np nn -- np nn np nn nn -- np nn np -- -- np np nn np -- np np nn nn nn np np nn nn nn -- -- np nn np nn np nn np np nn nn nn nn nn np np nn np nn nn np nn nn np np nn np nn -- np nn nn nn nn nn nn -- nn np np np np np np np nn nn nn np nn np np np np nn np nn np nn np nn nn np nn np np np nn np nn nn nn nn nn -- nn np nn nn nn np np np np -- nn np nn nn np np np nn nn np nn np np nn np np nn nn nn np nn nn
266716 <efxeg> ee ef ef fg eg ef fg eg ee ef fg ef ef ef eg ee ef ee fg ee ef eg ee ef ee ee eg eg fg fg ef ee ef ee eg ef ee ee ee ef fg fg ee fg ef eg ee fg ee eg ef ee fg fg -- -- ee eg fg ee ee eg fg fg eg fg ef ef ee ee ee ef eg fg fg ee fg eg eg ef ee ee fg ee eg eg ee -- fg ee ef fg ef -- ef ef fg fg eg ee eg ee eg fg fg ee -- fg fg ee fg ef fg ee ef ee ef eg -- eg ee ee -- -- ee ee ee eg ee ee eg fg ef eg ee ee fg ee ef fg -- fg ee ef -- eg ef
151528 <lmxll> -- ll lm ll ll lm ll ll ll ll lm lm lm ll lm lm lm ll ll lm lm lm LM ll ll lm lm ll ll LM lm lm ll lm lm lm lm -- lm ll lm -- LM LM lm ll ll ll ll lm lm ll lm ll ll ll ll ll ll ll lm lm -- ll lm lm ll lm ll lm ll lm ll ll lm ll ll LM lm ll lm ll ll ll LM lm ll lm lm lm lm lm ll lm ll ll lm ll ll lm ll ll ll ll ll lm ll lm lm ll ll lm lm ll ll ll lm ll lm ll lm ll ll lm lm -- lm ll lm ll lm -- lm ll -- ll lm lm lm ll ll ll lm ll ll lm ll
137832 <nnxnp> np np nn nn nn nn np nn np np np NP nn np np nn np nn nn np nn np np nn nn NP nn np np nn np np nn nn nn nn nn -- nn nn np -- nn np nn np nn NP -- np -- nn np np np np np np np nn nn nn nn nn nn nn nn nn nn np nn np nn np -- nn nn nn np np np np np np nn nn nn np nn nn -- np nn np nn nn np nn np nn np nn nn np nn nn np np np nn nn nn np nn np NP np np np nn np nn nn nn nn nn nn np np np nn np nn nn np np nn nn np nn nn np np np np nn nn
237545 <nnxnp> nn nn np np nn NP np nn nn -- nn np np nn np NP -- nn NP nn np NP nn nn np nn np np nn nn np np np NP np nn nn -- -- np nn nn -- np nn nn np nn -- np -- -- nn nn np np nn nn np np nn nn nn np -- np nn nn -- nn np np np nn nn np np nn np nn nn np np nn -- nn nn nn np np nn np np np nn nn -- NP np np np np nn nn np -- nn NP np np np np nn nn NP nn nn nn np nn np -- -- np nn nn np np np np np -- nn np np nn nn np np nn np np -- np nn nn nn
100066 <nnxnp> nn nn -- nn np np nn np nn np nn nn nn np np np np np np np nn nn -- np nn np nn np np np np nn np np np nn np nn np nn nn np nn np np nn -- np nn np np nn nn np nn nn np nn nn np nn nn np nn np np nn nn -- nn nn nn np nn np nn -- np nn np np np np nn nn np nn np nn np nn np np np np np nn nn nn np np nn -- np nn np nn nn np np nn nn np nn nn -- nn np np nn np nn nn np nn NP nn np nn np np np np nn np nn np nn nn np nn np -- np np np np
176895 <nnxnp> np np np nn np np nn np np NP np nn np nn np np np np np np nn nn np np np np np nn nn np nn np nn np nn nn np np -- -- np NP nn np nn -- np NP -- np np np nn nn np np nn np np nn nn np np np NP nn nn np nn nn nn np np np nn nn nn nn np np np nn np np nn nn np -- np np np np nn NP -- nn np nn np np nn np nn np np nn np nn np nn np nn nn nn np nn nn nn nn np np nn -- np -- np nn nn nn nn nn np nn nn np np nn nn -- np np nn nn nn np nn nn
177423 <lmxll> lm ll ll ll ll lm lm ll lm lm lm ll lm ll ll lm lm ll lm lm lm ll lm ll ll lm lm lm lm lm lm ll lm -- lm ll lm LL ll lm lm -- LL ll ll ll ll ll lm lm ll -- ll lm lm lm ll lm ll ll ll ll ll -- lm ll LL ll ll ll lm lm ll lm ll lm lm lm ll lm ll ll lm ll ll ll ll lm ll lm lm lm lm LL lm lm lm ll ll ll lm lm lm ll ll lm lm ll lm lm lm ll lm ll -- lm lm ll LL ll ll lm -- -- ll lm lm ll lm lm ll ll lm lm ll lm ll ll lm lm lm ll ll lm lm lm ll
90273 <nnxnp> nn nn nn np np np nn nn np np nn nn np np nn nn NP nn np nn nn np np np nn np np nn np np NP np nn nn np np np -- np np nn nn nn nn nn np nn np -- np nn -- nn np np np np nn np np nn nn nn np nn nn np nn nn nn np np nn nn nn nn nn NP np np np nn np np nn np nn nn nn nn nn np nn np nn nn nn np nn nn nn nn nn nn np NP NP nn np np nn nn np np np nn nn np np nn nn np nn nn nn np np nn np np nn nn np np nn nn nn -- nn nn np np np nn nn np nn
339706 <lmxll> lm lm -- lm ll ll lm ll ll -- ll lm lm lm ll lm lm ll ll -- -- ll ll lm ll ll lm -- ll lm lm LM ll lm lm LM lm -- ll LM lm ll ll ll ll LM LM lm -- -- lm ll lm ll LM ll ll ll ll ll ll lm ll lm ll ll LM ll -- ll ll ll lm lm lm ll lm lm ll ll ll lm ll lm -- lm ll ll ll lm ll lm lm ll ll ll ll -- ll lm lm lm ll lm lm ll lm ll ll lm lm lm ll lm lm lm lm -- ll lm lm ll lm lm ll lm -- ll lm ll ll lm lm lm ll lm ll lm ll lm ll lm -- lm lm lm lm
331503 <nnxnp> nn nn -- nn nn NP np np nn nn -- np nn np np nn np nn nn nn np nn nn np nn nn nn -- nn np nn nn nn np nn nn nn nn np np np nn nn nn nn nn nn np -- nn np nn nn np np np nn nn np np nn nn np nn np nn np nn nn np nn nn np nn np nn nn np np np np np np np -- nn nn np np np np np nn np np np np NP nn np nn nn np np np nn np nn nn np nn nn nn np nn np nn np nn NP nn nn np nn nn np np np np nn nn np nn nn nn nn np NP np nn np np -- np -- nn nn
324601 <lmxll> lm lm ll ll ll lm ll lm lm lm lm -- ll lm ll lm LM ll lm lm ll ll ll lm lm ll ll -- LM lm ll lm lm ll ll lm lm lm -- ll lm -- lm lm lm lm ll lm ll LM LM -- lm ll ll lm ll lm ll lm lm lm LM ll ll ll ll ll lm lm ll ll lm ll ll lm lm lm lm ll ll ll LM lm ll ll lm lm lm lm -- ll lm ll -- ll lm lm lm ll lm ll ll lm ll ll lm lm ll lm ll ll lm lm ll ll ll lm ll lm lm ll -- lm ll lm lm ll ll ll ll ll ll ll ll ll lm lm LM ll lm lm -- ll lm ll lm
95544 <lmxll> lm lm -- lm lm ll lm ll ll lm ll ll -- ll ll lm ll ll lm -- LM ll lm ll ll ll ll ll lm lm lm lm ll ll ll lm ll lm ll lm lm ll ll ll ll ll ll ll ll lm lm ll ll lm ll ll lm lm ll ll lm ll lm lm ll ll ll lm ll ll ll ll lm lm ll lm LM ll ll ll lm ll ll lm lm lm lm -- lm lm ll ll ll ll -- lm ll -- lm lm lm lm lm lm lm ll ll lm ll lm ll LM ll lm lm ll lm ll lm lm ll ll lm ll lm LM ll lm ll lm ll lm ll ll -- ll ll lm ll ll ll ll LM ll lm ll ll
273839 <lmxll> ll lm lm ll ll ll lm lm ll lm lm -- lm ll ll ll lm ll lm ll lm ll ll lm lm ll ll ll lm lm lm ll lm ll ll lm ll ll lm lm lm ll ll lm lm lm ll ll ll ll ll lm lm lm lm ll ll ll lm ll ll ll ll lm -- lm lm lm lm ll lm lm ll ll lm ll lm lm ll lm ll ll lm ll lm ll ll lm ll ll lm ll lm ll lm lm ll lm ll ll ll ll ll lm lm ll lm lm ll ll lm lm lm ll lm ll lm ll lm ll ll ll ll ll ll ll ll ll ll ll ll lm lm ll ll ll lm lm lm lm lm lm ll lm lm ll lm
322038 <lmxll> lm ll ll lm ll lm lm lm ll lm lm lm ll ll lm ll ll lm lm ll lm lm lm ll lm ll ll -- ll lm LM ll lm ll lm lm lm lm ll ll lm -- lm lm ll lm -- lm lm -- lm ll lm lm -- ll lm lm ll LM lm lm ll ll -- ll lm ll ll LM lm lm ll lm ll lm ll ll ll ll ll ll ll lm ll lm lm lm ll ll lm lm lm ll ll ll lm lm ll ll -- ll lm lm ll ll ll ll -- ll ll lm lm LM ll lm ll ll ll ll ll lm ll lm ll ll -- lm lm lm ll lm ll -- lm ll ll lm lm -- ll ll -- ll lm lm ll
278791 <hkxhk> hh hk hk hk hk hk kk hk hh -- hk kk hk hk hk hh hk hh kk hh hk hk -- hk hk -- hk hk -- kk hk hh HK hk hk hk hh -- hh hk kk -- -- kk HK hk hh -- hh hk kk hk hk kk kk kk hh hk kk hh hh hk kk kk hk kk hk hk -- hh hh kk hk hk kk hh kk hk hh hk hh hh kk hk hh hk hh kk kk hh hk kk hk kk kk kk kk kk hk hk hk hh hk kk kk hh hk kk kk hh hk hk kk hh HK hh hk hk kk hk hh hh -- HK hh hh hh hk hh hh hk kk hk hk hh hh kk HK hk -- kk hk -- hk hh hk hk
120260 <lmxll> ll ll ll lm lm lm lm lm lm ll lm ll ll lm ll lm -- ll lm ll ll ll -- ll lm ll lm lm lm ll ll lm ll ll lm lm lm -- -- ll ll ll lm ll lm lm ll ll ll ll lm lm lm ll lm lm lm lm lm ll ll lm lm ll -- lm lm ll -- ll lm lm ll lm ll lm ll lm lm ll ll lm lm ll ll ll ll ll lm ll ll ll ll lm ll ll ll lm lm lm ll ll lm ll lm -- ll lm ll lm lm ll ll ll lm lm lm ll lm lm lm lm -- -- lm lm lm ll lm lm ll lm lm lm ll lm ll ll lm ll ll ll -- lm lm lm ll
94039 <lmxll> lm lm lm lm LM ll LM ll ll lm ll ll lm ll ll lm -- ll lm LM -- ll lm ll ll ll ll ll ll lm lm lm ll ll ll lm ll -- ll lm lm ll ll ll ll ll ll ll -- -- -- ll ll lm ll ll lm LM ll ll lm ll lm lm ll ll ll lm ll ll ll ll lm lm ll lm -- ll ll ll lm ll ll lm lm lm lm lm lm lm ll ll ll ll lm LM ll ll lm lm lm lm lm lm lm ll ll LM ll LM ll lm ll lm lm ll lm ll lm lm ll ll -- ll -- LM ll lm ll lm ll lm ll ll ll ll ll lm ll ll ll ll LM ll lm ll ll
231356 <nnxnp> np np NN NN np np np nn np nn nn np np np np np np np nn np nn nn np nn nn np nn np -- nn np np np nn nn nn np -- nn nn nn NN np nn nn np np nn nn nn np NN -- nn np -- np nn np NN np np nn np nn nn np nn NN np nn nn nn np np np np np np nn nn nn np nn np nn np nn nn nn np np nn -- np np nn np np nn np nn np np np nn -- np NN np np np nn np -- nn -- np nn np nn np nn nn nn np nn np np nn -- nn np nn np nn np -- np np np -- np np np nn np
315280 <lmxll> ll ll ll lm ll lm lm lm lm -- lm -- LM ll ll lm -- ll lm lm ll lm ll ll lm ll ll lm -- lm lm lm lm lm lm ll ll ll lm lm lm ll -- ll lm lm lm lm -- ll -- ll lm ll ll ll lm lm ll ll ll lm ll lm ll -- lm lm -- lm ll ll ll ll LM lm ll lm ll lm lm lm lm lm ll ll ll ll ll LM lm ll lm ll ll ll lm lm lm lm ll ll lm lm ll ll lm ll ll ll lm lm ll ll ll lm ll lm ll lm lm lm ll ll -- lm ll ll lm lm ll ll ll lm ll ll lm lm ll lm lm lm ll lm lm ll ll
102320 <nnxnp> nn nn np nn np nn nn np np np nn nn np np np np nn np np np nn nn np nn np nn np nn nn nn np nn np nn np nn np np np -- nn -- np np nn np nn np np nn np nn nn np -- -- np np nn np nn nn np np nn np np nn np nn nn np np nn nn np np nn nn np nn np np nn np np nn np nn np np np np nn nn nn nn nn np nn nn np np np np np np nn np np np np nn nn -- np np nn np nn np nn nn np np nn np nn nn np np np np nn np nn nn nn nn np nn np np np nn np np
93012 <lmxll> -- lm lm lm lm ll lm lm ll lm ll ll lm ll ll lm ll ll lm lm -- ll lm ll ll ll ll ll lm lm lm lm lm ll -- lm ll lm lm lm lm -- ll ll ll ll ll ll ll lm -- ll ll lm ll ll lm lm ll ll lm ll lm lm -- -- ll lm ll ll ll ll lm lm ll lm lm -- ll ll lm ll ll lm ll lm lm -- -- lm ll ll ll ll -- lm ll ll lm -- lm lm -- lm lm ll ll lm ll lm ll lm ll lm -- ll lm ll lm lm ll ll lm ll lm ll ll lm ll lm ll lm ll ll ll ll ll lm ll ll ll ll lm ll lm ll ll
177034 <nnxnp> np np np np nn np nn np np -- np nn np np np np np np nn np np nn np np nn nn nn nn nn nn np np np nn nn np np nn np np nn np np nn np nn np np np nn nn np np nn nn nn np np nn np np nn nn nn nn nn np np np np np nn nn np nn np nn nn np np np np nn nn np nn np nn nn np np nn np nn nn nn nn nn nn nn nn np nn nn nn np nn nn nn nn np np nn np np -- np nn nn nn np np nn np np np np nn np np nn nn np nn np np nn -- np nn nn np -- np np nn np
312230 <hkxhk> -- kk kk hh hk hk hh hh hk hh hk hk hh hk kk hh hk kk hk HK hk hh -- kk kk kk kk -- kk hh hh hh hh hh hh kk kk hk hk -- hh hk kk kk hh hh hk hk -- kk -- hk hk kk -- kk hh hk hk hk hk hk kk hh -- kk hk hh HK HK hk kk kk hk hk hh kk hh hk hh hh -- hh hh HK kk hk kk hk hh hh kk hk hk hk hk hk hh hk hk HK kk hh hh hk hk hk kk hk kk hh hh hk kk HK hh kk hk kk hk hh HK -- hk kk hk hh kk hk hk kk kk hk hk hk kk hh hh hk hh hk hh hk hh hh kk hk
59547 <lmxll> ll lm ll lm lm ll lm ll ll ll -- ll ll lm ll lm lm ll ll ll lm lm lm ll lm ll lm lm -- -- ll ll lm lm lm lm lm lm lm lm lm ll lm ll ll ll lm ll -- -- ll lm lm lm ll ll lm -- ll ll ll lm lm ll lm -- lm ll -- lm ll lm lm ll lm ll ll ll ll lm ll -- lm lm ll ll -- lm ll ll ll ll ll ll lm lm lm ll lm ll ll ll lm ll lm lm ll lm ll lm ll lm ll ll ll lm lm lm lm lm ll ll lm ll lm ll ll lm lm ll ll ll ll ll lm ll ll ll ll lm ll ll ll lm ll lm ll
157638 <nnxnp> nn np nn np nn nn np np nn np np nn np np nn nn nn np nn NN np np np np np np np np np np np np nn np np nn nn -- nn np nn -- nn np nn -- nn NN np nn NN nn np nn -- np nn nn nn np nn np np nn -- nn nn nn np nn np nn nn nn np nn -- np np nn nn nn nn np np np np nn nn nn nn nn nn -- -- nn nn nn nn np np np -- np nn np -- np np np np nn np nn -- nn np np nn nn np np -- np np np nn np nn nn nn nn np nn nn nn NN np np np np np -- -- -- np nn
339905 <lmxll> ll lm lm lm lm ll ll ll lm ll ll ll lm -- ll lm lm -- lm lm lm ll lm ll lm ll lm lm lm ll lm ll ll lm lm lm ll ll ll ll lm -- -- ll -- ll lm lm ll ll lm ll lm lm lm lm ll ll ll lm ll ll lm ll lm ll lm ll -- ll lm ll ll lm ll lm ll ll ll lm ll ll lm lm lm ll ll lm ll ll ll ll ll lm -- lm lm ll lm lm lm lm ll lm lm lm ll ll ll ll lm ll lm -- ll -- ll -- lm ll ll -- ll lm ll lm lm ll ll lm ll lm ll ll ll ll lm lm lm lm lm lm -- lm lm lm ll
217849 <nnxnp> -- nn nn nn nn np nn nn np -- nn nn np nn np np nn np nn nn np nn nn nn np nn np np np -- nn np np np np nn nn np np nn np -- np nn np nn nn np nn np nn nn nn np np np nn np nn -- np nn nn np nn nn np np nn nn nn np np np np nn np nn nn nn nn nn np nn nn np nn nn np nn np nn nn np np np nn np np nn nn nn nn nn nn np np nn nn np nn np np nn np nn -- np nn np nn nn nn nn np -- np nn np nn np np nn np np np nn np nn np np np nn nn np nn nn
70342 <nnxnp> np np nn -- nn np nn nn np np nn NP np nn np nn np np nn np nn np np nn np np nn nn nn -- np np np nn np np nn nn -- nn nn -- np np np nn nn np nn nn np nn nn nn np np np nn np nn np np np -- NP -- nn np -- -- -- np nn np nn np np np np np nn nn nn nn nn nn nn np nn np np nn nn np -- nn np nn np np nn nn np nn np nn np np nn np np nn nn np NP np nn NP nn nn nn nn nn nn nn nn nn nn nn nn np np nn nn nn np nn nn np nn NP np -- nn np nn nn
368537 <nnxnp> nn nn np np nn -- -- nn nn nn nn nn np nn np np nn nn np nn nn np nn nn np nn np nn nn nn nn np np -- np nn np nn nn np nn nn -- np nn nn np nn -- np np np nn nn np -- np nn nn nn nn nn nn np nn np nn nn -- -- np np np np nn np -- np nn np np np np nn np nn nn nn np nn nn -- np nn -- np nn np np nn np np nn nn np nn nn np np nn nn np np np nn nn nn nn np nn np np np np nn nn np nn np np nn nn np np np nn nn np nn nn np np -- np np nn nn
366320 <lmxll> ll lm ll lm ll ll ll ll lm lm lm lm -- ll lm lm -- lm ll -- lm ll LM lm ll lm ll ll ll ll lm ll lm lm ll lm ll ll ll ll lm -- -- lm lm lm lm ll ll lm ll ll ll ll lm ll ll ll lm lm lm lm ll lm ll lm ll ll lm ll ll ll ll lm lm ll ll ll lm lm ll ll LM ll lm ll lm ll ll lm lm ll ll lm ll ll lm lm lm ll lm ll lm LM lm ll lm lm lm lm ll ll lm lm lm ll ll lm ll lm lm ll ll lm lm lm ll lm ll ll ll ll ll ll ll lm lm ll ll ll ll lm ll ll ll ll lm
100855 <abxcd> bd ad bd ad ac ad ad bc bd ac bd bd bd bc ac bc -- ac ac ac bd bd bc ad ad ac ac ac bc ad ac bd ac ad ac bd bc -- ac bd bd ac bd ac bd ac bd ac ad ac ac bd ad bc -- ad bc ac bd ac ad ad ac ac ac bc bc ad ac bd bd bc bc bd ac -- ad ad bd bc ad bc bc ad ad bc ad BC bd bc ad ac ac -- ac ac bd bd bc ac bd ac bc ac bd bc -- bd bc bc bc BC ac bd ad ac ac bc ac ad bc bd -- ac ad ad bc ad ad ac bc ac ac ad bc bd -- ad ad bc bd BC ac bc ad bc bc
330060 <lmxll> lm ll lm ll ll ll ll ll lm ll lm ll lm ll ll lm ll lm ll lm ll ll lm ll ll ll lm lm ll ll ll lm ll lm lm ll ll ll lm lm ll ll ll ll lm ll ll lm lm lm lm lm lm ll ll lm lm ll lm ll lm ll LL ll lm ll lm lm ll ll ll lm lm lm ll lm -- lm lm lm ll ll ll ll -- ll lm ll ll ll lm ll lm ll ll ll ll lm lm lm ll lm lm lm ll lm ll lm ll ll lm lm ll ll lm lm lm lm ll ll lm lm -- lm lm lm ll lm lm lm lm ll ll ll ll ll lm lm lm lm ll ll ll lm lm ll lm
296327 <nnxnp> np np nn np nn np np nn nn -- np nn nn np np np nn np nn -- np nn nn nn nn -- -- nn -- nn np nn nn np np np nn -- np np np nn -- nn nn nn nn nn nn nn nn -- np nn -- np nn nn np nn np nn nn np np nn np nn np nn np nn np np nn np np nn np np nn np nn nn nn np np nn np nn nn nn -- -- np np np np nn np np np np nn nn np -- np np np nn nn np np -- nn np np np nn nn np -- nn nn nn np nn np nn nn nn np np nn nn np np np np np nn -- nn nn nn np
386445 <nnxnp> np nn nn nn nn nn nn nn np np nn -- np nn nn np np np np -- nn nn nn np -- nn np np nn nn -- nn nn np np np nn -- np nn nn nn np np nn -- nn nn np nn np nn np nn np np nn np np nn nn nn nn nn nn np nn np np np nn np nn np nn np nn np np np nn np nn np nn nn np nn nn nn nn nn np nn np np nn np np nn np np np nn np np np nn np nn np np np nn np nn nn np np nn np np np nn nn nn np np nn np nn nn nn nn nn nn np np nn nn np nn np nn np np np
59959 <nnxnp> np np -- np nn np nn nn nn np nn nn nn np np np NP nn nn -- np nn nn np nn np nn nn NP np NP np nn np np nn np -- nn -- NP nn -- np np nn nn nn -- np np np nn nn nn nn nn np nn np nn nn nn np np nn np np nn np np np np np nn nn nn nn nn nn nn np nn np NP nn np np nn nn np np np nn np np np nn nn nn nn np nn nn np np nn np np np nn -- nn nn np np nn nn np nn nn nn nn nn nn np np nn np -- np np nn nn nn nn nn nn nn nn nn nn nn nn nn nn nn
275731 <nnxnp> np nn nn np np nn nn nn np NP np nn np np nn np np np np nn nn nn NP np np np nn np np nn nn -- np nn nn nn np np nn nn nn np nn np np -- np nn nn nn np nn nn nn np nn nn nn nn np np np np nn np np np nn nn nn np np nn np nn nn np nn np np nn np np nn np np nn nn nn np nn nn np np np np nn nn nn nn np np nn nn np nn np nn nn np np np NP nn nn nn np np nn nn nn np nn np nn np nn nn nn np nn np nn np nn -- np np nn NP nn np nn nn np np np
322388 <lmxll> lm ll ll lm ll lm lm lm ll lm lm lm lm lm lm ll ll lm lm lm LM lm -- -- lm ll ll ll -- lm LM lm lm ll -- lm lm lm lm ll lm -- lm lm ll lm lm lm lm lm ll -- lm lm lm ll -- ll ll lm lm lm ll ll ll ll lm ll ll lm lm lm ll lm ll lm ll ll ll ll lm LM ll lm lm lm lm ll ll -- lm LM lm lm -- ll lm ll ll ll ll lm ll lm -- ll ll ll ll ll lm lm lm ll -- ll ll lm -- ll ll lm ll lm -- -- lm lm ll lm lm LM ll ll lm ll ll lm lm lm -- ll lm ll lm lm ll
329441 <lmxll> lm ll ll lm lm ll lm ll lm -- lm ll lm ll ll ll lm lm ll ll ll lm ll ll lm lm lm ll ll ll ll lm ll ll ll lm ll lm lm ll lm -- ll lm ll lm lm lm LM -- ll lm ll lm lm ll lm ll -- lm ll lm ll ll ll -- ll lm lm ll lm lm ll lm lm ll ll ll ll lm ll lm lm ll lm lm ll lm ll ll lm lm ll lm LM lm lm lm ll LM ll lm lm ll ll lm ll ll lm lm lm ll ll lm ll lm lm ll lm ll ll lm ll LM lm lm ll lm lm lm lm lm lm lm lm lm ll ll lm lm ll ll lm LM ll ll lm
186617 <nnxnp> nn np np np nn nn np nn nn nn np np -- np nn nn nn nn np nn np np NP nn nn nn nn np np np np nn np nn np np nn -- -- np nn -- np nn np np nn nn -- -- nn -- np np np -- nn nn np np np nn np nn np np np nn np np np nn nn nn np np np np nn nn nn nn nn nn nn np nn np nn nn nn np nn nn np NP nn np nn nn nn nn np nn nn np -- NP nn np nn np nn np nn nn np np np nn nn np np nn nn nn NP np np np np nn np nn np np np -- nn nn nn np np np nn nn np
305042 <lmxll> ll LM LM LM ll lm ll ll lm ll ll lm ll ll lm ll ll ll lm LM ll ll lm lm ll lm ll ll lm ll ll ll ll ll ll ll lm -- ll -- ll ll -- lm lm ll lm ll lm lm ll ll ll ll -- ll lm ll lm lm lm -- lm lm ll -- ll lm ll ll ll ll lm ll lm lm ll ll lm ll lm lm ll lm ll ll ll ll lm lm ll ll lm ll LM lm ll ll ll -- ll ll ll ll lm ll lm ll lm lm ll lm lm lm lm lm ll ll lm ll ll ll ll ll lm lm lm ll lm ll -- lm lm ll ll ll ll lm ll lm ll lm -- lm lm lm ll
74596 <hkxhk> hh hk hk hk hk hk -- hh hh kk hk kk hk hk hh hh hk hh -- hh hh hh -- hk hk hk hk HK HK kk hk hh hk hk hk hk hh hk hh -- kk hk -- kk hk hk hh hk -- hk kk hk hk kk HK kk hh -- kk hh hh hh kk kk hh kk hk hk hh hk hh -- hk hk -- hh kk hk hh hk hh hk kk hk hh hk hh -- -- hh hk HK kk kk kk kk -- kk hk hk hk hk hk kk kk hh kk kk kk hk hk hk kk hh hk hh HK hk kk hk hh hh -- hk hh hh hh hk hh hh hk kk hk hk hh hh kk hk hk kk kk hk -- hk hh hk hk
85042 <lmxll> lm lm ll ll ll lm lm lm lm ll ll ll lm lm lm lm ll lm ll ll lm ll lm -- ll lm ll lm lm lm lm ll lm ll lm ll ll lm lm lm ll -- ll lm lm lm ll ll lm lm -- lm lm lm ll ll ll lm lm ll ll lm ll lm -- -- lm LL ll ll ll ll ll lm ll ll ll ll lm ll ll lm ll lm ll ll lm ll lm ll lm ll ll lm ll ll lm ll lm ll lm ll lm lm ll lm lm lm lm ll ll ll lm lm ll -- lm lm lm lm ll -- lm lm ll ll ll ll lm ll -- lm lm ll lm lm -- lm lm lm ll lm lm ll lm ll ll
185751 <nnxnp> nn np NP np nn nn np nn nn nn nn np np NP nn nn nn nn np nn np np NP nn nn nn nn np np np np nn np nn np np nn nn nn np nn -- np nn np np nn nn nn nn nn NP np np np NP np nn nn NP np nn np nn np np np nn np np np nn nn nn np np np np nn nn nn nn nn nn nn np nn np nn nn nn np nn nn np np nn np nn nn nn nn np nn nn np np np nn np nn np nn np np nn np np np nn nn np np nn nn nn np np np np np nn np nn np np np np nn nn np NP NP np nn nn --
246429 <lmxll> lm ll lm ll ll lm ll ll lm ll lm ll lm ll ll lm ll ll lm lm ll ll lm ll ll ll lm ll ll ll lm lm ll lm ll ll lm lm ll lm -- lm lm ll ll lm ll lm ll lm ll ll ll ll lm lm lm lm ll ll lm lm ll lm lm lm ll lm ll ll ll ll lm lm ll lm lm lm lm lm ll lm ll ll ll ll ll ll ll ll ll ll lm lm ll ll ll ll LM LM lm ll lm ll -- ll lm lm lm lm lm ll ll ll ll ll ll lm lm lm lm lm lm ll lm lm ll lm lm lm lm ll lm ll ll lm ll lm lm lm ll lm lm lm ll lm lm
176958 <nnxnp> np np np nn np np nn np np np np nn np nn np np np np np np nn nn np np np np np nn nn np nn np nn np nn nn np np np -- np np nn np nn -- np np -- np np np nn nn np np nn np np nn nn np np np nn nn nn np nn nn nn np np np nn nn nn nn np np np nn np np nn nn np np np np np np nn np nn nn np nn np np nn np nn np np nn np nn np nn np nn nn nn np nn nn nn nn np np nn nn np np np nn nn nn nn nn np nn nn np np nn nn nn np np nn -- nn np nn nn
98640 <nnxnp> nn np np np nn nn np nn nn np nn np nn np np nn np np np nn np np np NP np np nn nn np nn np np np np np nn np nn nn -- np -- nn np np nn np NP -- nn np nn nn nn nn nn nn np nn nn nn np np np nn nn np nn np nn nn nn nn nn np nn nn np nn nn nn nn -- np nn nn np nn np np np nn np NP nn nn -- nn np np np nn nn np nn np np np nn nn nn np np nn nn -- nn np np nn np nn np nn nn np np np np np np nn -- nn nn nn nn np nn nn nn np -- nn nn np np
313263 <lmxll> lm lm -- ll lm ll ll ll ll ll ll ll ll LM lm ll ll lm ll ll lm ll -- LM lm lm lm ll LM ll ll ll ll ll ll lm lm lm ll ll ll -- lm lm ll ll ll ll ll lm ll lm ll lm lm lm ll ll lm lm lm ll lm ll lm lm ll ll LM ll lm lm lm lm ll ll lm ll lm ll ll ll ll ll ll lm lm -- lm ll ll lm ll LM lm lm ll ll ll ll lm lm ll ll lm lm ll lm lm lm ll ll lm lm lm ll lm ll lm ll ll ll -- LM lm ll ll lm ll ll lm lm lm ll lm lm ll ll lm ll ll ll -- ll ll lm lm
152810 <nnxnp> -- np np nn np np nn nn np NN np np np np nn nn nn np nn np nn np nn nn nn np nn nn np nn np nn np np nn nn np nn NN nn np -- nn np np nn nn np nn -- nn np np nn -- -- nn np np np np np np np np nn nn np -- np np nn nn np np nn nn np -- np nn np nn -- np np nn np nn nn np nn nn -- np np nn np nn np nn np nn nn np nn -- np nn nn np nn nn nn np np np np NN nn np nn nn nn -- NN np nn nn np nn nn np nn nn nn nn np nn nn nn np np np nn nn np
291562 <nnxnp> nn np nn nn NP nn nn nn nn nn nn np nn nn nn nn nn nn np nn nn np np np np nn np np nn NP NP nn np nn np np np nn NP nn np nn nn nn NP nn nn nn np nn nn np np nn NP NP nn np np np nn nn np nn np nn np np nn nn nn nn nn nn nn nn NP np nn NP np np nn np nn nn np np nn np nn np nn np np np np np nn np np nn nn np nn nn nn np nn nn nn nn np NP NP nn np nn np np NP nn NP np np NP np nn nn nn nn nn NP nn -- NP np nn np nn NP nn nn nn -- nn nn
311397 <lmxll> ll ll ll lm ll lm lm lm lm lm lm ll lm ll ll lm lm ll -- lm ll lm ll ll ll ll ll lm ll lm lm lm lm lm lm ll ll ll ll lm lm ll ll ll lm lm lm lm lm ll -- ll lm ll ll ll lm lm ll ll ll lm ll lm ll ll lm lm ll lm ll ll ll ll lm lm ll lm ll lm lm -- lm lm lm ll ll -- ll lm lm ll ll ll ll ll lm lm lm lm ll ll lm lm ll ll lm ll ll ll lm lm ll ll ll ll ll lm ll lm lm lm ll ll -- -- lm ll lm lm ll ll ll lm ll ll lm lm ll lm lm lm -- lm -- ll ll
105122 <lmxll> lm lm lm lm lm ll lm lm ll lm ll lm lm ll ll lm ll ll lm lm lm ll lm ll ll ll ll ll lm lm lm lm lm ll ll lm lm lm lm lm LM ll lm ll ll ll lm ll ll lm lm ll lm lm ll ll lm lm ll ll lm ll lm ll ll ll ll lm ll ll lm lm lm lm ll ll lm ll ll ll -- ll ll lm ll lm lm lm lm lm ll ll ll lm lm lm ll ll lm -- ll lm lm lm ll ll ll lm ll lm ll lm ll lm lm ll lm ll lm lm ll ll lm ll lm ll ll lm ll lm ll ll ll ll ll ll ll lm -- ll ll ll -- ll lm ll ll
356692 <abxcd> bd ac ac ad ad ad bd ac ac bd ad ac ac ac ad bc ac ac bd bd ad ad -- bc bd -- ac ac ad ac bc ad ad bd bc bc bd -- ac ac ad bd ac ad bd bc bc bc bc bd ac ac ad bc ad -- ac ac bc bc ad ac bc ad bd bc ad bd bd ac bc bc ac ad bd BC ad ac bc bc ad bd bd ad ad bc bd bc bc bd bd bc bc ad -- ac ac bd ac ac bd bd bc ac ac bc -- bc bc bc ad bc ac bc -- ad bc bd bc ac bd ac ad ad ac ac bd bc bc ad bd ad -- ad bc ac ac ac ac bc ad bc -- bd ac bc ad
280035 <lmxll> lm lm ll lm ll ll LM ll ll lm ll lm LM lm ll lm lm ll ll ll ll -- ll lm ll ll lm LM ll lm lm lm ll lm lm lm lm -- ll lm lm -- -- ll ll lm lm lm -- ll lm ll lm ll lm ll ll ll ll ll ll lm ll lm ll -- lm ll LM -- ll ll lm lm lm -- lm lm ll -- ll lm ll lm -- lm ll -- ll lm ll lm lm ll ll ll ll ll ll lm lm lm ll lm lm -- -- ll ll lm lm lm ll lm lm LM lm ll -- lm lm ll -- lm ll lm ll ll lm ll ll lm lm lm ll lm ll lm ll lm ll lm LM lm -- lm lm
147332 <lmxll> ll ll ll ll lm lm ll ll lm ll lm ll lm lm ll ll ll ll lm ll lm ll lm ll lm lm ll lm lm -- lm ll lm lm lm lm ll ll LM ll ll ll ll ll ll lm ll ll ll lm lm ll lm lm lm ll ll ll ll ll lm lm lm lm ll ll lm lm ll ll ll lm lm lm ll lm ll ll ll lm lm lm ll ll lm lm lm ll lm lm ll ll ll ll ll ll lm ll lm lm lm ll lm ll ll ll lm lm lm lm ll ll ll lm ll ll ll lm ll lm lm ll ll lm ll ll lm ll ll lm ll lm ll ll ll ll lm lm ll ll lm ll ll lm ll lm lm
139114 <nnxnp> nn nn -- np np np nn nn nn nn nn np np np nn np nn np nn nn nn NP np nn np nn NP np nn np nn nn np np np np nn -- nn nn nn nn np nn np nn np nn np nn np np nn nn np np np nn nn np NP np np np np np np np np nn np nn np nn nn nn np np nn nn nn nn nn nn np nn np nn np np nn nn np np nn nn nn np nn np nn np NP nn np np np nn nn np np nn nn np np nn nn nn nn np nn nn np np nn np np nn nn nn np nn np np nn nn np np nn nn np np nn nn nn np np
95548 <lmxll> lm lm LM lm lm -- lm ll ll lm ll ll lm ll ll lm ll ll lm lm lm ll lm ll ll ll ll ll lm lm lm lm ll ll ll lm ll lm ll lm lm -- ll ll ll ll ll ll ll lm LM -- ll lm ll ll lm lm ll ll lm ll lm lm ll ll ll lm ll ll ll ll lm lm ll lm lm ll ll ll lm ll ll lm lm lm lm lm lm -- ll ll ll ll lm lm ll ll lm lm lm lm lm lm lm ll ll LM ll lm ll -- ll lm lm -- lm ll lm lm ll ll lm ll lm ll ll lm ll lm ll lm ll ll ll ll ll lm ll ll ll ll -- ll lm ll ll
148218 <nnxnp> nn nn nn np np np np nn np np np NN np np nn np nn nn nn nn np nn np -- np nn np np np np nn nn nn np -- nn np -- nn np nn np nn np NN nn NN nn nn np -- np np np np -- np nn nn np NN np np np nn nn np NN nn np np nn nn nn nn nn np nn np nn nn np nn nn nn nn np nn nn nn np nn nn -- -- np np np nn np np np np np nn np nn np np nn np np np np nn -- nn np nn np np np np np nn nn nn nn nn np NN nn np np np np nn nn nn np nn nn -- nn np np nn
78489 <lmxll> lm ll ll lm lm lm ll ll lm ll ll ll -- lm ll ll ll lm lm ll ll lm ll ll lm lm lm ll lm lm lm lm lm ll ll lm lm -- ll lm lm lm lm ll lm lm ll ll -- ll -- ll ll ll lm lm lm ll ll ll lm lm ll lm lm ll lm ll lm ll ll ll lm ll lm lm ll ll lm ll lm ll lm lm ll lm ll lm lm -- lm lm lm ll lm lm ll lm ll lm lm ll lm lm ll ll lm ll ll lm lm ll ll lm ll lm lm ll -- ll lm ll ll lm ll lm lm lm ll lm lm ll lm ll lm lm -- ll ll ll ll ll -- ll ll ll lm
313508 <lmxll> ll ll ll lm ll lm lm lm lm lm lm lm lm ll ll lm lm ll lm lm ll lm ll ll ll ll ll lm -- lm lm lm lm LM lm ll ll -- ll LM lm ll ll ll lm lm lm ll lm ll lm ll lm ll ll ll lm lm ll ll ll lm ll lm ll ll lm lm LM lm ll ll ll ll lm lm ll lm ll lm lm lm lm lm lm ll ll ll ll -- lm ll lm ll ll ll lm lm lm lm ll ll ll lm ll ll lm ll ll ll lm lm ll ll ll LM ll lm ll lm lm lm ll ll ll lm ll ll lm lm ll ll ll lm ll ll lm lm ll lm lm lm -- lm lm ll ll
11916 <nnxnp> np np np np np nn np nn np np nn nn np nn nn np np np nn np nn np np np np np nn nn nn nn -- np np nn np np nn -- np np -- np np np np nn np nn -- nn -- nn nn nn -- -- np nn np nn np np np nn np np nn np np np np np nn np nn np np np np np nn nn nn nn nn nn nn np np np np nn nn -- -- np nn nn np np np nn np np np nn np np nn np np nn nn np -- np nn np nn nn nn nn -- nn nn -- nn nn nn np np np np nn np np nn nn np np -- -- nn nn nn nn nn
234067 <nnxnp> nn nn np nn nn np nn nn np nn np np np np nn nn np nn nn np np -- nn -- nn nn nn np np np np np np nn nn nn np nn np np -- -- np np np -- np np -- np np np nn np np np np nn np np np np nn np nn -- np nn nn np nn nn nn nn np np -- np nn np -- nn nn nn nn nn nn np np nn nn nn nn np -- nn np np nn np nn np nn nn np np nn nn nn nn NP np nn nn np NP np nn np np nn NP np np nn nn nn nn nn nn nn nn -- np np np nn np nn nn np np np np nn nn nn
328417 <nnxnp> nn nn np nn np nn np np -- nn nn nn np nn np np nn nn np np np nn nn nn np nn np np -- np nn nn nn nn np nn nn nn NN nn nn NN np nn np nn np NN nn nn NN np np nn -- -- np nn nn np nn nn nn -- -- np nn np NN np np nn nn nn np -- nn np nn nn np np nn np np nn np nn nn -- np nn np -- nn nn -- np nn np np np np np np np -- np NN np nn np np nn -- -- nn np np nn nn nn NN np np nn np nn nn nn np np np nn nn np np np nn nn -- np -- nn nn nn nn
15324 <lmxll> lm ll lm lm ll lm ll lm ll lm ll lm lm lm lm lm lm lm lm ll lm lm lm lm ll lm lm lm lm ll ll lm lm ll lm ll ll lm ll ll ll ll ll ll ll lm lm lm ll ll ll ll ll ll lm ll ll lm ll ll ll ll ll lm lm lm ll ll ll lm ll ll ll ll ll ll ll lm lm ll ll lm ll lm ll lm -- lm ll ll lm ll ll lm lm lm ll ll lm LM lm ll ll ll ll lm lm lm lm lm ll lm ll ll ll ll ll lm ll lm ll ll -- ll ll lm lm lm ll ll lm ll lm ll lm ll lm lm ll lm ll ll ll ll ll ll ll
220042 <nnxnp> nn np np np nn np nn np nn -- nn nn np nn nn nn nn nn nn nn nn nn np nn np np nn np nn -- np nn nn nn NP nn nn nn -- -- np nn -- np nn nn nn np nn -- np nn np nn np np nn nn nn nn np nn nn np nn nn np nn nn nn nn np nn nn nn np nn nn np np nn np nn nn nn np nn nn np -- np np np np nn nn np np np nn nn np np np nn np np nn np np np nn NP np -- np np nn nn np nn nn nn nn np np np np np nn nn nn NP nn nn nn nn nn np np np nn -- nn nn nn np
82373 <nnxnp> np np nn nn nn np nn nn np np nn np nn nn nn nn -- nn np np nn np nn nn np nn nn nn np nn np nn np np nn np np -- nn np nn nn np np np nn nn np nn nn np np nn np np -- nn -- nn np nn nn nn nn np np np nn -- nn np nn nn np np nn np np nn nn nn np np np nn np np nn np nn nn np nn nn np np np np nn nn np nn np nn nn nn np nn np nn np nn np np np nn nn np np nn np np np nn nn np np nn nn nn np np nn np nn np nn nn nn nn np np nn nn -- np nn
98561 <nnxnp> nn np np np nn nn np nn nn np nn np nn np np nn np np np nn np np np np np np nn nn np nn np np np np np nn np nn nn np np np nn np np nn np np nn nn np nn nn nn nn nn nn np nn nn nn np np np nn nn np nn np nn nn nn nn nn np nn nn np nn nn nn nn np np nn nn np nn np np np nn np np nn nn nn nn np np np nn nn np nn NP np np nn nn nn np np nn nn np nn np np nn np nn np nn nn np np np np np np nn nn nn nn nn nn np nn nn nn np np nn nn np np
14271 <nnxnp> np np nn np nn nn nn np nn np nn nn nn nn nn nn nn nn np nn nn nn np np np nn nn nn np -- np np np np nn nn np -- nn np nn nn NP np np np np nn nn nn nn np np nn -- -- np nn -- NP np nn nn nn nn nn np NP NP nn np np np np nn np NP np np np nn np nn np nn nn np -- nn -- nn np nn np NP -- np nn nn nn np np np nn np nn NP nn nn np nn nn nn nn np -- -- np np nn NP np NP nn nn NP np NP nn np np np nn nn nn nn np np nn nn -- np nn NP np np nn
187948 <nnxnp> nn np np np nn nn nn np nn nn -- -- np np np np nn nn np nn np -- np nn nn -- nn np np NP NP nn np -- nn np nn np nn np nn -- np nn np np nn nn -- nn nn np np np NP np nn nn np nn nn nn np nn NP np np nn nn np NP nn nn np np np nn np nn nn nn nn nn nn np NP nn np nn nn nn np nn nn NP np np np nn nn nn nn nn nn nn np np np nn np nn np nn -- nn nn np np np nn nn nn -- nn nn nn nn nn np np np nn np nn np np nn NP nn nn nn np -- nn np nn np
6800 <lmxll> -- lm lm lm ll ll lm lm ll lm ll LM ll ll lm lm lm lm ll LM ll lm ll lm ll ll lm ll ll lm ll lm ll ll ll ll lm lm ll lm lm LM lm lm lm ll lm lm -- ll ll -- ll ll ll lm lm LM lm lm ll ll ll ll lm lm ll ll lm lm lm ll ll ll lm ll lm lm lm ll ll ll lm lm ll ll ll LM ll ll lm lm lm LM -- lm ll lm ll lm ll lm ll lm lm lm ll ll ll ll lm lm lm ll lm ll lm ll lm ll ll lm lm ll lm lm ll lm lm ll lm ll lm lm LM lm ll ll LM lm ll lm -- ll lm ll ll
222443 <nnxnp> nn nn np np nn nn nn np nn np np nn nn nn nn nn nn nn np nn np np nn np np -- np nn nn np nn nn nn NP np NP nn np np np np nn nn np np nn nn NP -- -- nn np nn np np np nn np nn np np nn np nn np NP nn np np np np np np nn nn nn nn nn -- np np np nn NP nn np nn np np np nn nn -- np nn nn np nn nn np nn np nn nn nn np np nn np nn nn nn np nn np np np nn np nn np nn -- np np nn np nn nn np nn np nn np nn np nn np nn nn np nn -- nn nn np nn
311357 <lmxll> ll ll ll lm ll lm lm lm lm lm lm lm lm ll ll lm LM ll lm LM ll lm ll ll ll ll ll lm -- lm LM lm lm lm lm ll ll ll lm lm lm -- ll ll lm lm lm lm lm ll lm ll lm ll -- -- lm lm ll ll ll lm LM lm ll ll lm lm lm lm ll ll ll ll lm lm ll lm ll lm lm lm lm lm lm ll ll ll ll -- lm ll lm ll ll ll lm lm lm lm ll ll lm lm ll ll lm ll ll ll lm lm ll ll ll -- ll lm ll lm lm LM LM ll ll lm lm ll lm lm ll ll ll lm ll ll lm lm ll lm lm lm ll lm lm ll ll
143453 <nnxnp> np np nn np nn nn nn nn nn np nn np nn np np nn np np np np np nn nn np nn np np nn -- nn nn np np np nn np nn np np NP nn np -- nn np -- np nn -- nn nn nn nn nn np np nn np np nn nn nn nn np np np nn np nn np np nn np np np np NP np nn nn nn nn np nn np nn np -- np np nn nn np np np np np np nn nn nn nn nn nn np np np nn np nn np nn np nn nn nn nn nn np nn np nn nn nn nn np nn np np nn np np nn np np nn np nn np -- np np nn np -- nn np
382528 <nnxnp> nn nn np nn nn np np np np nn np nn nn nn np np nn np np nn np nn NP np nn nn NP nn np nn nn np np np np nn np np np nn nn -- np nn nn np nn np -- np -- np np nn np np np nn np nn np nn nn np nn np np np np nn nn np np nn nn np np nn nn np np np nn nn np np np np nn np np nn np np np np nn nn nn np nn np np np nn np np np nn nn nn NP np np np nn np np nn nn nn -- np nn np np np np nn np np nn nn nn np nn nn np np np np nn NP nn nn nn nn
148874 <lmxll> lm lm LM lm ll ll lm lm ll lm ll lm ll ll lm lm lm lm ll lm ll lm ll lm ll ll lm ll ll lm -- lm ll ll ll ll lm LM ll lm lm -- lm lm lm ll lm lm lm ll ll -- ll ll ll lm lm lm lm lm ll ll ll ll lm -- ll ll LM lm lm ll ll ll lm ll lm lm lm ll ll ll lm lm ll ll ll lm ll ll lm lm lm lm lm LM ll lm ll ll ll lm ll lm lm lm ll ll ll ll lm lm lm ll lm LM lm ll -- ll ll lm -- ll lm lm ll lm lm ll lm ll lm lm -- lm ll -- lm lm ll lm -- ll lm ll ll
219155 <nnxnp> np nn nn nn nn np nn nn np np np nn np nn np np nn np nn nn np nn nn np np nn np -- np np nn np np nn -- np nn np np nn np nn nn nn -- nn nn np -- np nn np nn np np np nn np np np np nn nn np nn nn np np nn nn nn np np np np nn np nn nn nn nn nn np nn nn np nn nn np nn np np nn np np np nn np np nn nn nn nn nn nn np np nn nn np np np np -- np nn np np nn np nn nn nn nn np -- np nn np nn np np nn np np np nn nn nn -- nn np np nn np nn nn
245435 <nnxnp> -- nn np np nn np np nn nn nn nn nn np nn np np nn nn np -- nn np nn -- np nn np nn -- nn nn np np nn np nn np nn nn NP -- nn nn np nn nn np nn nn np np np nn nn np np np nn nn -- nn nn nn np nn np nn nn NP nn np np np np nn np nn np nn np np np np nn np nn nn nn np nn nn np np nn np np nn np np nn np np nn nn np nn nn np -- nn nn np np np nn nn nn nn np nn np np np np nn nn np nn np np nn nn np np np nn nn np nn nn np np -- np np nn nn
275720 <lmxll> lm ll -- ll lm -- ll lm lm LM ll ll ll ll lm lm ll lm ll -- ll lm -- ll lm lm lm lm ll ll ll lm ll lm ll ll -- -- lm ll ll -- -- ll ll -- lm ll -- -- -- ll ll ll ll ll LM lm ll lm lm lm ll ll lm ll ll ll -- lm LM ll lm ll ll lm ll lm lm ll lm lm -- lm lm lm lm -- ll LM ll ll ll ll ll ll ll ll lm LM lm lm LM ll ll lm ll ll ll lm ll ll ll LM ll lm ll lm ll lm lm lm -- ll lm lm lm lm lm lm LM ll ll lm lm lm ll lm ll ll ll ll -- ll LM lm ll
222438 <lmxll> ll lm lm ll ll ll ll lm ll lm lm lm ll lm ll lm lm lm ll ll lm ll ll lm ll lm lm lm ll -- ll lm lm lm ll -- -- LM -- ll lm -- ll ll ll -- lm LM -- ll lm ll ll ll ll lm ll ll lm lm lm lm ll ll lm ll ll ll lm lm ll ll ll ll lm lm ll ll lm lm lm ll ll lm ll ll ll ll lm -- lm ll ll ll lm lm ll lm lm ll lm ll -- lm lm lm ll lm ll ll lm lm lm lm lm lm -- ll lm lm lm ll -- ll ll lm ll ll ll ll ll lm ll ll ll lm lm LM lm ll ll ll LM ll -- ll LM
374070 <lmxll> -- ll ll lm ll ll ll ll ll -- ll lm -- -- ll ll ll ll lm ll ll ll lm ll lm ll ll ll lm lm lm lm lm lm lm ll lm -- ll ll lm -- lm ll lm lm ll -- -- ll ll ll lm ll ll ll ll ll ll lm lm ll lm ll lm lm lm lm -- lm lm ll lm ll ll lm ll ll lm ll ll lm lm ll lm ll ll lm lm ll lm ll -- lm ll lm lm lm ll ll ll lm lm lm ll ll lm ll ll lm ll -- lm lm ll -- lm ll lm ll ll ll lm lm ll lm lm lm ll ll ll lm ll lm ll ll lm lm lm lm ll ll -- lm lm lm lm
330059 <lmxll> ll lm ll lm lm lm lm lm ll lm ll lm ll lm lm ll lm ll lm ll lm lm ll lm lm lm ll ll lm lm lm ll lm ll ll lm lm lm ll ll lm lm lm lm ll lm lm ll ll ll ll ll ll lm lm ll ll lm ll lm ll lm lm lm ll lm ll ll lm lm lm ll ll ll lm ll -- ll ll ll -- lm -- lm -- lm ll lm lm -- ll lm ll lm lm lm lm ll ll ll lm ll ll ll lm ll lm ll lm lm ll ll lm lm ll ll ll ll lm lm ll ll -- ll ll ll lm ll ll ll ll lm lm lm lm lm ll ll ll ll lm lm lm ll -- lm ll
91948 <nnxnp> nn nn nn np np np nn nn np nn nn nn np np nn nn -- nn np nn nn np np np nn np np nn np NP np nn nn nn np np np -- np np nn nn nn nn nn np nn nn -- NP nn -- nn NP np np np nn np NP nn nn nn np nn nn np nn nn nn np np nn nn nn nn -- NP np np np nn np np nn np nn -- nn -- nn np nn np -- nn nn np nn nn np nn nn nn np np np nn np np nn nn NP -- nn nn nn np nn nn nn np nn nn nn nn np nn np np nn nn np np nn nn nn np nn nn NP np NP nn nn np nn
286454 <lmxll> lm lm ll lm ll ll lm ll ll LM ll lm lm lm ll lm lm ll ll ll ll ll ll lm ll ll lm lm ll lm lm lm ll lm lm lm lm ll ll lm lm ll ll ll ll lm lm lm -- ll lm ll lm ll lm ll ll ll ll ll ll lm ll lm ll ll lm ll lm ll ll ll lm lm lm ll lm lm ll ll ll lm ll lm lm lm ll ll ll lm ll lm lm ll ll ll -- ll ll LM lm lm ll lm lm ll lm ll ll lm lm -- ll lm lm lm lm ll ll lm lm ll lm lm ll lm ll ll lm ll ll lm -- lm ll lm ll lm ll lm ll LM -- lm lm lm lm
103457 <nnxnp> nn np nn np np np nn np nn nn nn np np nn np nn np np np nn -- nn np np nn -- np nn NP nn nn np np np nn nn np NP np np np -- np nn np nn np nn nn np -- np np np np NP np nn np np nn np np nn nn np nn np -- nn np np np np np np np np nn nn nn nn nn nn nn np np NP nn -- nn nn nn np nn nn np nn NP nn np np nn np nn nn np np nn np np np np np np nn nn np np np nn nn -- nn np nn nn np np nn nn nn nn np nn np nn nn np nn np np -- np nn np nn
374027 <efxeg> ef ee eg ef eg eg eg ee eg eg fg ef ef ef ee eg ee -- fg eg ee ee ef ee ef ee eg ee -- fg fg ef ef ef ef eg ef ef eg -- ef eg ee ee ef FG eg fg ef ee ee eg fg ee eg eg eg ee eg fg fg eg ef ee fg ee ef fg fg ef ef ee fg eg ee fg eg ee ee -- ee fg fg eg fg eg eg fg ef ee fg eg -- -- fg fg fg ef -- -- eg ef ef ef ee ee -- eg ee fg eg ef ef fg eg eg ef eg fg FG eg ee FG fg eg fg ef ef ee ee eg fg eg ef eg ee fg ef ef fg eg eg ee fg ef ef fg
338434 <lmxll> ll lm lm -- -- ll lm ll lm ll ll ll ll lm ll lm lm ll ll ll lm ll ll ll lm lm lm lm lm lm lm ll ll ll -- ll ll lm ll -- lm -- lm ll ll ll lm lm ll -- lm ll lm ll ll lm ll ll ll lm lm ll ll -- lm ll lm ll lm ll lm ll ll ll ll ll ll lm ll lm ll ll lm ll lm ll ll -- lm lm ll lm ll lm ll ll lm lm ll lm lm lm ll lm lm lm lm ll ll ll ll ll lm lm ll lm ll lm lm ll lm lm -- ll ll ll lm ll ll ll ll ll ll ll ll ll lm lm lm lm ll ll lm lm lm lm ll
208066 <lmxll> -- ll lm lm ll lm ll lm lm lm ll lm ll lm lm lm LM lm ll ll ll -- LM ll lm ll ll -- ll lm lm lm ll ll lm lm lm lm ll ll lm ll lm lm ll lm ll -- ll LM ll lm lm ll ll ll lm ll ll lm ll ll ll lm lm ll ll lm ll lm LM ll ll ll ll ll -- lm lm lm lm LM ll lm lm ll lm ll lm lm lm lm lm ll ll ll lm ll ll LM lm lm ll ll lm lm ll lm ll lm ll ll ll lm ll -- lm lm lm lm lm ll lm lm ll LM lm lm ll lm ll lm lm lm ll ll lm ll lm ll ll lm -- lm ll ll ll
96707 <nnxnp> np np nn nn np np nn np np nn np np -- nn nn np np nn nn np nn nn -- -- nn nn np np nn np nn np nn np nn np -- np np np np nn -- nn nn -- nn nn nn -- np np np np np np np nn np np nn nn np nn np np nn np np nn np np np np np np -- nn np nn np nn nn nn nn np nn NP nn np nn nn nn nn -- nn np np np nn nn np nn nn nn nn np nn np np np nn np np -- -- np nn nn np nn NP -- NP NP np nn np nn nn nn np np np np np nn nn -- np np np -- np np nn nn
256951 <lmxll> lm lm lm lm ll ll lm ll ll lm ll ll ll ll ll ll lm lm ll lm lm lm ll -- ll -- lm ll lm ll ll ll lm lm ll ll lm -- lm lm ll ll ll ll ll -- lm lm ll ll ll LM lm lm ll ll ll lm lm ll lm lm ll ll lm ll ll lm ll ll ll ll lm ll ll ll lm lm ll lm ll ll ll lm lm ll lm -- lm lm lm lm ll lm lm lm lm lm lm ll lm ll ll lm lm ll ll lm lm ll lm lm ll LM ll ll lm lm lm ll ll ll lm -- lm -- lm ll lm ll ll lm ll lm ll lm lm lm lm ll lm lm lm ll -- lm lm
384249 <nnxnp> np nn -- np nn nn nn np np np np nn -- np nn np np np np np nn nn np np np np nn -- -- nn nn nn nn nn nn nn np np NN -- nn -- nn np np np nn nn nn nn np nn np nn -- np NN -- nn nn nn nn np nn np -- np nn np np np np nn np nn nn np nn np np nn np -- nn np np np nn nn np nn nn np np -- -- nn nn -- nn np np nn nn np nn -- nn np np np np np nn nn nn np np np nn nn nn nn nn nn nn np nn nn np nn np nn nn nn nn np np nn np nn np nn nn np np np
104444 <nnxnp> np np nn np nn np np nn nn -- np np nn nn nn nn np nn nn -- np nn nn nn nn np nn np np np nn np nn np nn np nn -- nn np np -- nn nn np nn np nn nn np -- nn nn nn np np nn nn nn nn np np nn nn np nn nn np -- np np nn np np np nn nn np np nn np nn nn np nn nn np nn np nn nn nn nn np np np np np nn np np nn nn np nn nn np np nn nn nn nn np np np np nn np nn np np np np nn nn np nn np np nn nn nn nn np nn np np np nn -- np nn -- np np nn nn
99866 <nnxnp> nn nn nn nn np np nn np nn np nn nn nn np np np NP np NP np nn nn np np nn np nn np np np np nn np np np nn np nn np nn nn -- nn np np nn nn np nn np np nn nn np nn nn np nn nn np nn nn np nn np np nn nn np nn nn nn np nn np nn nn np nn np np np np nn nn np nn np nn np nn np np np NP np nn nn nn np np nn np np nn np nn nn np np nn nn np nn nn np nn np np nn np nn nn np nn np nn np nn np np np np nn np nn np NP nn np nn np -- np np np np
76542 <nnxnp> nn nn np -- nn np nn np nn np np nn np np np np np np nn nn np -- np np nn nn nn np nn nn np nn nn nn np nn nn np np nn nn -- np nn nn -- np -- nn nn nn np nn nn np nn np nn np nn nn np np nn np nn nn np nn np -- np np nn nn np nn nn nn nn np np nn np np np nn nn np np nn np np np nn nn nn np nn nn np np nn nn np np np np np nn nn nn nn np nn nn np nn nn nn nn np nn nn np nn nn nn nn nn np nn np np np nn np nn np nn nn np -- np nn np nn
91784 <nnxnp> np nn nn np np nn np nn np np np np np np nn nn nn np nn -- nn nn NN nn nn nn nn np np -- nn nn np nn nn np nn np -- np nn -- -- nn NN nn np np nn np np nn np nn np -- np -- nn np nn np np np np nn nn nn np nn np np nn nn nn np np np np np nn np nn NN np np np nn nn nn np np np nn np np nn np nn nn nn -- np nn nn nn -- np np nn -- nn -- NN np -- nn nn nn nn nn np NN -- -- -- np nn nn np nn np np nn nn np np nn nn NN -- np -- np np np nn
191085 <lmxll> lm ll lm ll -- lm LM ll ll lm ll ll ll lm lm ll ll ll ll ll ll lm lm ll ll lm ll ll lm lm lm lm ll lm -- ll lm -- lm -- lm ll lm lm ll ll lm -- ll ll -- ll ll ll ll LM lm lm lm lm ll lm lm lm ll LM ll ll lm lm ll lm ll ll lm ll LM -- ll ll ll lm ll ll lm lm lm -- lm ll ll ll ll lm ll ll lm lm lm lm LM ll lm ll lm ll ll ll ll lm ll ll lm ll lm lm lm lm lm ll LM ll ll lm lm lm lm ll ll ll ll ll ll ll lm ll ll ll ll ll lm ll -- lm LM lm lm
340562 <efxeg> eg ef ef ee eg eg ee fg ee -- eg ee ef fg eg ef ef ee fg fg fg -- fg ee eg ee ef ee fg ee ef eg eg ef ef ef ef eg ee ee ee FG fg ef eg eg ef -- fg -- ef -- eg ef -- -- ee eg fg fg ee ef fg ee fg ee ef fg FG -- ef eg ee fg ee ef -- eg ef ef ee ee fg fg eg ee -- eg ee ee ee eg eg eg ef ef ef eg fg eg ef ef FG eg fg fg eg eg ee ef ef ee ef eg eg ef ef ee fg ee ee ee ee fg ee fg -- ee ef fg ef ef ee eg -- ef -- ee ee eg -- ef -- FG fg ef ee
158702 <nnxnp> nn np nn np nn nn np np nn np np nn np np nn nn nn np nn nn nn np np np np np np np np np np np nn np np nn nn -- nn np nn np nn np nn np nn nn np nn -- -- np nn np np nn nn nn np nn np np nn nn nn nn nn np nn np nn nn nn np nn np np np nn nn nn nn np np np np nn nn nn nn nn np np nn nn nn nn nn np np NP np np nn np NP np np np np nn np nn np nn np np NP nn np np -- NP np np nn np nn nn nn nn np nn nn nn nn np np NP np np -- nn np np nn
229037 <nnxnp> np np np nn np np nn np nn np nn nn np np np nn nn np np np nn nn NN nn nn np nn np -- -- np nn nn nn np np np np NN NN np nn np np nn np nn nn nn np -- nn -- nn np -- np np nn np np np nn nn np nn np nn nn nn nn np np nn nn np np np np np np np nn nn np np np nn np nn nn np np np nn NN np nn np np np np np np nn nn -- nn np np nn np np NN nn NN np nn np np nn np nn np np -- nn np np np nn nn -- np np nn nn np nn np nn nn np np np np np
116780 <lmxll> lm lm lm ll ll ll lm lm lm ll ll lm lm lm ll ll ll lm ll ll lm lm lm lm lm ll lm -- -- lm ll ll lm lm lm lm ll -- ll ll LM lm ll lm lm LM ll LM -- -- ll lm lm lm ll lm lm ll ll ll lm lm ll ll ll lm ll lm ll ll lm lm lm lm ll ll ll lm -- lm lm lm ll ll lm lm lm -- ll lm ll lm lm lm LM lm lm ll lm lm lm ll lm lm ll ll lm lm ll ll ll ll ll lm ll ll ll ll lm lm ll ll ll lm ll lm ll lm ll lm ll lm lm ll ll ll ll ll ll ll lm ll LM lm -- -- lm
293252 <nnxnp> -- np nn nn nn nn nn nn -- np np NP np np nn np np nn np np nn np np nn np np np NP np nn np nn np np nn nn nn NP nn -- nn np nn nn nn nn np nn np -- nn nn NP nn nn NP np np -- nn nn nn nn nn nn -- nn nn np nn nn np nn np np nn -- np nn np nn nn nn np np np -- NP np np np nn nn NP nn nn nn np np nn np np np nn np nn np nn nn nn np np np nn np -- nn nn nn np np nn np np nn np nn nn np np nn np nn nn NP np nn -- nn nn nn np nn np np np np
373997 <hkxhk> kk hk -- kk hh hh hh hk hh -- hk kk kk kk hk hh hk hk hk hh hk hk kk hk kk hk hh hk kk hk hk kk kk kk kk hh kk kk hh kk kk hh kk hk kk hk hh hk -- hk HK hh hk hk hh hk hh hk hh hk hk hh kk hk hk kk kk hk hk kk kk hk -- hh hk hk hh hk kk hk hk hk hk hh hk hh hh hk kk hk hk hh hk hk hk hk hk kk hh hh hh kk kk kk hk hk hk hh hk hk hh kk kk -- hh -- kk hh hk hk hh hk hk HK hh hk kk kk HK hk hh hk hh kk hh hk hk kk kk hk hk hh HK hk hk kk hk
286179 <hkxhk> hh hk -- hh hk kk hk kk kk hk kk hh hh hk hk hh hh kk hk kk kk hk HK hk hk hk hk hh hk hh hh hk hk hh hh hk hh hk HK hh hk hk kk kk hk hh hk hh hh kk hk kk hk hk hk hk kk hk kk kk kk hh kk hh hk hk hh hk HK hk hk hk hk hh hk hk HK hh hk hk kk hh kk hk -- hk kk kk hk hk kk hk hh hk hk hk hk hk kk hh hk hk hk hh hh hk hh hk kk hk hk hh kk hh hh hk hk kk hk hh hh hk hk hk hk hk kk hk hh hk hk hh hh hh kk hk kk hh hk hk hk hk hk hk -- hk hk
377098 <nnxnp> nn nn np nn np np nn np np np nn np nn nn nn np np nn np np nn nn nn nn nn nn nn nn np nn np nn nn nn nn np nn -- nn -- nn np nn nn nn np NP nn np np NP np nn nn np NP np nn nn np np np nn nn nn np np np np np nn np np np nn nn np np nn np nn np np np np np np nn nn np np np np NP nn nn nn nn np nn np nn nn nn np nn np nn np nn nn np nn np nn np nn np np np np nn -- np np nn nn nn np np np np -- nn np nn np nn np nn np np nn -- nn np np
325340 <nnxnp> np nn nn np nn np np np nn np np np -- np nn nn np np nn nn nn nn np np nn -- nn nn np nn np np np np nn np nn -- np np np nn -- np nn nn nn np np NP np nn nn np nn -- nn np np nn np np np nn NP nn np nn -- nn nn np np -- np nn np nn np np np nn np nn nn nn nn np np -- np np nn -- np np np nn nn nn nn nn nn nn nn nn -- nn nn nn np nn nn np -- -- np nn nn np np nn np nn nn -- nn np np np nn nn nn np np nn nn np np np -- NP -- np -- nn nn
100971 <lmxll> lm ll lm ll ll ll ll lm lm -- lm lm lm lm -- lm ll ll ll ll lm LM -- ll ll ll ll ll lm ll ll lm ll ll -- lm lm -- -- lm lm -- lm ll lm ll lm ll -- -- ll lm ll lm lm ll lm ll lm ll ll ll -- ll -- -- lm ll -- LM lm lm lm lm ll ll ll ll lm lm ll lm lm ll ll lm ll lm lm lm ll ll ll LM ll ll lm lm lm LM lm ll lm ll lm lm lm lm lm lm lm lm ll lm ll ll ll lm LM ll lm lm ll ll ll ll lm ll ll ll lm ll ll ll lm lm lm ll ll lm lm lm ll lm ll lm lm
314740 <lmxll> lm lm lm ll lm ll ll ll ll ll ll ll ll lm lm ll ll lm ll ll lm ll ll lm lm lm lm ll lm ll ll ll ll ll ll lm lm -- ll ll ll lm LM lm ll ll ll ll ll lm -- lm ll lm lm LM ll ll lm lm lm ll lm ll lm lm ll ll ll ll lm lm lm lm ll ll lm ll lm ll ll ll ll ll ll lm lm lm lm ll ll lm ll lm lm lm ll ll ll ll lm lm ll ll lm lm ll lm lm lm ll ll lm LM lm ll lm ll lm ll ll ll lm lm lm ll ll lm ll ll lm lm lm ll lm lm ll ll lm ll ll ll -- ll ll lm lm
229716 <nnxnp> np np np nn np NP nn np nn np nn nn np np -- nn nn np np NP nn nn nn nn nn np nn np nn nn np nn nn nn np np np -- nn nn np nn np NP nn np nn nn -- np np nn np nn np np np np nn np np np nn nn np nn np nn -- nn nn np np nn nn np nn nn np np np np nn nn np np nn nn np -- np np np np nn nn np nn np np nn np np np nn -- np nn np np nn np np nn np -- np nn np np nn np nn -- np nn nn np np np nn nn nn nn np nn nn np nn np nn nn np np np np np
253380 <nnxnp> nn np nn nn nn np nn np np -- nn np nn np nn np np np nn nn nn nn np np np -- nn nn np nn nn np np nn np nn np np np np np nn np np nn nn nn nn -- np np -- np nn np np nn nn NP np np nn np np np nn nn nn nn nn nn np np np nn np nn nn nn nn np np nn nn nn np nn nn nn nn np np np np nn nn nn nn np nn nn np nn nn NP np np np np np nn nn np np np np nn np nn np nn -- np np nn np np np np np nn nn np nn np np nn nn nn np np nn -- np nn np np
231470 <lmxll> ll ll ll lm lm lm ll lm ll ll ll lm lm ll lm ll ll ll ll lm lm ll -- ll lm -- LL ll LL lm lm ll ll lm lm lm lm -- ll -- ll lm -- ll lm ll lm lm -- ll lm -- lm ll ll ll ll lm ll ll lm lm lm lm ll ll lm lm ll ll -- lm ll ll lm ll ll lm lm ll ll ll ll lm lm lm lm ll ll ll lm ll ll ll LL ll ll lm lm lm lm lm ll lm lm lm ll ll ll ll lm lm ll lm ll -- ll lm lm ll lm ll -- lm ll ll ll lm ll lm lm lm lm ll ll lm ll ll LL lm lm ll -- ll ll lm ll
388394 <lmxll> lm lm lm lm lm lm lm ll ll ll lm ll ll ll ll lm lm ll ll lm ll lm ll lm ll lm lm lm lm ll lm ll lm ll lm ll ll lm -- lm lm ll lm lm lm -- ll ll lm -- ll lm lm lm ll lm ll ll lm ll lm lm lm lm -- ll ll lm ll lm lm ll ll ll lm ll -- lm lm ll ll lm -- ll ll lm ll -- lm lm ll lm ll ll ll ll ll lm lm ll lm lm lm lm -- ll lm ll ll lm lm lm ll -- -- lm lm lm ll ll lm lm lm ll ll ll lm lm lm lm lm ll ll ll lm lm lm lm -- ll -- ll -- lm -- ll lm
153513 <efxeg> fg ee ef ee eg fg ee ee eg ee ef ee ef ee fg fg ef ee eg fg fg fg -- ee ee fg fg eg ee fg ef fg eg ef ef ef fg ef ef -- ef ee fg -- fg ee ee ee ee FG fg eg ef ee eg eg eg eg ee eg ef ef eg ee ef -- eg -- ee ef ee fg ee ee ef ee eg fg fg ee ef ee eg eg -- -- ee ef fg fg ef fg ee ef ee ee fg ee ee ef eg ee ee ee ee ef eg fg fg eg ee ef ef ee ee ee ef eg fg ee fg ee eg fg ef ee ef ee fg eg fg ef fg eg eg eg fg ef ee eg eg eg -- ee eg ef eg
71197 <nnxnp> nn nn NP nn np nn np nn nn nn np np np np nn np np nn np nn np nn -- nn nn nn np np -- np nn nn np np nn nn np -- nn np np -- nn nn nn np np nn np np nn np NP nn np nn nn np nn np nn np nn np nn np np nn NP nn nn nn np np np nn nn nn nn nn np np np np np np np nn np -- nn np np np np np nn np nn nn np np nn np np np np nn np nn nn np NP nn NP nn np nn NP NP np -- -- np np np np NP np np nn nn np np nn nn np NP nn nn np -- -- np nn np nn
172946 <lmxll> lm lm ll ll ll lm lm lm ll ll ll ll lm lm lm ll ll lm ll lm ll -- lm lm ll -- lm lm lm ll lm ll ll lm lm ll lm ll lm ll lm lm lm ll ll lm lm -- -- ll -- ll ll lm lm ll lm lm lm lm ll lm lm ll lm lm lm lm ll ll lm lm lm lm lm lm ll lm ll ll ll ll lm ll ll ll ll ll lm -- ll lm ll lm -- ll lm lm ll lm lm lm lm lm ll ll lm ll ll ll lm lm lm lm ll lm lm ll ll ll ll lm lm lm ll ll ll lm ll ll lm ll lm ll lm ll ll ll lm ll lm lm -- lm ll lm ll
167605 <lmxll> ll ll lm lm lm ll ll ll lm LM lm lm ll ll ll lm lm ll LM ll lm lm ll -- lm lm ll ll ll -- ll lm lm ll ll lm ll LM ll lm ll ll ll lm lm ll ll lm lm lm lm lm lm ll ll lm ll ll ll ll -- ll ll ll ll -- ll ll LM lm ll ll ll -- ll ll lm ll ll lm lm lm ll lm lm lm lm lm ll ll lm ll lm ll lm lm ll ll lm ll ll ll ll ll lm lm ll lm lm lm ll ll ll ll LM ll ll lm lm lm lm lm ll ll lm lm ll ll lm lm ll lm ll lm ll lm lm lm ll ll ll ll -- ll lm ll lm
113651 <lmxll> ll ll ll lm lm lm ll ll ll lm lm ll ll ll lm lm lm ll LM -- ll ll ll ll ll lm ll LM ll ll LM lm ll -- ll ll lm lm lm lm ll ll lm ll ll ll lm ll LM lm ll ll ll ll lm ll ll lm lm lm ll ll lm lm lm ll LM ll lm lm ll ll ll ll lm lm lm ll ll ll ll lm lm -- ll ll ll ll lm ll lm ll ll ll ll ll ll -- ll ll ll lm ll ll lm -- ll ll LM lm lm lm lm ll LM lm lm lm ll ll lm LM lm ll lm -- lm ll LM ll -- ll ll lm lm lm lm lm lm lm lm lm ll ll ll ll ll
73217 <abxcd> ac bc bd ad ad ac bd bd ac bc bd -- -- ad bd bd bd ad ac bc bd ad bd bd ac ad ad bd -- ad ac ad ac bc bd ac ad bc bd ad ad ad -- bc ac -- bd bc ad bd -- ac -- bc ac ac ad bc bc bc ad ad bd ad ac bc ac bd -- bd bc bd ad bc ac ad -- bc ad bd ad bc ac ac bd ac bd ac ac bd ad ac ad bd ad ad bc -- bd ad ac bd ac ad bd bd -- bc bc ad ac -- bc -- -- ad ad bc bc bd ac bc bc ad -- -- ac ad bd ad ac bc ad bc ad ac ad bd bd bd bc bc bd bd -- bc ad
256610 <lmxll> ll ll ll ll lm lm ll lm lm ll lm lm lm lm lm lm ll ll -- ll ll ll lm lm lm ll ll LM ll lm lm lm ll ll lm lm ll lm ll ll lm lm lm lm lm -- ll ll lm lm -- lm ll ll lm lm lm ll ll lm ll ll lm lm ll lm LM ll lm lm lm lm ll lm lm lm ll ll lm ll lm lm lm ll ll lm ll -- ll ll ll ll lm ll ll ll ll ll ll lm ll lm lm ll ll lm lm ll ll lm ll ll lm ll -- LM ll ll ll lm lm lm ll ll ll lm ll lm ll lm lm ll lm ll lm ll ll ll ll lm ll ll ll lm ll ll ll
229634 <lmxll> ll ll ll lm lm lm ll lm ll ll ll lm -- ll lm ll ll ll ll lm lm ll lm ll ll ll ll ll LL lm lm LL ll lm lm lm lm -- ll ll ll -- -- ll lm ll lm lm lm ll lm lm lm -- ll ll ll lm ll ll lm lm lm lm ll ll lm lm ll ll lm lm ll ll lm ll ll lm lm ll ll ll ll lm lm lm lm ll ll ll lm ll ll ll -- ll ll lm lm lm lm lm ll lm lm lm ll ll ll ll lm lm ll lm ll lm ll lm lm ll lm ll lm lm ll ll ll lm ll lm lm lm lm ll ll lm ll ll ll lm -- ll -- ll ll lm ll
277586 <nnxnp> nn nn -- nn np NN nn nn nn nn np np nn np nn np np np np nn nn nn -- np np nn nn nn np nn np nn np np np nn np np nn nn np -- nn np nn np np nn NN nn np nn nn nn -- -- np nn np np np np np nn -- np nn nn -- nn np np np np nn np np nn nn np nn np np np np nn nn nn nn -- nn nn np -- -- np nn nn nn nn np np nn nn np np -- -- nn np np nn np nn nn nn np np np NN np np -- nn nn -- nn nn nn np -- np nn -- nn np np nn nn NN nn np nn np np nn nn
230326 <lmxll> -- lm lm ll ll ll lm ll lm lm -- ll -- lm ll lm lm lm lm -- ll lm ll lm ll lm lm lm lm ll ll lm lm ll ll ll ll ll -- lm -- -- ll lm ll lm ll ll -- lm -- -- ll lm lm lm lm ll lm lm ll ll ll ll lm lm ll ll lm lm ll ll lm lm ll lm lm ll ll lm lm lm lm ll ll ll ll lm lm lm ll lm -- lm ll lm lm ll ll ll ll ll lm ll ll ll lm lm lm lm ll ll lm ll lm ll lm ll ll lm ll lm ll ll lm lm lm ll lm ll ll ll ll lm lm ll lm lm lm ll ll lm -- lm lm ll lm
90275 <nnxnp> np np np nn nn nn np np nn nn np -- nn nn np np nn np nn np np nn nn nn np nn nn -- -- nn nn nn np -- nn nn nn -- -- nn np nn np np np nn -- nn np nn np nn nn nn np np nn np nn nn np np np nn NP NP nn np np -- nn nn np np np np NP nn nn nn nn np nn nn np nn NP np np np np nn np NP np np -- nn np np np np -- np nn nn np np nn nn np NP nn nn np np np nn nn np np nn nn np -- -- nn NP nn nn np np nn nn -- np np nn np -- np -- -- np -- nn np
266251 <lmxll> ll lm -- lm ll lm lm ll ll lm lm lm lm lm ll ll lm ll LM ll lm ll -- lm ll ll ll -- -- lm lm ll lm ll ll lm ll ll ll lm lm lm ll lm lm ll ll lm -- ll lm lm lm lm lm lm ll ll lm ll ll ll lm lm ll lm lm lm ll ll ll lm ll lm lm ll lm ll ll lm ll ll lm ll ll ll ll lm lm ll lm lm lm lm -- lm lm lm ll ll ll ll ll lm lm ll lm lm lm ll lm lm lm ll LM ll lm ll lm ll ll ll ll lm ll ll ll ll ll ll ll lm lm ll ll ll lm ll lm LM lm lm ll lm ll ll lm
318158 <lmxll> lm lm ll ll ll lm lm lm lm lm lm ll ll ll ll lm ll lm lm ll lm LM lm ll lm lm lm lm LM ll lm ll ll ll lm lm lm -- ll lm -- ll lm lm ll lm LM lm LM ll lm ll lm lm lm ll lm lm lm ll lm lm ll lm ll lm ll ll ll ll lm lm lm lm lm lm ll ll ll ll ll ll lm ll ll lm lm lm lm ll ll lm lm ll ll ll ll lm lm ll ll ll lm ll lm ll lm ll lm ll ll ll ll lm lm lm ll ll lm lm ll ll ll lm ll ll ll ll lm lm ll lm ll lm lm ll lm lm ll ll ll ll ll lm lm lm lm
12510 <lmxll> lm lm ll ll lm lm lm ll lm ll ll ll ll ll lm lm ll lm ll lm ll ll lm ll lm LM lm ll ll lm lm ll lm lm LM lm lm -- ll ll ll LM lm LM lm lm ll ll lm lm ll lm ll ll lm ll lm lm lm ll lm ll lm ll lm ll ll lm ll ll lm ll lm lm ll ll ll ll lm lm ll ll lm ll ll ll lm ll lm -- lm lm ll lm lm LM LM ll lm ll lm lm lm lm -- ll lm ll ll ll lm ll ll LM lm ll lm lm lm lm lm ll -- lm ll lm ll ll lm lm lm ll ll lm ll lm lm lm ll lm lm ll -- lm lm ll lm
285904 <lmxll> LM lm ll lm ll ll lm ll ll -- ll lm lm lm ll lm lm ll ll ll ll ll ll lm ll ll lm lm ll lm lm lm ll lm lm lm lm ll ll LM lm ll ll ll ll lm lm lm lm ll lm ll lm ll lm ll ll ll ll ll ll lm ll lm ll ll lm ll lm ll ll ll lm lm lm ll -- lm ll ll ll lm ll lm lm lm ll -- ll lm ll lm lm ll -- ll ll ll ll lm lm lm ll lm lm ll lm ll ll lm lm LM ll lm lm -- lm ll ll lm lm ll lm lm ll lm ll ll lm ll ll lm lm lm ll lm ll lm ll lm ll lm lm lm -- lm lm
89097 <nnxnp> nn nn -- np np np nn nn np nn nn nn np -- np nn np nn np nn nn NP np np nn np np nn -- np np np nn nn np np np np nn np nn nn nn nn nn np nn np np np nn nn nn np np np np nn np np nn np nn np nn nn np np nn nn np nn nn np nn nn nn np nn nn nn nn nn np nn np nn np np nn nn np nn -- -- nn nn nn np nn nn nn np nn np np NP np np np nn nn np np np nn nn np np nn nn nn nn nn nn np nn nn np nn nn np np np nn nn nn np nn nn np np np nn np np np
193083 <lmxll> ll lm ll lm ll ll ll lm lm ll lm lm lm ll ll lm lm lm lm -- -- ll ll lm lm ll lm lm ll ll ll ll lm ll lm lm ll -- ll -- ll lm ll ll -- -- ll lm lm -- -- lm -- lm lm ll ll ll ll ll lm ll ll ll lm ll lm lm ll ll lm ll lm lm ll lm ll lm lm lm lm ll lm lm ll ll ll lm ll lm lm lm lm ll -- lm ll ll ll ll ll lm ll lm ll LL lm lm lm ll lm lm ll -- ll ll ll ll ll lm ll lm lm ll ll ll ll lm -- lm lm lm lm lm ll lm lm -- lm lm ll lm ll ll lm ll ll
91329 <nnxnp> nn nn nn np np np nn nn np np nn nn np np nn nn np nn np nn NP np np np nn np np nn -- NP np nn nn nn np np np np NP np nn nn -- nn -- np nn -- -- np nn np nn np np np np nn np np nn nn nn np nn nn np nn nn nn np np nn nn -- nn nn nn np np np nn np np nn np nn nn nn nn -- np nn np nn nn -- np -- -- np nn nn nn np np np -- np np nn -- np np np -- nn np nn nn nn np -- nn nn np np nn np np -- nn -- np nn nn nn np nn nn np np NP nn nn np nn
192014 <nnxnp> nn np nn np nn np np np nn np nn nn nn nn np np nn np np nn nn np np np np np np nn nn nn nn nn nn nn np np np np nn np nn nn nn nn nn nn nn nn np nn np nn np nn nn np nn np nn nn nn nn -- nn nn np nn np -- nn np np np np nn nn np nn np np nn nn nn np nn nn np nn nn np nn np np nn -- np nn nn np nn np nn np np nn nn np nn np np nn nn np np np nn nn np np np np nn nn np np np np np np np nn nn np np nn np nn nn np np nn nn nn nn np np np
62106 <nnxnp> -- nn nn np nn NP nn np nn np np nn -- np np nn np np np -- -- nn NP np np nn nn nn -- nn np nn nn nn np np nn -- np nn nn np -- nn nn np -- nn -- np -- np nn nn np np np nn np nn nn NP np nn np np nn nn nn np nn np np nn nn NP nn nn nn nn nn nn nn NP np np nn -- np np nn np np np -- nn nn np nn nn np np nn nn np np np np np nn nn -- np nn np -- np nn nn nn nn np nn np nn np nn nn nn nn np nn np np NP nn np nn np nn np np -- np -- -- nn
314120 <hkxhk> hk kk kk hh hk hk hh hh hk hh hk hk hh hk hk hh hk kk hk hk kk hh hk kk kk kk kk hk kk hh hh hh hh hh hh kk kk hk hh hh hk hk kk kk hh hh hk hk -- kk hk HK hk kk hk hk hh hk kk hk hk hk kk hh kk kk hk hh hk hk hk kk kk hk hk hh kk hh hk hh hh hh hh hh hh kk hk kk hk hh hh kk hk hk HK hk hk hh hk hk hk kk hh hh hk hk hk kk hk kk hk hh HK kk hk hh kk hk kk hk hk hk HK hk kk HK hh kk hk hk kk kk hk hh kk kk hh hh hk hh hh hk hk hh hh kk kk
311753 <nnxnp> nn np nn np np nn np np nn np nn nn nn np nn np np nn nn nn np np -- nn nn nn nn nn nn nn np np np np np nn nn nn nn np np np nn nn NP np nn nn -- nn np np nn nn np nn np nn np np np nn nn np nn nn nn np NP nn np nn nn np nn nn nn np np np np np np np np nn np nn np np np nn nn -- np np nn np nn nn np nn np np np np np nn np nn np np NP nn np -- nn nn nn nn np nn np np nn -- np nn nn nn nn nn np nn np np np NP np np np np -- np np nn np
274335 <lmxll> lm ll ll ll lm ll ll lm lm ll ll ll ll ll lm lm ll lm -- lm ll -- lm ll lm lm lm lm -- -- ll lm ll lm lm ll lm -- lm ll ll ll LM -- ll lm lm ll -- -- ll ll ll ll ll ll lm lm ll lm lm lm ll ll lm -- ll ll -- lm lm ll lm ll ll lm ll lm lm ll lm lm ll lm lm lm lm ll ll lm ll ll ll ll ll ll ll -- lm lm lm lm -- ll ll lm ll ll ll lm ll ll ll lm ll lm ll lm -- lm lm LM -- ll lm lm lm lm lm lm -- ll ll lm lm lm ll lm ll ll -- ll LM ll lm lm ll
137510 <nnxnp> np np nn nn nn nn np nn np -- np np nn np np nn np nn nn np nn NP np nn nn np nn np np NP np np nn -- nn nn nn -- nn -- np -- nn np nn np nn np nn np np nn np np np np np np np nn nn nn nn nn nn -- nn nn nn np nn np nn np np -- nn nn np np np np np np nn nn nn np nn nn nn np nn NP nn nn nn NP np nn np np nn np nn nn np np np nn nn nn np nn np np np np np nn np nn nn nn -- nn nn np np np nn np -- nn np np -- np np nn -- np np np np -- nn
337714 <lmxll> lm ll ll ll ll lm ll lm ll lm lm lm lm ll lm ll ll ll lm lm ll lm LM lm ll ll ll ll ll ll ll lm -- lm lm lm lm ll lm ll ll ll ll lm lm lm ll ll lm ll ll lm ll lm lm ll lm LM lm ll ll lm lm lm ll lm ll lm ll lm ll lm lm lm lm lm lm ll lm ll lm lm ll lm ll lm lm ll ll ll lm ll lm ll ll ll ll ll lm ll ll ll LM ll ll ll ll lm lm lm lm lm ll ll LM ll lm ll ll lm ll ll ll ll lm lm ll lm lm lm LM -- lm lm lm lm ll ll ll ll ll lm ll ll lm ll lm
129127 <nnxnp> np np nn np nn nn nn nn np -- nn nn nn np nn np nn np nn np nn np nn nn nn np np nn -- nn nn np np nn nn np np -- nn np -- np -- np nn -- np np nn -- np nn nn np np np nn np np -- nn np np np np nn -- np nn nn nn nn nn np np nn -- nn nn np nn np np np np np np np np NP np nn np np nn -- np np nn nn np nn nn nn np nn np np nn np nn nn nn nn NP nn np nn np np np nn -- nn np np np np nn np -- NP nn np np np nn np nn nn np np -- np -- nn nn
311379 <lmxll> ll ll ll lm ll LM lm lm lm lm lm lm lm ll ll lm lm ll LM lm ll lm ll ll ll ll ll lm -- lm lm lm lm lm lm ll ll -- lm lm lm ll ll ll lm lm lm lm lm ll -- ll LM ll ll ll lm lm ll ll ll lm ll lm ll ll lm lm lm lm ll ll ll ll lm lm -- lm ll lm lm lm lm lm LM ll ll -- ll LM lm ll lm ll -- ll lm lm lm lm ll ll lm lm ll ll lm ll ll ll lm lm ll ll ll lm ll lm -- lm lm -- ll ll ll lm lm ll lm lm ll ll ll lm ll ll lm lm ll LM lm lm ll lm ll ll ll
189568 <nnxnp> nn nn -- nn nn nn np nn np np nn np np nn nn nn nn nn nn np nn nn nn nn np np np nn nn nn nn np np np np nn np -- np nn np -- nn np nn nn np np -- -- np nn nn nn nn nn np -- nn -- np np nn np nn np nn np -- np nn nn nn nn nn nn np nn nn np np np np np nn nn np nn np -- np nn np -- nn nn nn np np np np np np np nn nn np nn np nn np nn np nn np np nn nn nn np np np nn np np np np np nn np nn np nn np nn np np np np np np nn nn np nn np nn
167557 <nnxnp> nn np nn np nn nn nn nn nn np nn np np np np nn nn nn nn np np nn -- np nn np nn nn np nn np np nn nn np nn np np np nn nn nn np np np nn np -- np nn nn np nn np nn NP nn np nn nn np np -- nn np nn nn nn nn np np nn np np nn np np nn np nn np np nn nn nn nn np -- np np nn -- nn -- nn nn nn np nn nn nn np np -- np np np nn nn nn np np np np np nn nn nn nn nn np nn np np np np np np nn nn nn np np np np nn np np np nn np nn -- -- np np nn
77990 <nnxnp> np np nn nn np nn nn nn np np nn np nn nn nn nn nn nn np np nn np nn nn np np nn nn np np nn nn np np nn np np nn nn np np nn nn np np nn nn NP nn nn np nn np np np NP nn np -- np np nn nn np nn np np nn NP nn np nn nn np NP nn np np np np nn nn np nn nn nn np -- np nn np nn nn np np np np nn np nn nn nn NP nn nn nn np nn nn np np nn np -- NP nn nn np np np np nn np nn nn np np np np np nn np nn np nn np nn np nn np np nn nn nn np np np
309636 <lmxll> ll ll ll ll ll lm ll ll lm lm ll ll lm ll lm ll lm LM lm ll ll ll -- lm lm ll lm ll LM ll lm lm ll -- ll lm ll -- lm lm ll -- ll ll ll ll lm ll ll lm lm ll lm lm lm ll lm ll lm ll lm lm lm ll ll lm ll lm LM lm ll lm lm lm lm ll lm lm lm LM lm ll LM lm LM lm lm ll lm ll lm ll ll ll -- ll lm lm lm lm ll lm ll lm lm lm ll ll lm LM ll ll -- ll ll -- lm ll -- lm ll -- lm ll ll ll lm lm ll ll lm ll ll lm ll ll ll ll ll -- lm LM -- lm ll lm lm
115310 <nnxnp> np nn np np nn np np np np nn np NP np nn nn np nn np nn nn np np np nn NP nn nn nn np nn nn np np nn nn np np -- nn np np nn np np np np nn np nn np nn np nn np np np np nn np np np nn np np np np nn nn np nn nn np np np np np np nn nn nn nn np nn nn nn np np nn nn np np nn nn np nn nn nn nn nn nn nn np nn np np nn np np nn np nn nn np np np nn np np np np nn nn np np nn nn np nn nn np nn nn nn nn np nn np np nn nn np nn -- np nn np nn
86648 <lmxll> ll ll lm lm lm ll ll ll ll lm lm lm ll ll ll ll lm ll lm lm ll lm ll ll lm ll lm ll LL ll ll lm ll lm -- lm lm ll ll ll lm LL lm ll ll ll lm lm LL ll ll ll ll ll lm lm lm ll ll lm lm ll lm ll ll lm ll lm lm lm lm lm lm ll lm lm lm lm ll lm lm ll lm ll lm lm ll lm ll lm ll lm lm ll -- lm -- lm ll lm ll -- ll ll lm ll ll ll ll lm lm lm ll ll -- ll ll ll ll ll lm lm -- ll lm lm lm lm ll lm lm ll ll lm ll ll lm ll ll ll lm ll ll lm -- lm lm
103644 <nnxnp> np nn nn nn nn np nn nn np np np -- np nn np np -- np nn nn np nn nn np np nn np np np NP nn np np np np np nn -- -- nn np nn np nn np nn nn np -- np nn np nn np np np nn np NP np np nn nn np nn nn np np nn nn nn np np np np nn np nn nn nn nn nn np nn nn np nn nn np nn np np nn np np -- nn np nn nn nn nn nn nn nn NP np nn nn np np np np nn np nn np np nn -- nn nn nn nn np nn np nn np nn np np nn np np np nn nn nn np np np -- nn np nn nn
74537 <nnxnp> np np nn nn NP nn np nn np nn nn np nn nn nn nn nn nn np np nn np nn nn nn np np np np -- nn np np np nn np np -- nn NP np nn nn np np nn nn np nn nn -- nn np np np NP nn np nn np np nn nn np nn np np np np nn np nn nn np np nn np np np np np nn np nn nn nn np np nn nn np nn nn np -- np np nn np np nn nn np np nn nn np nn nn np np np nn nn nn -- nn np np np np nn np nn nn np np np np np nn np nn nn nn np nn np nn np np nn -- nn np nn np
94484 <hkxhk> hh hk -- hk -- kk hh kk hk hh -- kk hk hk kk hh kk hk hk hh hk hk hk -- hk hk kk hk HK hh hh hk kk kk hk hh kk hk kk hk HK hk -- HK kk hk kk hk kk hk -- kk kk hk hk hk hk hh -- kk -- kk hk hh hk -- hk hh kk hk kk kk hk hk kk hk -- kk hk hk hh hk hk hh hh hk hk hk hh hk hk hk hk hk hh hh kk hk hk hh hk hk hh hk hh hk hk hk hk -- kk -- kk hk hk kk hh kk hk hk hk -- hh hk HK hk hk HK kk hh hk hk kk kk kk kk hk hh kk kk kk kk -- kk hh kk hk
285333 <lmxll> ll ll -- ll lm lm ll lm lm ll lm ll ll ll lm ll ll lm lm lm lm lm lm ll lm -- ll ll -- ll ll ll lm ll ll ll ll LM LM ll ll lm lm lm lm ll ll ll ll LM ll LM ll lm ll lm lm lm lm lm lm ll LM ll lm lm ll lm ll lm lm lm ll ll ll lm ll ll lm lm lm ll lm ll ll ll LM lm lm ll lm ll ll lm lm lm lm lm lm ll ll ll lm ll ll lm ll lm lm ll ll ll lm ll ll ll ll lm lm ll ll LM ll ll lm ll lm lm ll lm lm ll ll ll lm ll lm ll lm ll -- ll ll ll ll ll ll
169769 <nnxnp> -- nn np nn np np nn nn np nn np NP nn nn np np np np np -- nn nn nn nn np -- np np nn NP nn nn np np nn np nn -- nn -- np -- nn nn nn nn nn np nn np np np np nn np nn np nn nn nn np nn np np nn nn NP np np np nn np np np np nn nn nn nn np np NP np np nn np nn NP np nn np np np np -- np np nn np np np nn np nn nn nn nn np nn nn nn np nn NP nn np np nn np np nn nn nn nn nn nn np np NP np np nn nn nn nn np np nn np nn np np -- np nn nn np
318086 <nnxnp> np nn nn np np np np nn np np nn nn nn np np nn nn np nn nn np nn nn nn nn nn np np np np nn np nn np np nn nn np np nn nn -- nn nn nn np np np np nn nn np np np np np nn np np np np np nn np nn np np np np nn np np np nn np np nn nn nn nn nn nn np np np nn np np nn np np nn nn np nn nn nn np nn np np np np nn nn np np nn nn nn np np nn np np nn nn np nn nn np nn NP np nn nn nn np nn np nn np np nn nn nn np nn np np np np nn nn np np np
384893 <hkxhk> hk kk kk hh hk -- kk hk hh hk hh kk hh hk kk hk hh hk hh hh kk hk hh hk hk hk HK -- -- hk kk hk kk -- hk hk hk hh kk -- kk hh kk hk hh hh hk hk -- hk HK kk hh kk hk HK kk hk hk kk kk hk hh hk hh hh hk kk -- hk hh hh hk hk kk hk hh kk hh hk hk hk hk kk hh hh hh kk kk hh kk kk hk hk HK hk hk kk -- kk hk hk kk kk hh kk HK hk hh hh hh hk hk hk kk kk hk hh hh hk kk kk HK kk kk hk HK hk hk hh kk hh kk kk kk hk hh hh kk HK hk hh -- kk hh hk hk
112730 <efxeg> ee eg ee ef fg ef ee ee ee fg ef -- ee eg fg ef ef ee fg fg -- ee ee eg ee fg eg fg ee ee fg ef ee eg eg ee ef ef fg ef ee eg ef ee ee ee fg ee -- ef eg ee eg ee fg eg ee fg ef EF eg eg ef ef ef ee fg eg ef fg eg ee ee ee ef EF ef eg eg eg eg ee fg fg eg ee ee eg fg ee fg eg eg ee eg eg eg ef eg eg eg ef ee ee ef fg eg ee fg ef fg ef ef ee ee fg ef ef ee ee fg fg -- -- fg eg ef eg fg ee fg eg eg fg ef fg ef ef fg fg ef ef ee ee eg ee eg
324883 <lmxll> lm lm ll -- ll lm ll lm lm -- lm -- ll lm ll lm ll ll lm lm ll ll ll -- lm ll ll lm lm lm ll lm lm ll ll lm lm -- ll ll lm lm lm -- lm lm ll -- ll lm lm ll lm ll ll lm ll lm ll lm lm lm -- ll ll ll ll ll lm lm ll ll lm ll ll lm lm lm lm ll ll ll lm lm ll ll lm lm lm lm ll -- lm ll -- -- lm lm lm ll lm ll ll lm ll ll lm lm ll lm ll -- lm -- -- ll ll lm ll lm lm ll -- lm ll -- lm ll ll ll ll ll ll ll ll ll lm lm lm ll ll -- ll ll lm ll lm
211238 <nnxnp> nn np np nn np -- np np nn -- np np nn nn np np nn nn nn np np np nn NP np nn nn nn NP nn nn nn np NP nn np nn nn np -- nn nn np nn np np np np -- np nn np nn np np np nn nn np np nn np nn np np np nn nn np nn NP nn nn nn nn nn np nn nn nn np nn nn np nn np np -- nn np nn np nn np np np nn np np nn nn nn -- nn np nn np np np nn nn nn nn nn np nn nn nn -- nn np np nn nn np np nn np np -- np nn nn np np np np NP nn nn np nn nn np np np nn
384959 <nnxnp> nn np np nn np np np nn nn nn nn np nn nn np nn nn nn nn nn np np nn nn nn np nn nn np np np np np np np nn nn -- np np np nn -- nn nn nn np np np np nn np nn np np -- np nn np np np np nn np -- nn np -- nn nn nn nn np nn np np nn np nn nn np nn np np nn nn nn np np nn np np nn nn -- nn -- np np nn nn nn np np nn np np np nn nn nn nn nn np np np nn nn nn np np np -- np np -- nn np np nn np nn np np np np nn nn np -- np nn nn np nn nn nn
96424 <nnxnp> nn nn np nn nn -- np nn nn np nn nn nn np nn nn nn np nn nn np np -- nn np np nn nn np nn np nn np nn np nn np -- nn -- nn np -- np -- np np np -- -- nn nn nn nn np np nn -- nn nn np NP nn np NP nn NP nn -- np nn nn nn nn nn nn nn np nn np nn np np NP np nn -- nn np nn np np np np -- -- nn nn nn np np nn np nn np np NP np nn nn nn np nn nn -- np nn nn nn nn np nn -- NP nn np np nn nn np np nn nn nn nn nn np np nn -- nn nn -- nn nn np np
136512 <nnxnp> np nn nn np -- np nn np nn -- nn -- np nn nn nn nn nn -- nn np nn -- np np nn np nn -- np np nn np np np nn np -- NP np nn nn np nn NP -- nn -- nn -- nn -- nn nn nn np nn -- nn np np np np np np np np np -- nn NP nn np nn np np np np nn nn np nn nn nn np np np nn np np np nn np nn nn np np np nn np np nn np np nn nn np nn nn nn np np nn nn np -- np nn nn np nn np nn np np np np nn np nn nn nn np np nn nn np np nn np np nn -- np nn nn np
119193 <lmxll> -- lm -- ll ll ll ll ll ll lm ll lm lm ll lm ll ll lm ll lm -- lm LM lm -- ll ll ll ll lm lm ll lm lm ll ll ll LM ll ll -- -- -- lm ll ll lm -- -- LM ll -- ll lm ll ll ll ll ll lm lm ll ll lm ll ll ll lm lm lm ll ll lm ll lm ll lm lm ll lm lm ll ll -- lm lm lm lm ll LM lm lm lm ll lm lm lm lm ll ll ll lm ll lm ll ll lm ll lm ll ll lm lm lm -- -- ll lm ll ll ll ll -- ll ll ll ll lm ll ll -- ll ll ll lm ll lm lm ll LM lm ll -- ll ll ll --
185752 <lmxll> lm ll lm ll lm lm lm ll ll lm ll ll ll lm lm ll ll ll ll -- ll lm lm ll ll lm ll ll ll lm lm lm ll lm ll ll lm -- lm lm lm ll -- lm ll ll lm ll ll ll -- ll ll ll ll ll lm lm lm lm ll lm lm lm ll lm ll ll lm lm ll lm ll ll lm ll -- ll ll ll ll lm ll ll lm lm lm ll lm ll ll ll ll lm ll ll lm lm lm lm -- ll -- ll lm ll ll ll -- lm ll ll lm -- ll lm lm lm lm ll lm ll ll lm lm lm lm ll ll ll ll ll ll ll lm ll ll ll ll ll lm ll ll lm ll lm lm
95882 <lmxll> lm lm lm lm LM ll lm ll ll lm ll ll LM -- ll lm -- ll lm LM lm ll -- ll ll ll ll ll lm -- lm -- ll ll -- lm ll lm ll lm LM -- -- ll ll ll ll ll ll LM LM ll ll lm ll ll lm lm ll ll lm ll lm lm ll ll ll lm ll ll ll ll lm lm ll lm lm ll ll ll lm ll ll lm lm lm -- -- lm lm ll ll ll ll -- lm ll -- lm lm lm lm lm lm lm ll ll lm ll lm ll lm ll lm lm ll lm ll LM lm ll ll -- ll lm ll ll lm ll lm ll lm ll ll ll ll ll lm ll ll ll ll -- ll -- ll ll
314128 <lmxll> ll ll -- lm ll lm LM lm lm LM lm LM lm ll ll lm lm ll lm lm ll -- -- ll ll ll ll lm -- lm LM lm lm lm lm ll ll LM lm lm lm ll ll ll lm lm LM LM lm ll -- -- lm ll ll ll lm lm ll ll ll lm ll lm ll ll lm lm LM lm ll ll ll ll lm lm ll lm ll lm lm lm lm lm LM ll ll ll ll lm lm ll lm ll ll ll lm lm lm lm ll ll lm lm ll ll lm ll ll ll lm lm ll ll ll lm ll lm ll lm lm lm ll ll ll lm lm ll lm lm ll ll ll lm ll ll lm lm ll lm lm lm ll lm -- ll ll
218076 <lmxll> ll ll lm lm ll lm ll lm lm lm ll lm lm ll lm lm ll lm ll -- ll lm lm ll lm ll ll lm ll lm -- lm ll ll lm lm lm lm ll ll lm -- lm lm -- lm ll ll lm -- ll lm lm ll ll ll lm ll ll lm ll ll ll lm lm ll ll lm -- lm lm ll ll ll ll ll lm lm lm lm lm lm ll lm lm ll lm ll lm lm lm lm lm ll ll ll lm ll ll lm ll lm ll ll lm lm ll lm ll lm ll ll ll lm ll -- lm lm lm lm lm ll lm lm ll lm lm lm -- lm ll lm lm lm ll ll lm ll lm ll -- lm -- lm ll ll ll
263244 <nnxnp> nn np nn nn np nn nn nn nn np nn np -- np np nn nn nn np np nn nn nn -- nn np np np nn nn np nn nn np np np nn -- np nn nn np nn nn nn nn np nn -- nn np nn np nn np np -- np nn nn np np nn nn nn nn np np nn np np nn nn nn nn nn nn np np np np nn np np np nn nn np np nn np np np np nn np np nn np np np nn np nn nn np np nn np nn np nn nn nn np np nn nn nn nn np np -- nn np np nn np np nn np np nn np nn np nn -- np np nn nn nn nn np nn np
72132 <nnxnp> np np nn np nn np nn np np np nn np nn nn np nn nn np nn np nn nn np np np nn nn nn nn np np np nn np np nn nn -- np nn nn NP nn np np nn nn np -- nn nn np nn np np NP np nn np nn np nn NP nn np nn np np nn np nn np nn nn nn np nn np np np nn -- np np NP nn nn np nn np np nn nn np nn nn np nn np nn nn np np nn nn nn np nn nn np nn -- nn np np nn nn np nn nn nn nn nn nn np -- nn nn nn nn np np nn nn nn np nn nn np np np np NP np np nn np
312348 <lmxll> ll ll ll lm ll lm lm lm lm LM lm lm LM ll ll lm LM ll lm lm ll -- ll ll ll ll ll lm -- lm lm lm lm lm lm -- ll -- lm LM lm ll ll ll lm lm lm lm lm ll lm ll lm ll ll ll lm lm ll ll ll lm ll lm ll ll lm lm -- lm ll ll ll ll lm lm ll lm ll lm lm lm lm lm lm ll ll ll ll lm lm ll lm ll -- ll lm lm lm LM ll ll lm lm ll ll lm ll ll ll lm lm ll ll ll lm ll lm ll lm lm lm ll ll ll ll lm ll lm lm ll ll ll lm ll ll lm lm ll lm lm lm -- lm lm ll ll
91890 <nnxnp> NP np NP nn nn nn np np nn nn np np nn nn -- np nn np nn np np nn nn nn np np nn np nn nn nn np np NP nn nn nn nn nn nn np nn np np np nn np nn np nn np nn np nn np np nn np nn nn np np -- nn -- np nn NP nn -- nn nn np np NP np np nn nn nn nn np nn nn np nn np np np np np nn np np np NP np nn NP np nn np NP np nn nn np np nn nn NP np nn nn np np np nn np np np nn nn NP np nn nn np nn nn np np nn nn np NP -- np np np np nn nn np -- nn np
222017 <nnxnp> nn np nn nn -- np np nn -- nn nn np np np np np np np nn np nn nn np nn nn np nn np np nn -- np np nn nn nn np nn nn nn nn np np nn nn np np nn -- nn -- nn np nn -- -- np nn np nn np np nn np nn nn np nn nn nn nn nn nn np np np np np np nn nn nn np nn np nn np nn nn nn np np nn nn -- np nn -- np np np nn np np np nn -- np nn np np np nn np -- nn nn np -- np nn np nn nn nn -- nn np nn nn np nn np nn np nn np nn np np -- np -- np -- nn np
372932 <hkxhk> hk kk hk hk hk hk hk kk hk hk hh kk hk hk kk hk kk kk hh hk kk kk hk kk hh kk hk kk hh hh hh hk hk hk hk hk hk -- hk hk hk -- hk kk hk hh hk -- -- kk kk kk hh kk hk hk hk kk hk hh hh hk hk kk hh hk hk hh -- hk hh kk hh hk kk hk hk kk hk kk kk hh hh hk hh hk hh hh hk kk hh hk hh hk hh hh hh hk hk hk hk hk hk hk kk kk hk kk hk hh hk -- hk hh hk hk hk hk hh hh hk -- hh hh hk kk hk hk kk kk hk hh hk hk hk kk hh hk hk hh hk hk -- hh kk hk hh
356298 <lmxll> lm ll LM ll lm ll ll lm ll lm lm lm ll lm lm lm ll lm lm lm lm -- lm -- ll lm ll ll LM lm lm ll -- ll lm ll -- ll ll lm ll lm ll ll -- ll ll lm -- ll ll ll lm ll lm ll lm lm lm lm lm ll ll ll ll ll ll ll ll ll lm lm lm ll lm ll -- lm ll ll lm ll ll lm lm ll ll ll lm ll ll lm ll ll ll ll ll ll lm ll ll ll lm ll LM lm ll lm ll ll lm ll ll lm ll ll ll ll lm ll lm lm ll LM ll LM lm ll ll ll ll -- ll lm lm lm ll lm lm lm ll ll ll ll ll ll lm
325238 <nnxnp> -- np np nn np nn nn nn np nn nn nn np nn np np nn np np np np np nn nn np np np np -- -- nn nn nn nn np nn np nn nn nn nn -- np nn np np np nn nn nn nn np np nn np -- np nn nn np nn nn nn np nn np nn np nn np np nn nn nn nn NP -- np nn nn nn np nn np np np np -- nn np nn nn np np nn nn -- np np np np np np np np np np np np np nn np np nn np np nn np np nn nn np nn np -- -- np nn nn nn np np np nn nn np np nn nn nn np nn -- nn np np np
332415 <efxeg> eg fg ee ef fg eg ef eg ef ee ee ee eg ef eg fg ef ef eg eg fg ee ee ee fg ee ef ef fg ef fg eg eg ee -- ee ee fg -- FG ef FG -- ee -- eg ef fg -- ef ef ee ef ee ee -- ee eg eg fg ef eg eg eg fg ee ef eg fg ee ee eg eg eg ee eg eg fg ee ef ee ee fg ee fg eg ee fg ef -- ee fg eg -- ee ee ef ef eg -- ef ef ee ef ef fg -- eg ee eg ee eg ef ef ee ef ee ef fg -- ef ef ef fg -- eg ef ee ee eg eg eg -- eg eg ee fg ef ef fg ee ee -- fg eg ef ee
74284 <nnxnp> np np nn nn np nn np nn np nn nn NP nn nn nn np nn nn np -- nn -- -- nn nn np np np -- NP nn np np np -- np np -- nn np NP -- nn -- np nn nn NP nn -- NP nn np np np NP nn np nn np np nn nn np nn np np -- np -- -- nn nn np np nn -- np np np np nn np nn nn nn np NP nn nn np nn nn np np np np nn np np nn nn np np nn nn nn nn nn np np np nn nn np np nn np np np np nn -- nn nn np np np np np -- np nn nn nn np nn NP nn -- np nn nn nn NP nn np
230618 <lmxll> lm lm lm ll ll ll lm ll lm lm lm ll ll lm ll lm lm lm ll ll ll lm ll lm ll lm lm lm lm ll ll lm lm ll ll ll ll ll ll -- lm -- ll lm ll lm ll ll ll lm -- ll ll lm lm lm lm ll lm lm ll ll ll ll lm lm ll ll -- lm ll ll lm lm ll lm lm ll ll lm lm lm -- ll ll ll ll lm lm lm ll lm lm lm -- lm lm lm ll ll -- ll lm ll ll ll lm lm lm lm ll ll lm ll lm ll lm ll ll lm ll lm ll ll lm -- lm ll lm ll ll ll ll lm lm ll lm lm lm ll ll lm -- lm lm ll lm
201723 <lmxll> lm lm ll lm ll lm ll lm ll ll ll ll ll lm ll ll -- ll lm lm ll lm -- lm ll lm lm ll ll lm ll ll lm lm LL ll lm ll lm ll lm lm lm lm lm ll lm -- LL -- -- -- ll ll lm lm ll -- ll ll lm ll ll -- lm ll lm lm ll lm ll lm lm lm ll LL lm lm lm lm ll ll ll ll lm lm ll ll lm lm ll lm ll ll lm lm lm ll lm lm ll lm lm ll lm lm lm lm ll lm lm lm ll lm lm ll lm LL lm ll lm lm ll lm lm lm lm ll lm ll lm lm ll ll lm lm ll lm ll ll ll lm -- lm ll lm lm
225285 <nnxnp> np np np np np np np nn nn nn np nn nn np np nn nn nn np -- nn np np -- nn -- np -- -- np nn nn nn np nn np nn np -- np np nn -- nn nn np nn -- -- NP NP np nn np np nn nn np nn np nn nn nn nn -- NP nn np -- np np nn nn np nn nn nn nn nn np np np nn np nn nn np np np np nn nn np np nn nn np nn np nn np np nn nn nn np nn nn np np nn nn -- nn -- nn np nn np np np nn nn nn np nn nn nn np nn nn np nn np nn np nn np np nn nn nn nn nn np np nn
366586 <lmxll> ll lm ll lm ll ll ll ll lm lm lm -- ll ll lm lm ll lm ll lm lm ll lm lm ll lm ll ll ll ll lm ll lm lm ll lm ll -- ll ll lm lm LM lm lm lm lm ll -- lm ll -- ll ll lm ll ll ll lm lm lm lm ll lm ll lm ll ll lm ll ll ll ll lm lm ll ll ll lm lm ll ll lm ll lm ll lm ll ll lm lm ll ll LM ll ll lm lm lm ll lm ll lm lm lm ll lm lm lm lm -- ll lm lm lm ll ll lm ll lm lm ll ll lm lm lm ll lm ll ll ll ll ll ll ll lm lm ll ll ll ll lm -- ll ll ll lm
20397 <nnxnp> nn np np np nn nn nn np nn nn np nn -- np nn np nn np NP np -- nn np np np NP nn nn np -- np nn nn np nn np -- np np nn nn -- NP -- nn nn np nn nn nn np np np nn np nn np nn nn np np np nn nn nn nn np nn NP np nn np nn nn np np nn nn np nn np np np np np np nn np np nn np np NP -- np np np nn np nn -- nn nn nn np -- nn np np np nn np nn np np nn np np nn -- nn nn np np np np np np np nn -- np nn nn nn nn np nn np nn -- nn np nn np np --
160664 <lmxll> ll lm lm lm ll lm ll ll ll lm ll lm ll lm ll lm lm lm ll ll lm lm lm ll lm ll lm ll LM lm lm ll ll ll ll LM lm -- lm LM ll ll ll lm lm ll ll lm lm ll lm ll lm ll ll lm ll ll lm ll lm lm lm ll ll LM lm ll -- ll ll lm ll ll ll ll -- ll ll lm lm ll lm ll lm ll lm -- ll ll lm ll lm ll ll ll ll ll ll lm ll lm -- ll ll lm ll lm lm ll LM ll ll ll lm ll ll ll lm lm lm lm ll ll lm ll ll ll ll lm ll LM ll ll lm ll lm ll ll lm ll ll -- lm -- -- LM
270161 <efxeg> ef eg ee ee ef eg ee ef -- eg ee eg ee eg ef ef eg fg ee fg eg ef fg -- fg fg ef -- ee eg eg fg ee FG fg eg fg fg fg eg eg eg FG ee ee -- fg ee fg -- -- -- ee eg eg eg fg ef ee fg fg ef ee ee ef ee eg eg -- fg ef eg fg ee eg fg eg ef ef ee ef fg eg fg ef ef ef ee ee fg eg ee eg ee eg eg ee eg fg fg ef fg ef ee ee fg eg eg eg fg ee ee eg FG eg -- eg fg eg fg ef ef ef ee fg fg fg ef fg ef fg ee eg ef ef ef ee -- ee eg eg ee -- eg FG ef ee
153964 <lmxll> -- lm lm lm lm lm ll ll lm ll lm ll ll ll ll ll lm ll ll ll lm lm -- lm lm ll ll ll -- -- lm ll lm -- ll ll ll lm ll ll ll lm -- lm lm ll lm lm -- lm lm lm ll lm lm lm lm ll lm lm lm ll ll lm ll ll ll ll ll ll lm lm lm ll ll ll ll lm ll ll ll lm -- lm lm ll lm lm -- ll lm -- lm ll ll -- ll ll lm -- ll ll lm lm ll ll lm ll ll lm ll -- lm ll ll ll ll ll lm ll lm lm lm ll lm -- -- lm lm ll ll lm ll ll lm ll lm lm lm ll lm ll -- lm lm ll lm
137447 <lmxll> lm ll ll ll ll lm ll lm lm lm lm lm LM LM ll lm ll lm ll lm LM ll lm ll ll ll ll ll ll ll lm lm lm lm ll ll lm ll lm ll lm -- ll ll ll lm lm ll ll ll -- ll lm ll lm ll ll ll lm lm lm ll ll lm lm ll ll ll ll ll ll ll lm lm lm ll ll ll lm LM ll lm lm lm ll ll lm lm ll ll ll ll ll lm -- ll ll lm lm lm lm lm ll lm ll lm ll ll ll lm ll lm LM lm ll LM lm ll ll lm lm lm lm lm ll lm ll ll ll lm lm ll ll ll ll lm ll ll lm lm ll ll -- ll ll ll lm
219320 <nnxnp> nn np np np np nn np np nn nn nn np nn np nn nn np nn np np nn NP nn -- nn -- nn nn nn nn np nn nn nn nn nn np nn nn np nn -- -- np nn np nn nn -- nn np nn np nn np np np nn nn nn nn np np nn np NP nn nn np np -- nn nn nn nn np nn np np np np np nn np np nn np np nn np nn nn np np nn nn np nn -- np np np np np np nn np np np nn nn nn nn np np np nn nn np nn np np nn np -- np nn np nn np nn nn np nn nn nn np np np nn np nn -- nn nn np np
330860 <hkxhk> hk hh hk hk kk hh kk hk hk hh hk hh kk hh hk hh hk hk -- hk hk hk -- hh kk hh hk hk hh hk hh hk hh hh hk hk hk HK hk hh hk -- hk hk kk hk kk kk HK hh -- hk hk hk hk hk kk hh hh kk hh hk hk hh hh -- hh HK -- kk kk hh hh HK hk hk -- -- hk hh hk kk hk kk HK hh kk -- hk hk kk kk hk hk -- hk hk kk hk kk hk kk hh hk hk hk hk hk hk kk kk hk HK hk hk kk hk kk kk hk hh -- -- hk hk HK kk hk HK -- hk kk kk hh hk kk hk hk hk hk -- hk hk hk -- hh --
74011 <nnxnp> np np nn nn np nn np nn np nn nn -- -- nn nn np nn nn np np nn np nn nn nn np np np np np nn np np np nn np -- nn nn np np -- -- np np nn nn np -- nn np nn NP np -- -- nn np nn -- np nn nn np nn NP np np np nn np nn nn np np nn np np np np np nn np nn nn nn np np nn nn np nn nn nn -- np np nn np -- nn nn np np nn nn -- nn nn -- np np nn -- -- np nn np np np np nn -- nn nn np np np np np nn np nn nn nn np nn np -- NP np nn nn nn NP nn np
274752 <lmxll> LM ll ll ll lm ll ll lm lm ll ll ll ll ll lm lm ll lm ll lm ll lm lm ll lm lm lm lm ll ll ll lm ll lm lm ll lm lm lm ll ll ll ll ll ll lm LM ll LM lm ll ll ll ll ll ll lm lm ll lm lm lm ll ll lm ll ll ll lm lm lm ll lm ll ll lm ll lm lm ll lm lm ll lm lm lm lm -- ll lm ll ll ll ll ll ll ll ll lm lm lm lm lm ll ll lm ll ll -- lm ll ll ll lm ll lm ll lm ll lm lm lm lm ll lm lm lm lm lm lm lm ll ll lm lm lm ll lm ll ll ll ll -- ll lm lm ll
262465 <lmxll> lm lm ll ll ll ll lm ll ll lm ll ll LM lm ll ll ll lm ll ll LM lm lm -- lm lm ll ll lm LM ll lm lm -- lm lm lm ll ll ll lm ll lm lm ll lm -- ll ll ll lm -- lm ll -- ll lm ll ll ll ll lm lm lm ll lm lm lm ll lm ll lm lm ll lm lm ll ll ll lm lm ll ll lm ll lm ll lm ll ll lm ll ll ll lm lm -- ll ll lm ll ll lm lm lm ll lm LM ll ll ll lm ll lm lm lm lm ll ll ll ll ll LM lm lm lm lm lm ll lm ll ll ll lm ll ll ll ll ll ll ll ll lm ll ll ll ll
337485 <lmxll> ll lm lm lm lm ll lm ll lm ll ll ll ll lm ll lm lm lm ll ll lm ll ll ll lm lm lm lm lm -- lm ll ll ll ll ll ll -- ll ll lm lm lm ll ll ll lm lm ll ll lm ll lm ll ll lm ll ll ll lm lm ll ll ll lm ll lm ll lm ll lm ll ll ll ll ll ll lm ll lm ll ll lm ll lm ll ll ll lm lm ll lm ll lm ll ll lm lm ll lm lm lm ll lm lm lm lm ll ll ll ll ll lm lm ll lm ll lm lm ll ll lm lm lm ll ll lm ll ll ll ll ll ll ll ll ll lm lm lm lm ll ll ll lm ll lm ll
79621 <lmxll> ll lm lm ll ll ll lm lm ll lm lm lm ll ll lm lm lm ll ll lm lm ll -- lm ll ll ll lm ll ll ll ll ll lm LM ll ll -- lm ll ll ll ll lm ll ll lm lm -- lm lm ll lm lm ll ll ll lm lm lm ll ll lm ll ll lm ll lm ll lm lm lm ll lm ll ll LM lm ll lm ll lm ll ll lm ll LM -- ll lm ll -- ll lm ll ll lm ll lm ll ll lm ll ll lm lm ll lm lm ll ll lm lm ll ll -- ll lm lm LM ll lm lm ll lm ll ll ll lm ll ll lm ll lm ll ll ll ll LM lm lm lm lm lm lm lm ll
109759 <nnxnp> nn np np np NP np nn nn np np nn nn np np np np nn nn np nn np nn nn nn np np nn nn np np nn np nn np np nn np -- nn np nn -- nn nn np nn np np np -- nn np nn np nn np np NP nn nn np nn np np np np np -- np nn np nn np nn nn np NP nn np np np np -- np nn np np -- np nn np nn -- np nn nn nn np nn np nn np nn np np nn nn nn np nn np np np nn np nn np np np np nn nn np np -- -- np nn nn nn np nn nn nn np nn nn np np nn nn np nn NP NP np np
112479 <lmxll> LM lm lm ll ll ll lm lm lm ll ll LM lm lm ll ll ll lm ll ll lm lm lm lm -- ll lm ll LM lm ll ll lm lm lm LM ll ll ll ll lm lm ll lm lm lm ll lm -- ll lm lm lm lm ll lm lm ll ll ll lm lm ll ll ll lm ll lm ll ll lm lm lm lm ll ll ll lm lm lm lm lm ll ll lm lm lm LM ll lm ll lm lm lm lm lm lm ll lm lm lm ll lm lm -- ll lm lm ll ll ll ll ll lm lm ll ll ll lm lm ll ll ll lm ll lm ll lm ll lm ll lm lm ll ll ll ll ll ll ll ll ll lm lm lm lm lm
361127 <nnxnp> np nn nn nn nn nn np nn np nn nn nn np np nn nn nn nn nn nn nn np np nn nn nn np -- -- nn np nn np nn nn nn nn nn np -- nn -- np np np nn nn nn -- nn np nn np nn np np nn nn nn nn np nn np np NP np np nn nn np np nn np np nn nn nn np np np nn nn nn nn nn nn np nn np -- np np nn np nn nn nn np nn NP np np nn np nn np NP nn nn nn nn np np nn -- -- nn nn nn np nn nn NP nn np np np np nn NP np nn np nn np nn nn np NP -- np nn -- np nn nn nn
115437 <lmxll> ll ll ll lm lm lm ll ll ll lm lm ll ll ll lm lm lm ll lm lm ll ll ll ll ll lm ll lm ll ll lm lm ll ll ll ll lm lm lm lm ll -- -- ll ll ll LM ll ll lm -- ll -- ll lm ll ll lm lm -- ll ll lm lm lm ll LM ll lm lm ll ll ll ll lm lm lm ll ll ll ll ll lm lm ll ll ll ll lm ll lm ll ll ll -- ll ll lm ll ll ll lm ll ll lm lm ll ll lm lm lm lm lm ll ll lm lm lm ll ll lm lm -- ll lm ll lm ll lm ll lm ll ll lm lm lm lm lm lm lm -- -- -- ll ll ll ll
93023 <lmxll> lm lm LM lm lm ll lm lm ll lm ll -- lm ll ll lm ll ll lm lm lm ll lm ll ll ll ll ll LM lm lm lm lm ll ll LM ll lm lm lm lm ll ll ll ll ll ll ll -- -- lm -- ll lm ll ll lm lm ll ll lm ll lm lm -- ll ll lm -- ll ll ll lm lm ll lm lm ll ll ll lm ll ll lm ll lm lm lm lm LM ll ll ll ll lm lm ll ll lm lm lm lm lm lm lm ll ll lm ll lm ll lm ll lm lm -- lm ll lm lm ll ll lm ll lm lm ll lm ll lm ll lm ll ll ll ll ll lm ll ll ll ll LM ll lm ll ll
333081 <nnxnp> np np nn nn np np nn np nn -- nn nn np nn np np nn nn np np np nn np nn np nn nn nn np nn nn np np nn np nn nn np np np nn NP np nn np -- nn np np nn nn np -- -- -- -- nn np np np nn -- np np np nn nn np np nn nn np nn np nn np -- np nn nn nn nn np nn np nn nn -- nn nn nn np np -- nn nn nn nn np np nn nn NP np np np -- np nn np nn nn nn np np nn nn nn np nn nn nn -- np nn -- nn nn nn np np nn np np np nn np nn nn np nn nn nn np nn nn nn
196804 <lmxll> ll lm ll ll ll ll lm ll ll LM lm lm lm lm ll lm ll ll ll -- LM ll -- lm ll ll lm lm ll lm ll lm lm ll ll lm lm ll lm lm ll ll ll ll ll -- ll lm lm ll -- ll LM ll lm ll ll ll lm ll lm lm ll ll ll ll ll ll LM lm ll lm ll lm ll lm -- ll ll lm ll lm ll lm ll lm lm lm lm lm lm ll lm lm -- lm ll lm lm lm ll ll ll lm ll lm ll ll lm ll ll ll ll lm ll ll lm lm lm lm ll LM lm ll ll ll -- lm ll lm ll ll ll lm ll ll ll lm lm ll ll lm lm lm ll LM ll
358970 <efxeg> eg ef -- ef ef ef eg ef ef ee fg ef fg fg ef ee -- ef eg eg ee fg fg ee eg eg ef fg ef ef eg ef fg eg ee ee ee -- FG ef ef ee fg fg eg -- ee ee ee ee fg ef fg ee fg -- ef ef -- ee fg ef eg fg eg eg fg eg ee -- eg ee ef fg ee ee ef fg eg eg ef -- ee ef ef ee eg ee eg ee eg ee ee -- ef ef ef eg ef ef eg eg ee fg ef eg -- ee ee ee FG eg fg ee eg ee ee ee ee ef ee ef FG ef fg fg eg ee ee fg eg ef fg ef eg ef ef -- fg ee -- ee -- eg ee ee ef
154080 <nnxnp> np nn nn nn np np nn nn np np nn nn nn np np NP nn nn np np np np np nn nn np np np nn np nn nn np nn nn nn np nn nn np nn np np nn np nn nn nn nn np np np nn nn np np np np nn np nn nn np np nn np np nn nn nn nn np -- nn nn nn np np np nn nn nn np nn nn np nn nn np np nn np nn nn nn nn np nn nn nn -- nn nn nn np nn np np np np nn nn nn nn nn nn np np np nn np nn np nn nn nn nn nn np np np nn np nn np np np -- nn np np np np nn np nn np
228557 <nnxnp> nn nn -- np nn nn np nn np nn np np -- nn nn np np nn -- nn np np np np np -- np nn -- np nn np nn np -- nn nn -- np NP nn np -- nn np -- np np -- nn -- np nn np nn np nn nn np nn nn NP np np nn np np nn NP np np nn nn np nn nn nn nn nn nn nn nn np np nn nn nn np nn np np nn -- nn -- np nn np nn nn nn nn nn nn np np np np nn nn np nn nn np np np nn np nn nn np nn np nn np np np nn nn nn np np np nn nn np np nn NP nn np np -- nn -- nn nn
83392 <lmxll> lm lm lm ll ll ll ll ll ll lm ll lm lm ll lm ll ll lm ll lm lm lm ll lm ll lm ll ll ll lm lm ll lm lm ll ll ll lm ll lm lm lm ll lm ll ll lm LM ll lm ll ll ll lm ll ll ll ll ll lm lm ll ll lm ll ll ll lm lm lm ll ll lm ll lm ll lm ll ll lm lm ll ll lm lm lm lm lm ll LM lm lm lm ll lm lm lm ll ll ll lm lm ll lm ll ll lm ll lm ll ll lm lm lm ll ll ll lm ll ll ll ll lm ll ll ll ll lm ll ll lm ll ll ll lm ll lm lm ll lm lm lm ll ll lm ll lm
65929 <nnxnp> np nn nn np np np np np nn nn np -- np np np np nn nn nn -- np np np nn nn np np nn np NP nn np np nn np nn nn np nn -- nn -- NP nn nn np np nn nn -- np nn np nn -- -- np np np np np nn nn nn nn nn np NP np nn nn nn nn np np nn np np np np np nn -- np np nn nn nn np nn nn nn np -- nn nn np np np nn nn nn nn nn np np -- np nn nn np nn np nn np -- nn nn nn np nn nn -- np np np nn nn np np np nn np -- nn nn nn nn np nn np nn np np np nn np
178689 <nnxnp> np nn np nn nn np nn nn np nn np np np np nn nn np nn nn np np nn nn np nn nn nn NP np NP np np np np nn nn np nn np np np np np np NP np np np -- np NP np nn np np -- -- nn np np np np nn np nn nn np nn -- np nn nn nn nn np np nn np nn np np nn nn nn nn nn -- np np nn nn nn nn -- nn nn np np nn np nn np nn nn np -- nn nn nn nn np np nn nn np np np nn np np nn np np np nn nn nn nn nn nn nn nn nn -- np nn nn np nn nn np np -- np nn nn nn
273385 <efxeg> -- eg eg eg ef eg ee fg fg ee eg ee eg eg fg fg eg fg ee fg eg -- fg eg ef ef ef ef eg ee eg fg eg ef ef eg fg ef fg eg ee eg fg ee eg ef fg eg fg ef ee eg eg ee ee ee fg fg ee fg fg fg ee ee fg ee eg eg fg ef fg ee ef eg ee fg ee ef fg eg fg ef ee ef fg ef FG ee ee fg eg ee ee ee ee ee eg ee ef ef ef ef ef ee ee fg ee ee ee ef eg -- ee FG eg fg eg ef ee ef fg fg ef eg fg fg fg ef fg fg ef ee eg ef fg fg ee ef eg ee ee eg -- eg fg ef eg
324097 <lmxll> ll ll lm lm lm ll lm ll ll -- ll lm lm ll lm ll lm lm ll ll lm lm lm ll ll lm lm ll ll ll lm ll ll lm lm ll ll ll lm -- ll ll ll ll ll ll lm ll lm ll ll lm ll lm lm ll lm ll lm ll ll ll ll lm lm ll lm lm ll ll lm lm ll lm lm -- ll ll ll lm lm lm ll ll lm lm ll -- ll ll lm lm ll lm lm lm ll ll ll lm ll lm lm ll lm lm ll ll lm ll lm lm ll ll lm lm lm ll lm ll ll lm ll ll lm ll ll lm lm lm lm lm LM lm lm lm ll ll ll lm ll ll lm lm ll lm ll
187549 <nnxnp> nn np np np nn nn nn np nn nn np nn -- np np np nn nn np -- np np -- nn nn nn nn -- np np np nn np nn np np nn np nn -- nn -- np nn np np nn nn nn nn nn np np np np np nn nn np nn np nn np nn np np np nn np np np nn nn np np np nn np nn nn nn nn nn nn np np nn np nn nn nn np nn nn np np np np nn nn nn nn nn nn nn np -- np nn np nn np nn np nn nn np np np -- nn nn np -- nn nn nn np np np np nn np nn np np np nn nn nn nn np np np np nn np
377672 <lmxll> ll lm lm ll -- lm lm lm lm lm ll ll ll ll lm lm lm -- ll -- lm lm ll lm ll lm lm lm ll ll ll ll ll ll ll lm ll -- lm ll ll -- ll lm ll ll lm -- ll lm lm lm ll lm lm lm lm lm lm ll ll lm ll lm ll ll ll ll ll ll ll lm ll -- lm ll lm lm ll -- lm ll ll lm ll lm lm ll ll lm ll lm ll ll ll ll ll ll lm lm lm ll ll ll -- lm ll lm lm ll -- ll ll ll lm lm ll lm ll ll lm LM ll -- lm lm ll ll lm lm lm ll lm ll lm lm ll ll ll ll lm lm -- ll ll ll ll
53254 <lmxll> ll ll lm ll lm lm ll lm lm -- -- ll ll ll lm ll -- lm lm lm lm lm LM ll lm -- ll ll -- ll ll ll lm ll ll ll -- lm LM -- ll LM -- lm lm ll ll -- -- lm ll lm ll lm ll lm lm lm lm lm LM ll lm ll lm lm ll lm -- -- lm lm ll ll ll lm ll ll lm ll lm ll lm ll ll ll lm lm lm -- lm ll ll lm -- lm lm lm lm ll ll ll lm ll ll lm ll lm lm ll ll ll LM -- ll ll -- lm lm ll ll lm -- ll lm ll lm lm ll lm lm ll ll ll lm ll lm ll lm ll lm ll ll ll ll ll ll
93054 <lmxll> lm lm lm lm lm ll -- lm ll lm ll -- -- ll ll lm ll ll lm lm LM ll lm ll ll ll ll ll -- lm lm lm lm ll ll lm ll lm LM lm LM ll ll ll ll ll ll ll -- ll lm ll ll lm ll ll lm LM ll ll lm ll lm lm ll ll ll lm ll ll ll ll lm lm ll lm lm ll ll ll lm ll ll lm ll lm lm lm lm lm ll ll ll ll lm lm ll ll lm lm lm lm lm lm lm ll ll lm ll lm ll -- ll lm lm ll LM ll lm lm ll ll lm ll LM ll ll lm ll lm ll lm ll ll ll ll ll lm ll ll ll ll -- ll lm ll ll
220265 <lmxll> ll ll ll lm ll ll LM ll lm ll ll ll ll ll ll ll lm lm lm ll lm -- lm lm lm ll ll ll -- ll lm ll ll LM ll lm lm -- lm lm ll ll ll ll lm lm ll lm ll lm -- -- ll lm lm ll ll ll ll lm ll ll lm ll ll lm ll lm -- -- ll lm lm ll lm ll ll ll lm lm ll ll lm ll ll ll lm lm ll -- ll ll ll ll lm lm lm lm LM lm ll ll lm ll ll LM ll lm lm lm lm lm lm -- -- LM -- lm -- ll ll LM -- lm ll lm ll lm -- lm LM ll -- lm ll ll ll ll lm -- ll ll ll ll ll lm lm
273591 <lmxll> lm ll -- lm ll lm ll lm lm ll ll ll ll lm lm LM ll lm ll lm ll lm lm ll ll -- lm LM ll ll ll lm ll -- LM ll lm lm ll ll ll ll lm ll ll LM lm ll -- lm ll ll ll ll ll ll lm lm ll lm lm lm lm ll ll ll ll ll LM lm ll ll lm lm ll lm ll ll lm ll lm lm ll lm ll lm lm ll lm lm ll ll ll lm ll ll lm ll lm lm lm lm lm ll ll lm ll ll ll lm ll ll ll lm ll lm ll lm ll lm lm lm lm -- lm lm lm lm lm lm lm ll ll lm lm lm ll -- ll ll ll ll lm ll lm lm ll
325408 <nnxnp> np nn nn np nn np np np nn np np NP nn np nn nn np np nn nn -- nn np np nn nn nn nn np nn np np np -- nn np nn -- NP -- -- -- nn np nn nn nn np np np np nn nn np np np nn np np nn np np np nn np nn NP nn np nn nn np np np np nn -- nn np np np nn np nn nn nn nn -- np nn np np nn np NP np np nn nn nn nn nn nn -- nn nn -- nn nn nn np nn nn np np nn np nn nn np np nn -- nn nn -- nn np np np nn nn nn np np nn nn np np np np np np np -- nn --
313159 <lmxll> ll ll ll lm ll LM lm lm lm lm lm lm lm ll ll lm lm ll lm -- ll LM -- ll ll ll ll -- ll lm LM lm lm lm lm ll ll -- -- lm lm -- ll ll -- lm lm lm lm ll lm ll lm ll ll ll lm -- ll ll ll lm ll lm ll ll lm lm lm lm ll ll ll ll LM -- -- lm ll lm lm lm LM lm lm ll ll ll ll lm lm LM lm ll ll ll ll lm lm lm ll ll lm lm ll ll lm ll ll ll lm -- ll ll ll lm ll lm ll lm lm lm ll ll lm lm ll ll LM -- ll ll ll lm ll ll lm -- ll lm lm lm -- lm lm ll ll
187518 <nnxnp> -- np np np np nn np nn np -- np np nn nn nn nn nn np np -- np np nn np np np nn nn nn np np nn nn np nn np np nn np np nn -- nn np nn nn -- np nn np nn np nn nn nn np np np nn np np nn np np nn nn np nn nn np np np np nn nn np -- np np np np nn nn nn nn np nn -- np np np nn np np nn nn nn nn nn nn np np -- np np np np nn np nn nn nn np np nn nn nn np nn nn np np np np nn np np np np nn nn -- nn nn np np nn np nn nn np np NP np np np np
254941 <nnxnp> nn nn NP np nn np np nn nn nn nn nn np nn np np nn nn NP nn nn np -- nn np nn np nn nn nn nn np np nn np nn np nn nn np nn -- nn np nn nn -- nn nn np NP np nn nn np np np nn nn np nn nn nn np nn np nn nn np nn NP np np np nn np nn nn -- np np np np nn nn nn nn -- np NP nn np np nn nn nn nn np np np np np -- nn np nn nn np np nn np np nn -- nn -- nn nn -- nn np np np np nn nn NP nn np np nn nn nn np np nn nn np np nn np np NP np NP nn nn
272955 <hkxhk> HK hk kk hk hk hh kk hk hh HK kk hk kk hk hk hk kk hh hk hh hk hk -- hk hh hh hh hh -- hk hk hh kk hh hh hk hh -- -- hk HK -- hh kk kk hh hh kk -- hh hk hk kk hk hk hk hk hk kk hh hh HK hk hk kk kk hk kk -- hh kk hk hh kk hk hh hk kk hk kk hk hh hk hh kk hk hk kk kk hh hk kk hk HK -- -- hk hk hh hh hk hh hk kk kk hh hk hk hk hh kk -- hk hh hk hh hk hh hk hh hk hk -- HK hh hk hh hk hh hk hh kk hk hk hk hk kk hh kk hk hk kk -- hk hh hk kk
314789 <lmxll> lm lm lm ll lm ll ll ll ll ll ll ll ll lm lm ll ll lm ll ll lm ll LM lm lm ll lm ll lm ll ll ll ll ll ll lm lm LM ll ll ll -- -- lm ll ll ll ll ll lm ll lm ll lm lm lm ll ll lm lm lm ll lm ll lm lm ll ll ll ll LM lm lm lm ll ll lm ll lm ll ll ll ll ll ll lm lm lm lm ll ll lm ll lm lm lm ll ll ll ll lm lm ll ll lm lm ll lm lm lm ll ll lm lm lm ll lm ll lm ll ll ll -- lm lm ll ll lm ll ll lm lm lm ll lm lm ll ll lm ll ll ll lm ll ll lm LM
364400 <nnxnp> NP nn nn np np np np nn nn -- np -- nn nn np nn nn nn np np np np nn nn np np -- nn np nn nn np np np nn nn np -- nn -- np NP -- nn np nn nn -- -- np nn nn np nn np nn nn nn nn nn np nn nn np np -- np np np nn nn nn nn np np nn -- nn nn nn np np np np np nn NP -- nn np np nn nn np nn nn nn np nn nn np np nn nn nn nn nn nn nn nn np nn nn nn nn np nn np nn nn np np -- np nn nn np nn nn np np NP np np nn np nn nn nn nn np nn nn np -- nn np
375425 <lmxll> lm ll ll lm ll ll ll ll ll ll lm lm lm lm ll ll ll ll lm lm ll -- -- ll lm ll ll ll -- lm lm lm lm lm lm ll lm lm ll ll -- -- lm ll lm lm ll LM lm ll ll ll lm ll ll ll ll ll ll ll lm ll lm ll lm lm lm lm LM lm lm ll lm ll ll -- ll ll lm ll ll lm lm ll lm ll ll lm lm ll lm ll lm lm lm -- lm lm ll ll ll lm lm lm ll ll lm ll ll lm ll lm lm lm ll ll lm ll ll lm ll ll lm LM ll lm ll -- ll ll ll lm ll lm ll ll lm lm lm lm ll ll -- lm lm lm lm
244760 <nnxnp> np np np np np nn np np nn NP nn np nn nn np nn np nn nn nn nn nn nn np nn nn np np nn nn np np nn nn nn nn nn nn NP np nn np np np nn np nn nn np nn nn nn np np np NP nn np np np np nn nn np nn nn np np np nn nn np nn np nn np np nn nn np nn nn nn nn np nn nn np nn nn nn np nn nn nn nn np nn nn np np nn np np nn np np NP np nn np np np NP np np nn nn nn nn np nn np np nn nn np nn nn nn np np nn nn np np np NP nn nn np np nn nn np nn np
322497 <nnxnp> np nn NP nn nn np np np np nn np NP NP nn np nn nn np -- np nn nn nn np -- NP np np nn NP NP nn nn np np np np -- np nn nn -- nn np nn nn nn np np nn nn np np np nn np nn np nn np np np nn nn np -- np nn -- nn nn nn np nn np np np nn np np nn nn nn nn nn nn nn np nn nn nn np np nn -- nn np np np np nn np nn np nn NP nn nn np np nn nn nn np nn np np nn np np nn NP -- nn np np nn np nn np np np nn np nn nn np NP nn nn nn nn -- nn np np nn
229710 <nnxnp> np np np nn np np nn np nn np nn nn np NP np nn nn np np np nn nn nn nn nn np nn NP nn nn np nn nn nn np np np np nn nn np nn np np nn nn nn nn -- np -- nn np nn NP np np np nn np np np nn nn np nn np nn nn nn nn np np nn nn np nn nn np np np np nn nn np np nn nn np nn np np np np -- nn np nn np np nn np np np nn nn np nn np np nn np np nn np nn np nn np np nn np nn np np nn nn np np np nn nn nn nn np nn nn np nn np nn nn np np np np np
80335 <lmxll> ll lm lm ll ll ll lm lm ll lm lm ll ll ll lm lm lm ll ll -- LM ll lm lm ll ll ll lm ll ll ll ll ll lm LM ll ll lm lm ll -- ll -- -- ll ll lm LM -- lm lm ll lm lm ll ll ll lm lm lm ll ll lm ll ll lm ll lm ll lm lm lm ll lm -- ll ll lm ll lm ll lm ll ll lm ll lm ll ll lm ll ll ll LM ll ll lm ll lm ll ll lm ll ll lm lm ll LM lm ll ll lm lm ll ll ll ll lm lm lm ll lm -- ll lm LM ll ll lm ll ll lm ll lm ll ll ll lm lm lm lm lm LM lm lm lm ll
45756 <nnxnp> NP nn np nn np np nn np -- nn np np nn np nn np nn nn nn nn np nn -- nn nn nn np np np np nn nn nn np nn nn np -- nn NP np nn nn nn nn np nn np -- np nn np np np np nn nn np nn np nn nn nn np nn np np nn nn nn nn nn np nn np nn nn nn nn nn np np np np np np np nn nn nn nn np np np np np nn np nn nn np np nn np nn np np nn np nn nn np np nn np nn np nn np NP np np -- np np np NP np np nn nn nn np np nn nn np np nn nn np nn -- np nn np np
171972 <nnxnp> -- np nn np nn nn np np nn np nn nn np -- nn nn nn nn nn -- np np -- np nn np np np np NP np np nn nn np nn nn -- -- nn nn np -- np nn np NP nn -- nn nn nn nn np np -- np nn np np nn np np nn nn nn nn nn NP nn np nn nn nn nn np np NP np nn nn nn nn nn np np np -- nn nn nn nn nn np -- nn nn np nn np np np nn np nn np NP np np np np -- NP -- np nn nn np nn nn np np -- np np nn nn nn nn nn nn np -- nn np nn nn np nn np np nn -- nn np np nn
175768 <nnxnp> -- nn nn -- nn nn np nn nn nn nn np np np nn nn nn nn -- nn np nn nn nn nn nn nn -- -- nn np nn np nn np np -- nn nn nn nn nn np nn np -- nn nn -- nn -- nn np np np np np -- nn np np nn nn nn nn -- np nn -- np np nn nn nn np np np np nn nn nn np nn nn nn np nn nn nn nn nn nn nn np np np nn np nn nn np nn np nn nn np np np nn np nn np np np np np np np np nn nn nn np nn nn nn np np np np np nn np np nn nn np np -- nn nn np -- np nn nn np
137258 <lmxll> ll lm lm lm -- ll lm ll ll ll ll ll LL ll lm ll lm ll lm ll ll lm ll lm lm lm lm lm lm lm ll ll ll LL lm lm ll -- ll -- ll ll lm lm lm ll ll lm -- lm ll lm ll -- ll lm lm lm ll ll ll lm lm ll ll -- lm lm lm lm -- lm ll ll ll lm lm lm ll ll lm ll ll ll lm lm ll lm -- lm lm lm lm ll lm lm lm ll ll ll ll ll lm ll lm ll lm lm lm ll lm ll ll ll lm ll ll lm lm ll ll ll LL ll lm ll lm lm lm ll ll lm lm lm lm ll lm lm ll lm lm lm ll lm lm lm ll
265330 <hkxhk> kk hk hk hk hk hk hk hk hk kk hh hk hh -- hk hh hh hk hh -- kk kk hh hh hk hk hk hh kk hk kk hk kk kk kk hk hk hh kk hk kk hk kk hk hh kk kk kk hk hh hk hk kk hk hk hk hk hk hk hh hh hk hk kk hh kk kk hk hk hh hk hk kk kk kk hh hh hk hh kk kk kk hk kk hk kk hh hk hh hk hk kk hk hk kk kk hk hk hk hh hh hh hh hk hk hk hk hk hk hh hh hk hh kk hk kk hk hh -- hk hh hk hk hk kk kk kk hk kk kk hh hh hh kk hh hk kk hk hh hk hk hk hk kk hk hk hh
290163 <nnxnp> nn nn np nn np np np nn np nn np np np np np np nn np nn np np NP -- nn nn np np nn nn nn nn nn nn nn np np -- NP nn nn np NP nn nn nn nn nn np nn np np nn nn np np np nn np nn nn nn nn np np np np nn nn nn np nn nn nn nn np nn -- nn nn nn np -- np nn NP np nn np np nn np nn np np nn nn nn np np np nn nn nn np nn nn np np np nn np np np NP np np nn nn nn np nn nn -- nn np np nn nn np nn nn nn np np np np nn nn np np np nn np nn -- nn np
371533 <lmxll> lm ll ll lm ll ll ll ll ll ll LM lm LM lm ll -- ll ll lm ll ll ll -- ll lm -- ll ll -- LM lm lm lm lm lm ll lm -- ll -- lm -- lm ll lm lm ll lm -- ll ll ll lm ll ll ll ll ll ll lm lm ll -- ll -- ll lm -- -- lm lm ll lm ll ll lm ll ll lm ll ll lm lm ll lm ll ll lm lm ll lm ll lm lm lm lm LM lm -- ll ll lm lm lm ll ll lm ll ll lm ll -- lm lm ll ll lm ll lm LM ll ll lm lm ll ll lm lm -- ll ll lm ll lm ll ll lm lm lm lm ll ll ll lm lm lm lm
183941 <nnxnp> nn np np nn nn np nn nn nn nn np nn nn np np np nn nn nn nn np np nn np nn nn np np np np np np nn nn np nn np -- -- np np -- np -- nn -- np -- nn -- np nn np np nn np nn nn np np nn np np np nn nn nn np nn nn nn np nn nn nn np nn nn nn np np nn nn np nn nn nn nn nn nn nn np nn np nn nn np nn np np nn np nn np nn -- np nn nn nn -- nn nn nn np nn np nn np np nn np -- np -- np np nn nn nn nn nn -- np nn np nn np nn np np np np np -- np nn
266478 <hkxhk> kk hk hk hh hk hk hh hk kk HK hh hk hk hk hk kk hk kk hh kk hk HK -- hk kk kk hk hk hh hh hk kk hk kk hk HK kk -- kk hk hh -- kk hh HK hk kk -- -- -- hk hk hk -- hk hk kk hk hh kk kk hk hh hh -- hh hk hk kk kk kk hk hk hh hh kk -- hk kk hk kk kk hh kk hk hk kk -- hh kk hk hh hk hh hk hk hh hh hk HK hk kk -- hh hh kk hk hh hh kk hh hk hh kk HK -- hk hk HK hk kk kk hk hh kk kk kk hk kk kk hk hh hk hk kk kk hh kk hk hh hk hk kk hk -- hk hk
209780 <nnxnp> np nn nn nn nn np nn nn np nn nn nn np np nn nn np np np nn nn nn np nn nn np NP np nn np np np nn nn np nn np np nn np np -- nn np nn nn nn nn np nn np nn np nn nn nn np np nn nn np nn np nn nn nn np np nn np nn nn np np np np nn nn np np nn np np nn np nn nn np np nn np nn np nn nn nn np nn nn np np np nn nn nn np nn nn nn np np np np np nn np np np np np nn nn np np nn np np nn nn nn nn np np nn nn nn nn nn np np nn np np nn nn nn np
171271 <lmxll> ll ll lm lm lm ll ll ll lm lm lm LM ll ll -- lm lm ll lm ll lm lm -- ll lm lm ll ll -- lm ll lm lm ll ll lm ll lm ll LM ll ll ll lm lm ll ll lm -- -- lm lm lm ll ll lm ll ll ll ll lm ll ll lm ll -- ll ll LM LM ll ll ll ll ll ll lm ll lm lm LM lm ll lm lm lm lm lm ll ll lm ll lm ll lm lm ll ll lm ll ll ll ll ll lm lm ll lm lm lm ll ll ll ll lm LM ll LM lm lm lm ll -- ll LM lm ll ll lm lm ll LM ll lm ll lm lm lm ll ll ll ll ll ll lm ll lm
110283 <nnxnp> np nn -- NP nn np np np np nn np nn np nn np nn np nn nn nn np NP nn nn np np np np NP np nn np np nn nn nn np nn nn np np -- np np NP np nn np -- np -- nn nn np nn np nn np NP nn nn nn np np np np nn nn np nn nn nn np np nn nn np nn nn np nn nn nn nn nn np NP nn nn nn nn nn nn np nn nn nn np nn np nn np nn np nn nn np nn nn nn nn np np -- np np np nn np np np np nn np nn nn np nn nn np np nn np np np NP nn np nn nn -- np -- np nn nn nn
184540 <lmxll> ll lm ll lm ll ll ll lm lm ll lm lm lm ll ll lm lm lm lm lm lm ll -- lm lm ll lm lm ll ll ll -- lm ll lm lm ll lm -- ll ll lm ll ll lm lm ll lm lm lm lm lm lm lm lm ll ll ll ll ll lm ll ll ll lm ll -- lm ll -- lm ll lm lm ll lm ll lm lm lm lm ll lm lm ll ll ll lm ll lm lm lm lm ll lm lm ll -- ll -- ll lm ll lm ll lm lm lm lm ll lm lm ll lm -- ll ll ll ll lm ll lm -- ll -- ll ll lm lm lm lm lm lm lm ll lm lm lm lm lm ll lm ll ll lm ll ll
92612 <lmxll> lm lm -- lm lm ll lm lm ll lm ll ll LM ll ll lm ll ll lm -- lm ll -- ll ll ll ll ll LM lm lm lm LM ll ll lm lm lm -- LM lm -- ll ll ll ll ll ll -- lm LM ll ll lm ll -- lm lm ll ll lm ll lm LM ll -- ll lm ll ll ll ll lm lm ll lm lm ll ll ll lm ll ll lm ll lm lm lm lm LM ll ll ll ll lm lm ll ll lm ll ll lm lm lm lm ll ll lm ll lm ll -- ll lm -- ll lm ll lm lm ll ll -- ll lm ll ll lm ll lm ll lm -- ll ll ll ll lm ll ll ll ll -- ll lm ll ll
227000 <lmxll> -- ll lm lm -- lm -- ll ll ll lm ll lm -- ll ll ll ll lm ll ll -- lm lm ll ll ll ll -- lm lm lm lm LM lm ll lm lm ll lm ll ll lm lm lm ll -- ll lm ll ll ll -- ll lm ll ll ll lm lm ll lm lm lm ll lm ll ll lm ll lm ll ll -- ll lm lm lm ll -- lm lm ll -- LM ll lm lm -- -- ll lm lm ll ll ll ll lm lm ll ll ll ll lm ll ll lm lm ll lm ll lm ll lm ll ll ll ll lm lm ll -- LM -- lm lm lm -- ll lm ll ll ll lm lm ll lm ll ll lm LM lm lm ll lm lm lm
292218 <nnxnp> NP nn np np np np nn np nn nn nn np NP nn nn nn np np -- nn np nn nn np np nn nn nn -- np nn np nn nn np np np nn np NP np nn nn np np np nn nn -- nn np nn nn np np nn nn np np np nn np np np -- nn np np nn np np np np nn nn np np nn np nn np np np nn nn nn np -- nn nn NP np np np nn nn np nn np np nn nn -- np nn np nn np np np nn nn nn np -- nn np nn np nn nn np np nn np nn np np nn nn np nn nn np nn nn np nn nn np np nn -- nn NP nn nn
146509 <lmxll> lm lm lm lm ll ll lm lm ll lm ll lm ll ll lm lm LM lm ll lm ll lm ll lm ll ll lm ll ll lm ll lm ll ll ll ll lm lm ll lm lm lm lm lm lm ll lm lm -- ll ll lm ll ll ll lm lm lm lm lm ll ll ll ll lm lm ll ll lm lm lm ll ll ll lm ll lm lm lm ll ll ll lm lm ll ll ll -- ll ll lm lm lm lm lm lm ll lm ll ll ll lm ll lm lm lm ll ll ll ll lm lm lm ll lm lm lm ll lm ll ll lm lm ll lm lm ll lm lm ll lm ll lm lm lm lm ll ll lm lm ll lm lm ll lm ll ll
344435 <nnxnp> nn np nn np nn nn nn nn np nn np np nn np nn -- -- nn nn nn nn nn nn np nn nn np nn NP NP nn np np nn np nn nn nn nn nn np -- nn np nn np nn np -- nn nn np np np np np nn np np nn np nn np nn np nn nn nn np nn nn nn np nn np np nn nn nn np np nn nn np nn nn np nn np np np nn np np nn nn nn np nn np nn np np nn np np np np nn nn np np np nn np np nn nn np np nn np nn nn nn nn np nn np nn nn nn np nn nn nn nn np nn np np nn nn nn np nn nn
378800 <nnxnp> np nn nn nn nn nn nn nn np np nn np nn np nn nn np nn nn nn np NP np np nn np nn np -- nn np np np nn nn np nn -- nn -- np -- -- np np nn np nn np nn np -- np np np -- nn np nn np nn nn np nn np -- nn nn nn nn nn nn nn nn np nn nn np np nn nn nn np np np nn nn np np nn nn np nn np nn nn np np nn nn np nn nn nn np nn np nn np nn np nn nn nn np np nn nn nn np nn np np np np nn nn nn np np nn NP -- nn np nn nn -- np nn np np -- NP np np np
72611 <nnxnp> nn nn -- nn np nn np nn nn nn np nn np np nn np NP nn nn np nn np nn nn nn np np np nn nn np nn -- nn nn np nn NP nn np np -- np nn nn np np nn np np NP nn np nn nn nn nn nn nn nn nn np nn np nn NP nn nn -- nn np nn np np np -- -- nn nn nn np nn nn nn nn np np nn np nn nn NP np nn np np nn np np NP np nn -- np np np nn np np nn np np np -- np np np nn np NP np np np nn nn np np np np np nn nn -- np -- nn np np nn nn nn nn -- nn nn np nn
144758 <nnxnp> np np nn nn nn nn nn nn nn -- nn np nn nn np nn np np np np nn nn nn np nn np np nn nn nn nn np np np nn np nn np np nn nn -- np nn np -- np nn -- nn np nn nn nn -- np nn np np nn nn nn nn nn np np nn np nn np nn nn np np np np nn np nn nn nn nn np np np nn np np nn nn nn nn np np np np np np np nn nn nn nn nn np np -- nn np nn np nn np nn np nn nn nn np nn nn nn nn nn nn np NN nn np nn np np nn nn np nn np nn np nn np nn np np np nn np
328607 <nnxnp> np np nn -- nn np nn nn np np np np nn np nn np np np nn nn nn np -- np nn -- nn nn -- nn np np np np nn np np np np np np np nn -- nn np nn np -- np np nn nn np np np nn np np nn np np np np np np np nn np nn nn np np np nn nn np nn np np nn nn np nn nn np nn np np nn nn np nn np np np np nn np nn nn nn nn nn nn nn np nn np nn np nn nn np np nn np nn nn np np np np nn nn np nn np np np nn nn nn np np nn nn nn np np np nn -- np np np np
241689 <lmxll> ll ll ll ll ll ll ll lm lm ll lm ll ll ll lm lm lm lm lm LM ll ll ll lm lm lm lm ll ll lm ll lm lm lm lm ll lm lm lm lm lm ll lm ll ll lm ll lm -- ll lm ll ll ll lm ll lm lm ll lm ll ll ll ll lm -- ll ll ll lm lm lm ll ll lm ll ll ll ll lm ll ll lm ll lm ll ll ll -- lm LM ll lm ll lm lm lm lm lm lm lm ll ll lm lm lm lm ll ll lm ll ll ll lm lm ll ll ll ll ll lm ll lm LM ll ll ll ll lm ll ll ll ll lm lm ll ll lm ll lm lm ll -- ll ll ll lm
120985 <nnxnp> np np nn np nn nn np np nn np nn -- nn np nn nn nn nn NP -- nn nn np np np nn np np -- np np np np np nn nn np -- np NP nn -- NP np np np np nn np nn nn np np nn np np nn nn np np np nn np nn nn nn np np np nn np nn np np nn np np np np nn nn np nn np nn nn np nn nn np np nn nn np -- np np nn nn np nn np nn nn np np np nn nn nn nn nn nn np np nn NP np np nn np np np np nn nn np np np np np np nn nn nn nn np np nn nn nn np -- np NP np nn
112319 <nnxnp> nn np -- nn np nn nn nn nn nn nn np nn np np nn nn nn np -- nn nn -- nn nn np np np nn nn np nn nn np np np nn nn -- nn nn -- nn nn -- -- np -- -- nn np -- np nn np np nn -- nn nn np np nn nn nn -- np np -- np np nn nn nn nn nn nn np np nn np nn np np np nn nn np np nn np np np np -- np np nn np np np nn np nn nn np np nn np nn np nn -- nn -- np nn nn nn nn np np nn nn np np nn np np nn np np nn np nn np nn nn np nn nn nn -- nn np nn np
145071 <lmxll> lm lm lm lm ll ll lm lm ll lm ll lm ll ll lm lm lm lm ll lm ll lm ll lm ll ll lm ll ll lm ll lm ll ll ll ll lm -- ll lm lm lm lm lm lm ll lm lm -- ll ll lm ll ll ll lm lm lm lm lm ll ll ll ll lm lm ll ll ll lm lm ll ll ll lm ll lm lm lm ll ll ll lm lm ll ll ll lm ll ll lm lm lm lm -- lm ll lm ll ll ll lm ll lm lm lm ll ll ll ll lm lm lm ll ll lm lm ll lm ll ll -- lm ll lm lm ll lm lm ll lm ll lm lm lm lm ll ll lm lm ll lm lm ll lm ll ll
354077 <lmxll> ll ll -- lm ll lm lm ll lm ll ll ll lm ll ll lm lm ll ll LL ll -- ll -- lm ll lm -- lm ll ll lm lm ll ll lm ll -- ll ll lm ll lm ll lm lm -- ll -- lm lm -- ll lm ll lm ll ll ll ll ll lm lm lm lm -- lm lm -- lm ll ll ll ll ll lm lm ll lm lm ll lm lm ll LL lm lm -- ll lm lm ll lm lm ll ll lm lm ll lm lm lm ll lm ll ll lm ll lm ll ll lm lm ll lm lm lm lm LL lm ll ll lm ll lm ll ll lm lm lm lm ll lm ll ll ll lm ll LL lm lm -- -- lm -- lm lm
276365 <nnxnp> nn np nn nn nn np np np np np nn np np nn np nn nn nn nn np np np nn nn nn nn np nn nn np np np nn np np np nn nn np -- nn nn np nn -- nn nn np np np -- np -- np np nn nn np nn nn -- nn nn np nn nn np np np np nn nn np nn np np nn np np -- np nn nn nn nn np np np np nn np np nn -- nn nn np np np np nn nn np np nn np -- np np nn nn -- nn np np np nn nn np np np nn np nn np nn np np np nn np nn np nn np nn nn np np np np nn np np -- nn np
107827 <lmxll> ll ll lm ll ll lm lm ll ll lm lm lm ll ll lm lm ll ll ll ll ll ll LM lm lm LM ll lm ll ll lm ll lm ll lm ll ll -- LM LM lm -- ll lm ll lm ll lm -- LM ll ll lm lm lm LM lm lm lm lm lm ll ll ll lm LM lm lm lm lm lm ll lm ll ll ll lm lm lm lm lm lm ll ll lm ll lm ll lm ll lm lm ll ll lm lm ll lm ll ll ll lm ll ll ll ll ll ll ll lm ll lm lm ll ll -- lm ll ll lm lm ll ll lm ll lm lm lm lm lm ll ll lm lm lm ll lm ll lm ll ll lm ll ll ll ll ll
349801 <lmxll> ll lm ll lm ll lm lm ll lm ll ll ll lm ll ll ll lm ll ll ll ll lm ll lm lm ll lm lm ll ll ll lm lm ll ll lm ll LM lm ll lm ll lm lm lm lm lm ll lm lm -- lm ll lm ll lm ll ll ll ll ll lm lm lm lm lm lm lm LM lm ll ll ll lm ll lm lm ll lm lm ll lm LM ll ll lm lm lm ll lm LM ll LM lm lm lm lm lm ll lm lm lm ll lm ll ll lm ll lm lm ll lm lm ll lm -- lm lm ll lm ll ll lm ll lm -- ll lm lm lm LM ll lm ll ll ll lm ll ll ll lm lm LM lm lm lm ll
269079 <nnxnp> np np np np nn np nn np np nn np nn np np np np np np nn NP np nn np nn nn nn -- -- -- nn np np np nn nn np np -- np np nn -- np nn np nn np np NP nn nn np np nn nn nn np np nn np np np nn nn np nn np np -- nn np nn nn np nn NP nn nn np np np nn nn nn np nn NP nn nn np np nn nn nn nn nn np nn nn nn nn nn nn nn NP nn nn nn nn nn np np nn np np NP np nn nn nn np np nn np np np np nn nn np nn nn np nn np np nn nn np nn nn np -- np -- nn np
293242 <lmxll> -- ll ll lm ll lm ll ll ll ll ll lm ll ll ll ll ll lm ll lm -- ll -- ll ll lm ll lm lm lm lm ll ll ll lm ll lm ll ll ll lm ll ll ll ll -- lm lm -- ll lm ll lm ll lm ll lm ll ll lm ll ll ll ll lm ll ll ll lm ll lm lm ll lm lm ll lm lm ll lm ll lm ll lm ll ll lm ll lm -- lm lm lm ll lm lm ll lm ll ll ll ll ll ll ll lm ll ll lm ll ll ll lm ll lm lm lm lm lm ll lm lm lm lm -- ll ll lm ll lm ll lm lm lm ll ll ll ll ll lm ll ll -- ll lm lm ll
225257 <nnxnp> np np np np np np np nn nn nn np nn nn nn np nn nn nn np NP nn np np NP nn nn np np nn np nn nn nn NP -- NP nn np nn np np nn -- nn nn NP nn np -- np np NP nn NP NP np nn np nn np nn nn nn nn np np nn np nn np np nn nn np nn nn nn nn nn np np NP nn np nn nn np np np NP nn nn np np -- nn np nn np nn np np nn nn nn np nn nn np np nn nn np nn nn nn np nn np NP np nn nn nn NP NP nn nn np nn nn np nn np nn np nn np np nn nn nn -- nn np np nn
2329 <nnxnp> np np nn np nn np np nn nn np np nn nn np np np nn np nn nn nn nn nn nn nn np np nn nn nn np nn nn np np np nn nn np nn np nn np nn nn nn nn nn nn nn nn np np nn np np nn nn nn nn np nn nn np np nn np nn -- nn np nn np np nn np np nn np np nn np nn nn nn np np nn np nn nn nn np np np np np np nn nn np np np nn nn np -- np np np nn nn np np np nn np np np nn nn np nn nn nn nn np nn np nn nn nn -- np nn nn np np np np np nn nn nn nn nn np
165096 <nnxnp> nn np np np np np nn nn np np nn nn np np np np nn nn np nn np nn nn nn np np nn nn np np nn np nn np np nn np nn nn NP nn nn nn nn np nn np -- np nn nn np nn np nn np np np nn nn np nn np np np np NP nn np nn np nn np nn nn np np nn np np np np np np nn np np -- np nn np nn np np nn nn nn np nn np nn np nn np np nn nn nn np nn np np np nn np nn np np np np nn nn np np nn nn np nn nn nn np nn nn nn np nn nn np np nn nn np -- np np np np
362281 <nnxnp> -- nn nn nn nn nn np nn np nn nn nn np np nn nn nn nn nn nn nn np np nn nn np np np -- nn NP nn np nn nn nn nn nn np -- nn -- np np NP nn nn nn np nn np nn np nn np np nn nn nn nn np nn np np np np np nn nn np np nn np nn nn nn nn np np np nn nn nn nn nn nn np -- np np NP np nn np -- nn -- np nn nn np np nn np nn np np nn np nn nn -- np nn np nn nn nn nn np nn nn nn nn np np np np nn np np -- np nn np nn nn np np nn np nn -- np nn nn nn
357477 <lmxll> LM ll ll ll LM -- lm ll ll lm ll ll ll ll ll lm ll ll lm lm ll ll ll lm lm lm ll ll ll ll lm ll ll lm lm lm lm -- ll ll ll lm ll ll lm lm lm lm -- lm ll ll ll lm ll ll ll ll lm LM ll ll lm ll lm lm ll lm lm ll lm lm ll ll lm lm ll ll lm lm ll lm lm ll ll lm lm lm lm lm lm lm lm ll ll ll ll lm ll ll lm lm lm ll ll lm ll lm lm lm ll lm ll lm lm ll lm lm lm ll lm ll -- -- ll ll lm lm LM ll LM ll ll ll lm ll ll ll ll lm ll lm lm lm ll -- ll
95437 <lmxll> lm lm lm lm lm ll lm ll ll lm ll -- lm ll ll lm ll ll lm lm lm ll lm -- ll ll ll ll lm lm lm lm ll -- ll lm ll -- ll lm lm ll ll ll ll ll ll ll -- lm lm -- ll lm ll -- lm lm ll ll lm ll lm lm ll -- ll lm -- ll ll ll lm lm -- lm lm ll ll ll lm ll ll lm lm lm lm lm lm lm ll ll ll ll lm lm ll ll lm lm lm lm lm lm lm ll ll lm ll lm ll lm ll lm lm ll lm ll lm lm ll ll lm ll lm ll ll lm ll lm ll lm ll ll ll ll ll lm ll ll -- ll -- ll lm ll ll
184277 <nnxnp> np nn nn np np nn np np np np nn np np nn nn nn nn np np nn nn nn np nn np np nn nn nn nn nn nn np np nn np nn np -- nn nn nn nn nn np nn nn -- np np nn np nn nn np np np np nn nn np nn nn nn np np np nn np np np nn np np np nn np np np nn nn np np nn np np np np np np np nn np np np np nn np nn nn np nn np nn np np np np np np nn np np np np np nn np nn nn np nn np nn nn nn nn np np np np np np nn np nn np nn np nn np nn nn nn np nn np
268402 <lmxll> lm ll ll ll lm ll ll lm lm -- ll ll ll ll lm lm ll lm ll -- ll lm -- ll lm lm lm lm ll ll ll lm ll lm lm ll lm lm lm -- ll -- lm ll -- lm lm -- lm lm ll ll ll ll ll -- -- lm ll lm lm lm ll ll lm ll ll -- -- lm lm ll lm ll ll lm ll lm lm ll lm lm ll lm -- lm lm ll ll lm ll ll ll -- -- ll ll ll lm lm lm lm -- ll ll lm ll ll ll lm ll ll ll lm ll lm ll lm ll lm lm lm lm ll lm lm lm lm lm lm lm ll ll lm lm lm ll lm ll ll ll ll lm ll lm lm ll
224996 <lmxll> lm ll LM lm lm lm lm ll ll ll lm ll lm ll ll ll ll ll lm ll ll lm lm lm ll LM ll ll ll lm lm lm lm lm lm ll lm -- ll lm ll ll lm lm lm ll ll ll -- ll ll ll lm ll lm -- ll ll lm lm ll lm lm lm ll -- ll ll LM ll lm ll ll ll ll lm lm lm ll lm lm lm ll ll ll ll lm lm ll ll ll lm lm ll -- ll ll lm lm ll ll ll ll lm ll ll lm lm ll lm ll lm ll lm ll ll ll ll lm LM ll lm -- ll lm lm lm ll ll lm ll -- ll lm lm ll lm ll ll lm lm lm lm ll lm lm lm
325760 <nnxnp> np nn nn np nn np np np nn np np NP nn np nn nn np np nn nn nn nn np np nn nn nn nn np nn np np np np nn np nn np np -- np nn nn np nn nn nn np np -- np nn nn np np np nn np np nn np np np nn np nn np nn NP nn nn np np np np nn np nn np np np nn np nn nn nn nn np np nn np np nn np np np np nn nn nn nn nn nn nn nn nn NP nn np nn np nn nn np np nn np nn NP np np nn np nn nn np nn np np np -- nn nn np np nn nn np NP np np np np np np nn nn
267987 <hkxhk> hk hk hk kk hk hk kk hk hh hk kk HK hk hk hk hh hk hh kk hh hk hk hh hk hh hh hk HK kk kk hk hh hk hh hh hk hh hh -- hk kk kk -- -- kk hk hh -- hh -- -- hk kk kk hk kk hh hk kk hh hh hk kk kk hk kk hk hk -- hh hh hk HK kk kk hh hk hk hk hk hk hh hk hh hk hk hk kk kk hh hk kk hk hk HK hk kk kk hh hh hk hh hk kk kk hh hk kk kk hh kk kk hk hh HK hh hk hk kk hh hh hk -- kk hh hh hh hk hh hk hh kk hk hk hk hk kk hh hk kk -- kk -- hk hh hk hk
105463 <lmxll> ll ll ll ll ll lm ll ll lm ll lm lm ll lm lm ll lm lm ll ll ll lm ll lm lm lm lm lm ll ll ll ll ll lm -- ll ll -- ll -- ll -- ll -- lm lm ll lm -- ll ll LM ll ll lm LM ll ll lm lm ll lm ll lm lm lm lm ll -- lm ll ll ll ll lm lm ll lm lm lm ll lm lm ll lm ll ll ll ll ll lm lm lm ll ll ll lm lm ll lm lm ll ll ll lm lm lm ll lm ll lm ll lm ll ll LM ll lm ll ll lm lm ll lm ll lm lm ll lm ll lm lm lm lm lm lm lm ll lm lm lm lm ll lm -- lm lm
156915 <lmxll> lm lm ll ll ll lm LM lm ll ll ll ll lm LM lm ll ll lm ll -- ll ll lm lm ll ll lm lm -- ll lm ll ll lm lm ll lm -- lm ll -- lm lm ll ll lm LM ll -- ll -- ll ll lm lm ll lm lm lm lm ll lm lm ll lm LM lm lm ll ll LM lm lm lm lm lm ll lm ll ll ll ll lm ll ll ll ll ll lm lm ll lm ll lm ll -- lm lm ll LM lm lm lm lm ll ll lm ll ll ll lm -- lm lm ll LM lm ll ll ll ll -- lm LM ll ll lm lm ll ll lm ll LM ll lm ll ll ll lm lm lm lm lm lm ll lm ll
116419 <lmxll> lm ll ll lm ll ll lm ll ll ll lm ll lm ll lm lm lm ll ll lm ll ll -- ll lm ll lm lm ll lm ll lm lm ll ll ll lm ll ll lm ll -- ll ll lm lm lm lm lm lm lm lm ll LM ll lm ll ll ll ll lm ll lm lm lm lm lm lm lm lm ll lm ll lm ll lm -- lm lm LM ll lm lm ll ll lm lm lm lm ll lm lm ll lm lm lm lm lm lm -- lm lm ll ll lm lm lm ll lm ll ll ll lm ll ll lm ll lm ll lm lm lm lm lm ll ll ll lm ll ll ll ll lm lm lm ll lm lm ll ll ll lm ll lm ll lm ll
265983 <hkxhk> kk hk hk hk hk hk hh hk kk hh hk hh hk hk hk kk hk kk hh kk HK hk kk hk hk kk hk hk hh hh hk kk hk kk hk -- kk hk kk -- hh -- kk hh hk kk kk hk kk hk kk hk hk hh hh hk kk hk hh kk kk hk hh hh hk hh hk hk kk kk kk hk hk hk hh kk hh hk kk hk kk kk hh hk kk hk kk hh hh kk hk hh HK hh kk hk hh hh hk kk hk kk hk hh -- kk hk hh hh kk hk hk hh kk hk -- hk hk -- hk kk kk -- hh kk kk kk hk kk kk hk hh hk hk kk kk hh kk hk hh hh hk -- hk hk hk hk
333082 <nnxnp> nn nn np np nn nn np nn np -- np np nn np nn nn np np nn nn nn np nn np nn np np np nn np np nn nn np nn np np nn nn nn np NN nn np nn NN np nn nn np np nn -- -- -- -- np nn nn nn np nn nn nn nn np np nn nn np np nn np nn np nn -- nn np np np np nn np nn np np -- np np np nn nn -- np np np np nn nn np np NN nn nn nn -- nn np nn np np np nn np np np np nn np np np -- nn np -- np np np nn nn np nn nn nn np nn np np nn np np np nn np np np
212899 <nnxnp> nn np -- nn np nn np np nn nn np np nn nn nn np -- nn nn -- np NP -- np NP nn nn nn nn -- nn nn np nn nn NP nn -- np np nn nn np nn nn np np np nn np nn NP nn np np np np nn nn np nn np nn np np nn nn nn -- nn np nn nn nn -- nn nn np np nn np nn nn np nn np np -- nn np nn np np NP -- nn nn np nn -- np nn np nn np nn np np np nn nn nn nn np np nn nn nn nn nn np np nn nn np np nn np np np np nn nn nn np np np np nn nn np nn -- np np np nn
305558 <lmxll> lm lm ll ll lm ll lm lm ll lm lm ll -- lm ll lm -- lm ll -- lm lm ll ll lm ll lm lm ll lm lm lm lm lm lm lm -- -- -- -- LM lm ll ll ll lm ll LM -- ll lm ll lm lm lm lm ll -- ll ll -- lm ll ll lm lm -- ll LM lm lm lm ll lm ll ll lm lm ll lm ll ll lm ll lm lm LM lm ll ll lm lm ll lm ll ll lm lm lm lm lm lm lm lm ll lm ll lm ll ll lm ll ll ll ll ll lm lm ll lm lm LM lm lm ll ll ll lm ll lm ll ll ll lm lm lm lm ll lm ll lm ll ll ll ll ll lm
229267 <nnxnp> nn nn nn np nn nn np nn np nn np np nn nn nn np np nn nn nn np np np np np nn np nn np np nn np np np nn nn nn -- np nn nn np nn nn np nn np np NP nn nn np nn NP nn np nn nn np nn nn nn np np -- np nn np NP np np nn -- np np nn nn nn nn nn nn nn np np nn nn nn np nn np np nn nn nn np np nn np nn nn nn -- nn nn np np np np nn nn np nn nn np np np nn np nn nn np nn np nn nn np np nn nn nn np np np nn nn np np nn np nn np np nn nn nn -- nn
141348 <lmxll> ll lm lm lm lm ll lm ll ll ll ll ll ll ll lm ll lm ll ll ll ll lm -- lm -- lm lm ll -- lm lm ll ll lm lm lm ll lm ll lm ll LL lm lm lm ll ll lm lm lm ll -- ll lm ll -- lm lm ll ll ll lm ll ll ll -- lm lm lm lm lm lm ll ll ll lm lm lm ll ll lm ll ll lm lm lm ll ll lm lm lm ll lm ll ll ll lm ll ll ll ll ll -- ll lm ll lm lm lm ll lm ll LL ll lm ll ll lm lm -- ll ll -- ll lm ll ll lm lm ll ll lm lm LL lm ll lm lm ll ll lm lm -- lm lm ll ll
381784 <lmxll> ll lm ll ll ll lm lm lm ll -- ll lm ll ll ll ll LM ll lm -- lm lm lm lm lm lm lm ll LM -- lm ll ll ll ll lm lm lm -- ll ll -- ll ll lm -- lm ll ll lm ll -- LM lm lm ll lm ll -- ll LM LM lm lm lm -- lm ll -- LM ll ll ll ll lm lm -- ll ll ll ll lm ll ll ll ll ll lm ll ll ll lm ll lm -- ll lm ll ll -- lm ll ll ll lm ll ll lm lm ll lm lm ll ll ll ll ll lm LM lm ll ll ll ll LM ll LM ll ll lm lm ll lm lm lm lm ll ll lm lm lm lm ll ll ll lm LM
283532 <lmxll> ll ll ll lm ll lm lm lm lm lm LM lm lm ll ll lm lm ll lm lm ll lm -- ll ll ll ll lm ll LM lm lm lm lm lm ll ll -- lm LM lm LM ll ll lm lm lm lm lm ll -- ll lm ll ll ll lm lm ll ll ll lm ll lm ll ll lm lm lm lm ll ll ll ll lm lm ll lm ll lm lm lm lm lm lm ll ll ll ll -- lm ll lm ll ll ll lm lm lm lm ll ll lm lm ll -- lm ll ll ll lm lm -- ll ll lm ll lm ll lm lm LM ll ll ll lm ll ll lm lm ll ll ll lm ll ll lm lm ll lm LM lm -- LM lm ll ll
256599 <lmxll> lm lm lm lm ll ll lm ll ll lm ll ll ll ll ll ll lm lm ll lm lm lm ll ll ll lm lm ll LM ll ll ll lm lm ll ll lm -- lm lm ll ll ll ll ll ll lm lm -- ll ll ll lm lm ll ll ll lm lm ll lm lm ll ll lm ll ll lm ll ll ll ll lm ll -- ll lm lm ll -- ll ll ll lm lm ll lm lm lm lm lm lm -- LM -- lm lm lm lm ll lm ll ll lm lm -- ll lm lm ll lm lm ll lm ll ll lm lm lm ll ll ll lm ll lm -- lm ll lm ll ll lm -- lm ll lm lm lm lm ll lm lm -- ll lm lm lm
313958 <lmxll> ll ll ll lm ll lm lm lm lm ll lm -- lm ll ll lm -- ll lm lm ll lm ll ll ll ll ll lm -- lm lm lm lm lm lm ll ll -- lm lm lm ll ll ll lm lm lm lm lm ll lm -- lm ll ll ll lm lm ll ll ll lm ll lm ll ll lm lm -- lm ll ll ll ll lm lm ll lm ll lm lm lm lm lm lm ll ll ll ll lm lm ll lm ll -- ll lm lm lm lm ll ll lm lm ll ll lm ll ll ll lm lm ll ll -- lm ll lm ll lm -- lm -- ll ll lm -- ll lm lm ll ll ll lm ll ll lm lm ll lm -- lm -- lm lm ll ll
322414 <nnxnp> np nn nn np NP np -- nn np NP nn nn nn np nn nn nn np nn np np nn nn nn nn -- np np np nn nn np nn np np nn nn np np nn nn nn -- nn -- -- np NP NP np nn np np np np NP nn nn np -- np np nn np nn np np np -- nn -- nn np nn np -- nn np nn nn nn nn np np np nn np np nn np np nn -- np nn nn nn np nn np nn np np np nn np np nn nn nn nn np nn -- np nn nn np -- nn np nn -- np nn nn -- nn nn np nn np NP nn nn nn np nn NP -- np nn nn nn NP np np
108863 <nnxnp> np nn nn nn np np np nn np NP nn np np nn np nn np nn nn nn np NP nn nn nn np np -- nn nn nn np np nn np nn np nn nn -- NP -- np np np NP nn np np NP nn nn nn np nn np nn np np nn nn nn np np nn -- nn np NP nn np nn np np nn nn np np nn np nn nn nn nn nn nn np nn nn nn nn nn nn np -- nn nn np nn -- NP np np np nn np np nn nn nn np nn np nn nn np nn nn np np np np nn nn nn nn nn nn nn np np nn np np np np nn np nn np np NP nn np nn nn np
93942 <lmxll> lm lm lm lm lm ll lm ll ll ll ll ll lm ll ll lm -- ll lm lm -- ll lm ll ll ll ll ll lm lm lm lm ll ll ll lm ll -- ll lm lm ll ll ll ll ll ll ll ll -- lm ll ll lm ll ll lm lm ll ll lm ll lm lm ll ll ll lm ll ll -- ll lm lm ll lm -- ll ll ll lm ll ll lm lm lm LM -- lm lm ll ll ll ll -- lm ll ll LM lm lm lm lm lm lm ll ll ll ll lm ll lm ll lm -- ll lm ll lm lm ll ll lm ll lm LM ll lm ll lm ll lm ll ll ll ll ll lm ll ll ll ll lm ll lm ll ll
308610 <nnxnp> nn np nn nn np np np np nn np np np nn -- nn nn nn nn np np nn nn nn np np np np nn np np nn nn np nn nn nn np np np np np nn np nn np np nn np nn np nn nn NP np np np nn nn nn nn nn np np nn np np np nn np np nn nn nn nn np np nn nn np np -- np np nn nn nn np NP nn np nn nn nn np np np np np nn np np np nn nn np nn np np nn nn np np nn -- np nn nn nn nn nn np nn nn np nn nn np np np np np nn np -- np np np np nn nn NP nn nn nn nn np np
289007 <nnxnp> np nn np -- nn np -- np np np np -- np -- np np np np -- np np nn -- -- np NP nn nn np -- nn np nn NP nn -- nn nn np np nn -- NP nn NP np nn np -- -- -- nn nn np np nn np nn nn nn np np nn np nn nn nn nn np np np np np np np np nn nn np nn nn nn np nn np nn nn nn np nn np nn -- NP nn nn -- nn np nn nn np np nn nn np np nn np np nn np nn nn np -- nn np nn nn nn np np nn nn nn np np np np np np nn np nn nn np np nn np np np -- np nn np np
173958 <lmxll> lm lm -- ll ll lm lm lm ll ll ll -- lm lm lm ll ll lm LM -- ll -- -- lm ll ll lm lm lm ll lm ll ll LM lm ll lm -- -- ll lm -- -- ll ll lm lm ll ll -- ll ll ll lm lm ll lm lm lm lm ll lm lm ll -- lm lm lm ll -- lm lm lm lm lm lm ll lm ll ll ll ll lm ll ll ll ll ll lm lm ll lm ll lm -- ll lm LM ll lm lm lm lm lm ll ll lm ll ll ll lm LM lm lm ll lm lm ll ll ll ll -- LM lm ll ll lm lm ll ll lm ll lm ll lm ll ll ll lm lm LM lm -- lm ll lm ll
225707 <nnxnp> NP np -- np np np np nn nn nn np nn -- np nn nn nn nn np np nn np np np nn nn np np nn np nn nn nn np nn np nn np np np np -- nn np nn np nn np np np np np nn np np np nn np nn np nn nn np nn np np nn np nn np np nn np np nn nn nn nn nn np np np nn np nn np np np np np nn nn np np -- nn np nn np nn np np nn nn nn np nn nn np nn nn nn NP nn np -- np nn np nn np nn -- np np nn nn nn np nn nn np nn np nn np nn np np nn NP nn nn -- nn np nn
188117 <nnxnp> np np np np nn nn nn np nn nn np nn np np np np nn nn -- nn NP NP np np nn nn nn np np np np nn np nn nn -- nn np nn np nn nn np nn np np nn nn np nn nn -- np np np np nn nn np nn nn nn np nn np nn np nn nn nn np nn np NP np NP nn np nn nn nn nn nn nn np np nn -- nn nn nn np nn nn np np np np nn nn nn nn nn nn nn np np np nn np nn np nn np nn nn np np np nn nn nn np nn nn nn nn nn np np np nn np nn np np nn nn nn nn nn np -- nn np nn np
120487 <nnxnp> np np nn -- nn nn np np nn np nn nn nn np nn nn nn nn np nn nn nn -- np np nn np np np np np np np np nn nn np -- nn np nn -- np np np np np np -- nn nn np np nn np NP nn nn np -- np np np nn nn nn np np -- nn np nn np np nn NP -- np np np nn np nn np nn nn np nn nn np np np nn np np np np nn nn nn np np nn nn np np np nn nn nn nn -- nn np np nn np np np nn np np np np nn nn np np np np np np nn nn nn nn np -- nn nn nn np nn np np np nn
118898 <lmxll> ll lm ll LM lm ll lm lm lm lm ll ll ll lm ll ll ll lm lm ll ll ll ll lm lm ll ll lm lm ll ll ll lm ll ll ll ll ll ll lm ll lm ll ll ll lm lm lm lm ll ll LM ll lm lm lm lm lm lm lm ll ll lm lm ll ll lm ll lm ll lm ll lm lm ll -- ll ll ll lm ll lm lm lm ll ll LM -- ll ll ll ll lm ll -- lm ll lm lm ll lm lm LM lm lm ll lm ll ll lm lm ll ll LM LM -- ll lm ll lm ll lm lm ll ll lm ll lm ll lm ll ll ll lm lm lm ll ll ll lm lm lm -- lm lm ll lm
94957 <hkxhk> kk hk kk hk hk hh kk hh hk kk hh hh hk hk hh hk hh hk kk kk hk hk -- hh hk hk hh hk -- kk kk hk hh hh hk kk hh hk hh -- hk hk hh hk hk hk hh -- -- hk -- hh hh hk hk hk hk kk hh hh kk hh hk kk hk hh hk hk hh hk -- hh hk hk hh hk hk hk hk hk kk hk hk kk kk hk hk hk kk hk hk hk hk hk kk kk hh hk hk kk hk hk kk hk kk hk hk hk hh hk hh kk hh hk HK -- hk hh hk hk hk hh kk hk hk hk hk hk hh kk hk hk hh hh hh hh hk HK hh hh hh hh kk hh kk hh hk
200337 <nnxnp> nn np nn np np np nn nn np nn nn nn np np nn nn np nn np nn nn np nn np np NN NN -- np np np np np np NN nn np NN nn -- np np -- nn np np np nn -- np nn np nn nn -- np nn np np np nn nn nn np np -- np nn -- nn np np np -- np nn nn nn np nn nn nn nn nn nn np nn nn nn nn np nn np -- np -- -- nn np nn nn nn NN nn nn nn -- np nn NN np nn nn np -- NN nn nn nn nn np nn np nn nn -- np nn np np nn nn NN np nn np np np nn nn -- np np nn np nn np
68192 <nnxnp> -- np nn np np nn np nn np np nn nn -- nn nn nn np np nn np nn np -- np np np nn nn -- nn np np np nn NP np nn -- np -- nn -- np np np nn NP nn np nn np nn nn nn NP np np nn np nn np np np nn np NP nn -- np np np np nn np -- np NP -- np NP nn nn nn nn nn nn nn NP np np np nn nn np np np nn nn np NP np nn np np np nn np np nn np np nn nn np np np nn np nn nn nn nn np nn nn np nn nn nn NP -- np nn nn np np nn nn np np NP nn -- nn nn nn nn
109824 <nnxnp> NP nn nn np nn np np np np np np -- np nn np nn np nn nn nn np np nn nn nn NP np np np nn nn np np nn nn nn np nn nn np np np nn np np np nn np NP np nn nn nn np nn np nn np np nn nn nn np np np NP nn np -- nn np nn np np nn nn np np nn np nn nn nn nn nn nn np nn nn NP nn nn nn np -- nn nn np nn np np np np np nn np np nn nn nn np nn NP nn nn np nn nn np np np np nn nn nn nn nn nn nn np -- nn np np np np nn np nn np np np nn np nn nn nn
275676 <lmxll> ll lm lm lm ll lm lm ll ll lm lm lm lm lm ll ll LM ll lm ll lm ll ll -- ll ll ll ll -- lm lm ll lm ll ll ll ll -- ll lm lm -- ll lm lm ll ll lm -- ll lm LM lm lm lm lm ll ll lm ll ll ll lm lm ll lm LM lm -- ll ll lm ll lm lm ll lm ll ll lm ll ll LM ll ll ll ll lm lm ll lm lm lm lm LM lm lm lm ll ll ll ll ll lm lm ll lm lm lm ll lm lm lm ll lm -- lm ll LM ll ll ll -- lm ll ll ll ll ll ll ll LM lm ll ll ll lm ll LM lm lm lm ll lm ll ll lm
210948 <nnxnp> nn np np nn np nn np np nn np np np nn nn np NP nn nn -- -- np np -- NP np nn nn nn -- nn nn nn np np nn np nn -- np -- nn -- np nn np NP np np -- NP -- -- nn np np np nn nn np -- nn np nn np NP np nn nn -- nn np nn nn nn nn nn np nn nn nn np nn nn np -- np -- nn nn np nn np -- np NP np nn np np nn nn nn np nn np nn np np np nn nn nn nn nn np nn nn nn nn nn np np -- nn np nn nn np np np np nn nn np np np np np nn nn np nn -- np np np nn
276157 <nnxnp> np nn np np np nn nn nn nn -- np -- nn np nn np np np np -- nn NN np np np np NN np -- -- nn -- np nn nn NN np np -- nn np np nn np np -- -- -- -- nn np nn nn nn -- nn nn nn np np np np np nn np np np nn -- nn np np nn np nn nn np nn nn np nn np np np np nn nn nn nn np nn nn np np np np nn nn -- nn np np nn nn np nn -- nn nn np np np np nn NN nn np np nn nn nn np nn np nn np nn nn nn np nn np -- np NN np np nn NN nn nn np NN nn np np nn
101877 <nnxnp> np np nn np nn np np nn nn nn np np nn nn nn nn NP nn nn nn np np -- np np np nn nn np np nn np nn -- nn np nn nn nn np np -- nn nn np nn np -- -- np nn np np nn np -- nn nn np nn np np nn nn np nn nn np nn np np nn nn np np nn nn np np nn np nn nn np nn nn np nn np nn nn nn nn np np np np np nn np np nn nn nn nn nn np np nn nn nn nn np np np nn nn np nn np nn np np nn nn np nn np np nn -- nn nn np nn np np np np nn NP nn nn nn -- nn nn
125556 <lmxll> ll ll ll lm LM lm lm lm lm ll lm ll ll lm ll lm lm ll lm ll ll ll lm ll lm ll lm lm lm ll ll lm ll ll lm lm lm ll lm ll ll ll lm ll lm lm ll ll lm ll lm lm lm ll lm lm lm lm lm ll ll lm lm ll lm lm lm ll ll ll lm lm ll lm ll lm ll lm lm ll ll lm lm ll ll ll -- ll lm ll ll ll ll lm ll ll ll lm lm lm ll ll lm ll lm lm ll lm ll lm lm ll ll ll lm lm lm ll lm lm lm lm ll lm lm lm lm ll lm lm ll lm lm lm ll lm ll ll lm ll ll ll lm lm LM lm ll
234358 <lmxll> ll ll ll lm lm lm ll lm ll ll ll lm lm ll lm ll ll ll ll -- lm ll -- ll lm ll ll ll ll lm lm ll ll lm lm lm lm -- ll ll ll -- LM ll lm ll lm lm lm ll lm lm lm ll ll ll ll -- ll ll lm lm lm lm ll ll lm lm -- ll lm lm ll ll lm ll ll lm lm ll ll ll ll lm lm lm lm ll ll ll lm ll ll ll ll ll ll lm lm lm lm lm ll lm lm lm ll ll ll ll lm lm ll lm -- lm ll lm lm ll lm ll lm lm ll ll ll lm ll lm lm lm lm ll ll lm ll ll ll lm lm ll -- ll ll lm ll
292452 <nnxnp> np nn np np np np nn np nn nn nn np np nn nn nn np np nn nn NP nn -- np np nn nn nn nn NP nn np nn nn np np np nn NP np np nn -- np np NP nn -- nn nn -- np nn np np nn nn np np np nn np np np np -- np np nn np np np np nn -- np np nn np nn np np np nn nn nn np nn nn nn np np NP NP nn nn np nn np np nn nn nn np nn np nn np np np nn nn nn np nn -- np nn np nn nn np NP nn np NP np np nn nn np nn nn np nn nn np nn nn np np nn -- nn np nn nn
229069 <nnxnp> -- nn nn np nn nn np nn np nn np np nn nn nn np np nn nn nn np np np np np nn np nn np np nn np np np nn nn nn nn np -- nn -- nn nn np nn -- np np nn nn NP nn np nn np nn nn np nn nn nn np np nn np nn np NP np np nn nn np np nn nn nn nn nn nn nn np np nn nn nn -- nn np np nn nn nn np np nn np nn nn nn nn nn nn np np np np nn nn np nn nn np np nn nn NP nn nn np nn np nn nn np NP nn nn nn np np np nn nn np np nn np nn np np -- nn nn nn nn
164847 <nnxnp> nn nn np nn nn np nn np np nn nn nn np np np np np nn nn np nn nn np nn nn nn np np -- np nn np np nn np nn nn nn nn -- np -- np nn np np np nn np nn np nn np np -- -- nn -- np nn nn nn nn nn np np nn np np nn nn nn nn np nn nn nn nn nn nn nn np np np np nn np -- np nn nn np np -- -- np np np np np nn nn np np nn nn -- np nn nn np np nn nn np np np nn np np nn -- nn nn -- -- NN nn nn np np nn np np nn nn np nn np np -- nn np nn nn nn np
279822 <lmxll> lm lm ll lm ll ll lm ll ll lm ll lm lm lm ll lm lm ll ll ll ll ll ll lm ll ll lm lm ll lm lm lm ll lm lm lm lm ll ll lm lm ll ll ll ll lm lm lm LM ll lm ll lm ll lm ll ll ll ll ll ll lm ll lm ll ll lm ll LM ll ll ll lm lm lm ll LM lm ll ll ll lm ll lm lm lm ll ll ll LM ll lm lm ll ll ll -- ll ll lm lm lm ll lm lm -- lm ll ll lm lm lm ll lm lm lm lm ll ll lm lm ll lm lm ll lm ll ll lm ll ll lm lm lm ll lm ll lm ll lm ll lm lm lm lm lm lm
356898 <lmxll> lm ll ll ll ll ll lm ll ll -- ll -- ll ll ll lm ll ll lm LM ll ll ll lm lm lm ll ll ll ll lm ll ll -- lm LM lm ll ll ll ll lm ll ll lm lm lm LM -- lm ll ll ll LM ll ll ll ll lm lm ll -- lm ll lm lm ll LM lm ll lm lm ll ll lm LM ll ll lm lm ll lm lm ll ll lm lm lm lm -- lm lm ll ll ll ll ll lm ll -- lm lm lm ll ll lm ll lm lm lm ll lm ll lm lm ll lm lm lm ll -- ll ll ll ll ll lm lm LM ll LM ll ll ll lm ll ll ll ll lm ll lm -- lm ll lm ll
357115 <nnxnp> np nn nn np nn np np nn nn np np nn nn nn np nn nn nn np np np np nn nn np np nn nn np -- nn np np np nn nn np nn nn nn nn -- nn np np nn nn nn nn -- nn nn np nn np nn nn nn nn nn np nn nn np np nn np np nn nn nn nn nn np np nn -- nn np nn np np NP nn np nn np nn np np np nn nn np nn nn nn np nn nn np np nn nn nn nn NP nn nn nn np nn nn nn np -- nn np -- nn np nn np np np -- np nn nn np np np np np nn nn -- nn nn nn -- nn nn np nn nn np
203346 <nnxnp> np nn np nn nn nn np np nn np np np nn nn np np nn np nn np np nn np nn nn np np np nn nn nn nn nn nn -- np nn -- np -- nn nn np np nn nn nn NP np nn np nn np np NP -- np nn nn nn np np np np nn nn nn np nn np nn nn nn np nn np np np nn np np np nn nn -- nn np np np np nn np nn np nn nn nn np nn np np np np np np np np nn np np np np np nn nn np np np np np nn np -- np np np nn np nn nn np np np nn nn nn np nn np np NP nn -- np nn np nn
161325 <nnxnp> nn np -- np np nn nn nn np np np np np -- np nn nn nn np nn np np nn np np np nn nn -- np nn np nn np nn nn np nn np np nn np nn np np nn np np -- np nn NP nn np -- np np np -- np np nn np -- nn nn np nn nn nn np np np nn nn np np nn np np np np nn nn nn np nn np np np np nn -- np nn nn nn nn nn nn nn np nn np np np -- nn np nn nn nn np nn -- nn nn np NP np nn np np np nn -- np np np nn nn np nn nn np nn nn np nn nn nn np nn np np np np
331809 <nnxnp> nn np nn np nn nn np np nn np np np np np NN nn nn np nn nn np np np np np np np np np np np np nn np np nn nn nn nn np nn np nn np nn np nn nn -- nn nn -- np nn np np nn nn nn np nn np np nn nn nn np nn np nn np nn nn nn np nn -- np np nn nn nn nn np np np np -- nn nn nn nn np np NN -- nn nn NN np np np np np nn -- -- np np np np nn np nn np nn np np np nn np -- -- np np np nn np nn nn nn nn np nn nn nn nn np np np np np NN nn np np nn
62375 <nnxnp> -- nn -- np np np nn nn np np np nn nn nn np np nn np np -- nn -- -- np np nn nn np np np nn np nn nn NP nn nn nn -- nn nn -- nn np nn NP nn np NP -- -- np nn np nn nn nn np nn nn np np np nn -- nn np -- -- NP np np nn nn np NP np nn nn nn nn nn np np np np -- np NP np np np np np nn nn nn np nn np np nn NP nn nn nn nn -- np nn np np np np -- np np np nn nn np nn np np -- nn nn np np np np np nn nn nn np nn nn np nn np NP nn np np nn nn
158490 <nnxnp> nn np -- np nn nn np np nn np NP nn np np nn nn nn np nn nn nn np np np -- np np np np np np np nn np np nn nn nn nn np nn -- nn np nn np nn nn NP nn nn nn np nn np NP nn nn nn np nn -- np nn nn nn nn nn np nn NP nn nn nn np nn np np np nn nn nn nn np np np np nn nn nn nn nn np np nn nn nn nn nn np np np np np nn np np np np np np nn np nn np nn NP np np nn NP np np NP np np nn np nn nn nn nn np nn nn nn nn np np np np np nn nn np np nn
341162 <lmxll> lm ll ll ll ll lm ll lm ll lm lm LM LM ll lm ll ll -- lm LM ll lm lm lm ll ll ll -- ll ll ll lm lm LM -- lm lm ll lm ll ll -- ll LM lm lm ll ll -- ll ll lm ll lm lm -- lm lm lm ll ll lm lm lm -- -- ll lm ll lm ll lm lm lm lm lm lm ll lm ll lm lm ll lm ll lm lm -- ll ll lm ll lm ll LM lm ll ll lm ll ll ll lm ll ll ll ll lm lm lm lm lm ll ll LM ll lm ll ll lm ll ll ll ll LM lm ll lm lm lm lm lm lm lm lm lm ll ll ll ll ll lm ll ll lm ll lm
181485 <nnxnp> nn np np nn nn np nn nn np nn np nn np np np np np nn nn np NP nn nn np nn nn np np NP np np np np nn np nn np nn np np np -- NP NP nn np np nn nn -- NP nn np np -- -- np nn np np nn np np np nn nn np np nn nn nn np nn nn nn np nn nn nn np -- nn nn np nn nn nn nn nn nn nn np nn -- nn nn np np np np nn np nn np nn nn -- nn nn nn np -- nn nn np nn np nn np np nn np nn np nn np np nn nn nn nn nn nn np nn np nn NP nn np -- np np np nn np nn
313264 <lmxll> ll ll -- lm ll lm lm lm lm LM lm lm lm ll ll lm lm ll lm lm ll lm -- -- ll ll ll lm ll lm lm lm lm lm lm ll ll -- lm LM lm -- ll ll lm lm lm lm lm ll lm ll lm ll ll ll lm lm ll ll ll lm ll lm ll ll lm lm lm lm ll ll ll ll lm lm ll lm ll lm lm lm LM lm lm ll ll -- ll lm LM ll lm ll -- ll lm lm lm lm ll ll LM -- ll ll lm ll ll ll lm lm ll ll ll -- ll lm ll lm lm lm -- ll ll lm lm ll lm lm ll ll ll lm ll ll lm lm ll lm ll lm -- lm -- ll ll
214642 <nnxnp> np nn nn nn nn np nn nn np np nn nn np nn np nn np np nn nn np nn NN nn np nn np np np np np np nn np np np np -- np NN -- nn nn np np nn nn nn nn -- np np nn nn -- np nn np np np np nn np np nn nn np np nn np NN np np np np np np NN nn nn nn nn np nn np np nn np np -- np nn nn np -- np nn -- np nn nn np nn np nn np nn nn nn np np np np nn nn np -- np nn np nn NN np -- nn nn np nn np nn np np np np nn nn nn nn nn np -- np np NN nn nn nn
152160 <nnxnp> nn np np nn np np nn nn nn -- np np -- np nn nn nn np nn np nn np nn nn nn np nn nn np nn np nn np np nn nn np -- -- -- np -- -- np np nn np np -- np -- np np np np -- nn np np np np np np np np -- nn np -- np np nn nn np np nn nn np nn np nn np nn nn np np np np nn nn np nn -- -- np np nn np nn np nn np nn nn np nn nn np nn nn np -- np nn nn np np np nn nn np np nn nn np nn np nn nn nn -- nn nn nn nn nn nn np nn nn nn nn -- np nn np np
117992 <lmxll> lm lm lm ll lm ll lm ll ll LM ll ll -- -- ll -- ll lm ll ll lm lm lm lm ll ll ll ll lm lm ll ll ll lm -- lm ll lm ll ll ll ll ll lm lm ll ll ll ll ll lm ll lm ll ll ll lm ll lm lm lm ll ll lm ll LM ll lm ll ll ll lm lm lm ll ll ll lm -- ll ll lm ll lm -- lm lm lm ll LM lm ll ll lm ll ll lm ll ll lm lm ll lm ll -- ll lm ll ll ll ll ll ll lm -- ll ll lm lm lm ll lm ll lm ll lm ll lm ll lm ll ll lm ll lm ll ll ll ll ll lm lm ll lm ll lm lm
376937 <nnxnp> nn nn np np NP np nn np np np nn np nn nn nn np np nn np -- nn nn nn nn nn nn nn nn np -- np nn nn nn nn np nn -- nn nn nn -- nn nn nn NP np nn NP np NP -- nn nn np np np nn nn np np NP nn np nn NP np np np np nn np np NP nn nn np np nn np nn np np np np np np nn nn np np np np np nn nn nn nn np nn np nn nn nn np nn np -- np nn nn np nn np nn np nn np np np np nn -- np np nn nn nn np np np np nn nn np nn np nn np nn np np -- nn -- np np
97278 <nnxnp> nn np np np nn nn np nn nn np nn nn nn np np nn nn np np nn np np np nn np np nn nn np nn np nn np nn np nn np -- nn -- np NP nn np np nn np np nn nn -- nn nn nn nn np nn np nn nn np np np np nn nn np nn np np nn nn nn nn nn nn nn np nn nn nn nn np np np nn np nn np nn np np np np nn nn nn nn nn np np nn -- np nn np np np nn nn nn np nn nn np np nn np np nn np nn np nn nn np np np np np np nn nn nn nn nn nn np nn nn nn nn -- nn nn np np
134046 <lmxll> lm ll ll ll ll lm ll lm lm lm lm lm lm lm ll lm ll lm ll lm lm ll lm ll ll ll ll ll ll ll lm lm lm lm ll ll lm ll lm ll lm lm ll ll ll lm lm ll ll ll lm ll lm ll lm ll ll ll lm lm lm ll ll lm lm ll ll ll ll ll ll ll lm lm lm ll ll ll lm lm ll lm lm lm ll ll lm lm ll ll ll ll ll lm ll ll ll lm lm lm lm lm ll lm ll lm ll ll ll lm ll lm lm -- ll lm lm ll -- lm lm lm lm lm ll lm ll ll ll lm lm ll ll ll ll lm ll ll lm lm ll ll ll ll ll ll lm
364219 <nnxnp> nn np np nn nn nn nn np np nn nn np -- np nn np nn np nn nn nn nn np np nn nn np np nn nn np nn nn nn np np nn np np np nn nn np np nn nn np np np nn np np nn np nn np np np np np nn np np -- nn -- nn nn nn np np np np nn nn np -- np np np nn nn nn nn nn np nn np np nn nn np np nn -- np np nn np np nn nn np np np np np np np np nn np np np np -- np nn np np nn nn nn nn nn np nn np np nn nn -- nn nn np nn np np np np nn np -- nn np np nn
87452 <nnxnp> np nn np np np np nn nn np np np nn np nn np nn nn nn np np np np nn np nn np np nn np np np np nn -- np np np -- nn np np -- NP nn nn np np np np np nn nn -- np np nn np np -- np nn np nn nn nn nn nn np nn nn NP nn nn np np nn NP nn nn nn nn nn nn nn np nn nn np np np nn nn nn np nn nn NP nn np nn nn nn np nn nn np np np np np nn nn NP np np nn np np np nn nn nn nn np np np nn np np nn np np nn nn nn np nn np np nn np np -- nn np np np
46040 <lmxll> ll ll lm ll lm lm ll lm lm ll lm ll -- ll lm ll ll lm lm lm lm lm -- LM lm LM ll -- -- ll ll ll lm ll ll ll ll lm -- ll ll -- -- lm lm ll ll ll -- LM ll lm ll lm ll lm lm lm lm lm lm ll lm ll lm lm ll lm ll lm lm lm ll ll ll lm ll ll lm lm lm ll lm ll ll ll lm lm lm ll lm ll ll lm lm lm lm lm lm -- ll ll -- ll ll lm ll lm lm ll ll -- lm ll ll ll ll lm LM ll ll -- -- -- lm -- lm lm ll lm lm ll ll ll lm ll lm ll lm ll lm ll -- ll ll ll ll
151716 <nnxnp> np nn -- np nn nn np nn np np nn -- -- nn np np np nn nn nn np nn np np np nn NP np nn NP nn np np nn NP np nn np np np nn -- -- nn nn nn nn nn -- nn np nn nn nn np np np nn nn nn nn nn nn nn nn -- NP nn nn nn nn np np nn nn np -- nn np nn nn nn np np nn nn nn nn np np nn np -- np nn nn np nn nn nn np nn np np nn np np nn np np nn np nn np NP nn nn nn np np nn nn np NP nn np nn np np NP np np np np np np np nn np NP np np -- nn -- nn nn
81952 <lmxll> -- lm lm -- ll ll lm lm ll -- lm lm ll -- lm lm lm ll ll lm lm ll lm lm ll ll ll -- ll ll ll ll ll lm lm ll ll -- lm -- ll ll ll lm ll ll lm lm -- lm lm -- lm lm ll ll ll lm lm lm ll ll lm ll ll LM ll -- -- LM lm lm ll lm ll ll lm lm ll lm ll lm ll ll lm ll lm ll ll lm ll ll ll lm ll ll lm -- lm ll ll lm ll ll lm lm ll lm lm ll ll lm lm ll ll -- ll lm lm lm ll lm ll ll -- lm ll ll lm ll ll LM ll lm ll ll ll lm lm lm lm lm -- lm lm lm ll
131662 <nnxnp> np np np nn -- np nn np np np nn nn nn nn np np np nn NP -- nn nn NP np np np nn nn nn -- nn nn nn np np np nn nn np nn NP nn nn np np np nn nn nn -- -- np nn nn np np nn np np NP np np np NP NP nn nn np -- nn nn np np nn np np NP np np nn nn np nn nn NP nn np np np nn np nn np np -- nn nn nn np np np nn np nn nn nn NP nn nn nn NP nn nn nn np np np np nn nn np nn np nn np NP nn nn np nn NP nn nn np np nn np np np np np np -- NP NP nn nn
240973 <nnxnp> np np NP nn nn nn nn np nn np np nn nn nn np np nn np nn nn nn nn np np np nn np nn nn nn nn nn nn nn nn NP NP np np nn nn nn np np -- nn np -- np nn np nn np np np np np NP np nn np nn np np nn nn np NP nn nn nn np np np nn np nn nn np nn np nn nn nn np nn np nn nn np np nn nn np -- np nn -- np nn nn nn nn nn np nn np np nn np nn nn nn nn np nn np np NP np np nn np nn np -- np nn np nn np np np np nn np np np np nn np -- nn np np np np
94878 <lmxll> lm lm lm LM lm ll lm ll ll lm ll ll lm ll ll lm ll ll lm LM lm ll -- ll ll ll ll ll -- lm lm lm ll ll ll lm ll -- ll lm lm ll ll ll ll ll ll ll -- -- lm ll ll lm ll ll lm LM ll ll lm ll lm lm LM ll ll lm ll ll ll ll lm lm ll lm lm ll ll ll lm ll ll lm lm lm LM lm lm lm ll ll ll ll lm lm ll ll lm lm lm lm lm lm lm ll ll lm ll lm ll lm ll lm -- ll lm ll lm lm ll ll lm ll lm ll ll lm ll lm ll lm ll ll ll ll ll lm ll ll ll ll ll ll lm ll ll
24035 <lmxll> lm ll ll ll ll lm LM lm lm lm ll lm ll LM lm lm ll ll ll ll ll lm ll -- lm lm ll ll lm ll lm lm ll lm lm ll ll -- lm ll ll -- LM lm lm lm lm ll -- LM -- ll lm ll ll ll lm ll -- lm lm ll ll ll ll ll lm ll ll ll LM ll lm ll ll lm ll lm ll LM lm ll ll ll ll lm ll lm ll ll lm lm ll LM lm lm ll lm LM ll lm lm ll ll lm ll ll ll lm lm LM ll ll LM ll lm lm ll ll lm ll ll LM LM ll ll ll ll ll LM lm lm ll lm LM ll -- LM ll lm ll ll lm lm ll -- LM
286175 <nnxnp> np nn nn np np nn nn nn nn nn nn np np nn np np np nn np nn nn np np nn np np nn np NP np NP nn np np -- nn np np np np nn np nn nn np -- nn -- NP nn nn nn nn np np np nn np nn nn nn np nn np np np np np nn np np np nn np nn np nn np np np nn np nn nn np nn nn -- np nn nn nn np np NP np np np nn np nn nn np np np np np np nn nn nn -- nn np NP nn nn nn np np np np nn nn np np nn -- nn np np np np np nn nn nn np np nn np nn nn nn np nn nn
237401 <nnxnp> np np nn nn np nn nn np np nn np nn nn np nn nn nn np nn np nn nn np np nn -- nn nn np np nn -- nn nn nn np np np np nn np -- nn nn np np nn np np nn np nn np np nn NN -- np NN nn np np np -- np nn np np nn np nn nn nn np np nn nn np nn np np nn nn np np np np np nn NN np nn nn np np np np nn nn nn nn nn np np nn np np nn nn nn nn nn np np -- np np np nn np nn nn nn nn np np nn nn nn nn nn np np nn nn np np np nn np nn NN nn nn np np np
354443 <nnxnp> nn nn np np nn nn nn nn nn np nn nn np nn np np nn nn nn nn nn nn nn np nn np np -- -- np np np np np nn nn np np nn np nn nn -- np -- nn -- nn nn np nn nn np nn nn nn np np np np nn np nn np nn np np np -- np nn nn np np nn np np np nn np np np nn np -- nn nn np nn -- nn nn -- nn nn nn np nn nn np np nn nn nn np nn np np np nn nn nn nn np nn np np np nn np nn nn np nn np np nn np nn np np np nn np nn nn np np np nn np nn -- nn np np np
90288 <nnxnp> nn nn nn NP np np nn nn np np nn nn np np nn nn np nn np nn nn np np np nn np np -- np np np np nn nn np np np -- -- NP nn nn nn nn nn np nn np -- np nn np nn -- np np np nn np np nn nn nn np nn -- np nn nn nn np np nn nn nn nn nn np np np np nn np np nn np nn nn nn nn nn np nn np nn nn nn np nn nn nn nn nn nn np np np nn np np nn nn np np NP nn nn np np nn nn NP nn -- nn -- np nn np np nn -- np np nn nn nn np nn nn np np np nn nn np nn
78347 <nnxnp> np np nn nn nn np nn nn np np nn nn -- nn nn nn nn NP np nn nn -- nn nn np nn nn -- np nn np -- np np nn NP nn -- nn nn nn -- NP np NP nn nn np -- nn np np nn np np -- nn np nn np nn nn nn nn np -- np nn -- nn np nn nn np np nn -- np nn nn nn np np np nn np nn np np nn nn np nn nn -- nn np np nn nn NP nn np nn nn nn np np np nn np nn np -- np nn nn np np nn NP np np nn -- np np nn nn nn np np nn np nn np nn nn nn nn np np -- nn np np nn
238023 <lmxll> lm lm lm lm lm lm lm ll ll lm -- lm lm lm ll ll ll ll ll ll lm lm LM ll ll ll ll LM lm ll lm ll ll ll ll lm ll -- ll ll ll lm ll lm lm ll lm ll ll lm ll lm lm lm ll lm ll ll lm ll lm lm lm lm ll ll lm lm LM ll ll ll lm lm ll lm lm lm lm ll lm lm ll lm ll lm lm LM lm ll ll lm ll lm ll ll ll ll ll ll ll lm lm ll ll ll ll lm lm ll lm lm lm ll ll lm lm lm lm LM ll lm -- ll lm lm lm LM ll lm lm lm lm ll ll lm lm ll lm ll ll lm lm lm LM lm ll
141711 <abxcd> bd bd ad ad ac bd ac bd ad bd bc -- bd bd ad bd ad bc -- bd bc bc bd ad ad ad ac ac ac ad ac bc bc bd ad ad bc -- bc ac bd ac -- ad ad bd bc ac -- ad -- -- bc ac -- -- ac ad bc ad bd bc ad ad bd ac ac ac ad ac ac ad bd bc bd ad -- bd bd ad ac bd bc bd ad ac ad bd ad ac bd ac ad -- ac ac ac bc bd bd bd bc ad bc ac bc -- ac ac ac ad bc bd bc -- bd bd ad ac bc bd -- bd ac ac bd ac ac ad ad bd ac -- ad ad ac ad ad bd bc -- -- ad ad ad ac bc
143696 <nnxnp> np np nn np nn nn nn nn nn -- nn np -- np np nn np np np np np nn nn np nn np np nn -- nn nn np np np nn np nn -- np np nn np np nn np nn np nn np nn nn nn nn nn np np nn -- np nn nn nn nn np np -- nn np nn np np nn np np np np np np nn nn nn nn np nn np nn np np np np nn nn np np np np np np nn nn nn nn nn nn np nn np nn np nn np nn np nn np nn nn nn np nn nn nn nn nn nn np nn np np nn np np nn np np nn np nn np np np nn nn np np nn np
331810 <nnxnp> np nn np nn np np nn nn np nn nn nn nn nn NP np np nn np np nn nn nn -- nn -- nn nn nn nn nn nn np nn nn np np np np nn np nn np nn np nn np np -- np np np nn np np np np np np nn np nn nn np np np nn np -- np nn np np np nn np -- -- nn np np np np nn nn nn nn -- np np NP np nn np NP -- np np NP nn nn nn -- nn np -- -- nn -- nn nn np nn np np np nn nn nn np nn -- -- nn nn nn np nn np np np np nn np np np np nn nn nn nn nn NP np nn nn np
70623 <nnxnp> np np nn np nn np nn nn np NP nn nn np nn np nn -- np nn np nn np np np np NP nn nn nn -- np np nn nn NP np nn -- np nn nn -- -- np np -- nn np -- nn -- nn nn np np np np nn np nn np np np nn -- nn nn np np np np np nn nn nn np NP np np np nn nn nn nn nn nn nn np nn -- np nn nn np nn nn np nn np np nn nn np nn nn nn NP np nn np np nn nn np nn np nn np nn nn nn nn nn nn nn nn nn nn -- nn np np nn nn np np nn nn np np np np nn nn NP nn nn
129812 <nnxnp> nn nn np nn np np np nn np nn NP NP np np np np np np nn np np np nn nn nn np np nn nn nn nn -- nn nn np np nn np np nn np np nn nn nn nn nn np nn np np nn nn np np np nn np nn nn nn nn np np np np nn nn -- np nn nn nn nn np nn nn nn nn nn np nn np nn np np nn np np nn np nn np np nn nn nn NP np np nn nn nn np nn np np np np nn np np NP np nn np nn nn nn np nn nn nn nn np np nn nn np nn nn nn np np np np nn nn np np np nn -- nn nn nn np
245087 <nnxnp> nn np nn nn nn np nn nn nn nn np nn np np nn NP nn np np nn nn np NP nn np np nn nn np nn nn nn np np np np np -- nn nn np nn -- nn np nn np np -- np np nn nn nn nn nn np np nn nn nn np np nn np -- nn nn nn np np np np np nn nn nn np np nn np np np np np nn np nn np NP np nn NP np -- np nn np np nn nn np nn nn np nn np nn nn np nn np nn nn nn nn np np np np nn np -- nn np nn nn np np nn nn -- np -- nn nn nn np np np nn nn np np -- nn nn
306722 <lmxll> LM ll -- ll ll ll ll ll lm -- lm ll lm ll ll lm ll lm ll LM ll ll -- ll ll ll lm lm ll ll ll lm ll LM lm ll ll -- lm lm ll -- ll ll lm ll ll lm lm lm lm LM lm ll ll lm lm ll lm ll lm ll ll ll lm ll lm lm ll ll ll lm lm lm ll lm ll lm lm lm ll ll ll ll ll ll lm ll ll ll lm ll LM ll ll ll ll lm lm lm ll lm lm lm ll lm ll lm ll ll lm lm ll ll lm lm lm lm ll ll lm lm lm LM lm lm ll lm lm lm lm ll LM ll ll ll lm lm lm lm ll ll ll lm lm ll lm
218168 <nnxnp> np nn nn nn nn np nn nn np np nn nn NP nn np np nn np nn nn np nn -- np np nn np NP np np nn np np np np np nn np np nn np -- np nn np nn nn np -- -- nn -- nn np np np nn np np np np nn nn np nn -- NP np nn nn nn np np np np nn np nn nn nn nn nn np nn nn np nn nn np nn np np nn np np NP nn np np nn nn nn nn nn nn np np nn nn np np -- np nn -- nn np np nn NP nn -- nn nn np NP np nn np nn nn np nn np NP np nn nn nn np np np np nn np nn nn
188118 <nnxnp> -- np np NP nn nn nn np nn nn np nn np np np np nn nn -- -- -- NP np np nn nn nn np np np np nn np nn nn NP nn np nn np nn -- np nn np -- nn nn np nn nn -- np np np np nn nn np nn nn nn np nn np nn np nn nn nn np nn np -- np -- nn np nn nn nn nn nn nn np np nn -- nn nn nn np nn nn np np np np nn nn nn nn -- nn nn np np np nn np nn np nn np nn nn np np np nn nn nn np nn nn nn nn nn NP np np nn np nn np NP nn nn nn nn nn np -- nn np nn --
325695 <nnxnp> np nn nn np -- np np np nn np np np nn np nn -- -- np nn nn nn nn np np nn nn nn nn np nn np np np np nn np nn np np -- np nn nn np nn nn nn np np np np nn nn np -- -- nn np np nn np np np nn np nn -- nn np nn nn np np np np nn np nn np np np nn np nn nn nn nn np np nn np np nn -- np np np nn nn nn nn nn nn nn nn nn -- nn np nn np nn nn np np nn np nn nn np np nn -- nn nn np nn np np np nn nn nn np np nn nn np np np -- np np np np nn nn
129901 <nnxnp> nn nn np nn np np np nn np nn np np np np np np np np nn np np np nn nn nn np np nn nn -- nn nn nn nn np np nn -- np -- np -- nn nn nn nn nn np -- np np nn nn np np np nn np nn nn nn nn np np np np nn nn nn np nn nn nn nn NP nn nn nn nn nn np nn np -- np np nn NP np nn np nn NP NP nn -- nn np np np nn nn nn np nn np np np np nn np NP np np NP np nn nn nn np nn nn nn nn np np nn nn np -- nn nn np np np np NP nn np np np nn -- nn nn nn np
221102 <nnxnp> np np nn np np nn nn nn nn np nn np np np nn nn np nn nn np nn np nn nn np np nn np nn np np nn nn nn nn np nn nn nn np np np -- -- np nn np nn np nn np nn nn np -- nn nn np nn np nn np np nn -- nn nn nn nn np np -- nn np np nn nn np np nn nn nn np np nn nn nn nn np nn nn np nn nn nn nn np np np nn np nn nn nn np nn -- nn np np np nn nn nn -- np nn nn np np np np -- np nn nn -- nn np nn nn np np np nn np np nn -- -- -- np nn np np np np
3234 <nnxnp> nn nn np np nn nn nn nn nn np nn nn np nn np np nn nn nn nn nn nn nn np nn np np nn nn np np np np np nn nn np np nn np -- -- np -- nn -- np nn nn np -- nn np -- -- -- np np np np nn np nn np nn -- np np np np NN nn np np nn np np np nn np np -- nn np nn nn nn -- nn NN nn nn NN -- NN nn np nn nn np np nn nn -- np nn -- np np nn NN nn nn -- -- np np np nn np nn nn np nn np np nn np nn np np np nn np nn nn np np np nn np nn -- nn np np np
88837 <nnxnp> nn nn np np np np nn nn np np nn nn np np np nn np nn np nn nn np -- NP nn np np nn np np np np nn nn -- np np NP nn np nn -- nn nn nn np nn np np NP nn nn nn np np np np np np np nn np nn np nn nn np np -- NP np nn nn np nn nn nn np nn nn nn nn nn np -- np nn np np nn nn np nn np nn nn nn nn np nn nn nn NP nn np np np np np np nn nn np -- nn nn nn np -- nn nn nn nn nn nn np nn nn np -- nn np np np nn nn nn np nn nn np np np nn np np np
276136 <hkxhk> hh hk hk hk hk hk kk hh hh kk hk kk hk hk hh hh hk hh kk hh hk hk hh hk HK -- hk hk kk kk hk hh hk hk hk hk hh HK hh hk kk -- hh kk hk hk -- hk -- HK kk HK hk kk kk kk hh hk kk hh hh hk kk kk hk kk hk hk hh hh hh kk hk hk kk hh kk hk hh hk hh hh kk hk hh hk hh kk kk hh hk kk HK kk -- kk kk kk hk hk hk hh hk kk kk hh kk kk kk hh hk HK kk hh hh hh hk hk kk hk hh hh kk HK hh hh hh hk hh hh hk kk hk hk hh hh kk hh hk kk kk hk -- hk hh hk hk
94184 <lmxll> lm lm lm lm lm ll LM ll ll lm ll ll lm ll ll lm ll ll lm lm LM ll lm ll ll ll ll ll LM lm lm lm ll ll ll lm ll lm ll lm lm ll ll ll ll ll ll ll ll LM LM ll ll lm ll ll lm -- ll ll lm ll lm lm ll ll ll lm ll ll ll ll lm lm ll lm lm ll ll ll lm ll ll lm lm lm lm lm lm lm ll ll ll ll lm lm ll ll lm lm lm lm lm lm lm ll ll lm ll lm ll lm ll lm -- ll lm ll lm lm ll ll lm ll -- LM ll lm ll lm ll lm ll ll ll ll ll lm ll ll ll ll -- ll lm ll ll
266334 <hkxhk> kk hk hk hh -- hk hh hk kk -- hh hk hk hk hk kk hk kk hh -- hk hk -- -- kk kk hk HK hh hh hk kk hk kk hk hk kk kk -- HK hh -- -- hh hk hk kk -- kk hk -- -- hh hh hk hk kk hk hh -- kk hk hh hh hk -- hk hk kk kk kk hk hk hh hh kk hh hk kk hk kk -- hh kk hk hk kk hh hh kk hk hh hk hh hk HK hh hh hk kk hk kk kk hh hh kk hk hh hh kk hh -- hh kk hk kk HK hk hh hk kk kk hk hh kk kk kk hk kk kk HK hh kk hk kk kk hh kk HK hh hk hk -- hk kk hk hk
238130 <nnxnp> nn np np np np np nn nn nn np nn np np nn np np np nn np np -- np nn nn np nn np np -- nn np np np np -- nn nn nn -- np nn nn np np -- nn np nn -- -- nn np nn nn np np nn nn np np nn nn nn np nn np nn nn np nn np np np nn nn np np nn np nn nn np np nn nn nn nn nn np -- nn np nn nn nn nn np np np np np np nn np nn -- nn nn np np np np nn nn -- nn nn np np nn np np -- np nn np np np np np np nn nn np np nn nn np np nn np -- -- np nn nn np
294721 <nnxnp> np nn np np nn np np np nn nn np nn nn nn np np -- np nn nn np -- nn np nn np np nn -- np np nn nn np -- np np -- np -- np nn np np nn nn nn nn nn nn nn np NN np np -- nn NN np nn np nn np np np nn np np np nn np nn np nn nn np np nn np np np np nn nn nn np np nn np nn nn nn np np np np np np nn np np np np nn nn np -- np np np nn nn np -- -- nn np np np nn nn np nn nn nn -- np nn nn nn nn nn np np nn nn np np np np np nn -- nn nn nn nn
154360 <nnxnp> nn np np np nn nn np np nn -- np np np nn nn nn np nn nn -- nn nn -- np np nn nn -- nn nn np np nn np np np nn -- NP nn np NP nn -- nn -- np np -- nn nn nn np np nn nn nn nn np nn np np nn nn np nn nn np np np np nn np np np np -- nn nn NP np np nn NP -- nn NP -- nn nn np nn np np np np nn np np np nn np -- NP nn np nn nn nn nn np np np -- np np nn nn nn np nn np nn np np np np np nn nn nn np nn np nn nn nn np np nn nn nn -- np -- np nn
315228 <lmxll> ll ll ll lm ll lm lm lm lm LM lm lm lm ll ll lm lm ll LM LM ll lm ll ll lm ll ll lm ll lm lm lm lm lm lm ll ll -- lm lm lm ll ll ll lm lm lm lm lm -- -- ll lm ll ll ll lm LM ll ll ll lm ll lm -- ll lm lm lm lm ll ll ll ll lm lm ll lm ll LM lm lm lm lm ll ll ll ll ll lm lm ll lm ll ll ll lm lm lm lm ll ll lm lm ll ll lm ll ll ll lm lm ll ll ll lm ll lm ll lm lm lm -- ll ll lm ll ll LM lm ll ll ll lm ll ll lm lm ll LM lm lm ll -- lm ll ll
268078 <nnxnp> nn np np nn nn np nn nn np nn nn np np np nn np np np nn np np nn np np np np nn nn nn nn np np np np np -- np -- np -- nn nn np nn nn nn np nn -- nn np -- nn nn np np np nn nn np np nn nn nn nn nn np np np np np np nn nn nn np np nn nn np nn np np np nn nn nn nn nn np np nn nn np np np nn -- -- nn nn np nn nn nn np np nn nn np nn nn np np -- np np nn nn np np nn np -- np np np nn np nn np nn np nn nn nn nn np nn nn np nn -- np np nn np
227610 <lmxll> lm ll lm lm lm lm lm ll lm ll ll ll lm ll lm ll ll ll lm ll ll lm LM ll ll ll ll ll lm lm LM ll ll lm lm ll lm ll ll -- ll lm LM lm lm ll ll ll LM -- ll ll lm lm lm ll lm lm lm ll ll ll lm lm ll lm lm lm ll ll lm ll lm ll ll ll lm lm ll ll ll lm lm ll lm lm lm lm ll lm ll lm lm ll ll ll lm ll lm lm ll ll lm ll ll ll lm ll lm lm ll lm ll LM ll ll ll lm ll ll ll -- ll lm lm lm lm lm lm lm ll ll ll lm lm ll ll ll ll lm lm lm ll lm ll lm ll
325656 <lmxll> lm lm ll ll ll lm ll lm lm lm lm ll ll lm ll lm ll ll lm lm ll ll ll lm lm ll ll lm ll LM ll lm lm ll ll lm LM lm ll ll lm lm lm lm lm lm ll LM ll lm lm ll lm ll ll lm ll lm ll lm lm lm lm ll ll ll ll ll lm lm ll ll lm ll ll lm lm lm lm ll ll ll lm lm ll ll lm -- lm lm ll ll lm ll ll ll lm lm lm ll lm ll ll lm ll ll lm lm ll lm ll ll lm lm ll -- ll lm ll lm lm ll lm lm LM LM lm ll ll ll ll ll ll ll ll ll lm lm lm ll lm lm ll ll lm ll lm
93270 <hkxhk> kk hk kk hk hk hh kk hh hk kk hh hh hk hk hh kk hh hh -- kk hk hk hk hh hk hk hh hk hk kk kk hk hh hh hk kk hh HK hk hk hk -- hh hk hh hk hh hk HK hk hk hh hh hk hk hk hk kk hh hh kk hh hk kk hk hh hk hk hh hk hh hh hk hk hh hk hk hh hk hk kk hk hk kk kk hk hk hk kk hk hk hk hk hk kk kk hh hk hk kk hk hk kk hk kk hk hk hk hk hk hh hk hh hk hk hk kk hh hk hk hk hk kk hk hk hk hk hk hh kk hk kk hh hh hk hh hk kk hh hh hh hh hk hh hk hh hk
365844 <lmxll> lm ll lm ll lm lm lm lm ll ll ll ll LM -- ll ll lm ll LM ll ll lm -- ll lm ll lm lm lm lm ll lm ll ll lm ll lm -- lm lm ll ll ll ll ll ll ll LM lm ll LM lm lm lm ll lm lm lm ll ll ll ll lm ll lm ll lm lm -- lm lm lm lm ll ll lm lm lm ll ll lm lm ll lm ll lm ll lm lm ll ll lm -- ll lm lm ll -- ll lm ll lm ll ll ll lm ll ll ll ll lm lm ll ll ll -- LM ll lm ll ll lm ll ll ll ll lm ll lm lm -- lm LM lm lm ll ll lm LM lm lm ll -- lm lm lm ll
294822 <nnxnp> nn np np nn np np np nn nn nn nn NP nn nn np nn nn nn nn nn np np -- nn nn nn np nn np np np np np np np nn nn nn -- np np -- -- nn nn nn np np -- np -- np -- np np np np nn np np np np nn np nn nn nn np nn nn nn nn np nn np np nn np nn nn np nn np np nn nn nn np np nn np np nn nn nn nn np np NP np nn nn np np nn np np np nn nn nn nn nn np np nn nn nn -- nn np np np np np np nn np np nn np nn np np np np nn nn np nn np nn -- np -- nn nn
231355 <nnxnp> np np nn nn np np np nn np nn nn np np np np np np np nn -- nn nn np nn nn np nn np -- nn np np np nn nn nn np nn nn nn nn nn -- nn nn np np nn nn nn -- nn nn nn np np np nn np nn np np nn np nn -- np nn nn nn nn nn nn np np np np np np nn nn nn np nn -- nn np nn nn nn np np nn np np np nn np np nn np nn np np np nn np np nn np np np nn np np nn nn np nn np nn np nn nn nn np nn np np nn -- nn np nn np nn np np np np np nn np np np nn np
60783 <efxeg> fg eg fg eg ee ef ee ef ef fg ef -- ef eg fg eg eg fg ef fg eg ee ee fg ee fg -- ee -- eg fg fg ee eg eg eg eg ee eg -- eg ef ee -- fg ef ee ef -- FG fg eg ee ee ef ef ee eg ef fg ef ee ee fg ee ee eg fg ef eg fg eg eg fg ee ef ef ef ef ee ef eg eg eg ef fg eg eg ef ef fg -- fg ef -- eg -- ef ee ef ef fg ee fg ee ee ef eg fg eg ef ee ef ef ef eg eg ee eg ee ef ef ee ef ee fg fg ee eg ef fg fg ef ef ee ef ef ef ef ee ef ef -- ee ef ee ef
109335 <nnxnp> nn NP np nn nn nn nn np nn nn np nn nn np nn np nn np np np nn nn np np np nn nn nn np nn np nn nn np nn np nn np np nn nn -- nn nn nn -- np nn nn nn np -- np nn np nn -- -- -- np np np nn nn nn nn NP nn nn np nn np nn nn np np nn nn np nn np np np np np np nn np np nn np np np nn np np np nn np nn nn nn nn nn np -- nn NP np np nn np nn np np nn np np nn nn nn nn np np NP np -- np np nn nn np nn nn nn nn np nn np nn nn nn np nn np np nn
62244 <nnxnp> nn np np nn nn nn nn nn np np nn np -- np nn nn np np nn np np nn nn np nn np nn np np np np nn nn NP np np np -- -- NP np nn -- NP np nn nn nn -- np np np nn np nn -- nn np nn nn nn NP np np np np nn np -- np np np np nn nn np nn nn nn nn nn np np nn nn np np np nn nn np np NP nn np np nn nn nn nn np np nn np nn -- np np np np nn -- nn nn np np np np np nn nn nn nn nn nn np np nn np nn np NP nn nn np np nn nn -- nn nn nn -- nn nn np nn
276694 <nnxnp> -- nn np np np nn nn nn nn nn np -- -- np nn np np np np nn nn nn np np np nn nn np np nn nn nn np nn nn nn np -- nn nn np np nn np NP np np nn nn nn np nn nn nn -- -- np nn np np np np np nn np np nn nn nn nn np np nn np nn nn np nn nn np nn np np np np nn nn -- nn np nn nn np -- -- np nn nn nn nn np np nn nn np nn -- nn nn np np np np nn nn nn np np nn nn nn np nn np nn np nn nn nn np nn np nn np nn np np nn nn nn nn -- -- nn np np nn
72812 <nnxnp> nn nn -- nn np nn np nn np nn np NN np np nn np np nn nn np nn np nn nn nn np np np np NN np nn np nn nn np nn -- nn np np np np nn nn np np nn np np np NN np nn nn nn np nn nn nn nn np nn np nn np nn nn np nn np nn np np np nn np nn nn nn np nn nn nn nn np np nn np nn NN np -- nn np np nn np np np np nn nn np np np nn np np -- np np np nn np np np NN np nn np np -- nn -- np np np np np NN nn np np np nn np np nn nn nn nn nn nn nn np nn
295085 <nnxnp> -- np nn np nn np np np nn np np nn nn np np np nn np nn nn np nn nn np nn np np nn nn np np nn nn np np np nn -- np -- np nn NP np nn nn nn -- nn nn nn np np np np np nn nn np nn np nn np np np nn np nn np nn np nn np nn nn np np nn np np np np nn nn nn np np nn np nn nn nn np np np np np np nn np np np np nn nn np np np np np nn nn np np np nn np np np nn nn np nn nn nn nn np nn np nn nn nn np np nn nn np np np NP np nn -- nn nn nn nn
311159 <lmxll> lm lm lm ll lm ll ll ll ll ll ll ll ll lm lm ll ll lm ll -- lm ll lm lm lm lm -- ll lm ll ll ll ll ll -- lm lm lm ll ll ll lm lm lm -- LL LL LL ll lm ll lm ll lm lm lm ll ll lm lm lm ll lm ll lm lm LL ll LL ll lm lm lm lm ll ll lm ll lm ll ll ll ll ll ll lm lm lm lm ll ll lm ll lm lm lm ll -- ll ll lm lm ll ll lm lm ll lm lm lm ll ll lm lm lm ll lm ll lm ll ll ll lm lm lm LL ll lm LL LL lm lm lm ll lm lm ll ll lm ll ll ll lm ll ll lm lm
121351 <lmxll> ll ll ll lm lm lm lm lm lm ll lm LL -- lm ll lm lm ll lm -- ll LL -- ll lm ll lm lm -- ll ll lm ll ll lm lm lm -- lm ll ll ll -- ll lm lm ll ll -- ll lm lm lm -- lm lm lm lm lm ll ll lm lm ll lm lm lm ll ll ll lm lm ll lm ll lm ll lm lm ll ll lm lm ll -- ll ll LL lm ll ll ll ll lm ll LL ll lm lm lm ll ll lm ll lm lm ll lm ll lm lm ll ll ll lm lm lm ll lm lm lm lm ll -- lm lm lm ll lm lm ll lm lm lm ll lm ll ll lm ll ll ll lm lm lm lm ll
307963 <nnxnp> nn np nn np nn nn np np nn np np NP np np nn nn nn np nn -- nn NP np np np np np -- np np np np nn np np nn nn -- nn NP nn np nn NP nn np nn nn -- nn nn nn np nn -- -- nn nn nn np nn np np nn nn nn nn nn np nn -- nn nn nn np nn np np np nn nn nn nn np np np np nn nn nn nn nn np -- nn -- nn nn nn np np np np np nn np -- np np np np nn np nn np -- np np np nn np -- -- np np np nn np nn nn nn nn np nn nn nn nn np np np -- np nn nn -- np nn
58620 <lmxll> ll lm ll ll lm lm ll ll lm lm lm ll ll lm ll ll lm ll ll -- ll -- lm lm lm ll lm lm -- -- lm lm ll lm ll ll lm lm lm ll lm ll ll lm lm -- ll ll ll -- ll ll ll lm ll lm ll ll ll lm lm ll ll lm ll lm ll ll lm lm ll lm lm lm lm ll ll lm lm lm ll ll ll ll ll lm ll ll ll lm lm ll ll ll ll ll ll lm lm ll ll lm ll lm ll ll ll lm lm ll lm ll ll ll ll -- lm lm lm lm lm lm -- ll lm ll ll ll lm ll lm ll lm ll ll lm lm lm ll lm ll lm -- lm lm ll ll
83087 <nnxnp> np np nn np nn nn np nn np nn nn nn -- np nn np nn np np -- nn np -- nn nn nn np nn np nn nn np np nn nn nn np nn nn np nn np np nn nn np np np -- nn -- nn nn np np nn nn np np np nn np -- np np nn np np nn nn nn nn nn np np nn np nn np np nn np np np np np np np np nn np nn np np np np np np nn nn np nn nn nn np nn np np nn nn nn nn nn nn np nn np nn np np np -- nn nn np np np np nn np nn nn np np np np nn nn nn nn np np nn np nn nn nn
86715 <lmxll> lm lm ll ll ll lm lm lm lm ll ll ll lm -- lm lm ll lm ll -- lm ll -- LM ll lm ll lm -- -- lm ll lm ll lm ll ll -- lm -- ll lm ll lm LM -- ll ll -- lm lm LM lm lm ll ll ll lm lm ll ll LM ll lm lm -- lm ll ll ll ll ll ll lm ll ll ll ll lm ll ll lm ll LM ll ll lm ll lm ll lm ll ll lm ll ll lm ll lm ll lm ll lm lm ll lm lm lm lm ll ll -- -- ll -- LM lm lm lm lm ll ll LM lm ll ll ll ll lm ll ll lm -- ll lm lm ll lm lm lm ll lm -- ll lm ll ll
97878 <nnxnp> nn np -- np nn nn np nn nn np nn NP nn np np nn np np np nn np np np np np np nn nn np nn np np np NP np nn np -- nn np np np nn np np nn -- np nn nn np nn nn nn nn nn nn np nn nn nn np np np nn nn np nn np nn nn nn nn nn np nn nn np nn nn nn nn np np nn nn np nn np np np nn np np nn nn nn nn np np np nn nn np nn np np np nn nn nn np np nn nn np nn np np nn np nn np nn nn np np np np nn np nn nn nn nn np nn np nn nn nn np -- nn nn np np
88928 <lmxll> lm ll ll lm ll lm lm ll ll ll lm ll lm ll lm lm lm ll ll lm ll ll -- ll lm ll lm LM ll lm ll lm -- ll ll ll lm -- ll -- ll lm ll -- lm lm -- lm ll lm lm lm ll lm ll lm ll ll ll ll lm ll lm lm lm lm lm lm lm lm ll lm ll lm ll -- ll lm lm ll ll lm lm ll ll lm lm lm lm ll lm lm ll lm lm lm lm lm lm lm lm lm ll ll lm lm lm ll lm ll ll ll lm ll ll LM ll lm ll lm lm LM lm lm ll ll ll lm ll ll ll LM ll lm lm ll lm lm ll ll ll lm ll lm lm lm ll
185749 <nnxnp> NP nn NP nn np np nn np np np np nn -- nn np np np NP nn np nn nn -- np np -- np nn nn -- nn np nn np nn nn np np np -- np nn -- np nn nn np np np np np -- nn nn nn np nn np np nn nn np nn np nn nn nn np nn -- nn np np np nn nn -- nn np np np NP np np np nn np nn np np np nn np np -- nn np nn np np np np nn np np nn np nn np nn np nn np nn np np NP nn nn np np -- -- NP np np nn nn nn nn -- np nn np nn nn nn nn np np np nn nn nn np np nn
170461 <lmxll> lm lm ll ll ll lm lm lm ll ll ll ll lm lm lm ll ll lm ll lm ll ll lm lm ll ll lm lm lm ll lm ll ll -- lm ll lm -- -- ll lm -- lm ll ll lm lm ll -- ll ll ll ll lm lm ll lm lm lm lm ll lm lm ll lm lm lm lm ll ll lm lm lm lm lm lm ll lm ll ll ll ll lm ll ll ll ll ll lm lm ll lm ll lm ll ll lm lm ll -- -- lm lm lm ll ll lm ll ll ll lm -- lm -- ll -- lm ll ll ll ll lm lm lm ll ll -- lm ll ll ll ll lm ll lm ll ll ll lm lm lm lm lm lm -- lm ll
266969 <hkxhk> hh hk hk kk hk hk kk hk hh hk kk hk hk hk hk hh hk hh kk hh hk hk hh hk hh hh hk hk kk kk hk hh hk hh hk hk hh hh hh -- kk kk hh kk hk hk hh kk hh hk hk hk kk kk hk hk hh hk -- hh hh hk kk kk hk kk hk hk hh hh hh hk hk kk kk hh kk hk hk hk hh hh hk hh hk hk hh kk kk hh hk kk hk hk hk hk kk kk hk hh hk hh hk kk kk hh hk kk kk hh kk kk hk hh hk hh hk hk -- hh hh hk hk kk hh hh hh hk hh hh HK kk hk hk hh hh kk hh hk kk hk kk hh hk hh hk hk
387401 <efxeg> ee fg ef fg fg fg eg eg ee ee fg ee ef eg eg ee ef ee EF ef ee fg eg ee ee fg ee -- -- fg eg fg fg ee ef ee eg ef EF -- eg -- -- ee fg ee eg fg ee fg ef -- ef eg eg -- eg ee ef eg eg fg fg fg fg ee eg ee ee ef fg ee fg ee ee -- fg ee ef ee eg ee fg ee fg fg ef eg fg ef eg eg ee eg -- ee eg ef ee -- eg ee ee eg ef ee eg fg ee -- ef -- ee fg eg -- eg ef ee fg ee ee ef eg eg fg ee ef fg ef fg fg eg ee eg fg ef ef ee -- -- ee ef eg ef ee ee
96092 <nnxnp> nn nn nn nn nn np nn np nn nn np np nn np np nn nn nn np nn np nn nn nn nn nn np NP np np nn -- nn np nn nn np nn nn nn np nn nn nn nn np nn np nn np nn np np np np NP nn np nn np nn nn nn np nn nn np nn nn nn nn nn np nn np nn nn nn nn nn np np np np np np np nn nn nn nn np np np nn nn np np nn nn nn np nn nn nn np np nn np nn nn np np nn np nn np nn np np np np nn np -- nn np np np nn nn nn nn np nn nn np np nn -- np np np np np np np
100067 <nnxnp> nn nn -- nn np np nn np nn np nn nn nn np np np np np np np nn nn -- np nn np nn np np np np nn np np np nn np nn np nn nn np nn np np nn -- np nn np np nn nn np nn nn np nn nn np nn nn np nn np np nn nn -- nn nn nn np nn np nn -- np nn np np np np nn nn np nn -- nn np nn np np np np np nn nn nn np np nn -- np nn np nn nn np np nn nn np nn nn np nn np np nn np nn nn np nn NP nn np nn np np np np nn np nn np nn nn np nn np -- np np np np
214433 <nnxnp> nn np np -- np nn np np nn nn np np nn np nn np nn nn NP np nn np -- np nn np nn nn nn nn nn nn np nn nn nn nn -- nn np nn -- np nn nn np np np nn nn nn nn np np np np np nn nn nn nn np nn nn np np nn nn -- nn NP nn nn nn nn nn -- np np np np np nn np nn nn np nn nn np nn np np np nn nn np np nn np np nn np nn np nn np np np nn nn nn nn np NP nn nn nn np nn np np -- nn np np nn np nn np nn nn nn nn np np np np np nn np nn -- np np np np
384054 <nnxnp> nn np np nn nn np np nn nn nn nn np nn nn np nn nn nn nn nn np np nn nn nn nn np nn np -- np nn nn np np np nn nn np np np -- np nn nn nn np np np -- nn np nn np np np np nn np np np -- nn np nn nn nn nn nn np nn nn np nn np np nn np nn nn np nn nn np nn nn nn np np nn np np nn nn nn nn np np -- np nn nn np np nn np np np nn nn nn nn nn np np np nn nn nn np np np np np np np np np np nn np nn -- np np np nn nn np nn -- nn -- np nn nn nn
153956 <nnxnp> np nn nn nn np np nn nn np -- nn nn nn np np np nn nn np np np np -- nn nn nn np np nn -- nn nn np nn nn nn np nn nn -- nn np np nn np nn nn nn nn np -- np nn nn np np np np nn np nn nn np np nn np np nn -- nn nn np nn nn nn nn np np np nn nn nn nn nn nn np nn nn np np nn np nn nn nn nn np nn nn nn np nn nn nn np nn np np np np nn nn nn nn np nn np np np nn np nn np nn nn nn nn nn np np np nn np np np np np nn nn -- np np np nn nn nn np
117647 <lmxll> ll ll ll lm ll lm ll ll lm ll lm ll ll ll lm ll lm ll lm lm ll ll ll ll ll lm lm lm ll ll lm lm lm ll ll ll lm LM lm lm lm ll ll ll ll ll LM lm lm lm ll lm ll lm lm lm ll lm ll ll ll ll lm ll lm -- lm ll lm lm lm ll ll ll lm lm lm ll ll ll lm ll lm lm ll ll ll ll lm ll lm ll ll ll lm lm ll lm ll LM ll lm ll lm ll lm ll LM lm lm lm lm lm ll ll -- lm lm ll ll lm lm ll ll lm ll lm ll lm ll lm ll ll lm ll lm lm lm lm lm ll ll lm ll lm ll ll
106174 <nnxnp> nn nn nn np nn nn np np nn np nn nn nn nn np np np nn NP -- NP nn np np np nn np np np np nn np nn nn np np nn -- NP -- nn -- np nn nn np np -- -- nn np nn nn np NP NP np nn nn nn nn nn nn nn nn np np nn -- nn nn np np nn nn np -- nn np nn np nn np NP nn nn np -- np -- nn np np np -- nn np nn np nn nn nn np np nn np np nn np np nn np -- NP np nn nn nn np NP nn np -- np nn np nn np np nn np np nn np np np np np NP np np nn -- nn nn np nn
185626 <nnxnp> nn np nn np nn nn np nn nn nn nn np np np nn nn nn nn np -- np np np nn nn nn -- np -- np np nn np nn np np nn -- -- np -- np np nn np np nn nn nn -- nn np np np np np nn nn nn np np nn np nn np np np nn np np np nn nn nn np np np np nn nn nn nn nn nn nn np nn np nn nn -- np nn nn np np nn np nn nn nn nn np nn nn np np np nn np nn np -- np np -- np np np nn nn np -- -- nn -- np np np np np nn np nn np np np np nn nn np np nn np nn nn np
119067 <nnxnp> -- nn np nn np np np nn np nn np np np np np np -- np nn np np np -- nn nn np np nn -- nn nn nn nn nn np np nn np -- nn np -- nn nn nn nn nn np nn np -- nn nn np np np nn np nn nn nn nn np np np np nn nn -- np nn nn nn nn np NP -- -- nn nn np -- np nn np np nn NP np nn np nn np np -- nn nn np np np nn nn nn np nn nn np np np nn np np np np np -- -- nn nn np nn nn nn nn np np nn nn np nn -- nn np np np np nn nn np np np nn -- nn nn nn np
283734 <nnxnp> np nn np np nn nn nn np nn np np np nn np nn np np np np np nn nn nn np np nn nn np nn np nn nn np nn np nn np nn nn nn np np -- nn np np np np np nn np np nn np np np nn nn np nn nn np nn np nn nn nn nn nn np np np np np np nn nn np np nn np np nn nn -- np nn np nn np -- np nn np -- nn nn np nn np np np np np np nn np nn np np np -- nn nn nn np np np np nn nn np nn nn nn nn nn nn nn np np np np np nn nn np np -- np np nn nn -- nn np --
120719 <lmxll> ll ll ll lm lm lm lm lm lm ll lm ll ll lm ll lm lm ll lm ll ll ll -- ll LM ll lm lm lm ll ll lm ll ll lm lm lm -- lm ll ll ll LM -- lm LM ll ll -- ll -- -- lm ll lm LM lm lm lm ll ll lm lm ll lm lm lm ll ll ll lm lm ll lm ll lm ll lm lm ll ll lm lm ll ll ll ll ll lm ll ll ll ll lm ll ll ll lm LM lm ll ll lm ll lm lm ll lm ll lm lm ll ll ll lm lm lm ll lm LM lm lm ll lm lm lm lm ll lm lm ll lm lm lm ll lm ll -- LM ll ll ll -- lm lm lm ll
230895 <nnxnp> np np np np nn np nn np nn nn nn nn np np np nn nn nn np np nn nn -- nn nn np nn np nn nn np nn nn nn np nn np nn nn nn np nn -- np np nn nn nn nn nn np nn np nn np np np nn nn nn np nn nn np nn nn np nn nn nn nn np np nn nn np nn nn np np nn np nn nn np np nn nn np nn np np np np nn nn np np np np nn np np np nn np np nn np np nn np np NP np np np nn np np nn np nn np np nn nn np np nn nn nn nn nn nn nn nn nn np np nn nn NP nn np nn np
311224 <nnxnp> np nn np nn NP np np nn np -- np np NP nn np nn nn np np np nn nn -- np np np np np -- np nn nn nn nn nn np np nn np nn nn nn np np nn nn NP np np np -- nn np NP nn -- nn np nn nn nn np np nn np np np nn nn np nn np np nn np np NP nn nn nn nn nn nn nn nn np nn -- nn nn nn np np np nn nn np nn np np nn np nn nn nn nn nn nn np np nn nn nn np nn -- np np np np nn np nn nn np np nn np nn np np np nn np nn nn nn nn nn nn np nn nn nn -- np nn
248331 <lmxll> lm ll lm ll ll lm ll ll lm ll lm ll lm ll ll lm ll ll lm lm ll ll lm ll ll ll lm ll ll ll lm lm ll lm ll ll lm -- ll lm lm lm lm ll ll lm ll lm ll -- ll ll ll ll lm lm lm lm ll ll lm lm ll lm lm lm ll lm ll ll ll ll lm lm ll lm lm lm lm lm ll lm ll ll ll ll ll lm ll ll ll ll lm lm ll ll ll ll lm ll lm ll lm ll ll ll lm lm lm lm lm ll ll ll ll ll ll lm lm lm lm lm lm -- lm lm ll lm lm lm lm ll lm ll ll lm ll lm lm lm ll lm -- lm ll lm lm
277364 <hkxhk> hh hk hk hk hk hk kk hh hh kk hk kk hk hk hh hh hk hh kk hh hk hk HK hk hk hk hk hk kk kk hk hh hk hk hk hk hh HK hh hk kk -- hh kk hk hk hh hk hh hk kk HK hk kk kk kk hh hk kk hh hh hk kk kk HK -- hk hk hh hh hh kk hk HK kk hh kk hk hh hk hh hh kk hk hh hk hh kk kk hh hk kk HK kk kk kk kk kk hk hk hk hh hk kk kk hh kk kk kk hh hk hk kk hh hh hh hk hk kk hk hh hh hk hk -- hh hh hk hh hh hk kk hk hk hh hh kk hh hk kk kk hk hh hk hk hk hk
385173 <nnxnp> nn np np np np np np nn nn nn np nn nn nn np nn nn nn nn nn np np nn nn nn np nn nn np np np NP np nn np nn nn nn np np np nn nn nn -- nn np np np np nn np nn np np np np nn np np np np nn np nn nn np np nn nn nn nn np nn np nn nn nn nn nn np nn np np nn nn nn -- np nn np np nn nn -- nn np np np np nn nn nn np nn np np np nn nn nn nn nn np np np nn nn nn np np np NP np np np nn np np nn np nn np np np np nn nn np nn np nn nn np nn nn nn
24424 <nnxnp> -- np NP np nn nn nn nn nn np np nn nn np np np np np np nn nn nn nn -- np nn nn np np np NP nn -- nn NP nn np -- nn nn NP nn np nn NP nn np np nn nn nn nn nn nn np -- nn nn NP np nn nn np np nn nn nn nn -- nn np np np np -- nn nn -- np nn np np nn nn NP np nn np np np np np nn NP -- nn nn np np nn np np np np NP nn NP nn nn nn NP np np nn nn -- np NP nn nn nn nn -- nn nn nn nn np np np np -- NP np nn nn np np nn np -- nn -- np nn np np
385379 <nnxnp> nn np np np nn np np nn nn -- np -- nn nn np nn nn nn -- nn np np -- nn nn np nn nn -- np np np np nn np -- nn -- -- np np -- nn nn nn nn np np -- -- nn np nn np np np np nn nn np np -- np np nn nn np np nn nn nn nn np nn np nn np nn nn nn np nn np np np nn nn np np nn np np nn nn nn nn np nn NP np nn nn nn np nn nn np np nn nn nn nn nn np np np nn nn nn np NP np np np np np nn np NP nn NP nn np np np np nn nn -- nn np nn nn np nn nn nn
145206 <nnxnp> nn nn np np np np np np np nn np nn np np nn np nn nn nn nn -- np np nn -- nn nn np np np np nn nn nn np nn np nn nn nn np nn nn np nn np nn np nn np nn NP np np np nn np nn nn np np np np np nn nn np nn np nn np np nn nn nn nn np nn np np np np nn np nn np -- -- np np NP np nn nn nn nn nn nn nn np np np NP np nn nn np np nn np nn np nn NP nn np np np NP np np np np np np nn np np nn np nn nn np np nn np nn NP nn -- nn -- nn nn nn NP nn
100652 <nnxnp> nn nn nn nn np nn nn np nn np nn nn nn np np np np np np -- nn nn np nn nn np np np NP nn np nn np np np nn np -- -- nn nn NP nn NP nn np nn np nn -- NP nn nn np np nn np np nn np nn nn np nn np -- np nn np nn nn np np nn np np nn nn nn np nn np np nn nn np nn np nn np nn np np np np np nn nn np np nn nn np np nn np np nn np np np nn np nn np np np np np nn np nn -- np nn nn np nn nn np np np -- nn np nn np nn nn -- np np NP np np np np
68450 <nnxnp> nn nn np nn nn np nn np nn nn np np nn np np np nn nn np nn np nn nn nn nn nn np np np np nn nn nn np nn nn np -- nn nn np nn nn nn nn np nn np nn nn nn np np np np nn nn np nn np nn nn nn np nn nn np nn nn nn nn nn np nn np nn nn nn nn nn np np np np np np np nn nn nn nn np np np nn nn np np nn nn nn np nn nn nn np np nn np nn nn np np nn np nn np nn np np np -- -- np np nn np np np nn nn nn nn np nn nn np np nn nn np np np np nn np np
185753 <nnxnp> nn np nn np nn nn np nn nn nn nn np np NP nn nn nn nn np nn np np np nn nn nn nn np np np np nn np nn np np nn nn nn np nn -- np nn np np nn nn nn nn nn NP np np np NP np nn nn NP np nn np nn np np np nn np np np nn nn nn np np np np nn nn nn nn nn nn nn np nn np nn nn nn np nn nn np np nn np nn nn nn nn np nn nn np np np nn np nn np nn np np nn np np np nn nn np np nn nn nn np np np np np nn np nn np np np np nn nn np NP NP np nn nn --
295182 <lmxll> lm lm ll lm ll lm ll ll ll ll ll lm ll ll ll ll ll lm ll lm lm ll lm ll ll lm ll -- lm lm lm ll ll ll lm ll lm ll ll ll lm ll ll ll ll lm lm lm ll ll -- ll lm ll lm ll lm ll ll lm ll ll LL -- -- lm ll ll lm ll lm lm ll lm lm ll lm lm ll lm ll lm ll lm ll lm lm ll lm lm lm lm lm lm -- lm ll lm ll ll ll ll ll ll ll lm ll ll lm ll ll ll lm ll -- lm lm lm lm ll lm lm lm lm lm -- ll lm ll lm ll lm lm lm ll ll ll -- ll -- ll ll -- ll lm lm LL
154133 <efxeg> fg ee ef ee eg fg ee ee eg eg ef ef ef eg fg fg ef ee eg fg fg fg fg ee ee fg fg eg ee fg ef ef eg ef ee ef fg ef ef -- ef eg fg ef fg ee ee ee ee fg fg eg ef ee eg -- eg eg ee eg ef ef eg eg ef fg eg ef ee ef ee fg ee ee ef ee eg fg fg ee ef ee eg ee ef fg ee ef fg fg ef fg ee ef -- ee fg ee ee ef eg ee ee ee eg ef eg fg fg eg ee -- ef ee ee ee fg eg fg ee fg ee ee ef ef ee ef ee fg eg fg ef fg ee eg eg fg ef ef eg eg eg fg ee ee ef eg
60146 <nnxnp> nn nn nn nn np nn np np np nn np np np nn nn nn nn nn np nn nn np np nn np nn np np NN nn nn nn np nn nn nn nn -- np np nn np np nn nn np -- np nn nn nn nn np np np np np nn np -- np np np nn nn np nn nn np nn nn nn nn nn np np np np np np np nn np nn np np nn nn np np nn -- nn np -- nn nn np np np np nn np nn nn nn np nn nn nn np np np np -- NN np np NN np np np np np np nn nn np nn nn nn nn np np np np np np np np np np np np np np np
71438 <nnxnp> np np nn np nn np nn np np np nn nn nn nn np nn nn np nn np nn nn np np NP np nn nn nn nn -- np nn nn np nn nn -- np nn nn NP np np np nn nn -- nn nn np nn nn np -- np np nn np nn np nn np nn np nn nn np nn np np np nn nn nn np nn np np np nn nn nn np nn nn nn np nn np np nn nn -- -- nn np nn np np nn nn np nn nn nn -- np nn np np nn nn np nn np nn np nn nn nn nn nn nn nn -- nn nn nn nn np np nn nn np np nn nn -- np -- np nn nn np nn np
81513 <nnxnp> np np nn nn nn np nn nn np np nn np nn nn nn nn nn nn np -- nn np nn nn np np nn nn np nn nn nn np np nn np np nn nn np nn nn nn np np nn nn nn nn -- np nn np np np np nn np nn np nn nn nn np nn np np nn nn nn np nn nn np np -- np np np np nn nn np nn nn np np nn np nn np np nn np -- np np np np nn nn nn np nn nn -- np nn nn nn np nn np np nn nn nn np np np np nn np nn nn np np np nn np -- np nn np nn np nn nn nn np np nn -- nn np np nn
66676 <efxeg> ef eg fg ee ee ef ee ef fg fg ef eg ef ee ef ee eg fg fg fg ef ee ee fg eg ee eg eg ee ee fg ef ef -- ee eg eg ee eg eg eg ee ee FG fg ee ee FG FG -- ef eg ef eg -- -- ee ee ef ef -- eg eg fg eg -- ee ef -- fg fg eg eg ef ee fg ef fg ef ee ef eg eg ee ef fg fg eg ef eg fg fg ef eg -- eg ee ef ee -- fg fg eg fg ee ee -- ef fg eg ef eg ef fg ef ee eg eg fg ee fg fg ee ef ee ee fg eg ee ee ee fg ef ef eg fg fg -- ee eg -- fg -- ee ef eg ef
361209 <nnxnp> nn np np np np np nn np nn np np -- nn nn np np np np np nn np nn nn np np nn nn nn np np nn np nn np np np np np nn np -- np nn nn nn np np np nn np nn np nn np np NP np np np np nn np nn nn nn nn nn np -- nn nn np nn nn np -- np nn nn nn np np np np np np nn -- nn nn nn nn np NP np np np nn np np nn nn np nn np nn np np np np np nn nn np np nn np np nn nn np np nn np nn nn -- nn np nn nn np nn np nn np np nn nn np np np nn nn -- -- np
78585 <nnxnp> np np nn nn np nn np nn np nn nn np nn nn nn np nn nn nn np NP np nn nn nn -- np np -- np nn np np np nn nn NP -- nn np NP nn nn -- np nn nn np -- nn -- nn np np np nn nn NP nn np np nn nn np nn nn np -- NP nn np nn nn np np nn -- np np np np nn NP nn nn nn np -- nn nn np nn nn np np np np nn np np nn nn np np nn -- np nn nn np np np nn nn np np nn NP np np np nn -- -- np np np np np np nn np nn nn nn np nn np nn np np nn nn -- np nn np
171722 <lmxll> ll ll lm lm lm ll ll ll lm lm lm lm ll -- ll lm LM ll lm ll lm lm -- ll lm lm ll ll ll lm ll lm LM ll ll lm ll -- ll lm ll ll ll lm lm -- ll lm -- lm lm lm lm ll ll lm ll ll ll ll lm ll ll lm ll ll ll ll ll lm ll ll ll ll ll ll -- ll lm lm lm lm ll lm lm lm lm LM ll ll lm ll lm ll lm lm ll ll lm ll ll ll ll ll lm lm ll lm lm lm ll ll ll ll lm ll ll lm lm lm lm ll ll ll lm lm ll ll lm lm ll lm ll lm ll lm lm lm ll ll ll ll -- ll lm ll lm
116323 <lmxll> ll ll -- ll ll lm lm ll ll LM lm lm ll ll lm lm ll ll ll ll ll ll -- lm lm lm ll lm ll ll lm ll lm ll lm ll ll -- lm lm -- ll lm lm ll -- ll -- -- lm -- ll lm lm lm LM lm lm lm lm LM ll ll ll lm lm lm lm -- lm lm ll lm ll ll ll lm lm lm lm lm lm ll ll lm ll lm ll lm ll lm lm ll ll -- lm ll lm ll ll ll lm ll ll ll ll ll ll ll lm ll lm LM ll -- lm lm ll ll lm lm -- ll lm ll lm lm lm lm lm ll ll lm lm lm ll lm ll lm ll ll lm -- ll ll ll ll
220654 <lmxll> ll ll ll lm ll ll lm ll lm ll ll ll ll lm ll ll lm lm LM ll LM ll lm lm ll lm ll ll ll ll lm ll ll ll ll ll lm ll lm lm lm -- ll ll lm lm ll LM ll lm -- ll ll lm lm ll ll ll ll lm ll ll lm ll ll LM ll lm ll ll ll lm lm ll lm lm -- ll ll lm ll ll lm ll ll ll LM -- ll lm ll ll ll ll lm lm lm lm lm lm ll ll lm ll ll lm ll LM lm lm lm lm lm ll ll -- ll ll ll lm ll ll lm lm ll lm lm lm lm LM lm ll ll lm ll ll ll -- lm ll ll ll -- lm -- lm lm
308342 <nnxnp> np nn np np nn nn nn nn np nn nn -- np np np np np np NP nn np np np nn nn nn nn np nn nn np np nn np np np nn nn nn nn nn np nn np nn nn np nn np nn np np nn nn np np np np np np np nn nn np nn nn nn np nn nn np np np np nn nn np np nn nn np nn nn np np np nn nn np nn np np np np nn nn nn nn np nn nn nn np np nn np np nn np np nn nn np nn np np np np np np nn np np nn np np nn nn nn nn nn np nn np nn nn nn nn np np np np np np np nn nn
232458 <nnxnp> nn np np np nn np nn np nn nn nn nn np nn nn nn nn nn np np nn nn np -- np NP nn np nn nn np nn nn nn NP nn nn nn nn nn np nn np np np nn nn np nn -- np nn np nn -- np np nn nn nn np nn nn np -- nn np nn nn nn nn np np nn nn np nn nn np np nn np nn nn np np nn nn np np np np np -- nn nn np np np np nn np np np nn np -- nn np np nn nn np NP -- NP np nn np np nn nn nn nn np nn nn np np nn -- nn nn nn nn nn nn nn np np nn nn np nn np nn np
149735 <lmxll> lm lm lm lm ll ll lm lm ll lm ll lm ll ll lm lm -- lm ll -- ll lm ll lm ll ll lm ll -- lm ll lm ll ll ll ll lm lm -- lm lm lm lm lm lm ll lm lm lm ll ll lm ll ll ll lm -- lm lm lm ll ll ll ll lm lm ll ll lm lm lm ll ll ll lm -- -- lm lm ll ll ll lm lm ll ll ll lm ll ll lm lm lm lm lm lm ll -- ll -- ll lm ll lm lm lm ll ll ll ll lm lm lm ll lm lm lm ll lm ll ll lm lm ll lm lm ll lm lm -- -- ll lm lm lm lm ll -- lm lm ll lm lm ll -- ll ll
323650 <lmxll> ll ll lm lm lm ll lm ll ll ll ll lm lm ll lm ll lm lm ll ll lm lm lm ll ll lm lm ll ll ll lm ll ll lm lm ll ll -- lm lm ll ll ll ll ll ll lm ll lm ll ll lm ll lm lm ll lm ll lm ll ll ll ll lm lm -- lm lm ll ll lm lm ll lm lm ll ll ll ll lm lm lm ll ll lm lm ll ll ll ll lm lm ll lm lm lm ll ll ll lm ll lm lm ll lm lm ll ll lm ll lm lm ll ll lm lm lm ll lm ll ll lm ll ll lm LM ll lm lm lm -- lm lm lm lm lm ll ll ll lm ll ll lm lm ll lm ll
279409 <nnxnp> np nn nn nn np nn nn nn nn nn nn np np nn np np np np np nn np np np nn nn nn nn np np np np nn np np NP nn np -- np -- nn np nn nn NP np nn np np nn nn np nn np np np nn np nn nn nn np nn np np np nn np nn np NP nn nn np nn nn nn np np np nn np nn np np nn nn -- np nn nn nn nn np -- nn np nn nn np nn np -- np np np np np nn nn nn np nn np -- nn np nn np nn np np nn np np -- nn np NP np np np NP np nn nn np np np nn np nn nn nn nn nn nn
277438 <nnxnp> nn nn np nn np nn nn nn nn nn np np nn np nn np np np -- nn nn nn np -- np nn nn nn nn nn np nn np np np nn NP -- nn nn -- NP nn NP nn np np nn -- nn np nn nn nn np NP np nn np np np np NP nn np nn nn nn nn nn np np nn np nn NP -- nn nn np nn np np np NP nn -- nn nn nn nn nn np np nn np nn nn nn nn NP np nn nn np np np nn nn nn -- nn np nn nn nn np np nn nn np nn nn nn nn NP nn nn nn np nn np nn np nn np np nn nn -- nn np nn np NP NP nn
312314 <lmxll> lm lm lm ll LM ll ll ll ll ll ll ll ll lm lm ll ll lm ll ll lm ll lm lm lm lm lm ll lm ll ll ll ll ll ll lm lm lm ll ll ll LM LM lm ll ll ll ll ll lm ll lm ll lm lm lm ll ll lm lm lm ll lm ll lm lm ll ll ll ll lm lm lm lm ll ll lm ll lm ll ll ll ll ll ll lm lm LM lm ll ll lm ll lm lm lm ll ll ll -- lm lm -- ll lm lm ll lm lm lm ll ll lm lm lm ll lm ll lm ll ll ll lm lm lm lm lm lm ll ll lm lm lm ll lm lm ll ll LM ll ll ll lm ll ll lm lm
144002 <nnxnp> np np nn np nn nn nn nn nn np nn -- nn nn np nn NP np np np nn nn nn np nn np -- nn nn nn nn np np np nn np nn np np np nn np -- nn np -- np nn -- nn nn nn nn nn -- np nn np np nn nn nn nn np np np nn np -- NP np nn np np np NP np np nn nn nn nn np nn np nn np -- np -- -- nn np -- np np NP np nn nn nn nn nn nn -- np -- nn np nn np nn np nn np nn -- nn np nn nn nn -- nn nn np nn nn np nn np NP nn np np nn np nn np np np nn np np np nn np
176098 <nnxnp> NP nn np nn np nn nn nn np nn np np np np nn nn np nn nn np np nn nn nn nn nn nn np np np np np np np nn nn nn nn np nn np np np np np np np np nn np nn np nn np np np np nn np nn np np nn np np nn np nn -- np nn nn nn nn np np nn np nn nn np nn np nn np nn nn np np nn nn nn nn NP nn nn np np nn np nn np nn nn np np nn np nn nn np np nn nn NP np np nn nn nn nn np np nn nn nn nn nn nn nn NP nn nn np np nn np np nn nn np np np np nn nn nn
231660 <lmxll> ll ll ll lm lm LM ll lm ll ll ll lm lm ll lm ll ll ll ll lm lm ll lm ll lm ll ll ll -- lm lm ll ll lm lm lm lm -- ll ll ll -- lm ll lm ll lm lm LM ll lm lm lm ll ll ll ll lm ll ll lm lm lm lm ll ll lm lm ll ll lm lm ll ll lm ll ll lm lm ll ll ll ll lm lm lm lm ll ll ll lm ll ll ll ll ll ll lm lm lm lm lm ll lm lm lm ll ll ll ll lm lm ll lm ll lm ll lm lm ll lm ll lm lm ll ll ll lm ll lm LM lm lm ll ll lm ll ll ll lm lm ll lm ll ll lm ll
358540 <nnxnp> np nn nn nn nn nn np nn nn nn np nn np np np nn nn nn np np nn np np nn np np nn np nn nn np nn np np nn nn nn nn nn nn nn nn np np np nn nn nn nn nn NP nn np nn np np nn nn nn nn np nn np np np np np np nn np np nn nn np nn nn nn np np np -- np nn nn nn nn np -- np np np nn nn np nn nn nn np nn nn np np nn np nn np np nn nn nn np np NP nn np nn nn nn nn nn nn nn np nn np np np nn nn np np nn np nn np nn nn np nn nn np nn NP np -- nn nn
117719 <lmxll> lm lm lm ll lm ll lm lm ll lm ll lm lm lm ll lm ll lm ll ll lm lm lm lm ll ll ll ll lm lm ll ll ll lm lm lm ll ll ll LL ll -- ll lm lm ll ll ll -- ll lm ll lm ll ll ll lm -- lm lm lm lm ll lm LL lm ll lm -- ll ll lm lm lm ll ll ll lm lm lm ll lm ll lm -- lm lm lm ll lm lm lm lm lm ll ll lm ll ll lm lm ll lm ll lm ll lm ll ll ll -- ll ll lm lm ll ll ll lm lm ll ll ll lm -- lm ll lm ll lm ll lm lm ll lm -- ll ll ll ll lm lm ll lm ll lm lm
123609 <lmxll> lm lm lm ll ll ll ll ll ll lm ll lm LM ll lm ll -- lm ll lm lm lm ll lm ll lm ll ll -- lm lm ll lm lm ll ll ll -- -- lm lm LM ll lm ll ll lm lm -- lm -- ll ll lm lm ll ll ll ll lm -- ll ll LM ll -- ll lm lm -- ll ll lm ll lm ll lm ll ll lm lm ll ll lm lm lm lm -- ll lm lm lm lm -- lm lm lm ll ll ll lm lm ll lm ll ll lm ll lm ll ll lm -- lm ll ll ll lm ll ll -- ll lm ll ll -- ll lm ll ll lm ll ll ll lm ll lm LM ll lm LM lm -- ll -- ll lm
324724 <abxcd> bc bc bc ac ad ac -- ac bd -- bd ad ac bc ac bd -- bd bc ac ad bd -- bd ad bc bd bc -- ad -- bd bd -- ac ad ac ac bd bd bc ad ac bc ac -- ad ad ad -- -- ad ac bd bc bc bc ad bd bd ac ad ad ad bc bd ac ad bd bd ad ac bc bd ad bc bd ad ac bc bc bc bd ad ac ac -- -- bc bd ac bc bc bc -- bd bc ac ac ac ad ac bc ac ad ac bc bd bc bc ad ac bc ac bc -- bc ad ac bc -- bc ad ac bc bd bd ac bc ad -- ad ad bd bd ad bd bd bd ac ad bd ac bd bc ad bc
226950 <lmxll> ll lm ll ll ll ll ll lm lm lm ll -- ll lm lm lm lm lm ll lm lm ll ll ll lm lm lm lm -- LL ll ll ll ll ll lm ll ll lm ll lm -- LL ll ll lm lm -- ll lm lm lm ll lm ll lm lm lm ll ll lm ll ll ll -- ll lm lm ll lm ll lm lm lm lm ll ll ll lm ll ll ll lm lm -- lm ll ll lm lm lm ll ll lm -- lm lm ll ll lm lm lm -- ll lm lm ll ll lm ll lm ll lm ll lm -- lm lm ll ll lm ll ll lm ll ll ll lm lm ll lm lm lm ll ll lm ll lm lm ll ll ll ll -- LL ll ll
213450 <nnxnp> np nn -- np nn np nn nn np np nn nn np nn np nn NP np np nn np nn nn nn np nn NP np -- np np np nn np np np np -- nn nn np -- nn np np nn nn nn NP nn np nn np nn nn nn nn np np np np nn np nn nn nn np np -- np nn np np np np np np nn nn np nn np np nn np np nn np np nn np nn nn np np np np nn np np nn np nn np nn np nn nn nn np np np np nn nn np np np np np nn nn np np nn np np nn np nn nn np np np nn nn nn nn np np nn np np nn nn nn np
1420 <nnxnp> np nn np nn np nn nn nn np nn np np nn nn np np np np np nn -- nn np nn np nn np np nn np nn nn np np nn np nn nn nn nn np nn -- nn nn nn nn nn nn np np np np nn np nn np nn np nn np nn np np nn np nn np nn np nn np np nn np nn -- np nn np np np np np nn np nn -- np nn np np nn np -- np np nn np np np nn np nn nn nn nn np np nn nn np nn np nn np np nn np np nn nn nn nn nn nn np np np np np nn nn nn nn np nn nn np nn nn np -- np nn nn np
112202 <nnxnp> nn np nn nn np nn -- nn nn np nn np -- np np nn nn nn np np nn nn nn np nn np np np nn nn np nn nn np np np nn nn np nn -- np nn nn nn nn np nn np nn -- nn np nn np -- nn np nn nn np np nn nn nn nn np np nn np np nn nn nn nn nn nn np np np np nn np np np nn nn np np nn np np np -- np np np nn np np np nn np nn -- np -- nn np nn np nn nn nn -- np nn nn nn nn np np nn nn np np nn np np nn np np nn np nn np nn nn np -- nn nn nn nn np nn np
216363 <lmxll> lm lm ll ll lm ll lm ll ll ll lm ll ll ll ll ll lm ll lm ll lm ll ll lm ll lm lm ll lm ll ll ll lm LM ll ll ll ll lm lm ll ll ll ll lm ll lm LM ll ll lm ll ll lm lm LM ll lm lm ll lm lm lm ll ll lm lm ll lm ll ll lm lm lm lm LM ll ll ll ll ll ll lm ll ll lm ll -- ll ll ll ll ll lm lm lm ll lm lm ll ll ll lm lm ll ll -- ll lm ll lm lm lm ll lm ll ll ll ll ll ll lm ll ll lm ll ll ll LM ll lm ll ll ll lm lm ll lm ll lm lm ll lm ll lm lm lm
80885 <lmxll> ll lm lm ll ll ll lm lm ll lm lm lm ll ll lm lm ll ll ll lm lm ll lm lm ll ll ll ll -- ll ll ll ll lm lm ll ll lm lm ll ll ll ll lm ll ll lm lm -- ll -- ll ll lm ll ll ll lm lm lm ll ll lm ll ll lm ll lm -- lm lm lm ll lm ll ll lm lm ll lm ll lm ll ll lm ll lm ll ll lm ll ll ll lm ll ll lm ll lm ll ll lm ll ll lm lm ll lm lm ll ll lm lm ll ll ll ll lm lm lm ll -- lm ll -- lm ll ll lm ll ll lm ll lm ll ll ll lm lm lm lm lm -- lm lm lm ll
351650 <nnxnp> -- nn nn nn np np np np np nn np np nn np nn nn np np np np np nn np nn np nn nn np NP -- nn nn nn nn np np nn -- np nn np np nn nn nn NP nn np nn np np -- nn np np -- nn nn nn nn NP nn np nn np nn nn nn nn nn np np nn nn np -- nn nn nn nn nn -- -- nn np np np nn np np np nn np np -- np nn np np nn nn np np np nn np np nn nn np np np np nn np nn nn nn np nn np np nn np nn nn np nn np nn nn nn np nn np np nn nn nn np np np nn np nn nn nn
354677 <nnxnp> np np nn nn np np np np np nn np np nn np nn nn np np np np np np NP nn np nn nn np np nn nn nn nn nn np np nn nn np nn np np nn nn np np nn np nn nn np np nn np np np nn nn nn nn np nn np nn np nn nn nn nn nn np np nn nn np nn nn nn np nn nn nn np nn np np np nn np np np np np np -- np nn np np nn nn np np np nn np np nn nn np np np np nn -- nn nn nn np nn np np nn np nn nn np nn np nn nn nn np nn np np nn nn nn np NP np np np nn nn nn
240784 <nnxnp> np nn nn nn nn nn np np np nn np nn nn np nn nn nn np nn -- nn np np np -- -- nn nn -- nn nn nn np nn nn np np nn np nn np nn -- nn np np nn np np nn NP nn np np np np np np nn nn np NP np nn np -- np np nn np np nn nn np -- nn nn np nn np np nn nn np np np np np nn -- np nn np -- NP np nn nn nn -- nn nn NP -- np NP np np nn nn nn nn np np np NP np nn nn nn nn nn np nn np NP nn nn np nn nn np np nn nn np np -- nn np np nn nn nn np nn nn
356524 <lmxll> ll lm lm lm lm lm ll lm lm ll lm lm lm lm lm ll lm lm ll ll lm lm lm ll ll ll lm lm -- lm ll lm lm ll ll ll ll lm lm lm -- -- -- lm ll ll ll ll -- ll lm lm lm ll lm lm lm lm ll ll lm lm -- lm -- ll lm ll ll lm ll ll lm lm ll ll -- lm ll ll lm ll ll lm lm ll ll ll ll ll ll ll ll lm lm LM lm ll lm lm ll ll ll lm lm ll lm ll ll ll lm ll lm ll ll lm ll ll ll lm ll lm lm lm lm lm ll ll ll lm ll lm lm lm ll lm lm lm lm ll lm ll ll ll lm ll lm
71966 <nnxnp> np np -- np nn np -- np np np nn nn nn nn np nn nn np nn np nn nn np np np nn nn nn nn -- np np -- np np nn nn nn np nn nn -- np np np nn nn np -- nn nn np nn np -- np np nn np nn np nn np nn np nn np np -- np nn np nn nn nn np nn np np np nn np nn np nn nn nn np nn np np nn nn -- nn nn np nn np nn nn np np nn nn nn np -- nn np np nn nn np -- nn nn np nn nn nn nn nn nn -- nn nn nn nn nn np np nn nn nn np nn nn np np -- np -- nn np nn np
189451 <nnxnp> nn nn nn nn NP nn np nn np -- nn np np nn nn nn nn nn nn nn nn nn -- nn nn NP np nn -- nn nn np np NP np nn np -- -- -- np -- -- np nn nn np np nn np np nn nn nn nn nn -- np nn np np np nn np nn np nn np np np nn nn nn nn nn nn np nn nn np np np np np -- nn np nn np nn np nn np -- nn nn nn np np np np np np np nn nn np nn np nn np nn np nn NP np nn nn nn np np NP nn np np np np np nn np nn np nn np -- nn np np np np np nn -- np nn np nn
93501 <lmxll> lm lm lm lm lm ll lm ll ll lm ll ll lm ll ll lm -- ll LM lm lm ll lm ll ll ll ll ll lm lm lm lm ll ll ll lm ll -- -- lm lm -- ll ll ll ll ll -- -- lm LM -- ll lm ll ll lm lm ll ll lm ll lm lm ll ll ll lm -- ll ll ll lm lm ll lm lm ll ll ll lm ll ll lm lm lm lm lm lm lm ll ll ll ll -- lm ll ll lm LM LM lm lm lm lm ll ll lm ll lm ll lm ll lm LM ll lm ll lm lm ll ll LM -- -- ll ll lm ll lm ll lm ll ll ll ll ll lm ll ll ll ll lm ll lm ll ll
329578 <lmxll> ll lm lm ll ll lm ll lm ll ll ll lm ll lm lm lm ll ll lm lm lm ll lm lm ll ll ll lm -- lm lm ll lm lm lm ll lm -- ll lm ll lm lm ll ll ll ll ll ll lm lm ll lm ll ll lm ll lm lm -- lm ll lm lm lm ll lm ll -- lm ll ll lm ll ll lm lm lm ll ll lm ll ll lm ll ll lm ll lm LM ll ll lm ll ll ll ll ll lm ll lm ll ll lm lm ll lm lm ll ll ll lm lm ll lm ll ll lm ll lm lm ll lm ll ll ll LM ll ll ll ll ll ll ll ll ll lm lm ll ll lm lm -- ll lm lm ll
13569 <nnxnp> np nn NP nn np np nn np nn nn nn NP np np np np nn np nn nn np np NP np nn nn nn np nn np np nn np np np nn nn nn np np np np nn nn nn np nn np np nn nn NP nn nn np np nn np nn nn nn np nn np np np nn nn nn np np nn nn np nn nn nn np np np nn NP nn np np nn np nn np nn nn nn nn np nn nn np nn np NP np np np np np nn np np NP nn nn np nn np np -- np nn np np np np nn NP nn nn np np np np np np np NP nn np np np np nn NP nn -- nn -- nn nn
321940 <nnxnp> nn np np nn nn nn nn np nn nn np nn np nn np np NP nn np nn nn -- np np np np nn nn nn -- np nn np nn nn np np nn nn -- np np -- np np nn nn nn -- nn np nn nn nn np np np np nn nn nn nn np nn np nn nn nn nn np nn np nn np -- nn np nn np np np np nn nn nn np nn nn np nn nn np NP np np np np nn np nn np nn nn nn np nn np -- np np -- nn np nn np -- np nn np np nn NP np nn np np np np np nn np nn nn np NP np nn np nn -- np np -- np nn nn nn
383767 <nnxnp> -- nn nn np np nn nn np np np np nn np nn nn -- -- np nn -- nn nn np np np np nn np np nn nn np np nn nn nn np np nn nn nn -- -- np np np nn nn nn nn np nn nn nn np nn nn np nn nn nn np np nn np np np nn nn nn np np nn -- nn nn np nn np np nn np np nn np np -- nn nn np nn nn np np np np nn nn nn nn np np nn nn np nn np nn np np -- -- np nn nn nn np np nn nn nn -- nn nn nn nn nn nn nn np nn np nn nn nn nn np np nn np nn np -- nn -- np np
670 <nnxnp> np nn nn nn np np np np np nn np np nn np nn nn NP np np -- np np NP nn np nn nn NP np nn nn nn nn nn np np nn nn -- nn np nn nn nn np np nn np np nn NP np nn np np np nn nn nn nn np nn np nn np nn nn nn nn nn np np nn nn np nn -- nn np nn nn nn np nn NP np -- nn np np np np np -- np -- nn np np nn nn np np np nn np np nn nn np np -- np -- NP nn nn nn np nn np NP nn np nn -- np nn np nn nn nn np nn np np nn nn nn np nn np np np nn nn nn
152425 <nnxnp> nn nn nn np nn nn np np nn np nn nn nn nn np np np nn np nn np nn np np np -- np np nn np nn np nn nn np np nn np -- np nn nn np nn -- np np nn -- nn -- nn nn np -- -- np nn nn nn nn nn nn nn nn -- np nn nn nn nn np np nn nn np -- nn np nn np nn np np nn nn nn -- np np nn np np -- nn nn np nn np nn np nn -- -- nn np -- nn np np nn np nn np nn nn nn nn np np nn np np np nn np nn np np nn np np np np np np np nn -- np np nn nn nn -- np --
58940 <nnxnp> np np nn np nn np np nn nn np np nn nn np np np nn np nn nn np nn nn nn nn np np nn nn nn np nn nn np np np nn nn np np np nn -- nn nn nn nn nn nn nn nn np np nn np np nn nn nn nn np -- nn np np nn np nn -- nn np nn np np nn np nn nn np np nn np nn nn nn np np nn np nn nn nn np nn np np np np nn nn np np np nn nn np np np np np nn nn np np np nn np np np nn nn nn -- nn -- nn np nn np nn nn nn np np nn nn np nn np np -- nn nn nn nn nn np
167932 <nnxnp> np nn np nn np np -- np np nn np nn nn nn nn np NP np np nn nn np NP nn NP nn NP np -- np nn nn np np nn np nn -- nn np np NP nn nn nn nn nn nn nn -- np nn np nn np nn np nn np np nn nn np np nn np np np -- nn nn np nn nn np nn nn np nn np nn nn np np np np nn np nn nn np np np NP NP np np nn np np np nn nn nn nn nn nn NP np np nn nn nn nn nn np np np np np nn np nn -- nn nn nn nn np np np nn nn nn nn np nn nn nn np nn np -- nn nn nn np
379503 <nnxnp> nn np np NP -- np np np nn nn np nn -- nn np np nn np -- np nn np nn nn NP nn np nn np NP nn nn nn np np nn np -- np nn nn -- nn nn nn -- nn np nn np nn np nn nn np np np nn np nn np np nn np nn np np nn NP NP np np np np nn np -- nn nn np np np np nn nn np NP nn nn nn np nn NP nn np np np nn np np nn np np np nn np np np nn np nn np nn np np nn np np np nn np nn nn nn nn np NP np nn nn NP nn NP np nn np np np nn np np nn -- nn -- nn nn
186528 <nnxnp> nn np np np nn nn np nn nn -- np -- np np nn nn nn nn np nn np np np nn nn nn nn np np np np nn np nn np np nn nn nn np nn np np nn np np nn nn nn -- nn np np np np -- nn nn np np np nn np nn np np np nn -- np np nn nn nn np np np np nn nn nn nn nn nn nn np nn np nn nn nn np nn nn np np nn np nn nn nn nn np nn nn np -- np nn np nn np -- np -- nn np np np nn nn np np nn nn nn np np np np np nn np nn np np np np nn nn nn np np np nn nn np
221764 <nnxnp> np nn np np nn nn nn np nn np np nn nn nn nn nn nn nn np nn np np nn NP np nn np nn nn np nn nn nn np -- np nn -- np np np nn nn np np nn nn np np np nn np nn np np np nn np nn np nn nn np nn np np nn np np np np np np nn nn nn nn nn nn np np np nn np nn np nn NP np np nn nn np np nn nn np nn nn nn nn np nn nn nn np np nn np nn nn nn np nn np np np nn np nn np nn nn np -- nn np nn nn np nn np nn np nn np nn NP nn nn np nn nn nn nn np nn
384990 <lmxll> ll ll ll lm lm lm ll ll lm ll lm ll lm ll ll ll lm ll LM lm ll lm LM ll ll lm ll ll -- lm ll lm ll ll lm ll ll -- ll lm ll -- ll ll LM lm lm -- ll -- LM -- lm ll ll lm ll ll lm ll ll lm LM lm lm lm lm ll -- ll LM lm lm ll ll lm lm ll lm ll lm ll lm ll lm lm lm ll ll lm ll ll ll ll ll ll lm ll ll ll ll ll ll ll lm ll ll lm lm lm lm ll ll lm ll ll ll lm LM lm ll ll LM ll ll lm ll LM lm lm ll lm ll ll ll lm lm lm ll ll lm lm -- ll lm ll ll
180000 <nnxnp> nn np nn np np nn np np nn np nn np nn nn nn np nn np np nn nn np np nn np np nn nn nn nn nn nn nn np nn np nn np nn nn nn -- -- nn np nn nn np NP nn nn nn nn nn nn -- nn np nn nn np nn np nn np np nn np np np np nn np np np nn np np np nn nn np np nn np np np -- nn np np np np -- -- np nn nn nn nn np nn np nn np NP -- np -- np nn np np np -- nn nn np nn nn np nn nn nn np -- nn np np np np np np nn nn nn np nn np nn nn nn nn nn NP nn np
362055 <hkxhk> HK hk hk hk hk hk hh hh kk hh hk -- -- HK hk hh hk hk hh hh HK hk -- hh -- hk kk kk -- hk kk hk -- hh hh hh hh HK kk hk hk -- kk kk HK hh hh hh -- -- kk hk kk hh hk hk hk hk hh hh kk hk hk kk hk -- kk hh hh HK HK hh kk hk hh hk hk kk hk -- hk hh hk hk hk hh hk hh hk HK hk kk hh HK hk hk hk hh hk hk hk hk hh kk hk HK hk hh hk hh hk HK kk hk hk HK hh hh hh hk hh hk kk -- kk kk hk -- hk kk hk hk kk hk hk hk hk kk kk hh hk hh -- kk hk hh hk
321088 <nnxnp> np nn nn np np np np nn np np nn nn nn np nn nn nn np nn np np nn nn -- nn -- np np np nn nn np nn np np nn nn NP np -- nn nn nn nn nn np np np np np -- np np np np np nn nn np np np np nn np nn np NP np np nn np nn np nn np np nn np nn nn nn nn np np np nn np np nn np np nn nn np -- nn nn np nn np nn np np np nn np np nn nn nn nn np nn np NP nn nn np nn -- np nn nn np nn nn nn nn nn np nn np np nn nn nn np nn np NP np nn nn nn np np np
92925 <lmxll> lm lm lm lm lm ll lm lm ll lm ll ll lm ll ll lm ll ll lm lm lm ll -- ll ll ll ll ll -- lm lm lm lm ll ll lm ll -- lm lm lm ll ll ll ll ll ll ll ll lm lm ll ll lm ll ll lm lm ll ll lm ll lm lm ll ll ll lm ll ll ll ll lm lm ll -- lm ll ll ll lm ll ll lm ll lm lm lm lm lm ll ll ll ll lm lm ll ll lm lm lm lm lm lm lm ll ll lm ll lm ll lm ll lm lm ll lm ll lm lm ll ll -- ll lm ll ll lm ll lm ll lm ll ll ll ll ll lm ll ll ll ll lm ll lm ll ll
176369 <nnxnp> np np np nn np np nn np np np np nn np nn np np np np np -- nn nn np np np np np nn -- np nn np nn nn nn nn nn np np np np -- nn np nn nn np np nn np np np nn nn np np nn np np nn nn np np np nn nn nn np nn nn nn np np np nn nn -- nn np np np nn np np np nn np np np np np np np np nn nn -- nn np np nn np -- np np nn np nn np nn np nn nn nn np nn nn nn nn np np nn nn np np np nn nn nn nn nn np nn nn np np nn nn nn np np nn nn nn -- nn nn
386929 <nnxnp> nn np np np np np np np -- nn np nn nn np np nn nn nn nn nn np np np nn nn np nn nn np np np np np nn nn nn np nn nn np np NN nn nn np nn np np nn np nn np NN np np -- np -- nn np np np np np np nn np nn nn nn np nn np nn nn nn np nn nn nn np nn np nn np np nn np -- nn np np nn np nn nn np -- nn np np nn nn np nn nn np np nn np nn nn nn np np np np nn nn np nn nn NN np np np nn nn np nn np -- np nn np np nn nn nn np -- nn -- np nn nn nn
385342 <nnxnp> nn np np np np np np nn nn nn np nn nn nn np nn nn nn nn nn np -- nn nn nn np nn nn NP np np np np nn np nn nn -- np np np nn nn nn nn nn np -- nn np nn np nn -- np NP np nn nn np np np np np nn nn np np nn nn nn nn np nn np nn np nn nn nn np nn np np nn nn nn -- np nn np np -- -- nn nn np nn np np nn nn nn np nn nn np np nn -- nn nn nn NP -- np nn nn nn np -- np -- NP np -- nn np np nn np nn np np -- np nn nn np nn np nn -- np nn nn nn
365068 <lmxll> -- lm ll lm ll ll ll ll lm lm lm lm ll ll lm lm ll lm ll lm lm ll lm -- ll lm ll ll ll ll lm ll lm lm -- lm ll ll ll -- lm lm lm lm lm lm lm ll ll lm ll ll ll ll lm ll ll ll lm lm lm lm ll lm ll lm ll ll lm ll ll ll ll lm lm -- -- ll lm lm ll ll lm ll lm ll -- ll ll lm lm ll ll lm ll ll lm lm lm ll lm ll lm lm lm ll lm lm lm lm ll ll lm lm lm -- ll lm ll lm lm ll ll lm lm -- -- lm ll -- ll ll ll ll ll lm lm ll -- ll ll lm ll ll ll ll lm
377680 <lmxll> lm ll ll lm ll ll ll ll ll -- lm lm lm lm ll ll ll ll -- ll ll ll -- ll lm ll ll ll lm lm lm lm lm lm lm ll lm -- ll lm lm -- lm ll lm lm ll -- -- ll ll ll lm ll ll ll ll ll ll lm lm ll lm ll lm lm lm lm -- lm lm ll lm ll ll lm ll ll lm ll ll lm lm ll lm ll ll lm lm ll lm ll lm lm lm lm lm lm ll ll ll lm lm lm ll ll lm ll ll lm ll lm lm lm ll ll lm ll lm lm ll ll lm lm -- ll lm lm ll ll ll lm ll lm ll ll lm lm lm lm ll ll -- lm lm lm lm
383914 <nnxnp> nn np np nn nn np np nn nn nn nn NP nn nn np nn nn nn nn -- np np nn nn nn nn np nn np np np nn nn np np np nn nn np np -- nn -- nn nn nn np np -- np nn NP nn np np np np nn np np np np nn np nn nn nn np nn np nn nn np nn np np -- np nn nn np nn nn np nn nn nn -- np nn np np nn nn -- nn np np np np nn nn np np nn np np np nn nn nn nn nn NP np np -- nn nn np -- np np np np np np np np nn np nn np np np np -- nn np nn np nn NP np NP nn nn
137440 <lmxll> lm -- ll ll ll lm ll lm lm lm lm lm lm lm ll lm ll lm ll lm lm ll lm ll ll ll ll ll ll ll lm lm lm lm ll ll lm ll lm ll lm -- ll ll ll LM lm ll ll ll ll -- lm ll lm ll ll ll lm lm lm ll ll lm lm ll -- ll ll ll ll ll lm lm lm ll -- ll lm lm ll lm LM lm ll ll lm LM ll ll ll ll ll lm -- ll ll lm lm lm LM lm ll lm ll lm ll ll ll lm ll lm lm lm ll lm lm ll ll lm lm lm lm lm ll lm ll ll ll lm LM ll ll ll ll lm ll ll lm lm ll ll lm ll ll ll lm
81580 <efxeg> ef ee eg fg fg ef eg eg ef ee eg ee fg fg eg eg -- fg ef ee eg ef eg eg ef ee fg eg -- fg fg fg ef ee eg ef ef -- eg ef fg -- -- ee ef fg eg ee fg -- ee ef eg ee ef ef fg ee ee ee fg fg eg ef FG ee ef eg ef eg ee eg fg ee ef fg ee ee ef ee fg eg ef fg eg ef ee ef ef eg ef ef fg eg -- ef ee ef ee fg fg eg -- fg eg eg -- eg eg fg ef eg ee ef ee -- fg ee ee ee ef eg ee fg eg ef -- ef eg ef ef ee fg ee fg ef fg eg eg ee eg eg -- eg -- ee fg
180711 <nnxnp> np np np nn nn np nn nn np nn np -- np -- np nn -- nn nn np np nn nn np nn nn np np np -- np np np -- np nn np -- np np np np NP np nn np np nn nn np NP NP np np np np np nn np np nn np np np nn -- np np nn nn nn np nn nn -- np -- nn nn np np nn nn np nn nn nn nn nn nn nn np nn np -- nn NP np np np nn NP nn np nn nn np nn nn nn np nn nn nn np nn np nn np -- nn np -- np nn np np nn nn nn nn nn nn np np np nn NP nn np np np -- np nn np nn
267986 <lmxll> ll lm lm lm ll lm lm ll ll lm lm LM lm lm ll ll lm ll lm ll lm ll ll lm ll ll ll ll lm lm lm ll lm ll ll lm ll ll -- lm lm lm -- lm lm ll ll lm ll -- lm lm lm lm lm lm ll ll lm ll ll ll lm lm ll lm lm lm -- ll ll lm ll lm lm ll lm ll ll lm ll ll lm ll ll ll ll lm lm ll lm lm lm lm LM lm lm lm ll ll ll ll -- lm lm ll lm lm lm ll lm lm lm ll LM ll lm ll -- ll ll ll -- ll ll ll ll ll ll ll ll lm lm ll ll ll lm ll lm lm lm LM -- lm ll ll lm
270124 <nnxnp> nn nn nn nn np nn np nn nn np nn np nn nn nn nn nn nn np -- nn np -- nn np np -- nn nn np nn nn nn np np nn nn -- -- nn np -- nn np nn np nn nn -- nn np nn nn np np np nn nn np nn nn nn np np nn -- nn nn nn np nn np np nn np nn np np nn nn nn np nn np nn np nn np np nn nn np np np np np nn np np np np np np np np np np np np np nn nn np nn nn -- nn np np np nn nn np nn nn nn nn np nn nn np np nn np nn nn np np nn np np -- -- nn nn np nn
356700 <lmxll> ll lm lm lm lm lm ll lm lm ll lm lm lm lm lm ll lm lm ll lm -- lm lm ll ll ll lm lm lm lm ll lm lm ll lm ll ll lm -- lm lm ll lm lm ll ll ll -- -- -- lm lm lm ll lm lm lm lm ll ll lm lm ll lm ll ll lm ll ll lm ll ll lm lm ll ll -- lm ll ll lm ll ll lm lm ll ll ll ll ll ll ll ll lm lm lm lm ll lm lm ll ll -- lm lm ll lm ll ll ll lm ll lm ll ll lm lm ll ll lm ll lm lm -- lm lm ll ll ll lm ll lm lm lm ll lm lm lm lm ll lm ll -- ll lm ll lm
354788 <nnxnp> nn nn np np nn nn nn nn nn np nn nn np nn np np nn nn nn nn nn nn nn np nn np np nn nn np -- np np np nn nn np -- nn np nn -- np np nn nn np nn nn np nn nn np nn np np np np np np nn np nn np nn np np np np np nn nn np np nn np np np nn np np np nn np nn nn nn np nn nn nn nn nn np -- nn np nn nn np np nn nn nn np -- np np np nn nn nn nn np nn np np np nn np nn nn np nn np np nn np nn np np np nn np nn nn np np np nn np nn -- nn np np np
119130 <nnxnp> nn np np np np np nn nn nn NP nn np NP np np nn np nn NP NP NP -- -- nn NP nn nn np np np nn np nn np nn nn nn -- nn nn nn np np np nn nn np nn -- nn nn np nn nn np np nn nn np np NP nn nn np nn np NP nn np nn nn np NP nn nn np -- nn np nn nn np np nn nn nn nn -- np np np np -- np nn nn np np np np np np -- np nn nn np nn np np np np nn nn np NP nn np -- np np np nn np nn -- np np nn np np nn nn np np nn nn np NP nn np np -- np -- np np
70035 <nnxnp> nn nn np nn np np nn np nn nn np np nn nn nn np nn nn np nn np nn nn nn nn nn np np -- np nn nn nn np nn nn np np nn NP np nn nn nn nn np nn np np np nn np NP np np nn nn -- nn np nn nn nn np nn NP np nn nn nn nn nn np nn np nn nn nn nn nn np NP np np np np np nn nn nn nn np np np np np nn np nn nn np np nn np nn np NP nn np nn nn np np nn NP nn np nn np np np np np nn np np np np np nn nn nn np np nn nn np np nn nn np nn np np nn np np
119537 <nnxnp> nn nn np nn np np np nn np nn np np np np np np np np nn nn np np nn nn nn np np -- -- nn nn nn nn nn np np nn -- -- nn np np nn nn nn nn nn -- nn NP NP nn nn np -- NP nn np nn nn nn nn np np np np nn nn nn np nn nn nn nn np nn nn nn nn nn np nn np nn np np nn np np nn np nn np np nn nn nn NP np np nn nn nn np nn np np np np nn np np np np np np nn nn nn np nn nn nn nn np np nn nn np nn nn nn np np np np nn nn np np np nn np nn -- nn np
170186 <lmxll> ll lm -- ll ll ll lm ll ll lm lm lm lm lm ll lm ll ll ll ll lm ll ll lm ll ll lm lm ll lm ll lm lm ll ll lm lm ll lm lm ll ll ll ll ll ll ll lm lm ll lm ll lm ll lm ll ll ll lm ll lm lm ll ll ll ll ll ll lm lm ll lm ll LM ll lm lm ll ll lm ll lm ll lm ll lm lm lm lm lm lm ll lm lm lm lm ll lm lm lm ll ll ll lm ll lm ll ll lm ll ll ll ll LM ll ll lm lm lm lm ll lm lm ll ll ll ll lm ll lm ll ll ll lm ll ll ll lm lm ll ll lm lm lm ll lm ll
3206 <lmxll> lm ll ll ll ll LM lm lm lm lm ll lm ll lm lm lm ll ll ll ll ll lm lm lm lm lm ll ll LM ll lm lm ll LM LM ll ll lm lm ll ll -- lm lm LM ll ll ll ll lm lm ll -- ll ll ll lm ll -- -- lm ll ll ll ll ll lm ll ll ll lm ll lm ll ll lm ll lm ll lm lm ll ll ll ll lm ll LM ll -- lm lm ll ll lm lm ll lm lm ll lm lm ll ll lm ll ll ll lm lm lm ll ll lm -- lm LM ll ll lm ll ll lm lm ll ll ll ll -- lm lm lm ll lm -- ll lm -- ll ll ll ll lm lm ll lm lm
138991 <nnxnp> np np nn nn nn nn np np np np np nn nn nn np nn np nn np np np nn nn np nn np nn nn np nn np np nn nn nn nn np nn -- np np -- nn np nn np nn np nn np nn nn np np np np nn np NP nn nn nn nn nn nn nn nn nn nn np nn np nn np np np nn nn np np np np np np nn np nn np nn nn np np nn np np np np nn np nn np nn nn np nn nn np np np nn nn np np nn np np np np np nn np np nn nn np nn nn np np np nn np nn nn np np nn nn -- np np nn np np np nn nn
324363 <nnxnp> np nn nn np nn np np np nn np np NP nn np nn nn NP nn nn nn np nn nn np nn -- nn nn np nn nn np nn np nn np nn np np np np nn -- np nn nn nn np np np -- -- nn np np np nn np NP nn np nn np nn np -- np nn np nn nn nn np np np nn np nn np np np nn np nn nn nn nn np np NP np NP nn np np np np -- nn nn nn nn np np np nn NP nn nn np nn -- nn np NP np np np nn np nn nn NP nn nn np nn np np np nn nn nn np np nn np np np np np np nn np nn nn nn
372901 <efxeg> ef ee EG ef eg eg eg ee eg eg fg -- ef ef ee EG ee ee fg EG ee ee -- ee ef -- eg ee ef fg fg ef ef ef ef eg ef -- eg ef ef eg ef ee ef -- eg fg -- -- ee eg fg ee eg eg eg ee eg fg fg eg ee ee fg ef -- fg -- ef ef ee -- eg ee ef eg ee ef ee ee fg fg eg -- eg eg -- ef ee fg eg fg -- -- fg fg ef eg eg eg ef -- ef ee ee -- ee eg fg eg ef ef fg eg eg ef eg fg fg eg ee fg fg eg eg ef -- ee ee eg fg eg ef eg ee fg ef ef fg eg EG ee fg ef ef fg
330246 <nnxnp> np nn nn nn nn nn np nn nn nn np nn np np nn -- nn nn np NP nn np np nn np np nn np -- nn np nn np np nn nn nn -- np nn nn -- np np np nn nn nn nn nn -- nn NP nn -- np nn nn nn nn np nn np np np NP np np -- np np nn nn np nn nn nn np np np nn np nn nn nn nn np nn np np np nn nn -- nn nn nn np nn nn np np nn np nn np np nn nn nn np np np nn np nn nn nn nn nn nn nn -- nn np np np nn nn np np -- np nn np nn nn np np nn np nn -- np nn nn nn
241747 <hkxhk> hk kk kk kk kk kk hk hh hh kk hh kk kk kk hk hh hk hh hk hk kk hk kk hh hk hh hh kk kk hk kk hk hh hk hh hk hh hk hh hh hh kk hk kk hk hh kk hh hh hk hh kk hk hk hk hk hh hh kk HK kk hk hk kk hh kk kk hk kk hh hh hk kk hk hh kk kk hk kk hh hk kk hk hk hh hk hk hk kk hk hk kk hh hk hh hh hk hk hk hk hk kk hk hk hh hh hk hk kk hk kk kk hk hh hk hk hk kk kk kk hk kk hh hk hk -- kk kk hh kk kk hk hk hk hk hk hk hk kk hh hk kk kk kk hk kk hk
93163 <lmxll> lm lm LM lm lm ll lm lm ll -- ll ll ll ll ll lm ll ll lm lm lm ll lm ll ll ll ll ll -- lm lm lm lm ll ll lm ll LM lm lm lm -- ll ll ll ll ll ll ll lm lm -- ll lm ll ll lm lm ll ll lm ll lm lm ll ll ll lm -- ll ll ll lm lm ll lm lm ll ll ll lm ll ll lm ll lm lm lm lm lm ll ll ll ll lm lm ll ll lm lm lm lm lm lm lm ll ll lm ll lm ll lm ll lm lm ll lm ll lm LM ll ll lm ll lm ll ll lm ll lm ll lm ll ll ll ll ll lm ll ll ll ll -- ll ll ll ll
95350 <lmxll> lm lm lm lm lm ll lm ll ll lm ll ll lm ll ll lm ll ll lm -- lm ll lm ll ll ll ll ll lm -- lm lm ll ll ll lm ll lm -- lm ll -- -- ll ll ll ll ll -- lm lm ll ll lm ll ll lm lm ll ll lm -- -- lm ll ll ll lm ll ll ll ll lm lm ll lm lm ll ll ll lm ll ll lm lm lm lm lm lm lm ll ll ll ll lm lm ll ll lm -- lm lm lm lm lm ll ll lm ll lm ll -- ll lm lm ll lm ll lm lm ll -- lm ll lm ll ll -- ll lm ll lm ll ll ll ll ll -- ll ll ll ll -- ll lm ll ll
339938 <lmxll> ll lm lm lm lm ll ll ll lm ll ll -- lm lm ll lm lm lm lm LM lm ll lm ll lm ll lm lm lm ll lm ll ll lm lm lm ll -- ll ll lm lm lm ll ll ll lm lm LM ll LM ll lm lm lm lm ll ll ll lm ll ll lm ll lm ll lm ll lm ll lm ll ll lm ll -- ll ll ll lm ll ll LM lm lm ll ll lm ll ll ll ll ll lm lm lm lm ll ll lm lm lm ll lm lm lm ll ll ll ll lm ll lm -- ll -- ll lm lm ll ll lm ll lm ll lm lm ll ll lm ll lm ll ll ll ll lm lm lm LM lm lm -- lm lm lm ll
189543 <lmxll> ll lm ll lm ll ll ll lm lm ll lm lm lm ll ll lm lm lm lm LM lm ll ll lm lm ll lm lm ll ll ll ll lm ll lm lm ll lm ll ll ll lm ll ll lm lm ll lm lm ll lm lm lm lm lm ll ll ll ll ll lm ll ll ll lm ll lm lm ll ll lm ll lm lm ll lm ll lm lm lm lm lm lm lm ll ll ll -- ll lm lm lm lm ll LM lm ll ll ll ll ll lm ll lm ll lm lm lm lm ll lm lm ll lm ll lm ll ll ll lm ll lm -- ll ll ll ll lm lm lm lm lm lm lm ll lm lm lm lm lm ll lm -- ll lm ll ll
225643 <nnxnp> nn nn nn nn nn nn nn np np np nn np np nn nn np NP np nn nn np nn -- nn np np nn nn -- nn np np np nn np nn np -- np nn nn -- NP nn np nn np nn nn nn nn nn np nn np np np nn np nn np np nn np nn nn np nn np nn nn np nn nn np np np np np nn nn nn np nn np nn nn nn nn nn np np nn np np np nn np nn np nn nn np np np nn np np nn np np -- nn np -- -- nn np nn nn nn np np NP nn np np np nn np np nn np nn np nn np nn nn np np np np np np nn np
275747 <nnxnp> nn np np nn nn np np np nn -- nn np nn nn np nn nn nn nn np np np nn nn nn -- np nn NN np np nn nn np np -- nn nn -- -- np nn np NN NN nn nn np np np nn -- np np nn np np np np NN nn nn nn np nn nn nn np np np nn nn np nn np np nn np nn nn np -- nn np nn nn np np np nn np np NN nn -- nn np np np np nn nn np np nn np nn np np nn nn nn nn -- np np nn nn np np np NN np NN np nn np np np nn np nn np nn np nn nn nn np np np nn -- -- nn NN nn
137330 <lmxll> ll lm lm lm lm ll LM ll ll ll ll ll ll ll lm ll -- ll lm ll ll lm ll -- lm lm lm lm -- lm ll ll ll ll lm lm ll -- ll lm ll ll lm -- lm ll ll lm lm lm -- lm ll lm ll lm lm lm ll ll ll lm LM ll -- lm lm lm lm lm LM lm ll ll ll lm lm lm ll ll lm ll ll ll lm lm ll ll lm lm lm lm lm ll lm lm lm ll ll ll ll ll lm ll lm ll lm lm lm ll lm ll ll ll lm -- ll lm lm ll ll ll -- ll lm ll lm lm lm ll ll lm lm LM lm ll lm LM ll ll lm -- ll lm lm lm ll
315100 <efxeg> eg ee ee fg eg ef FG fg ef fg ef ef fg eg eg fg ef ee ef ef ee fg eg ee ee ee ee ee ee fg fg fg fg fg fg ee ee -- fg fg ef ee ee ee fg fg ef ef -- ee ef eg -- ee eg -- fg ef ee eg eg ef ee fg ee ee ef fg ef ef eg ee ee eg ef fg ee fg eg fg fg fg FG fg fg ee eg ee eg fg fg ee ef eg eg eg ef -- ef ef eg ee fg fg eg eg -- ee eg ee ef -- eg ee -- -- ee ef ee ef ef ef -- eg ee ef fg ee ef ef ee ee eg fg ee ee fg fg ee fg -- ef -- fg fg ee ee
387862 <nnxnp> np nn np nn nn nn nn nn np np nn np np -- nn np np np np np np nn nn np np nn np np -- -- nn nn nn np np np nn -- np -- nn np np np nn np nn nn NP nn np nn np nn np np nn np NP nn nn nn nn nn nn np nn np np np nn np nn np np np nn np np np nn np nn np nn nn np nn nn np nn nn np np -- np nn np np nn nn np np nn np np np nn np nn np np np nn NP nn nn np np nn np NP np nn nn nn np np nn np -- nn nn np nn nn np np np nn np np -- nn np np np
66587 <nnxnp> np nn nn np np np np np nn nn np nn np np np np nn nn nn nn np np -- nn nn np nn -- np np nn np np nn np nn nn -- -- nn nn np np nn nn -- np nn nn np np nn np nn -- -- np np -- np nn nn nn nn nn nn np np np nn nn nn nn np np nn np nn np np np nn nn np np nn nn nn np nn nn nn np -- nn nn np np -- nn nn nn nn nn np np -- np nn nn np nn np nn nn np nn nn nn np nn nn nn np np np nn nn np np np nn np np nn nn nn nn np nn -- nn NP np np nn np
3082 <nnxnp> np nn np np np nn np np nn nn np -- np nn np np np nn -- nn nn np -- nn nn nn nn -- np nn nn nn np nn nn -- nn -- nn nn -- NP -- np np nn nn np nn nn -- -- np nn NP np np np np nn nn np NP nn np -- nn NP nn nn np nn nn np nn nn nn np np np np nn nn nn np np np np np -- nn np nn np nn -- np nn nn nn np nn np np np nn -- nn nn nn np np nn nn NP -- nn nn nn nn np np nn nn nn np nn np nn np nn np nn np np np np nn np nn np np -- nn nn np np
78492 <lmxll> lm ll ll lm lm lm ll ll lm ll ll ll -- lm ll ll ll lm lm ll ll lm ll ll lm lm lm ll lm lm lm lm lm ll ll lm lm -- ll lm lm lm lm ll lm lm ll ll ll ll ll ll ll ll lm lm lm ll ll ll lm lm ll lm lm ll lm ll lm ll ll ll lm ll lm lm ll ll lm ll lm ll lm lm ll lm ll lm lm -- lm lm lm ll lm lm ll lm ll lm lm ll lm lm ll ll lm ll ll lm lm ll ll lm ll lm lm ll -- ll lm ll ll lm ll lm lm lm ll lm lm ll lm ll lm lm lm ll ll ll ll ll -- ll ll ll lm
243937 <lmxll> lm ll lm ll ll lm ll ll lm ll lm ll lm ll ll lm ll ll lm -- ll ll lm ll ll ll lm ll ll ll lm lm ll lm ll ll lm lm ll lm lm ll lm ll ll lm ll lm ll ll ll ll ll ll lm lm lm lm ll ll lm lm ll lm lm lm ll lm ll ll ll ll lm lm ll lm lm lm lm lm ll lm ll ll ll ll ll lm ll ll ll ll lm lm ll ll ll ll lm ll lm ll lm ll ll ll lm lm lm lm lm ll ll ll ll -- ll lm lm lm lm lm -- ll lm lm ll lm lm lm lm ll LM ll ll lm ll lm lm lm ll lm lm lm ll lm lm
315274 <lmxll> ll ll ll LM ll lm lm lm lm lm lm lm lm ll ll lm lm ll LM lm ll -- -- ll ll ll ll lm ll lm lm lm lm lm lm ll ll -- lm lm lm LM ll ll lm lm lm LM -- ll -- ll lm ll ll ll lm -- ll ll ll lm ll lm ll ll lm lm lm lm ll ll ll ll lm lm -- lm ll lm lm lm lm lm lm ll ll ll ll lm lm -- lm ll ll ll lm lm lm lm ll ll lm lm ll ll lm ll ll ll lm lm ll ll ll lm ll lm ll lm lm lm ll ll ll lm ll ll lm lm ll ll -- lm -- ll lm LM ll lm lm lm -- lm lm ll ll
166694 <nnxnp> np np nn np np nn np nn nn np np np nn nn nn nn nn np np nn np np nn NP np np nn np nn np NP nn nn -- nn np np np NP np nn np -- np nn nn nn np -- np -- np nn nn np np np np nn np np np NP np nn nn np nn nn np np np np nn np np -- np np np np nn nn nn nn nn nn np nn np np nn nn np nn nn nn nn nn nn np np nn nn np np np nn np np nn nn np np np nn nn nn nn nn NP NP np np nn np np np np nn nn np -- nn np np nn np nn nn np np nn np NP np nn
385130 <nnxnp> nn np np np np np np nn nn nn np nn nn nn np nn nn nn nn nn np np -- nn nn np nn nn np np np np np nn np nn nn nn np -- np nn nn nn nn nn np NP -- -- nn nn nn np np NP np nn np np np np nn np nn nn np np nn nn nn nn np nn np nn nn nn nn nn np nn np np nn nn nn np np nn np np nn -- nn nn np np np np nn nn nn np nn np np -- nn nn nn nn nn np np -- nn nn nn np np -- np NP np np nn np np nn np nn np np np np nn nn NP nn np nn -- np nn nn nn
174529 <lmxll> ll lm ll ll ll lm lm lm ll ll ll ll lm lm lm ll ll lm ll -- LM ll lm lm ll ll lm lm lm ll lm ll ll lm lm ll lm ll LM ll lm lm LM ll ll lm lm ll -- ll ll ll ll lm lm ll lm lm lm lm ll lm lm ll lm lm lm lm ll ll LM lm lm lm lm lm -- lm ll ll ll ll lm ll ll ll ll ll lm lm ll lm ll lm ll ll lm lm ll lm lm lm LM lm ll ll lm ll ll ll lm lm lm lm ll lm lm ll ll ll ll lm -- lm ll ll lm lm ll ll lm ll lm ll lm ll ll ll lm lm lm lm LM lm -- lm ll
177529 <nnxnp> -- nn nn np -- nn np nn nn nn nn np nn np nn nn -- nn nn nn np np nn nn nn nn nn np np nn np nn np nn np np nn -- nn nn nn nn NP nn NP NP nn -- -- nn nn -- np np np np np nn nn np np nn nn np np np np nn np np np nn nn nn np np np np nn nn nn np nn nn np np nn NP nn nn nn nn np np np np nn np nn nn np nn np nn nn np NP np nn np nn np NP NP np np np np np nn nn np np nn nn nn np np np np np -- np np -- nn np np np -- np np -- np nn np np
95908 <efxeg> fg fg ef fg fg eg ef eg eg ef eg eg fg ee eg fg eg ee ef -- EF ee fg eg ee ee eg eg fg fg ef fg ee eg ee -- eg fg -- fg fg -- eg ee ee ee ee ee eg fg -- -- eg fg eg eg fg ef eg eg ef eg fg ef ee -- ee fg eg ee eg eg fg fg eg fg fg ee eg ee ef ee ee ef -- fg fg fg ef -- ee ee ee ee ef ef eg ee fg ef fg fg ef fg ef ee eg ef ee fg eg -- eg fg -- ee fg eg fg fg ee eg EF ee fg ee ee fg eg ef ee -- eg eg eg eg ee ef eg eg eg eg fg ee -- ee ee
97109 <nnxnp> np nn nn nn np np nn -- np nn np np np nn nn np np nn nn np nn nn nn np nn nn np -- nn np nn np nn np nn np nn -- np nn nn nn np nn nn -- nn -- np np nn np np -- np -- np nn np np nn nn nn nn np np nn np nn nn np np np np np np np nn np np np nn nn nn nn -- nn np nn np nn nn nn nn np np np -- np nn nn np nn nn -- nn -- nn -- np np nn np np -- nn np nn nn np nn np nn np -- nn nn nn -- -- nn np np np np np np nn np np np np nn np np nn nn
282620 <lmxll> ll lm lm lm ll ll lm lm ll -- ll ll ll lm ll lm lm ll ll lm lm lm -- ll lm ll ll lm lm ll ll ll lm lm lm lm ll -- lm lm lm -- ll ll ll lm lm lm ll lm -- ll ll lm ll ll lm lm -- ll ll ll lm ll ll -- lm lm -- ll ll ll lm ll ll lm lm ll ll ll ll ll ll lm lm -- ll lm lm -- lm ll lm lm ll ll lm lm lm lm lm ll lm ll lm lm ll ll ll ll lm ll -- -- ll ll lm ll -- ll lm -- -- lm lm ll ll lm ll -- ll lm lm ll lm ll lm lm ll lm lm ll -- ll ll ll lm
352781 <lmxll> ll lm lm lm ll lm lm ll ll lm LM -- lm lm ll ll lm ll lm ll lm ll ll lm ll ll ll ll ll lm lm ll lm ll ll lm ll -- ll lm lm LM ll lm lm -- ll lm ll ll -- lm lm lm lm lm ll ll lm ll ll ll lm lm LM -- lm lm ll ll ll lm ll lm lm ll lm ll ll lm ll ll lm ll ll ll ll -- lm ll lm -- -- lm lm lm lm lm ll ll ll ll ll lm lm ll lm lm lm -- lm lm lm ll lm ll lm ll lm LM ll ll ll lm ll ll ll ll ll ll ll lm lm ll ll ll lm ll lm lm -- lm ll lm ll ll lm
177194 <nnxnp> np nn -- nn np nn nn nn np nn np np -- np nn nn np nn nn NP np nn nn nn nn nn -- np -- np np np np np nn nn nn -- np nn np -- np np -- -- -- np nn np -- np nn np np -- np nn np np NP np nn np -- nn np nn nn NP nn nn nn nn np np nn np nn nn np nn np nn np nn nn np np nn nn nn nn np nn nn np np nn np nn np nn nn np NP nn np nn nn np np nn nn nn NP NP nn np nn nn -- -- nn nn nn nn nn nn nn np nn nn np np nn np np nn nn np np -- np nn nn nn
296508 <lmxll> -- ll lm ll lm ll ll lm lm LM LM -- lm LM LM lm lm ll lm -- ll lm ll lm lm ll lm ll ll ll ll ll -- lm ll LM ll lm ll lm lm -- lm lm lm ll ll ll lm lm ll lm ll lm ll lm ll lm lm ll lm lm lm lm ll ll lm lm ll lm ll ll lm ll ll LM -- lm lm ll lm ll lm ll lm ll ll lm ll ll lm ll ll ll -- ll lm lm lm lm lm lm -- lm lm ll lm lm ll lm LM lm ll lm ll ll ll ll -- ll ll ll lm lm ll lm -- ll lm ll lm ll ll lm ll lm ll lm lm ll ll lm ll lm ll ll lm
247060 <lmxll> lm ll ll lm lm lm ll ll lm ll ll ll lm lm ll ll -- lm lm ll ll lm ll ll lm lm lm ll lm lm lm lm lm ll ll lm lm -- ll lm lm lm lm ll lm lm LL -- -- ll ll lm ll ll lm lm lm ll ll ll lm lm ll lm lm -- lm ll lm ll -- ll lm ll lm lm -- ll lm LL lm ll lm lm ll lm ll -- lm ll lm lm lm ll lm lm ll lm -- lm lm ll lm lm ll ll lm ll ll lm lm ll LL lm lm lm lm ll ll ll lm ll ll lm ll lm lm lm ll lm lm ll lm ll lm lm lm ll ll ll ll ll -- ll lm ll --
316336 <lmxll> lm lm ll ll ll lm lm lm lm lm lm ll ll ll ll lm ll lm lm ll lm lm -- ll -- lm lm lm -- -- lm ll ll ll lm lm lm lm ll lm lm ll lm lm ll lm lm lm lm -- lm ll lm lm lm ll lm lm lm -- lm lm ll lm ll -- ll ll ll ll lm lm lm lm lm lm ll ll ll ll ll ll lm ll ll lm lm lm lm ll ll lm lm ll ll ll ll lm lm ll ll ll lm ll lm ll lm ll lm ll ll ll ll lm lm lm ll ll lm lm ll LL -- lm ll ll ll ll lm lm ll lm ll lm lm ll lm lm ll ll ll ll -- lm lm lm lm
241458 <lmxll> ll ll ll ll ll ll ll lm lm ll lm ll ll ll lm lm lm lm lm lm ll ll ll lm lm lm lm -- ll lm ll lm lm lm lm ll lm lm lm lm LM ll lm ll ll -- ll -- -- ll lm ll ll ll lm ll lm lm -- lm ll ll ll ll LM -- ll ll ll lm lm lm ll ll lm ll ll ll ll lm ll ll lm ll lm ll ll ll ll lm lm ll lm ll lm lm lm lm lm lm lm ll ll lm lm lm lm ll ll lm ll ll ll lm lm ll ll ll ll ll lm ll lm lm ll ll ll LM lm ll ll ll ll lm lm ll ll lm ll lm lm ll ll ll ll ll lm
358749 <lmxll> lm ll ll ll ll ll lm ll ll -- ll ll ll ll ll lm ll ll lm lm ll ll ll lm lm lm ll ll ll ll lm ll ll lm lm lm lm ll ll ll ll lm ll ll lm lm lm lm -- lm ll ll ll lm ll ll ll ll lm lm ll ll lm ll lm ll ll lm -- ll lm lm ll ll lm lm ll ll lm lm ll lm lm ll ll lm lm lm lm -- lm lm lm ll ll ll ll lm ll ll lm lm lm ll ll lm ll lm lm lm ll lm ll lm lm ll lm lm lm ll lm ll ll ll ll ll lm lm lm ll lm ll ll ll lm ll ll ll ll lm ll -- lm lm ll lm ll
385123 <nnxnp> nn np -- np np NP np nn nn nn np NP nn nn np nn nn nn nn nn np np nn nn nn np nn nn np np np np np nn np nn nn -- np np np -- -- nn nn -- np np -- np nn np nn np np np np nn np np np np nn np nn nn np np nn nn nn nn np nn np nn nn nn nn nn np nn np np nn nn nn -- np nn np np nn nn nn nn np np np np nn nn nn np nn np -- np nn nn nn nn nn np np np nn nn nn np np np -- -- np NP nn np np nn NP nn np np np np nn nn np nn -- nn nn np -- nn nn
84125 <nnxnp> np np nn np np np np nn np nn nn nn nn np nn nn np NP np np nn -- nn nn nn np nn nn np nn -- np np nn nn nn np nn np -- nn np np np nn np np np -- nn np nn nn np nn np nn np np np nn np np np np -- np np nn nn nn nn nn np np nn np nn np np nn np np np np np np np np nn np nn np np -- np np np np nn np nn nn nn -- nn np np nn nn nn nn nn nn np nn np np np np np nn nn nn np NP np np nn np nn nn np nn np np nn nn nn nn np nn nn np nn nn nn
383939 <nnxnp> nn np -- nn nn np np nn nn -- nn np nn nn np nn nn nn nn nn np NP nn -- nn nn np nn -- NP np nn nn np np np nn -- -- -- np -- -- nn nn nn np -- np np nn np nn np np NP np nn -- np np np nn np nn -- nn np nn np -- nn np nn np np nn np nn nn np nn nn np nn nn nn np np nn np np nn nn nn nn NP np np np nn nn NP np nn np NP np nn nn nn nn nn np np np nn nn nn np np np np np np NP np np np nn np nn np np np np nn nn np nn np nn np np NP nn nn
380507 <efxeg> ef eg fg eg eg eg eg eg ef ee fg ee fg ee eg fg ee fg eg fg ee eg ef ee eg ee fg ef -- -- ee ef ee fg fg ee eg eg fg ef ee eg -- ee ef eg ee fg -- fg fg fg ee ee eg -- fg ee fg ee fg eg ee eg ef eg fg ef eg eg eg fg fg fg ee fg -- ef ef fg eg eg eg ee ee eg fg -- ee eg fg ee fg eg eg eg eg ef fg fg ee -- fg ef ee fg eg fg ee eg ef -- ef ee -- -- fg fg eg ee fg ef ef ef ef -- eg fg ef -- fg ee eg eg ee eg fg fg ef fg eg ee -- ef ef ee ef
230997 <nnxnp> nn nn nn nn np nn np nn np np np NP -- nn nn np np np nn nn np NP np np np nn np nn -- np nn np np NP nn np nn np np np nn nn -- nn nn np np np np np -- np nn np nn np nn np np np nn np np nn np np nn np -- np np nn nn np np nn np np nn nn np nn np np nn nn np np nn NP nn nn nn np np NP nn nn nn nn NP nn nn nn np nn np np nn nn np nn nn nn np nn nn np nn nn np nn np -- nn np np nn nn np np np np np np np np np nn nn np np -- np nn np nn
153662 <abxcd> bc ad bd ad ac bc ad ad ac ac bd bd bd ad bc bc bd ad ac bc bc -- bc ad ad bc bc -- -- bc bd bd ac bd bd bd bc bd bd ac -- ac bc bd bc ad ad -- -- bc -- ac bd ad ac -- ac ac ad ac bd bd ac ac bd -- ac bd ad bd ad bc ad -- bd ad ac bc bc ad bd ad -- ac bd bc ad bd bc bc bd bc ad -- ad ad bc ad ad bd ac ad ad ad ad bd ac bc bc ac ad -- bd ad ac ad bd ac bc ad bc ad ac -- bd ad bd ad bc ac bc bd bc ac ac ac bc bd bd ac ac ac bc ad ac bd ac
62424 <lmxll> ll lm ll lm lm ll lm ll ll ll ll ll ll lm -- lm -- ll ll ll lm lm lm ll lm ll lm lm -- lm ll ll lm lm lm lm lm -- -- -- lm ll lm ll ll ll lm ll -- ll -- lm lm lm ll ll lm lm ll ll -- lm lm ll lm lm -- ll ll lm ll lm lm ll lm ll ll ll ll lm ll lm lm lm ll ll lm lm ll ll ll ll ll ll lm lm lm ll lm ll ll ll lm ll lm lm ll lm ll lm ll lm ll ll -- lm lm lm lm lm ll ll -- ll lm ll ll lm lm ll ll ll ll ll lm ll ll ll ll lm ll ll -- lm ll lm ll
256634 <lmxll> ll ll ll ll lm lm ll lm lm ll lm lm lm lm lm lm ll ll lm ll ll ll LM lm lm ll ll lm -- lm lm lm ll ll lm lm ll ll ll -- lm lm lm lm lm lm ll ll lm lm lm lm ll ll lm lm lm ll ll lm ll ll lm lm ll lm lm ll -- lm lm lm ll lm lm lm ll ll lm ll lm lm -- ll ll lm ll ll ll ll ll ll lm ll ll ll ll ll ll lm ll lm lm ll ll lm lm ll ll lm ll ll lm ll lm lm ll ll ll lm lm lm ll ll ll LM ll lm ll lm lm -- lm ll lm ll ll ll ll lm ll ll -- lm ll ll ll
137831 <nnxnp> np np nn nn nn nn np nn np np np NP nn np np nn np nn nn np nn np np nn nn NP nn np np nn np np nn nn nn nn nn -- nn nn np -- nn np nn np nn NP -- np np nn np np np -- np np np nn nn nn nn nn nn nn nn nn nn np nn np nn np np nn nn nn np np np np np np nn nn nn np nn nn np np nn np nn nn np nn np nn np nn nn np nn nn np np np nn nn nn np nn np NP np np np nn np nn nn nn nn nn nn np np np nn np nn nn np np nn nn np nn nn np np np np nn nn
335469 <nnxnp> np np nn nn np np nn np nn nn np nn nn np np np nn nn np np np nn np nn np nn nn nn -- -- nn np np nn nn nn nn NP np np nn np -- nn np np nn np np nn nn np nn nn np NP nn np np np nn np np np np -- nn np np nn nn np nn np nn np NP np nn nn nn nn np np NP nn nn NP nn nn nn np np np -- nn nn np np np nn nn np np np np np np nn np nn nn nn np np nn nn nn np nn nn nn -- NP nn np nn nn nn np nn nn nn np np nn np -- nn NP np nn nn np np nn nn
190510 <nnxnp> nn nn np nn np nn nn nn np -- np np np nn nn nn -- nn nn np np nn np nn nn nn nn np np np np np np nn nn nn nn -- -- nn np -- np np np np np np nn np nn -- nn np np nn np nn np np np np nn np -- nn np nn nn np nn nn nn nn np np np np nn nn np nn np nn np np nn np np nn nn nn nn np nn nn np np nn np nn np nn nn np np nn np nn nn np np nn nn nn np np nn nn nn nn np -- nn nn nn nn nn nn nn np np nn nn np nn np -- nn nn np np -- nn nn nn nn
376935 <nnxnp> nn nn np np np np nn np np np nn np nn nn nn np np nn np np nn nn nn nn nn nn nn nn np -- np nn nn nn nn np nn -- nn nn nn -- nn nn nn np np nn NP np np NP nn nn np np np nn nn np np np -- np nn NP np np np np nn np np np nn nn np np nn np nn np np np np np np nn nn np np np np np nn nn nn nn np nn np nn nn nn np nn np nn np nn nn np nn np nn np nn np np np -- nn NP np np nn -- nn np np np np nn nn np nn np nn np nn np np -- nn nn np np
4691 <nnxnp> nn nn nn np np nn np nn nn nn np np nn np nn nn nn np nn np np np nn nn nn nn np np NP nn np np np nn nn nn np np nn np nn -- np nn nn nn np np nn nn nn nn np np np np np nn nn nn nn nn nn nn nn np np nn nn np np nn nn np nn nn nn nn nn nn np nn np nn nn np nn nn nn np nn np nn np NP np np np nn nn nn np nn np np np np np np np nn nn nn np np nn nn nn np np nn np nn np np nn np np nn np nn np np nn nn np nn nn nn nn np nn nn nn nn np np
323523 <nnxnp> np nn -- np nn np np np nn np np np -- np np nn np nn nn nn np nn nn np nn nn nn nn nn np nn np nn np nn np nn -- np np np nn nn nn nn nn nn np np nn -- nn nn np np np nn nn -- np np nn np nn np nn np nn np np nn nn np nn np nn np np np np np np np np np nn nn np np np np np nn np np np np nn -- np nn nn np np np nn -- nn nn np nn nn nn np -- np nn np nn np nn nn np NN nn np np np np -- nn np nn np np nn np np np np np np -- np nn nn nn
273441 <efxeg> fg -- eg fg fg ee eg fg ef -- eg ee eg ee fg fg eg ef ee -- ee fg ef ee ee ef ef ef eg ee ee ef eg ef ef ee ef ef ef ee ee -- ef eg eg ef ef eg -- ee -- ee eg ee eg eg fg fg eg ef ef fg -- ee eg eg ee eg ef ef eg ee ef -- ee ef -- eg fg eg fg ef ee ef eg fg fg eg fg ef ee eg ee -- ee ee fg ee ef ef fg ef fg eg eg ef eg ee ee ef eg -- ee ef eg ef ee ef ee ef fg fg ef fg ef fg ef FG ef fg ef eg -- fg fg fg eg ee eg ee eg eg fg ee ef fg eg
117152 <nnxnp> nn np nn nn np nn nn nn nn np nn np nn np np nn np nn np np nn nn nn np nn np np np nn np np nn nn np np nn np -- np nn nn np nn nn nn nn np nn -- -- np nn np np -- -- nn np nn nn nn np nn nn nn nn np np -- np NP nn nn nn nn nn -- np np np np nn np np np nn nn NP np nn nn np np np np np np np np np np nn np nn nn np -- -- np nn np nn nn nn np np nn nn nn nn np np nn nn np NP nn np np nn np np np np nn np nn -- np np -- np -- nn np nn np
355050 <nnxnp> nn nn -- np nn nn nn nn nn np nn nn np nn np np nn nn nn nn nn nn nn np nn np np nn -- np np np np np nn nn np np nn np nn -- np np nn nn np nn nn np nn nn np nn -- -- np NP np np nn np nn np nn np np np -- NP nn nn np np nn np NP np nn np np np -- np nn nn nn np nn nn nn nn nn np -- nn np nn nn np np nn -- nn np nn -- np np nn nn nn nn np -- np np np -- np nn nn np nn np np nn NP nn np np np nn np nn nn np np np nn nn nn -- nn np np np
95725 <efxeg> ef ef fg ef ef ee fg ee eg fg ee ee ef eg ee ef ee eg fg fg fg eg ef ee eg eg ee ee ef ef fg ef eg ee eg ef ee ef ee ee ef -- ee eg eg eg eg eg ee ef ef ee ee ef eg eg ef fg ee ee fg ee ef fg eg ee eg ef ee eg ee ee ef ef ee ef ef eg ee eg fg eg eg fg fg ef ef ef fg ef eg eg eg -- fg fg ee eg ef fg ef ef fg ef fg eg eg fg ee ef ee fg ee ef -- eg ef ee ef ef eg ee fg eg ee eg eg ef ee fg eg -- ee ee ee ee eg fg ee ee ee ee ef ee -- eg eg
326668 <nnxnp> np -- np np np nn nn nn np nn np nn np nn nn np nn np np np nn np np nn np np np nn NP nn np np np nn np nn np nn -- nn nn np np np -- np np nn nn np nn -- np nn nn nn np np nn nn np np nn np nn np nn np np nn np -- nn np nn np np nn nn nn nn nn nn nn nn -- np nn nn nn nn nn np nn nn nn nn -- np nn np -- nn nn nn -- nn np np nn -- np -- nn np nn -- nn np nn np np nn np np nn nn nn nn -- np nn np np np -- nn nn nn np nn nn NP nn -- np np
319502 <nnxnp> np nn np np np np np np np nn np np np nn np nn nn np np np nn nn nn nn np nn nn np nn np np np nn np np np np np np nn nn -- nn np nn nn nn np -- nn nn np np np nn -- nn np nn np np np nn nn np nn np nn nn nn nn nn np nn np np np nn np np nn nn np nn nn nn nn np nn nn nn np nn nn nn nn np np np np nn np nn np nn np nn nn np np nn nn nn np nn np np nn np np nn np nn nn np np nn nn nn np np np nn np nn nn np np nn nn nn nn -- nn np np nn
266354 <hkxhk> kk hk hk hh hk hk hh hk kk hk hh HK hk HK hk kk hk kk hh kk hk hk kk hh kk kk hk -- -- -- hk kk hk kk HK hk kk -- kk hk hh hh kk -- hk HK kk -- kk -- hk hk -- hh -- hk kk hk hh kk kk hk hh hh HK hh hk hk kk kk kk hk hk hh hh kk hh hk kk hk kk kk hh kk hk hk kk hh hh kk hk hh hk hh hk hk hh hh hk kk hk kk hk hh hh kk hk hh hh kk hh hk hh kk hk kk hk hk hh hk kk -- hk hh kk kk kk hk kk kk hk hh hk hk kk kk hh kk HK hh HK HK -- hk -- hk hk
321101 <nnxnp> np nn nn np np np np nn np np nn nn -- np nn nn nn np nn np np NN -- nn nn nn np np np nn nn np nn np np nn -- -- np -- nn -- nn nn nn np np np -- np nn np np np np np nn NN np np np np nn np nn -- np np np nn np nn np nn np np nn np -- NN nn nn np np np nn np np nn np np -- NN np -- NN nn np nn np nn np np np nn np -- nn nn nn nn np nn np np -- nn np nn nn np nn nn np nn nn nn nn nn np nn np np nn nn nn np nn np np -- nn nn nn np np np
224862 <nnxnp> np np NP np np np np nn nn nn np nn nn np np nn nn nn np np nn np -- NP nn np np nn nn -- nn nn nn NP nn np np -- nn np np -- nn nn nn np nn np np -- -- nn nn np np np nn np nn np nn nn nn nn np NP np np nn np np nn nn np nn nn nn nn nn np np np nn np nn nn NP np np np nn nn np np np np nn -- np nn np np nn nn nn np nn nn np np np nn np nn np nn np nn np np np nn nn nn np NP nn nn np nn nn nn nn np nn np nn np np nn nn nn -- nn np np nn
375704 <lmxll> -- ll ll lm ll lm ll lm ll ll lm lm lm lm lm ll ll ll lm -- ll ll lm ll lm ll ll LL -- -- lm lm lm lm lm ll lm lm ll -- lm -- lm ll lm lm ll -- -- -- LL ll lm ll ll ll ll ll ll lm lm ll lm ll lm lm lm lm lm ll lm ll lm ll ll lm ll ll lm ll ll lm lm lm lm ll ll lm lm ll lm ll lm lm ll ll lm ll ll LL ll lm lm lm ll ll lm lm ll lm ll lm lm lm LL ll lm ll lm lm lm ll -- ll ll -- ll lm ll ll ll lm lm lm ll ll lm lm lm lm ll ll -- lm lm lm lm
141323 <efxeg> eg fg -- ef ef ee fg eg eg -- eg ee ee ee fg ee ef ee eg eg eg ef ef fg ef fg -- ee -- ef fg eg ee ef ef ef eg ee ee fg -- eg ef ef ef eg ee FG -- ef ee ef eg fg eg ef ef fg eg ee ee fg ee ee ee ef ef ef ef fg ef fg ee eg eg fg fg ef ee eg fg eg ee ef ef fg ee ee ef ee fg eg -- -- eg eg -- -- eg ee eg ee ef eg ef ee -- fg fg ee ef eg ee ee ef -- eg fg FG ee eg eg ee ee -- ef ee fg fg eg ee fg ef ee fg eg fg ef eg eg ef ef ee fg fg ee ee
114012 <nnxnp> nn np nn nn np nn np nn nn -- nn np nn nn np nn nn nn NP np nn np np np nn nn np np nn np np nn np -- np np nn np nn -- np -- -- -- nn nn np nn np np -- np NP nn np np np np np np np nn np nn np np np nn -- nn nn nn nn np nn nn np np nn np nn np nn np nn np np np np np nn np nn nn NP np np np nn np np nn np np np nn np np nn nn np nn np np np np np np np np np -- -- np nn np nn nn nn nn nn nn np nn np np nn nn np nn -- nn -- nn nn np nn
366932 <lmxll> lm ll lm ll lm lm lm lm ll -- ll ll lm lm ll ll lm ll lm ll ll lm ll -- lm ll lm lm lm lm ll lm ll ll lm ll lm -- lm lm ll ll ll ll ll ll ll lm lm ll lm lm lm lm ll lm lm lm ll ll ll ll lm ll lm ll lm lm ll lm lm lm lm ll ll -- lm lm ll ll lm lm ll lm ll lm ll -- lm ll ll lm lm ll lm lm ll ll ll lm ll lm ll ll ll lm ll ll ll ll lm lm ll ll ll lm lm ll -- ll ll lm -- ll ll ll lm ll lm lm lm lm lm lm lm ll ll lm lm lm lm ll lm lm lm lm ll
201277 <lmxll> lm lm ll lm ll lm ll lm ll ll ll ll ll lm ll ll ll ll lm lm ll lm ll lm ll lm lm ll ll lm ll ll lm lm -- ll lm ll lm ll lm lm lm lm -- ll lm ll -- ll LM LM ll ll lm lm ll lm ll ll lm -- ll ll lm ll lm lm ll lm ll lm lm lm ll ll lm lm lm lm ll ll ll ll lm lm ll ll lm lm ll lm ll ll -- lm LM ll lm lm ll lm lm ll lm lm lm lm ll lm lm lm ll lm lm ll lm ll lm ll lm lm -- LM ll lm lm ll lm ll lm lm ll ll lm lm ll lm ll ll ll lm -- lm ll lm lm
314028 <nnxnp> np nn nn np np nn np np nn np nn -- np np np np nn nn nn nn nn np np nn nn nn nn nn nn np np np np np np nn nn np np np nn NP nn nn np np nn nn nn nn nn np nn nn np nn np nn nn np np nn nn np nn nn nn np nn nn np nn nn np nn np nn np np np np np np np np nn np nn np np np nn nn np np np -- np nn nn np nn np np np np np nn np nn nn np np nn np np nn nn nn nn nn nn np np nn nn np nn nn nn nn nn np np nn nn np np np np nn nn np np np nn nn
340624 <lmxll> ll lm lm ll ll ll ll lm ll lm ll ll lm LM ll lm lm ll lm lm lm lm lm ll ll ll lm ll lm ll lm ll ll lm lm lm lm ll ll ll ll -- -- lm ll ll lm ll -- ll lm lm ll lm lm lm ll ll lm lm ll lm lm ll lm ll lm lm lm ll lm ll ll lm ll lm -- ll lm lm ll ll lm lm -- ll lm ll ll ll ll ll ll ll lm -- lm ll lm ll lm lm lm ll lm lm ll ll ll lm lm ll lm ll -- lm lm ll lm ll ll ll ll lm ll lm lm ll lm lm lm lm ll ll lm lm lm ll ll ll lm lm -- -- lm lm ll
275100 <nnxnp> nn np np nn nn NP np nn nn -- nn np nn nn np nn -- nn nn nn NP nn nn nn nn -- np nn nn -- np nn nn nn np np NP -- -- NP np -- np -- nn nn np NP -- np -- np np np nn np np np np np np nn nn np nn nn nn np np np nn nn NP nn np nn nn np nn nn np nn nn np nn nn nn NP np nn np np nn nn nn nn np np np np nn nn np np nn np nn np nn nn nn nn nn np np -- nn nn NP np np np np nn -- nn np np nn nn np nn np np np np nn nn np nn np -- -- np -- nn nn
61179 <nnxnp> nn nn nn nn np np np np np nn np np np nn nn nn nn nn np nn nn np np nn np nn np np nn nn nn nn np nn nn nn nn -- nn NP nn -- np nn nn np np NP nn -- nn nn np np np np np nn np nn np np np nn nn nn nn nn -- nn nn nn nn nn np nn np np np np np nn nn nn np nn nn nn np np nn nn nn np nn nn np np np np np nn np nn np np np nn nn nn np np np np np nn nn nn nn np np np np np np nn nn np nn np nn nn np np np np np np np np -- np np np np np np
151529 <lmxll> lm ll lm ll ll lm ll ll ll ll lm lm lm ll lm lm lm ll ll lm lm lm LM ll ll lm lm ll ll LM lm lm ll lm lm lm lm -- lm ll lm -- LM ll lm ll ll ll ll lm lm ll lm ll ll ll ll ll ll ll lm lm ll ll LM LM ll lm -- lm ll lm ll ll lm ll ll lm lm ll lm ll ll ll LM lm ll lm lm lm lm lm ll lm ll ll lm ll ll lm ll ll ll ll ll lm ll lm lm ll ll lm lm ll ll ll lm ll lm ll lm ll ll lm lm -- lm ll lm ll lm lm lm ll -- ll lm lm LM ll ll ll -- ll ll lm ll
308423 <nnxnp> nn np nn nn np np np np nn np np np nn nn nn nn -- nn np np nn nn nn np np np np nn np np nn nn np nn nn nn np np -- np np -- np nn np np nn np nn nn nn nn np np NP np nn nn nn nn nn np np nn np np np nn np np nn nn nn nn np NP nn nn np np nn np np nn nn nn np np nn np nn nn nn np NP np NP np nn np np np nn nn np nn np np nn nn np np nn np np nn nn nn nn nn np -- nn np nn nn np np np np np nn np nn np np np np nn nn np nn nn nn nn np np
179897 <nnxnp> np nn np nn nn np nn nn np nn np -- np np np nn np nn nn np np nn nn np nn nn np np np np np np np nn nn nn -- nn np np np -- np np nn np np nn -- np -- -- np np np NP np nn np np nn nn nn np nn -- np nn nn nn nn np nn nn -- np nn nn -- np np nn nn np nn nn nn -- np -- nn nn nn np nn nn np np np np nn np nn np nn nn NP nn nn nn np nn nn nn NP np np -- np np nn -- np np nn np np -- nn -- nn nn nn np np np nn -- nn nn np np np np nn np nn
337332 <nnxnp> np nn nn nn np np nn np nn nn np nn nn NP -- nn nn nn -- np np nn np nn np nn nn nn np nn nn np np nn nn nn nn np np np nn -- np nn NP NP nn np np nn nn np nn nn np np nn np np np nn np np nn np nn nn np -- nn nn np nn np nn np NP np nn nn nn nn np np np nn nn np nn nn nn np np np nn nn nn np np -- nn nn np np np np np np nn np nn nn nn np np nn nn nn np nn nn nn nn np nn np nn nn nn np nn nn nn np np nn np NP nn np NP nn nn np np nn nn
1592 <lmxll> ll ll LL ll lm lm ll ll ll -- lm LL ll lm lm ll ll ll -- ll lm ll -- ll lm lm ll lm -- ll lm ll lm lm lm lm ll LL lm ll ll LL ll ll ll ll ll -- ll -- lm LL lm lm lm ll ll ll lm ll lm lm lm lm ll ll lm lm ll ll ll lm lm lm ll lm -- ll lm ll lm lm ll ll LL lm lm lm lm LL ll ll ll lm lm lm lm LL lm lm lm ll -- ll ll ll lm ll lm lm ll ll ll lm ll ll ll lm lm ll lm lm ll lm ll ll lm ll lm lm ll lm ll ll ll ll lm lm ll ll ll ll ll lm ll lm lm
74072 <nnxnp> nn nn np -- nn np nn np nn np np nn -- np np nn np np nn nn np nn np np np nn nn nn -- nn np nn nn nn np nn nn -- np nn nn -- np nn nn np np nn np np -- -- nn nn np -- np nn -- nn nn np np nn np nn nn nn nn np nn np np nn nn -- nn nn nn nn nn np nn np np np nn nn np np nn np np np -- -- nn np nn nn np np nn nn np np -- np np nn nn nn -- np -- NN np nn NN nn NN np nn np np nn nn nn nn nn np NN np np np nn np nn np nn -- np -- np nn np nn
167687 <efxeg> ef fg ee eg ee ef -- ef ee eg ee ee fg fg fg ee ee ef ee fg eg ee ef fg ee -- ef -- -- ee fg eg ee ef fg ee fg -- -- ee ef ef fg eg eg -- fg ee -- ee ee eg ee fg ef -- ef FG ef ef eg fg ef ef fg ef ef ef ee eg fg ef fg fg ef fg eg ef fg ee eg eg ef ee -- ee eg ee fg fg ee ef ee ef ee ee ef -- ee ef ef fg fg fg eg eg fg ee ee ee fg fg -- FG eg ef ef ee ee ee eg ef fg fg eg eg fg fg ee ee ef eg fg eg fg ee eg eg FG ef fg ef ef fg eg fg ee
317046 <lmxll> ll ll lm lm lm LL ll ll ll ll ll lm lm lm lm ll lm ll LL lm ll ll ll lm ll LL LL ll LL lm ll lm lm lm ll ll ll ll lm ll LL -- LL ll lm ll ll ll -- lm ll lm ll ll ll -- ll LL ll lm ll ll lm LL lm ll lm lm lm lm ll ll ll ll ll ll lm lm lm lm lm lm LL lm lm ll ll ll ll lm lm ll LL lm lm lm lm LL ll lm lm lm LL lm ll lm ll lm ll lm lm lm lm ll ll ll lm lm ll ll lm lm -- ll -- lm lm lm ll ll lm LL -- ll ll lm ll ll lm lm lm lm -- ll ll ll ll
314622 <lmxll> -- ll ll lm ll lm lm lm lm lm lm lm lm ll ll lm LM ll lm lm ll lm -- ll ll ll ll LM -- lm lm lm lm lm lm ll ll -- lm lm lm ll ll ll lm lm lm lm ll ll lm ll lm ll ll ll lm lm ll ll ll lm ll lm ll ll lm lm -- lm ll ll ll ll lm lm -- lm ll lm lm lm lm lm lm ll ll ll ll LM lm ll lm ll ll ll lm lm lm lm ll ll lm lm ll ll lm ll ll ll lm lm ll ll ll LM ll lm ll lm lm lm -- ll ll LM lm ll lm lm ll ll ll lm ll ll lm lm ll lm lm lm -- lm lm ll ll
340444 <lmxll> lm ll ll lm lm lm lm ll lm ll lm lm ll ll lm ll ll lm ll ll ll ll ll lm lm lm ll lm ll lm ll lm lm ll ll ll ll lm lm lm lm ll ll ll lm lm ll lm ll -- -- ll lm ll ll ll lm lm ll ll lm ll ll lm ll lm ll ll ll lm ll lm lm ll lm ll lm lm ll ll lm lm ll ll LM lm ll LM lm lm lm lm lm lm ll ll ll lm ll LM ll ll ll lm ll ll lm lm lm ll ll lm ll lm lm ll ll lm ll lm lm LM -- ll lm ll ll lm ll ll ll ll lm lm ll ll ll lm lm lm ll ll -- ll ll ll lm
675 <nnxnp> nn np np np nn nn nn nn nn np nn nn np nn np NP nn nn nn -- nn nn nn np nn np np nn nn np np np np np nn nn np -- nn np nn nn np NP nn nn np -- nn -- -- nn np nn np np NP NP np -- nn np nn np nn np np np -- np nn nn np np nn -- np np nn np np np nn np nn nn nn np nn nn nn -- nn np nn nn np nn nn np -- nn nn nn np nn np np np nn nn nn nn NP np np np np nn np nn nn -- nn np np nn np nn np NP np nn np nn nn np np NP nn np nn nn nn np np np
225173 <lmxll> ll lm ll ll ll ll ll lm lm lm ll lm ll lm lm lm lm lm ll lm lm -- ll ll lm lm lm lm lm ll ll ll ll ll ll lm ll ll lm ll lm lm ll ll ll lm lm lm ll lm lm lm ll lm ll lm lm lm ll ll lm ll ll ll lm ll lm lm ll lm ll lm lm lm lm ll ll ll lm ll ll ll lm lm lm lm ll ll lm lm lm ll ll lm -- lm lm -- ll lm lm lm lm ll -- lm ll ll lm ll lm ll lm ll lm lm lm lm ll ll lm ll -- lm ll -- ll lm lm ll lm lm lm ll ll lm ll lm lm ll ll ll ll lm ll ll ll
233086 <nnxnp> np nn np np nn nn nn np nn np np nn nn nn nn nn nn nn np nn np np nn np np nn np nn nn np nn nn nn np np np nn -- np np np nn nn np np nn nn np np np nn np nn np np np nn np np np nn nn np nn np np nn np np np np np np nn nn nn nn nn nn np np np nn np nn np nn np np np nn nn np np nn nn np nn nn np nn np nn nn nn np np nn np nn nn nn np nn nn np np nn np nn np nn np np np nn np nn nn np nn np nn np nn np nn np nn nn np nn -- nn nn np nn
120175 <lmxll> -- ll ll lm lm lm lm lm lm ll lm ll -- lm ll -- lm ll lm ll ll ll -- ll lm ll lm lm -- ll LL lm ll ll lm lm lm LL -- -- ll ll lm ll lm -- ll ll -- ll -- lm lm ll lm -- lm -- lm ll ll lm lm ll lm lm lm ll -- ll lm lm ll lm ll lm ll lm lm ll ll lm lm ll ll ll ll ll lm LL ll ll ll -- ll ll ll lm lm lm ll ll lm ll lm lm ll lm ll lm lm LL ll ll -- lm lm ll lm lm lm lm ll lm lm lm lm ll lm lm ll lm lm lm ll lm ll ll lm ll -- ll lm -- lm lm ll
244571 <nnxnp> nn nn -- np nn np nn nn np nn np nn np np nn np nn np -- np np np np nn np np nn nn np nn nn nn np -- np np np np nn nn -- nn nn nn np nn -- np nn np np np nn nn nn nn nn nn nn np nn np np nn -- np -- nn nn np np nn np nn np nn nn np np nn np np np np nn np np nn np nn np nn np np np np nn np np nn nn np nn nn np nn np nn nn np nn nn nn nn nn nn np np np np nn np nn nn np np nn np np np nn nn np np nn nn nn np np np nn nn -- np nn np nn
110170 <nnxnp> nn np nn nn np nn nn nn nn nn nn NP nn np nn np nn np np np nn nn -- np np nn nn nn -- nn np nn nn np np np nn np np nn nn -- -- nn nn nn -- -- nn nn np -- np nn np nn np nn nn np np np nn nn nn -- np nn nn np nn np nn nn np np nn nn np nn np np np np np np nn np np nn np np np nn np np np nn np nn np nn np nn np nn nn np np np nn np nn np np nn np np nn nn nn -- NP nn np np nn np np nn nn np nn nn nn nn np nn np nn nn nn np nn np np np
146377 <lmxll> lm lm ll lm lm ll ll lm lm ll ll ll lm lm ll ll lm lm lm lm LM lm ll ll ll ll lm ll lm lm ll lm ll lm ll lm lm ll ll ll ll -- ll ll lm ll lm ll -- ll LM ll ll ll ll ll ll ll ll ll ll lm lm lm ll ll ll ll ll ll ll lm ll lm lm lm ll ll ll ll ll ll LM lm ll -- ll lm ll lm ll ll lm LM lm lm lm ll lm lm lm ll LM lm lm lm lm lm lm ll lm ll ll lm LM ll ll LM lm ll ll lm lm ll lm ll ll ll ll ll lm lm ll ll ll lm ll lm ll lm LM ll lm LM ll lm --
46487 <nnxnp> np np nn nn nn nn np NP np np np nn nn NP np nn NP nn nn np nn nn NP nn nn -- nn nn NP nn -- np nn nn nn nn nn -- np nn NP np nn np nn np nn np -- np np nn np np np np nn np np nn nn nn nn nn nn nn nn nn nn np nn np nn np np -- -- nn np np np np np np nn np nn np nn nn np np nn np np np NP nn np nn np nn nn np nn nn np np np nn nn nn -- nn np np np np np nn np nn nn nn np -- nn np np np nn np nn nn np np nn nn np nn nn -- -- np NP nn nn
362164 <nnxnp> np nn nn nn nn nn np nn np nn nn nn np np nn nn -- nn nn -- nn np np nn nn np np NP -- -- nn nn np nn nn -- nn -- NP -- nn nn np np -- nn nn nn np nn np nn np nn np np nn nn nn nn np nn np np np NP np nn nn np np nn np nn nn nn nn np np np nn nn nn nn nn nn -- nn np np np nn nn np -- nn nn np nn nn np np nn np nn NP np nn np nn nn np np nn np nn nn nn NP np nn nn NP nn np np np np nn np np nn np nn np nn nn nn np nn np nn -- np nn nn nn
276950 <nnxnp> np np nn nn nn np np np np np nn np np nn np nn nn nn nn NP np np -- nn nn NP np np nn np np np nn nn np np nn nn np -- nn -- np nn nn nn nn np nn np nn np np np np np nn np nn nn nn nn nn np nn nn np np np np nn nn np nn np np nn np np nn np nn nn nn nn np np np np np np np nn np nn nn np np np np nn nn np np nn nn np np np nn nn nn nn np -- np nn nn nn np nn nn np nn np -- np -- np nn np nn np nn np nn nn np np np np nn np nn nn nn np
192328 <nnxnp> nn nn -- np nn nn np nn nn nn nn np np np nn nn -- nn nn -- np np nn nn nn nn nn np np nn np nn np nn np np nn -- nn nn nn nn np nn np np nn -- nn -- -- nn np np np np np nn -- -- np nn nn nn np np np nn -- np np nn nn nn np np np np nn nn nn nn nn nn nn np nn nn nn nn nn np nn nn -- np nn np nn nn np nn np nn nn np -- np nn np nn -- nn np np nn np np np nn nn np -- nn nn nn np np np np np nn np nn np np np -- nn nn nn np -- np -- nn np
204349 <hkxhk> hk hk hh kk hk hk hh hk hk -- hh hh hk kk hh hh hk hh kk hk hh kk -- hk hk hk hk hh -- -- hk hk kk kk hh hh kk -- hk hh kk -- hk hk kk -- kk hh -- hk hk hk hh hh -- hk hh kk HK hk hk hh HK hh kk hk kk hk HK hk hk kk kk hk hk hh HK hk kk hk hh hh hk hk hk -- hh hh hk hk hk hk hk hk kk kk kk hh kk hk hh hk hk hh hk hk hk kk hh hk hk hk hh kk hk hh hk hh hk hh hk -- hk HK -- hk kk hh kk hk hk -- hh hk hk kk hh hk hh hh hk kk -- hk hk hk kk
274457 <hkxhk> hh hk hk hk hk hk kk hh hh kk hk kk hk hk hh hh hk hh kk hh hk hk hh hk hk hk hk hk kk kk hk hh hk hk hk hk hh HK hh hk kk hk hh kk hk HK hh hk -- -- kk HK hk kk kk kk hh hh kk hh hh hk kk kk hk kk hk hk hh hh hh kk hk hk kk hh kk hk hh hk hh hh kk hk hh hk hh -- kk hh hk kk hk kk kk kk kk kk hk hk hk hh hk kk kk hh kk kk kk hk hk hk kk hh -- hh hk hk kk hk hh hh hk hk hh hh hh hk hh hh hk kk hk hk hh hh kk hh hk kk kk hk hh hk hh hk hk
148574 <efxeg> ef fg ef fg eg eg fg ef eg fg eg ef eg eg ef fg -- ef ee ef ee -- eg ef eg ee fg eg eg -- ee ef ee eg eg ee ef ef ee fg ef fg ef fg ef -- ef ef ef eg ee fg ee eg eg -- fg ef ef ef ee eg -- eg ef ef eg ee ef fg fg ee ee ee ef ee fg ef fg ee ee ee ee ef ee ee eg ef ee ee fg ef ef -- fg fg eg fg eg eg ee fg eg fg ef fg ee eg eg ee fg fg -- eg ee fg ef eg ef eg eg -- fg eg ef ef ee ef ef -- -- ee fg fg fg fg ee ee ef fg ee ef ef ee fg eg ee
197652 <lmxll> LM ll lm ll lm lm LM lm ll ll ll ll LM lm ll ll -- ll lm ll ll ll -- ll lm ll lm lm -- lm ll lm ll ll lm ll lm -- lm lm ll ll ll ll ll ll ll -- -- ll lm lm -- lm ll lm lm lm ll ll ll ll lm ll lm ll lm lm -- lm lm lm lm ll ll lm LM lm ll ll lm lm -- lm ll lm ll lm lm ll ll lm lm ll lm lm ll ll ll lm ll lm ll ll ll lm ll ll ll ll lm -- ll ll ll lm lm ll lm ll ll LM -- ll ll ll lm ll lm lm lm lm lm lm lm ll ll lm lm lm lm ll lm lm lm lm ll
120748 <lmxll> lm lm lm ll ll ll ll ll ll lm ll lm lm ll lm ll ll lm ll lm lm lm ll lm ll lm ll ll -- lm lm ll lm lm ll ll ll LM ll lm lm lm ll LM ll ll lm lm -- lm ll ll ll lm ll ll ll ll ll lm lm ll -- lm ll ll ll lm lm lm ll ll lm ll lm ll -- ll ll lm lm ll ll lm lm lm lm LM ll lm lm lm lm ll -- lm lm ll ll ll lm lm ll lm ll ll lm ll lm ll ll lm lm LM ll ll ll lm ll ll ll ll lm ll ll ll ll lm ll ll lm ll ll ll lm ll lm lm ll lm lm lm -- ll ll ll lm
384582 <nnxnp> nn np np nn -- np np nn nn nn nn -- nn nn np nn nn nn nn nn np np nn nn nn nn nn nn -- np np np np np np nn nn -- -- np np -- np nn nn nn np np -- np nn np nn np np np np nn np np np np nn np nn nn np np nn nn nn nn np nn np np nn np nn nn np nn np np nn nn nn np np nn np np nn nn nn nn np np np np nn nn np np nn np np np nn nn nn nn nn np -- np nn nn nn np np np -- np -- np nn -- np nn -- nn np np np np nn nn np nn np nn nn np nn nn nn
37795 <lmxll> lm lm ll ll ll lm lm lm ll ll ll ll lm lm lm ll ll lm ll lm ll -- lm -- ll ll lm lm -- ll lm ll ll lm ll ll lm -- lm ll lm -- lm ll -- lm lm -- -- ll -- ll ll lm lm ll lm lm lm lm ll lm lm ll lm lm -- lm -- ll lm lm lm lm lm lm ll lm ll ll ll ll lm ll ll ll ll ll lm lm ll lm ll lm -- ll lm -- ll lm lm lm lm lm ll ll lm ll ll ll lm -- lm lm ll lm lm ll ll ll ll lm ll lm ll ll lm lm ll ll lm ll lm ll lm ll ll ll lm lm lm lm -- lm -- lm ll
236643 <nnxnp> nn nn np np nn np np nn nn nn nn nn np nn np -- nn nn np nn nn np -- nn np nn np nn nn nn nn np np nn np nn np nn nn -- -- nn nn np nn nn np nn nn -- -- np nn NN np np np nn nn np nn np -- np nn np nn nn np nn np np np np nn np nn nn nn np np np np NN nn nn np nn np np NN np np NN nn nn nn np np np np np NN nn np nn nn np np nn np np nn np -- nn nn nn np nn np np np np nn nn np nn np np nn nn np np np -- -- np -- nn np np np np np nn nn
118724 <lmxll> lm lm ll lm lm ll ll lm lm ll ll ll lm lm ll ll lm lm lm -- lm lm ll ll ll ll lm ll -- lm ll lm ll lm ll lm lm lm ll ll ll lm ll ll lm ll lm ll lm ll lm lm ll ll ll ll ll ll ll ll ll lm lm lm ll ll ll ll ll ll ll lm ll lm lm lm ll ll ll ll ll ll lm lm ll lm -- LM ll lm ll ll lm lm ll ll lm ll lm lm lm ll lm lm lm lm lm lm lm ll lm ll ll lm lm ll ll lm lm ll ll LM -- ll lm lm ll ll ll ll lm lm ll ll ll lm ll lm ll lm lm ll lm lm lm LM lm
144504 <nnxnp> -- nn np np np np np np np nn np nn np -- nn np nn nn nn nn np NP -- nn np nn nn -- -- np np nn nn nn np nn np -- nn nn np nn nn np nn np nn np -- np np np np np np nn np nn nn -- np np np np NP nn np nn NP nn np np nn nn nn nn NP nn np np np np nn np nn np nn nn np np np np nn nn nn -- nn nn nn np np np np np nn nn np np nn NP nn NP nn np nn np np np nn np np np NP np nn nn np np nn np nn nn np np nn np nn np nn np nn np -- nn nn np nn
308412 <nnxnp> nn np nn -- np np np np nn np np np nn nn nn nn nn nn np np nn -- nn np np np np nn np np nn nn np nn nn nn np -- np np np -- -- nn np np nn np -- np nn nn np np -- -- nn -- nn nn nn np np nn np np np NN np np nn nn nn nn np np nn NN np np nn np np nn nn nn np np nn -- nn NN nn np -- np np np nn np np np nn nn np nn -- np nn nn np np nn np np nn nn nn nn nn np -- nn np nn nn np np np np np nn np nn np np np np nn nn -- nn nn nn NN np np
283569 <nnxnp> -- nn np np nn nn nn np nn np nn np nn np nn np np nn np np nn nn -- np np -- nn np nn np nn nn np nn np nn np -- nn -- np np nn nn np np np np -- nn -- np nn np np -- nn nn np nn nn np nn np nn nn nn nn nn np np np np np np nn -- np np nn np np nn nn nn np nn np nn np np np nn np nn nn nn np nn np np np np np np nn -- nn np np np np nn nn -- np np np NP nn nn np nn -- nn nn nn nn nn np np np np np nn nn np np np NP -- nn nn np nn nn np
93500 <lmxll> lm lm lm lm lm ll lm ll ll lm ll ll lm ll ll lm -- ll lm lm lm ll lm ll ll ll ll ll lm lm lm lm ll ll ll lm ll -- -- lm lm -- ll ll ll ll ll -- -- lm LM ll ll lm ll ll lm lm ll ll lm ll LM lm ll ll ll lm -- ll ll ll lm lm ll lm lm ll ll ll lm ll ll lm lm lm lm lm lm lm ll ll ll ll -- lm ll ll lm LM LM lm lm lm lm ll ll lm ll lm ll lm ll lm LM ll lm ll lm lm ll ll LM -- -- ll ll lm ll lm ll lm ll ll ll ll ll lm ll ll ll ll lm ll lm ll ll
387991 <nnxnp> np nn -- nn nn nn nn nn np np nn np np nn nn np np np np NP np nn nn np np nn np np nn nn nn nn nn np np np nn -- np nn nn NP -- np nn np nn nn NP nn np -- np nn np np nn np -- nn nn nn nn nn nn np nn np np np nn np nn np np np nn np np np nn np nn np nn nn np nn nn np nn nn np np NP np nn np np nn nn np np nn np np np nn np nn np np np nn np np nn np np nn np np -- nn nn nn np NP nn np nn nn nn NP nn nn np np np nn np np NP nn np np np
62546 <lmxll> lm ll lm ll ll lm ll lm lm lm LM lm lm ll lm ll ll lm lm lm ll ll ll lm ll lm ll ll -- ll lm lm ll ll ll ll ll ll ll ll ll -- ll lm lm lm ll LM lm lm -- ll ll ll lm lm ll ll lm lm lm ll ll lm ll ll ll lm -- ll LM ll ll lm ll lm lm lm lm ll lm -- ll ll lm lm ll ll lm LM lm lm lm lm ll ll ll lm ll lm lm lm ll lm ll ll lm ll lm ll lm ll lm lm lm ll ll ll ll ll lm lm ll lm -- LM lm ll ll lm lm lm lm lm ll lm lm lm lm ll LM lm -- ll lm ll lm
384587 <nnxnp> nn np np nn np np np nn nn nn nn np nn nn np nn nn nn nn nn np np nn nn nn nn nn nn np np np np np np np nn nn nn np np np nn np nn nn -- np np np np nn -- nn np np np np nn np np np np nn np nn nn np np nn nn nn nn np nn np np nn np nn nn np nn np np nn nn nn np np nn np np nn nn -- nn np np np np nn nn -- np nn np np np nn nn nn nn nn np NP -- nn nn nn np np NP np -- np np nn np np nn np nn np np np np nn nn np nn np nn nn np nn nn nn
93117 <nnxnp> nn np nn np np np nn np nn nn nn -- np nn np nn np np np nn np nn np np nn nn np nn -- nn nn np np np nn nn np nn nn np np -- np nn np nn np nn nn -- np np np np np np np nn np np nn np np nn nn -- nn np np nn np np np np np np np np nn nn nn nn nn nn nn np np np nn np nn nn nn np nn -- nn nn np nn np np nn np nn nn np np nn np np np np -- nn nn nn np np np nn nn nn nn -- nn nn np np nn nn nn np np nn np nn nn np nn nn nn -- np nn np nn
144914 <nnxnp> nn nn np np np np np np np nn np nn np np nn np nn nn nn nn np np np nn np nn nn np -- np np -- nn nn -- nn np -- nn np np -- nn np nn np nn np -- np nn np np np np nn np nn nn np np np np np nn nn np nn np nn -- np nn nn nn nn np nn np np np np nn nn nn np nn nn np np np np nn nn -- nn nn nn nn np np np np np nn nn -- np nn np nn np nn np -- np np np nn np np np np np np nn np np nn np nn nn np np nn np nn np nn np nn np -- nn nn np nn
282072 <nnxnp> np nn nn nn nn np np np nn np nn NP -- nn nn np -- nn NP -- nn nn nn np np np nn nn -- np nn np nn nn nn nn np -- nn nn nn -- -- nn np np nn nn -- np -- np nn np np nn np nn nn nn nn np nn nn nn nn np nn nn np nn nn nn np nn np nn nn np nn nn np nn np nn np np nn nn -- nn np NP nn nn nn nn np nn NP nn np nn np np np np nn np np np np nn np np NP np nn np nn np np nn np nn nn nn nn nn np np np nn nn np nn np nn np np np nn -- nn np nn nn
384187 <nnxnp> nn np nn nn np np np nn nn nn nn np nn nn np nn nn nn nn nn np np nn nn nn nn NP nn np NP np nn np np NP np nn nn np np np nn np nn nn nn np np np np nn np nn np np NP np nn np np np np nn np nn nn nn np nn nn nn nn np nn np np nn nn nn nn np nn nn np nn nn nn -- np nn np np nn nn nn nn np np np np nn nn np np nn np np np nn nn nn nn nn NP np np nn nn nn np -- NP np np np np np np np nn NP nn np np np np nn nn np nn np nn np nn nn nn nn
341032 <lmxll> lm ll ll ll -- -- ll lm ll lm lm lm lm ll lm ll -- ll lm LM ll lm lm lm ll ll ll ll ll ll ll lm lm lm lm lm lm -- -- ll ll -- ll lm lm lm ll ll LM ll ll lm ll lm lm ll -- lm lm -- ll lm lm lm ll lm ll lm -- lm ll lm lm lm lm lm LM ll lm ll lm lm ll lm ll lm lm ll ll -- lm ll lm ll lm lm ll ll lm ll ll ll lm ll ll ll ll lm lm lm lm lm ll ll lm -- lm ll ll lm ll ll ll ll -- lm ll lm lm lm lm lm lm lm lm lm ll ll ll ll ll lm -- ll lm ll lm
187664 <nnxnp> -- np np np nn nn nn np -- nn np nn np np np np nn nn np nn np np NP nn nn nn nn np -- np np nn np nn np np nn np nn np nn np np nn np np nn nn nn nn nn np np np np NP nn nn np nn np nn np nn np np np nn NP np np nn nn np np np nn np nn nn nn nn -- nn np np nn -- nn nn nn np nn nn np NP np np nn nn nn nn nn nn nn np np np nn np nn np nn np nn nn np np np nn nn -- np nn nn nn nn np np np np nn np nn np np np nn nn -- nn NP -- NP np nn np
233555 <lmxll> ll lm ll ll ll ll lm ll lm lm lm ll ll lm ll lm lm lm lm ll ll lm ll lm ll lm lm lm ll ll ll lm lm ll ll ll ll -- lm lm lm -- ll lm ll lm ll ll ll lm ll ll ll lm lm lm lm ll lm lm ll ll ll ll lm lm ll ll lm lm ll ll lm lm ll lm lm ll ll lm lm lm lm ll ll ll ll -- lm lm ll lm lm lm -- lm lm ll ll ll ll ll lm ll ll ll lm lm lm lm ll ll lm ll lm ll lm ll ll lm ll lm ll ll lm lm -- ll lm ll ll ll ll lm -- ll lm lm lm ll ll lm -- lm lm ll lm
225220 <nnxnp> np np np np np np np nn nn nn np nn nn np np nn nn nn np np nn np np np nn nn np np nn np nn nn nn np nn np nn np nn np np nn -- nn nn np nn np nn np np NP nn np np np nn np nn np nn nn nn nn np np nn np nn np np nn nn np nn nn nn nn nn np np np nn np nn nn np np np np nn nn np np nn nn np -- np nn np np nn nn nn np nn nn np np nn nn np nn np nn np nn np np np nn nn nn np -- nn nn np nn nn nn nn np nn np nn np np nn nn nn nn nn np np nn
321285 <nnxnp> nn np -- nn nn nn nn nn nn -- nn nn nn np nn np np nn nn nn np np np nn nn nn np nn np nn -- np np nn nn nn nn -- nn np np nn np nn np np np nn nn np np nn nn nn np nn np nn np nn nn nn np np nn np -- np np np np np nn np nn nn nn np nn nn np np nn np np np np nn np np np nn nn np np np nn nn nn nn np nn np nn np nn np np nn nn np np np nn np nn nn np nn nn np nn np np nn nn np np np nn nn nn np nn np np nn np np np np np np np nn nn np
333441 <lmxll> lm ll ll ll ll lm ll lm ll lm lm lm ll ll lm ll ll ll lm ll ll lm lm lm ll ll ll ll ll ll ll lm lm lm lm lm lm ll lm ll ll ll ll lm lm -- ll ll lm ll ll lm ll lm lm ll lm lm lm ll ll lm lm lm ll lm ll lm ll lm ll lm lm lm lm lm -- ll lm ll lm lm ll lm ll lm lm ll ll ll lm ll lm ll lm lm ll -- ll ll ll ll lm ll ll ll ll lm lm lm lm lm ll ll lm ll lm ll ll lm ll ll ll ll lm lm ll lm lm lm lm lm lm lm lm lm ll ll ll ll ll lm -- ll lm ll lm
94879 <lmxll> lm lm lm LM lm ll lm ll ll lm ll ll lm ll ll lm ll ll lm LM lm ll -- ll ll ll ll ll -- lm lm lm ll ll ll lm ll -- ll lm lm ll ll ll ll ll ll ll -- -- lm ll ll lm ll ll lm LM ll ll lm ll lm lm ll ll ll lm ll ll ll ll lm lm ll lm lm ll ll ll lm ll ll lm lm lm LM lm lm lm ll ll ll ll lm lm ll ll lm lm lm lm lm lm lm ll ll lm ll lm ll lm ll lm ll ll lm ll lm lm ll ll lm ll lm ll ll lm ll lm ll lm ll ll ll ll ll lm ll ll ll ll ll ll lm ll ll
371870 <lmxll> lm ll -- lm ll ll ll ll ll ll lm lm lm lm ll ll ll ll lm ll ll ll lm ll lm ll ll ll -- lm lm lm lm lm lm ll lm LM ll lm lm -- LM ll lm lm ll lm LM ll ll ll lm ll ll ll ll ll ll lm lm ll lm ll lm -- lm lm -- lm lm ll lm ll ll lm ll ll lm ll ll lm lm ll lm ll ll lm lm ll lm ll lm lm lm lm lm lm ll ll ll lm lm lm ll ll lm ll ll lm ll lm lm lm ll ll lm ll lm lm ll ll -- lm ll ll lm lm ll ll ll lm ll lm ll ll lm lm lm LM ll ll ll lm lm lm lm
312490 <lmxll> ll ll -- lm ll lm lm lm lm lm lm LM LM ll ll lm lm ll lm lm ll lm ll ll ll ll ll lm ll lm lm lm lm lm lm ll ll ll lm lm lm -- ll ll lm lm lm -- LM ll lm ll lm ll ll ll lm lm ll ll ll lm ll lm ll ll lm lm lm lm ll ll ll ll lm lm ll lm ll lm lm lm lm lm lm ll ll ll ll lm lm ll lm ll -- ll lm lm lm lm ll ll lm lm ll ll lm ll ll ll lm lm ll ll ll lm ll lm ll lm lm lm ll ll ll LM lm ll lm lm ll ll ll lm ll ll lm lm ll LM lm lm -- lm lm ll ll
305193 <lmxll> ll ll -- lm ll lm ll ll lm ll ll -- ll ll lm ll ll ll lm lm ll ll lm lm ll lm ll ll lm ll ll ll ll ll ll ll lm -- ll lm ll -- lm lm lm ll lm ll lm lm ll ll ll ll ll ll lm ll lm lm lm ll lm lm ll ll ll lm -- ll ll ll lm ll lm lm ll ll lm ll lm lm ll lm ll ll ll ll lm lm ll ll lm ll lm lm LM ll ll ll ll ll ll ll lm ll lm ll lm lm ll lm lm lm lm lm ll ll lm ll ll ll -- ll lm lm lm ll lm ll lm lm lm ll ll ll ll LM ll lm ll lm -- lm lm lm ll
148780 <lmxll> lm lm lm lm ll ll lm lm ll lm ll LM ll ll lm lm -- lm ll lm ll lm ll lm ll ll lm ll -- lm ll lm ll ll ll ll lm lm ll lm lm lm lm lm lm ll lm lm lm ll ll LM ll ll ll lm lm lm lm lm ll ll ll ll lm lm ll ll lm lm lm ll ll ll lm ll lm lm lm ll ll ll lm lm ll ll ll -- ll ll lm lm lm lm -- lm ll lm ll ll ll lm ll lm lm lm ll ll ll ll lm lm lm ll ll -- lm ll lm ll ll lm ll ll lm lm ll LM lm ll lm ll lm lm lm lm ll ll -- lm ll lm -- ll lm ll ll
161536 <nnxnp> nn np np np np nn nn nn np np np -- np nn np nn nn nn np nn np np -- np nn np nn -- nn np np nn nn np nn nn np nn nn np nn -- -- -- np nn np np -- np nn np nn np np np np np nn np np nn np np nn nn np nn nn nn nn np np nn nn np np nn np np np np nn nn nn np nn np np np np nn np -- -- nn nn nn nn nn np np nn np np np np nn np nn nn nn np nn np nn nn np np np nn np np np nn np np np np nn nn np nn nn np np nn np nn nn np np nn np np np np
350594 <abxcd> ac bd -- bd ad bc bc ad bc ad ac ac bd ac ad ad bc ac AC AC ac -- AC -- bc -- bd bc ac -- ad bd bd ad ac bd ad -- bd -- bc ac bd bd -- bc bd -- bc bc bc bd ad bd ac bd ad ad ad ad ac bd bc bd bc bd bd -- -- bd ac ac ad bd ac bd bd ad bd bd ad bd bd ad ac bc bc bd ac bc bc ad bc -- bc bc bd bc ac bd bd bc ac bc ad ac bc ad bd bd ac bc bc ad bc bd bd bd ac bd ac AC -- ac bd -- ac bd bc bd bd -- bc ad ac ac bd ad ad ac bc bc -- bc bd bd ad
267868 <nnxnp> nn np -- nn nn np nn nn np np nn np NP np nn np np np nn np np nn -- -- np NP nn nn nn nn np np np np np np np -- np np nn -- np nn nn nn np nn np nn np np nn nn np np np nn nn np np nn nn nn nn nn np np np np np np nn nn nn np np nn nn np nn np np np nn nn nn nn nn np np nn np np -- np nn nn np np nn np nn nn nn np np nn nn np nn nn np np np np np nn nn np np nn np nn np np NP nn NP nn np nn np nn nn nn nn np np -- NP nn -- np np nn np
148224 <nnxnp> nn nn nn np np np np nn np -- np nn np np nn np nn nn nn nn np nn np nn np nn np np np np nn nn nn np np nn np nn nn np nn np nn np nn nn nn nn -- np nn np np np np np np nn nn np nn np np np nn nn np nn nn np np nn nn nn nn nn np nn np nn nn np nn nn nn nn np nn nn nn np nn nn np np np np np nn np np np np np nn np nn np np nn np np np np nn np nn np nn np np np np np nn nn nn nn nn np nn nn np np np np nn nn nn np nn nn nn nn np np nn
90456 <nnxnp> nn nn nn np np np nn nn np NP nn nn np np nn nn np nn np nn nn np np np nn -- np nn np np np nn nn nn np np np NP np np nn -- nn nn nn np nn np -- -- nn np nn np np np np nn np np nn nn nn np nn nn np nn nn nn np np nn nn nn nn nn np np np np nn NP np nn np nn nn nn -- nn np nn np nn nn nn np nn nn nn nn nn nn np np NP nn np np nn nn np np NP nn nn np np nn nn -- nn nn nn np np nn np np nn -- NP np nn nn nn np nn nn np np np nn nn np nn
311113 <lmxll> lm lm lm ll lm ll ll ll ll -- ll ll ll lm lm -- ll LM -- ll lm -- lm lm lm lm LM ll lm ll ll ll ll ll ll lm -- -- ll ll ll -- lm lm ll ll ll ll ll LM ll LM ll lm lm lm ll -- lm lm lm ll lm ll LM lm ll ll ll ll lm lm lm lm ll ll lm ll lm ll ll ll ll ll -- lm lm lm lm -- ll lm ll lm -- lm ll ll ll ll lm lm ll ll lm LM ll lm lm lm ll ll lm LM lm ll lm ll lm ll ll ll -- lm lm ll ll lm ll ll LM lm lm ll lm lm ll ll lm ll ll ll lm ll -- lm lm
164293 <nnxnp> np np nn np np nn np nn np np np np nn nn nn nn nn np np nn np np -- NP np np nn nn nn np np nn nn -- nn np np -- np -- nn -- nn np nn nn nn -- -- np nn np nn nn np np np np nn NP np np np np nn nn np nn nn np np np np nn np np np np np np np nn nn nn nn np nn np nn nn np nn nn np -- nn -- nn nn nn np np nn np np np np nn np np nn nn np np NP nn nn np nn nn np np -- np -- np np np np nn nn np nn nn np np nn np nn nn NP np -- np NP np nn
97367 <efxeg> ee eg eg eg ee ef eg ef ef eg ee ef ee fg fg ee ef fg eg ee eg fg eg ef fg fg ef ef eg ee eg eg fg -- fg ee fg ee ef eg eg -- -- fg fg ee fg fg -- -- -- ef ef ee ef ef ee eg ef ef eg fg -- eg ef ef fg ee fg fg ef ef ee ee ef ee -- -- ef ef ee ef fg eg eg ee eg -- eg ee fg FG fg fg ee ee ef ef ee eg eg ee ee eg ee fg -- eg ef ee ee -- ef ee eg fg ee fg eg ee fg ef -- ef ee fg fg eg fg eg fg ee ee ef ef ef ef eg ef ef ef ef -- ef ee fg fg
227658 <nnxnp> np nn np nn np np nn np nn -- nn nn np nn np nn nn np np np nn nn nn nn nn np nn np nn nn np nn np nn nn np np -- np np np nn np np nn np nn nn -- -- np nn np nn np nn np -- nn np np np np nn np nn nn np nn -- nn np np np np np np np nn np np np np nn -- np np nn nn nn nn np np np nn nn nn nn np np -- np np np np nn np nn np np nn np np nn nn nn np np np np nn np nn np nn nn nn np np np nn nn nn np np nn nn np nn nn nn np -- np np np np
91492 <nnxnp> nn np nn nn nn nn -- np nn nn np np nn nn np np nn np nn np np nn nn nn nn nn nn np nn nn nn np np np nn nn nn -- nn nn np np np np -- nn np nn np nn np nn np nn np np nn np nn nn nn np np nn np np nn np np np nn nn np np np np np nn nn nn nn np nn nn np nn np np np np np nn np nn np np -- nn np np nn np np np nn nn np np nn nn np np nn nn np np np nn np np np nn nn np np nn nn np nn nn np np nn nn np np nn nn np np np nn -- np np nn np
243700 <nnxnp> -- nn nn np nn np nn nn np nn np np np np nn nn -- nn np NP np np np nn np np nn nn np nn -- nn np np np np np np nn nn np -- nn nn NP nn np NP nn np np np nn nn nn nn nn nn nn -- nn np np nn -- np nn nn np NP np nn np nn np nn -- -- np nn np np np np nn np np -- np nn nn nn np np np np nn np np np nn np nn nn np -- np nn nn np nn nn nn -- nn nn np np np nn nn -- nn -- np np nn np nn np nn nn np NP nn nn nn np NP np nn nn np np nn np nn
365537 <nnxnp> nn nn np np nn nn nn np nn np np nn np np np np np nn np np nn nn np np np -- np nn nn nn nn np nn nn np np nn np nn np np nn nn nn nn nn np nn -- np np np nn nn np np nn np nn nn np nn nn nn np np np nn nn -- -- np nn nn nn np np nn nn nn nn np nn nn nn nn nn nn nn nn nn nn nn np nn nn nn nn nn np np np nn nn np np np nn nn nn np nn np nn np nn nn nn nn -- nn nn nn np nn nn np np nn nn np np np nn np np np np np np np nn np nn nn nn np
175285 <nnxnp> np nn np nn np np nn nn np nn np nn nn nn np np np np np np nn nn nn nn np nn nn nn nn nn nn nn np np nn np np -- np nn NP nn nn nn np -- nn NP nn np NP np np nn np np nn np np nn np nn nn np np -- np np nn np nn np np np np nn -- nn nn np np np np nn nn nn nn np np np np np np np -- np np nn np nn nn nn np nn np nn NP nn nn nn nn np nn NP np -- np nn np np nn nn nn nn nn nn np np np np np nn nn np np np np nn np nn np nn np NP -- nn NP
33755 <nnxnp> np nn nn NP np nn np np np np nn np np nn nn nn nn np np nn nn nn -- -- np np nn nn -- nn -- nn np np nn np nn NP nn nn nn -- nn nn np nn nn np NP np nn NP nn nn np -- np np nn nn np nn nn nn np np np nn np np np nn np np np nn np np np nn nn np np nn np np NP np np np np nn np np nn np nn np nn nn -- nn np nn np np np np np np nn np np np np np nn np nn nn np nn np nn nn nn nn np np np np np -- nn np nn np nn NP nn np nn -- nn np nn np
364827 <nnxnp> nn np np np nn nn np np np np nn nn np np np np np nn nn np -- nn np nn nn np NP np nn nn -- np nn nn np NP np np np np np np nn nn np nn np nn nn np np np nn np np NP nn np nn nn nn nn nn nn nn np np nn nn np nn np np nn nn nn -- nn nn nn nn NP nn nn np nn nn -- np nn nn nn nn np nn nn nn -- np np np np np np nn np np np np nn np np np np np nn nn np nn np np nn nn nn nn nn np nn nn np np NP np np np np np np np np np nn NP nn -- -- --
323176 <nnxnp> np nn nn nn nn np np np nn np np np nn np np nn np nn nn nn np nn nn np nn nn nn -- -- np nn np nn np nn np nn np np np np nn nn nn nn nn nn np np nn np nn nn np np np nn nn np np nn nn np nn np nn np nn np np nn nn np nn np nn nn np np np np np np np np nn nn -- np np np np nn np np np np nn nn np nn nn np np np -- -- nn nn np nn nn nn np -- np nn np -- np nn nn -- nn nn np np np np -- nn np nn np np nn np np np nn np np nn np -- nn nn
93292 <lmxll> -- lm lm lm lm ll lm ll ll LM ll ll lm ll ll lm ll ll lm lm lm ll lm ll ll ll ll ll lm lm lm lm ll ll ll lm ll lm lm lm lm ll ll ll ll ll ll ll ll lm lm ll ll lm ll ll lm lm ll ll lm ll lm lm ll ll ll lm ll ll ll ll lm lm ll lm lm ll ll ll lm ll ll lm lm lm lm ll lm lm ll ll ll ll lm lm ll ll lm -- lm lm lm lm lm ll ll lm ll lm ll lm ll lm lm -- lm ll lm lm ll ll lm ll lm -- ll lm -- lm ll LM ll ll ll ll ll lm ll ll ll ll LM ll LM ll ll
11917 <nnxnp> nn nn nn nn nn np nn np nn nn np np nn np np nn nn nn np nn np nn nn nn nn nn np np np np -- nn nn np nn nn np nn nn nn -- nn nn nn nn np nn np -- np -- np np np -- -- nn np nn np nn nn nn np nn nn np nn nn nn nn nn np nn np nn nn nn nn nn np np np np np np np nn nn nn nn np np -- -- nn np np nn nn nn np nn nn nn np np nn np nn nn np np nn -- nn np nn np np np np -- np np -- np np np nn nn nn nn np nn nn np np nn nn -- -- np np np np np
95124 <lmxll> lm lm lm lm lm ll lm -- ll lm ll ll lm ll ll lm ll ll lm lm lm ll LM ll ll ll ll ll lm lm lm lm ll ll ll lm ll lm ll lm lm ll ll ll ll ll ll ll ll lm ll ll ll lm ll ll lm lm ll ll lm ll lm lm ll ll ll lm ll ll ll ll lm lm ll lm lm ll ll ll lm ll ll lm lm lm lm lm lm lm ll ll ll ll lm lm ll ll lm lm lm lm lm lm lm ll ll lm ll lm ll lm ll lm LM ll lm ll lm lm ll ll lm ll lm ll ll lm ll lm ll lm ll ll ll ll ll lm ll ll ll ll lm ll lm ll ll
163887 <nnxnp> nn nn NP nn nn np nn np nn nn nn nn np np np np np nn nn np nn nn np nn nn nn np np np nn nn np np nn np nn nn nn nn nn np nn NP nn np np np nn -- nn -- nn np np np np nn nn np nn nn nn nn nn np np nn np np nn nn nn nn np nn nn nn nn nn nn nn np np np np nn NP nn nn nn nn np nn np np np np np np np nn nn np nn nn nn np np nn nn np np nn nn np np np nn NP np nn -- nn nn np nn nn nn nn np np nn np np nn nn np nn np np NP nn np nn nn nn np
312584 <lmxll> ll ll ll lm ll lm lm lm lm lm lm lm lm ll ll lm lm ll -- -- ll lm ll ll ll ll ll lm LL lm lm lm lm -- -- ll ll ll lm -- lm ll ll ll lm lm lm lm -- ll lm LL lm ll ll ll lm lm ll ll ll lm ll lm ll ll lm lm lm lm ll ll ll ll lm lm ll lm ll lm lm lm lm lm lm ll ll ll ll lm lm ll lm ll ll ll lm LL lm lm ll ll lm lm ll ll lm ll ll ll lm lm ll ll ll -- ll lm ll lm lm lm ll ll ll lm lm ll lm lm ll ll LL lm ll ll lm lm ll lm lm lm ll lm lm ll ll
225172 <lmxll> ll lm ll ll ll ll ll lm lm lm ll lm ll lm lm lm lm lm ll lm lm ll ll ll lm lm lm lm lm ll ll ll ll ll ll lm ll ll lm ll lm lm ll ll ll lm lm lm ll lm lm lm ll lm ll lm lm lm ll ll lm ll ll ll lm ll lm lm ll lm ll lm lm lm lm ll ll ll lm ll ll ll lm lm lm lm ll ll lm lm lm ll ll lm -- lm lm ll ll lm lm lm lm ll lm lm ll ll lm ll lm ll lm ll lm lm lm lm ll ll lm ll -- lm ll ll ll lm lm ll lm lm lm ll ll lm ll lm lm ll ll ll ll lm ll ll ll
314562 <lmxll> ll ll ll lm ll lm lm lm lm lm lm lm lm ll ll lm lm ll lm lm ll LM ll ll ll ll ll -- -- lm lm lm lm lm LM ll ll -- lm lm lm ll ll ll lm lm lm lm lm ll -- ll lm ll ll ll lm LM ll ll ll lm ll lm ll -- lm lm lm lm ll ll ll ll lm lm ll lm ll lm lm lm lm lm lm ll ll ll ll lm lm ll lm ll ll ll lm lm lm lm ll ll lm lm ll ll lm ll ll ll lm ll ll ll ll lm ll lm ll lm lm lm ll ll ll lm lm ll lm lm ll ll ll lm ll ll lm lm ll lm lm lm ll lm lm ll ll
141346 <lmxll> ll lm lm lm lm ll lm ll ll ll ll ll ll ll lm ll lm ll ll ll ll lm -- lm lm lm lm ll -- lm lm ll ll lm -- lm ll lm ll lm ll LL lm lm lm ll ll lm lm lm ll -- ll lm ll -- lm lm ll ll ll lm ll ll ll lm lm lm lm lm lm lm ll ll ll -- lm lm ll ll lm ll ll lm lm lm ll ll lm lm lm ll lm ll ll LL lm ll ll ll ll ll -- ll lm ll lm lm lm ll lm ll LL ll lm ll ll lm lm -- ll ll -- ll lm ll ll lm lm ll ll lm lm LL lm ll lm lm ll ll lm lm -- lm lm ll ll
388389 <lmxll> ll ll ll lm lm lm ll ll lm ll lm ll lm ll ll ll lm ll lm LM ll lm lm ll ll lm ll ll LM lm ll lm ll -- lm ll ll lm -- -- ll -- ll ll lm lm lm lm ll lm lm ll lm ll ll lm ll ll lm ll ll lm lm lm lm lm lm ll ll ll lm lm lm ll ll lm lm ll lm ll lm ll lm ll lm lm -- ll ll lm ll ll ll ll -- ll lm ll ll ll ll ll ll ll lm ll ll lm lm lm lm ll ll lm ll ll ll lm -- lm ll ll lm ll -- lm ll lm lm lm ll lm ll ll ll lm lm lm ll ll lm lm -- ll lm ll ll
101848 <lmxll> lm ll lm ll ll -- ll lm lm -- lm lm lm lm ll lm -- ll ll ll lm lm lm ll ll ll ll ll -- ll ll lm ll -- ll lm -- ll ll lm LM ll -- ll lm ll lm ll ll ll ll lm ll lm lm ll lm ll lm ll ll ll ll ll ll lm lm ll ll lm lm lm lm lm ll -- ll ll lm lm ll lm lm ll ll lm ll lm lm lm ll ll ll -- ll ll lm lm lm ll lm ll -- ll lm lm lm lm lm lm lm lm ll lm -- ll ll lm ll ll lm lm -- ll ll ll lm ll ll ll lm ll ll ll lm lm LM ll ll lm lm lm -- lm ll lm lm
236982 <lmxll> lm lm lm lm LM lm lm ll ll lm ll lm lm lm ll ll ll ll ll ll lm lm lm ll ll ll ll lm lm ll lm ll ll ll ll lm ll ll ll ll ll -- ll lm lm ll lm ll ll LM ll lm lm lm ll lm ll ll lm ll lm lm lm lm ll lm lm lm lm ll ll ll lm lm ll lm lm lm lm ll lm lm ll lm ll lm lm lm lm ll ll lm ll lm ll ll ll ll ll -- ll lm lm ll ll ll ll lm lm ll lm lm lm ll ll lm lm lm lm lm ll lm ll ll lm lm LM lm ll lm lm lm lm ll ll lm lm -- lm ll ll lm ll lm lm lm ll
96219 <efxeg> ef ef fg ef -- ee fg ee ee fg ee ee -- eg ee ef ee eg fg ef fg eg ef ee eg eg ee ee FG ef fg ef eg ee -- ef eg ef ee ef ef eg ee eg eg eg eg eg -- ef -- ee ee ef eg eg ef fg -- ee fg eg ef fg eg -- eg ef -- eg ee ee ef ef ee ef ef eg ee eg ef eg eg fg fg ef ee ef fg ef eg eg eg eg fg fg ee eg ef fg fg ef fg ef fg eg eg fg ee ef ee fg ee ef ef eg ef ee -- ef eg ee -- eg ef ee eg ef ee fg eg ef ee ee ee ee eg fg ee ee ee ee ef ee ef eg eg
315500 <lmxll> ll ll ll -- ll lm lm lm lm lm lm lm lm ll ll lm lm ll lm lm ll lm ll ll ll ll ll ll ll lm lm lm lm lm lm ll ll ll lm -- lm ll -- ll lm lm lm lm lm ll lm ll ll ll ll ll lm -- ll ll ll lm ll lm ll ll lm lm ll lm ll ll ll ll lm lm ll lm ll lm lm lm lm lm lm ll ll ll ll lm lm ll lm ll ll ll lm lm lm lm ll ll -- lm ll ll ll ll ll ll lm lm ll ll ll lm ll lm ll lm lm lm -- ll ll lm ll ll lm lm ll ll ll lm ll ll lm lm ll lm lm lm ll lm lm ll ll
225601 <nnxnp> np np NP np np np np nn nn nn np nn nn np np nn nn nn np np nn np np np nn nn np np nn np nn nn nn np nn np nn np nn -- np nn nn np nn np nn np np np np np nn np np np nn np nn np nn nn np nn np np nn np nn np np nn nn np nn nn nn nn nn np np np nn np nn np np -- np np nn nn np np nn nn np nn np nn np np nn nn nn np nn nn np nn nn nn np nn np nn np nn np np np nn nn nn np NP nn nn np nn nn np nn np nn np nn np np nn nn nn nn nn -- np nn
136128 <nnxnp> np nn np nn np np nn np nn np nn -- NP nn nn nn nn nn np -- np nn nn np np nn np nn nn np np nn np np np nn np np NP np nn -- np nn np np nn nn nn -- -- np nn np nn np nn np nn np NP np np np np nn np np -- nn np nn np nn np np np np nn nn np nn nn -- np np np nn np np np nn np nn np np np np nn np np nn np np nn nn np nn nn nn np np nn nn np nn np nn nn np nn np -- np np np np nn np nn nn nn NP np nn nn np np nn np np nn -- np nn nn NP
154208 <nnxnp> nn np np np nn nn np np nn nn -- np nn nn nn nn np nn nn -- nn nn nn np np nn nn nn np nn nn np nn np nn np nn -- -- nn np nn nn np nn np np np np nn nn nn np np nn nn nn nn np nn np np nn nn np nn nn np np np np nn np np np np -- nn nn np np np nn np np nn nn -- nn nn np nn np np np np nn np np -- nn np np np nn np nn nn nn nn np np np np -- -- nn nn nn np nn np nn np np np np np nn nn nn np nn np nn nn nn np np nn nn nn -- np nn np nn
191313 <nnxnp> np np np nn np np -- np np np np nn nn nn np np np np np np nn nn np np np np np nn nn nn nn np nn np nn nn np np np nn np np nn np nn nn np np np np -- -- nn nn nn np nn np np nn nn np np np -- nn nn np nn nn nn np np np nn nn nn nn -- np np np np np np nn np np np np np nn np np nn nn np nn np np nn np nn np np nn -- nn -- nn np nn np nn -- np nn nn nn np np -- nn np np np nn -- nn nn nn np nn np nn nn nn nn np np -- nn nn nn np np nn
92984 <lmxll> ll ll -- -- ll lm ll ll lm ll lm lm -- lm lm ll lm lm ll -- ll lm ll lm lm lm lm lm ll ll ll ll ll lm lm ll lm ll ll ll ll lm lm lm lm lm lm lm -- ll ll lm lm ll lm lm ll ll lm lm ll lm ll ll lm lm lm ll lm lm lm lm ll ll lm ll ll lm lm lm ll lm lm ll lm ll ll ll ll ll ll lm lm lm ll ll lm -- ll ll ll ll ll ll ll lm lm ll lm ll lm ll lm ll ll lm ll lm ll -- lm lm ll LM ll lm lm ll lm ll lm ll lm lm lm lm lm -- lm lm lm lm ll lm ll lm lm
312445 <lmxll> ll ll ll lm ll lm lm lm lm lm lm lm lm ll ll lm lm ll lm -- ll lm -- ll ll ll ll lm ll lm lm lm lm -- lm ll ll ll lm lm lm -- ll ll -- lm lm LM lm ll -- ll lm ll ll ll lm lm ll ll ll lm ll lm ll ll lm lm lm lm ll ll ll ll lm -- ll lm ll lm lm lm lm lm lm ll ll ll ll lm lm ll lm ll ll ll lm lm lm lm ll ll lm lm ll ll lm ll ll ll lm lm ll -- ll ll ll lm ll lm lm ll ll ll ll lm lm ll lm lm ll ll ll lm ll ll lm lm ll lm lm lm ll lm lm ll ll
289709 <nnxnp> np -- nn nn np nn -- nn np nn nn np nn nn nn -- nn nn nn np np np nn nn nn np np np np np nn np nn -- nn nn np nn nn np np nn nn -- np nn nn np nn nn np nn np -- np np nn -- nn np np nn nn np nn nn np -- np nn np nn nn np np nn np np np np np np np nn nn nn np nn nn nn np nn nn NP np np NP nn -- np nn nn np np nn nn np nn nn np np -- nn nn NP np nn np np -- np nn np nn np nn np np -- np nn np nn nn nn np nn -- nn -- np nn nn nn np nn np
138495 <nnxnp> np np nn nn nn nn np np np np np nn -- np np nn NP nn nn np -- nn np nn nn NP nn nn np nn np np nn nn nn nn nn -- np nn np -- -- np nn np nn np -- np nn nn np np np np nn np NP nn nn nn nn nn nn nn nn nn -- np nn np nn np np nn nn nn np np np np np np nn np nn np nn nn np np nn np np np np nn np nn np nn nn np nn nn np np np nn nn np np nn np np np NP np nn np nn -- nn -- nn nn np np np nn np nn nn np np nn np np nn nn np -- np np nn nn
327520 <nnxnp> NP np nn np nn np nn nn np np np -- nn nn nn nn np np nn nn nn np np np nn nn nn nn NP nn np np np np nn np np NP NP NP np nn nn np nn np nn np nn -- nn nn nn np np NP nn np np nn np nn np nn np -- np nn -- nn nn np np NP nn nn np nn -- np np nn np nn nn np nn -- np NP nn np nn np -- NP np nn np nn nn nn -- nn nn nn np nn np nn np nn nn np np nn np nn -- np np -- np nn nn np nn np np -- nn nn nn np np nn nn nn np np np nn -- np -- np np
283637 <nnxnp> -- nn np np -- nn nn np nn np nn np nn np nn np np np np -- nn nn nn np np nn nn np nn np nn -- np nn np nn np -- nn -- np -- nn nn np np np np -- nn -- nn nn np np np nn nn np nn nn np nn np nn nn nn nn nn -- -- np np np np nn nn np np nn np np nn nn nn np nn np nn np np np nn np nn nn nn np nn np np np -- np np nn np nn np np np -- nn nn np -- -- np np nn nn np nn nn nn nn nn nn nn np np np np np nn nn np np np np np nn -- np nn np np
372840 <lmxll> lm ll ll lm ll ll ll ll ll ll lm lm lm lm ll ll ll ll lm ll ll ll LM ll lm ll ll ll lm lm lm lm lm lm lm ll lm lm ll lm lm -- lm ll LM LM ll -- lm ll -- ll lm ll ll ll ll ll ll lm lm ll lm ll lm lm lm lm -- lm lm ll lm ll ll lm -- ll lm ll ll lm lm ll lm ll ll -- lm ll lm ll lm lm lm lm lm lm ll ll ll lm -- lm ll ll lm ll ll ll ll lm lm -- ll -- lm ll LM lm ll ll ll lm ll ll lm lm ll ll ll lm ll lm ll ll lm lm LM lm ll ll -- -- lm lm lm
325658 <lmxll> lm lm ll ll ll lm ll lm lm lm lm ll ll lm ll lm ll ll lm lm ll ll ll lm lm ll ll lm ll LM ll lm lm ll ll lm LM lm ll ll lm lm lm lm lm lm ll LM ll lm lm ll lm ll ll lm ll lm ll lm lm lm lm ll ll ll ll ll lm lm ll ll lm ll ll lm lm lm lm ll ll ll lm lm ll ll lm -- lm lm ll ll lm ll ll ll lm lm lm ll lm ll ll lm ll ll lm lm ll lm ll ll lm lm ll -- ll lm ll lm lm ll lm lm LM LM lm ll ll ll ll ll ll ll ll ll lm lm lm ll lm lm ll ll -- ll lm
227662 <nnxnp> np nn np nn np np nn np nn -- nn nn np nn np nn nn np np np nn nn NN nn nn np nn np NN nn np nn np nn nn np np -- np np np -- np np nn -- nn nn -- np np nn np NN np nn np np nn np np np np nn -- nn nn np nn np nn np np np np -- np np nn np np -- np nn np np np nn nn nn nn np np np nn -- nn NN np np np np np np np nn np nn np np nn np np nn nn nn np np np np nn np nn np nn nn np np np np nn nn nn np np nn nn np nn nn nn -- -- np -- np np
129922 <nnxnp> nn nn np nn np np np nn np nn np NP np np np np np np nn -- NP np nn nn nn -- np nn -- -- nn nn nn nn NP np nn np -- -- np NP nn -- nn nn nn np -- np np nn nn NP np np nn np NP nn nn nn np np np np nn nn nn np nn nn nn nn np nn -- nn nn nn np nn -- nn np np nn np np nn np nn np -- -- nn nn np np nn nn nn nn np nn -- np NP np nn np np np np NP np nn nn nn np nn nn -- nn np np nn nn NP nn nn nn np np np np nn nn np -- np nn np nn nn nn np
363783 <nnxnp> np nn nn np np NP np nn nn np np -- nn nn np nn nn nn np np np np nn nn np np nn nn np -- nn np np np nn nn np -- nn -- np NP nn nn nn nn nn nn -- np nn nn np nn np nn nn nn nn nn np nn nn np np nn np np np nn nn nn nn np np nn np nn nn nn np np np np np nn np nn nn np np nn nn np -- nn nn NP nn nn np np nn nn nn nn nn -- nn nn np nn nn nn nn np nn np nn nn np -- np np nn nn np nn nn np np np np np nn np nn nn nn nn np nn nn np nn nn np
273655 <lmxll> ll lm lm ll ll ll lm ll ll LM lm lm lm ll ll ll lm ll lm ll lm ll -- lm lm ll ll ll lm lm lm ll lm ll ll lm ll -- -- lm lm -- ll lm lm ll ll lm ll LM lm lm lm lm lm ll ll ll lm ll ll ll ll lm lm LM lm lm ll ll lm lm ll ll lm ll lm lm ll lm ll ll lm ll lm ll ll lm ll -- lm lm lm ll lm lm ll lm ll ll ll ll ll lm lm ll lm lm lm ll lm -- lm ll lm ll lm ll lm ll ll ll -- ll ll ll ll ll ll ll ll lm lm ll ll ll lm lm lm lm lm lm -- lm ll ll lm
223742 <lmxll> lm ll lm LM LM lm lm ll ll ll lm ll lm ll ll ll ll ll lm ll ll lm lm lm ll ll ll ll ll lm lm lm lm lm lm ll lm -- ll lm ll ll -- lm lm ll ll ll LM ll ll ll lm ll lm ll ll ll lm lm ll lm lm lm ll lm ll ll lm ll lm ll ll ll ll lm lm lm ll lm lm lm ll ll LM ll lm -- ll ll ll lm lm ll ll ll ll lm lm ll ll ll ll lm ll ll lm lm ll lm ll lm ll lm ll ll ll ll lm lm ll lm lm ll lm lm lm ll ll lm ll ll ll lm lm ll lm ll ll lm lm lm ll ll lm LM lm
131663 <nnxnp> np np np nn -- np nn np np np nn nn -- nn np np np nn np -- nn nn NP np np np nn nn nn -- nn nn nn np np np nn nn np nn NP nn nn np np np nn nn nn np -- np nn nn np np nn np np NP np np np NP np nn nn np -- nn nn np np nn np np NP np np nn nn np nn nn np nn np np np nn np nn np np -- nn nn nn np np np nn np nn nn nn -- nn nn nn np nn nn nn np np np np nn nn np nn np nn np nn nn nn np nn np nn nn np np nn np np np np np np -- NP NP nn nn
347276 <nnxnp> np nn np nn np nn np np nn np nn nn nn nn np np nn np np np np np np nn np np nn np nn nn np nn np np np np np -- np np nn nn np nn nn nn np nn -- np nn nn nn nn np -- np nn NN np nn np nn nn nn nn np np nn np np np nn np nn nn nn np np np nn nn np nn np np nn -- nn nn nn nn np -- -- np np np np nn nn np nn np nn nn np nn np np NN nn nn np -- nn np np NN nn np nn -- np np nn nn np nn np np np nn np nn -- np np np nn -- nn -- np nn np nn
314262 <lmxll> ll ll ll lm ll lm lm lm lm -- lm lm lm ll ll lm lm ll lm lm ll lm ll ll ll ll ll lm -- lm lm lm lm lm lm ll ll -- lm lm lm ll ll ll lm lm lm lm lm ll -- ll lm ll ll ll lm LM ll ll ll lm ll lm ll ll lm lm lm lm ll ll ll ll lm -- ll lm ll lm lm lm LM lm lm ll ll -- ll -- lm ll lm ll ll ll lm lm lm lm ll ll lm LM ll ll lm ll ll ll lm LM ll ll -- lm ll lm LM lm lm lm ll ll ll LM lm ll lm lm ll ll ll lm ll ll lm lm ll lm lm lm -- lm lm ll ll
94786 <lmxll> lm lm lm LM lm ll lm ll ll lm ll ll lm ll ll lm ll ll lm lm lm ll lm ll ll ll ll ll lm LM lm lm ll ll ll lm ll LM ll lm lm LM ll ll ll ll ll ll -- -- lm ll ll lm ll ll lm lm ll ll lm ll lm lm ll ll ll lm ll ll ll ll lm lm ll lm lm ll ll ll lm ll ll lm lm lm lm lm lm lm ll ll ll ll -- lm ll ll lm lm lm lm lm lm lm ll ll lm ll lm ll lm ll lm ll ll lm ll lm lm ll ll lm ll lm ll ll lm ll lm ll lm ll ll ll ll ll lm ll ll ll ll -- ll LM ll ll
311674 <lmxll> ll ll -- lm ll -- lm lm lm -- lm lm -- ll ll lm -- ll lm -- ll lm ll ll ll ll ll lm ll lm lm lm lm lm lm ll ll -- lm lm lm ll ll ll LM lm lm lm -- ll -- -- lm ll ll ll lm lm ll ll ll lm ll lm ll ll lm lm lm -- ll ll ll ll lm lm ll lm ll lm lm lm lm lm lm ll ll ll ll lm lm ll lm ll ll -- lm lm lm lm ll ll lm lm ll ll lm ll ll ll lm lm ll ll -- lm ll LM -- lm -- -- ll ll ll LM lm ll lm lm ll ll ll lm ll ll LM lm ll lm LM lm ll lm lm ll ll
214059 <nnxnp> nn np np nn np nn np np nn nn np NP nn np nn NP -- nn np np nn NP np np nn -- nn nn nn nn nn nn np nn nn nn nn nn -- -- nn -- np nn nn np np np -- np -- nn np np np np np -- nn nn nn np nn np np -- nn nn -- nn np nn nn nn nn nn nn np np nn np np nn np nn nn np nn nn np nn np np np -- nn np np nn np np nn np nn np nn np np np nn nn -- nn np -- nn nn nn np nn np -- nn nn np NP nn np nn np np nn nn nn np np np np nn -- np nn nn np np np nn
242404 <nnxnp> nn np np np np np nn nn nn np nn np np np -- nn np nn np np np nn -- nn np nn nn np -- np np np nn np nn nn nn -- nn -- nn NP np np nn nn np nn np nn nn np nn nn np np nn nn np np np nn nn np nn np np nn np nn nn np np nn nn np np nn np nn nn np NP nn nn nn nn nn np np np np nn np nn nn np np np np np np nn np nn nn np nn np -- np np nn nn np np -- np np np np NP nn np nn np np np nn np np nn nn np np nn nn np -- nn np np np np nn np np
81912 <lmxll> lm ll ll LM lm lm ll ll lm ll ll ll LM lm ll ll ll lm lm ll ll lm ll ll lm lm lm ll lm lm lm lm lm ll ll lm lm ll ll lm lm LM lm ll LM lm ll ll lm -- ll lm ll ll lm lm lm ll ll ll lm lm ll lm lm ll lm ll lm ll ll ll lm ll lm lm ll ll lm ll lm ll lm lm ll lm ll lm lm ll -- lm lm ll LM lm ll lm ll lm lm ll lm lm ll ll lm ll ll lm lm ll ll lm lm lm lm ll ll ll lm ll ll lm ll lm lm lm ll lm lm ll lm ll lm lm lm ll ll ll ll ll ll ll ll ll lm
80571 <nnxnp> np np -- nn nn nn nn nn np np nn -- nn nn nn nn nn nn np np nn np nn nn np np nn nn NP np nn nn np np nn np np -- nn np np -- nn np np nn nn -- nn nn -- nn np NP np np nn np nn np np nn nn np nn np np nn np nn np nn nn np np nn -- np np np nn nn np nn nn nn np -- np nn np nn nn np np np np nn np nn nn nn np nn nn nn np nn nn np np nn np nn np nn nn np np np np nn -- nn nn np np np np np nn np nn np nn np nn np nn np np nn -- nn np np np
282073 <nnxnp> np nn nn nn nn np np np nn np nn nn -- nn nn np -- nn NP -- nn nn nn np np np nn nn -- np nn np nn nn nn nn np -- nn nn nn -- -- nn np np nn nn -- np -- np nn np np nn np nn nn nn nn np nn nn nn nn np nn nn np nn nn nn np nn np nn nn np nn nn np nn np nn np np nn nn -- nn np NP nn nn nn nn np nn NP nn np nn np np np np nn np np np np nn np np NP np nn np nn np np nn np nn nn nn nn nn np np np nn nn np nn np nn np np np nn -- nn np nn nn
389206 <nnxnp> nn np np nn nn nn np nn nn nn nn np nn nn np nn nn nn nn -- np nn nn nn nn nn np nn nn np np nn nn np -- np nn -- np np np -- np nn nn nn np -- np np nn -- np -- nn np np np np np np nn nn np nn nn nn np nn np nn nn np nn np np nn np nn nn np nn nn np nn nn nn np np nn np np nn nn -- nn np np np np nn nn np np nn np nn np nn nn nn nn nn np np np nn nn np np np np -- nn -- np np np np nn -- nn np np np np nn nn np nn np nn -- np nn nn nn
285691 <nnxnp> nn NP NP NP nn nn nn nn nn NP np nn nn NP np np -- np -- nn nn nn nn np np -- nn np np np np nn np nn np nn np -- nn nn np -- NP nn nn nn np NP nn -- nn nn nn nn -- nn nn nn NP -- nn nn np NP nn nn nn nn nn nn NP np np np np nn nn np np nn np NP nn nn -- np nn nn np NP np np nn np nn nn nn nn np nn np np np np -- nn np nn nn nn np np np nn NP NP np NP nn nn nn NP -- nn np nn nn np np np nn np np np nn nn np np nn np np nn -- np nn np np
374818 <nnxnp> nn nn np np np np nn np np nn nn -- nn np nn np np nn np np nn nn nn nn nn nn nn np np nn np nn nn -- nn np nn -- nn np nn -- nn np nn np np nn np np -- np nn nn np np np nn nn np np np nn np nn np np np -- np nn np np np np nn nn np nn np np np np nn np nn np nn nn np np np np np nn nn nn nn np nn np nn nn nn np -- nn nn np nn nn np nn np nn np nn np np np np nn nn np np nn nn nn np np np nn nn np nn nn np nn np nn np nn -- nn nn np np
324304 <lmxll> lm lm ll ll ll lm ll lm lm lm lm ll ll lm ll lm ll ll lm lm ll ll ll lm lm ll ll lm -- lm ll lm lm ll ll lm lm -- ll ll lm lm lm lm lm lm ll lm ll lm lm ll lm ll ll lm ll lm ll lm lm -- lm ll ll -- ll ll lm LM ll ll lm ll ll lm lm lm lm ll ll ll lm lm ll ll lm lm lm lm ll ll lm ll ll ll lm lm lm ll lm ll ll lm ll ll lm lm ll lm ll ll lm lm -- -- ll lm ll lm lm ll lm lm ll lm lm ll ll ll ll ll ll ll ll ll lm lm lm ll lm lm ll ll lm ll lm
95966 <lmxll> lm lm -- lm lm ll lm ll ll lm ll ll LM ll ll lm ll ll lm LM lm ll lm ll ll ll lm ll lm lm LM lm ll ll ll lm ll lm ll ll lm -- ll ll ll -- ll ll -- lm lm ll ll lm ll ll lm lm ll ll lm ll lm lm ll ll ll lm ll ll ll ll lm lm ll -- lm ll ll ll lm ll ll lm lm lm lm LM lm lm ll ll ll ll -- lm ll ll lm lm lm lm lm lm lm ll ll lm ll lm ll -- ll lm LM -- lm ll lm lm ll ll LM ll lm ll ll lm ll lm ll lm ll ll ll ll ll lm -- ll ll ll lm ll lm ll ll
275746 <nnxnp> np nn nn np np nn nn nn np np np nn -- np nn np np np np nn nn nn np np np nn nn np np nn nn np np nn nn -- np nn nn nn nn -- nn np np np np nn nn nn np nn nn nn np nn nn nn nn np np np np nn np np np nn nn nn np np nn np nn nn np nn np np nn np np nn np np nn nn nn np nn nn np np np nn nn nn nn nn np np nn nn np nn np nn nn np np np np nn nn nn np np nn nn nn np nn nn nn np nn nn nn np nn np nn np nn np np np nn nn nn np -- nn np np np
324321 <nnxnp> np nn nn np nn np np np nn np np np nn np nn nn np nn nn -- np nn nn np nn -- nn nn np nn nn np nn np nn np nn -- np np np -- nn np nn nn nn np np np NP nn nn np np np nn np np nn np nn np nn np nn np nn np nn nn nn np np np -- np nn np np np nn np nn nn -- nn np np np np np nn np np np np nn nn nn nn nn np np np nn np nn nn np nn nn nn np np np np np nn NP nn nn np nn nn np nn np np np -- nn nn np np nn np np np np np np nn NP nn nn nn
291488 <nnxnp> nn np nn nn nn nn np nn np -- np nn nn np np np nn nn np np nn np np nn nn -- np np -- -- np nn np np nn nn nn np NN -- nn -- np nn nn nn np np -- np nn np np nn nn np np nn nn nn np nn nn nn nn np nn nn np nn nn nn NN np np nn nn np nn np nn nn nn np np np nn np np np nn nn nn nn -- np nn np nn nn np np np nn np nn np nn nn nn np np -- nn np np nn np NN np np nn nn np nn np nn nn np np NN np np nn np np nn np np nn nn nn np np nn np np
111009 <lmxll> lm ll ll ll lm lm ll ll lm ll lm lm lm ll lm ll ll lm lm ll ll ll ll lm ll lm lm ll ll lm lm lm ll ll ll ll lm ll ll ll ll ll lm lm lm ll ll ll ll ll ll lm lm ll lm lm ll ll lm lm ll lm ll lm lm lm ll ll lm lm lm lm ll lm lm ll ll lm lm lm lm ll lm ll ll ll LM ll ll ll ll lm ll ll lm lm ll ll ll ll ll lm ll lm ll ll lm lm lm lm ll lm ll ll -- ll ll lm ll lm ll lm ll ll ll lm ll ll lm ll lm ll ll lm ll lm ll ll lm ll ll lm ll lm ll ll ll
152602 <nnxnp> nn nn nn np nn nn np np nn np nn nn nn nn np np np nn np NP np nn NP nn np nn np np -- np nn np nn nn np np nn np NP -- nn -- np -- nn np np -- NP nn np nn nn np np NP np nn nn nn nn nn nn nn nn np np nn -- nn nn np np nn nn np np nn np nn np nn np np nn nn nn nn np np nn np np np nn nn np nn np nn np nn np np nn np np -- np np nn np nn np NP nn nn nn np np nn nn np np nn np nn np np nn np np np np np np np nn np np np nn -- nn NP np nn
83854 <nnxnp> np np nn np nn nn np nn np nn nn nn nn np nn np nn np np np nn np nn nn nn np np nn nn nn nn np np nn nn nn np nn np np nn -- np nn nn np np np nn nn np nn nn np np np nn np np np nn np np np np nn np np nn nn nn nn nn np np nn np nn np np nn np np np np np np np np nn np nn np np np np np np nn nn np nn nn nn np nn np np nn nn nn nn nn nn np nn -- nn np np np nn nn nn np np np np nn np nn nn np np np np nn nn nn nn nn nn -- np nn nn nn
233032 <lmxll> lm lm lm ll ll ll lm ll lm lm lm ll ll lm ll lm LM lm lm ll ll lm ll lm ll lm lm lm lm ll ll lm lm ll ll ll ll ll lm lm lm -- ll lm ll lm ll ll ll lm ll ll ll lm lm lm lm ll lm lm ll ll ll ll lm lm ll ll lm lm ll ll lm lm ll lm lm ll ll lm lm lm lm ll ll ll ll lm lm lm ll lm lm lm lm lm lm ll ll ll ll ll lm ll ll ll lm lm lm lm ll ll lm ll lm ll lm ll ll lm ll lm ll ll lm lm lm ll lm ll ll ll ll lm lm ll lm lm lm ll ll lm -- lm lm ll lm
314383 <lmxll> ll ll ll lm ll lm LM lm lm lm LM LM LM ll ll lm lm ll lm lm ll lm ll ll ll -- ll lm ll -- lm lm lm lm lm ll ll -- LM lm lm -- -- ll lm -- lm ll lm ll lm -- lm ll ll ll lm lm ll ll ll -- ll lm ll ll lm lm -- lm ll ll ll ll lm lm ll lm ll lm lm lm lm lm lm ll ll -- ll lm lm ll lm ll ll ll lm lm lm lm ll ll lm lm ll ll lm ll ll ll lm lm ll ll ll -- ll lm ll lm lm LM ll ll ll lm lm ll lm lm ll ll ll lm ll ll lm ll ll lm lm lm ll lm LM ll ll
114738 <lmxll> lm lm -- ll ll ll LM lm lm ll ll LM -- lm ll ll ll lm ll ll lm lm LM lm lm ll lm ll lm lm ll ll lm lm lm LM ll -- ll ll lm -- ll -- lm lm ll lm -- ll lm LM lm lm ll lm lm ll ll ll lm lm ll ll ll lm ll lm ll ll lm lm lm lm ll ll ll lm lm lm lm -- ll ll lm lm lm lm ll lm ll lm lm lm lm lm lm ll lm lm lm ll lm lm ll ll lm lm ll ll ll ll ll lm -- ll ll ll lm lm ll -- ll LM ll lm ll lm ll lm ll lm lm ll ll ll ll ll ll ll ll ll lm lm lm lm lm
356240 <nnxnp> np nn nn nn nn nn np nn np nn np np nn nn nn nn -- np np NP nn nn NP nn np nn nn nn nn np nn nn nn nn np np np -- np -- np -- nn nn nn np np np np np np np nn nn np np nn np nn nn nn nn np nn np np nn nn nn nn np np nn nn np nn nn nn nn nn nn np nn np NP np np nn nn np np nn nn np nn nn nn nn np nn nn np np nn np nn np nn np nn np nn np nn nn nn nn nn np nn np np nn np nn nn np nn nn nn np nn np nn np np nn np nn np nn np nn np np nn nn
387075 <efxeg> eg ef eg ef ef ef ee ee fg eg ef eg fg ee ee eg fg eg fg fg ee ef ef eg ee ef eg eg ef -- ee ef ef eg fg eg ee fg -- ef ee -- eg eg ef eg -- ef eg ef -- ee fg ee eg ef ee eg fg ee ee ef ef ef ef fg ee eg eg eg ef eg ef eg eg fg -- -- fg eg ef eg ef eg -- ef fg ee ee fg ee ee eg eg eg eg ee eg eg ee ee eg eg ee fg eg eg ef fg ef fg eg eg ef eg ee ee fg fg ef eg -- -- ee ee ef ee fg ef fg ee ef ee eg ee ef fg fg eg ee -- fg -- ee -- eg eg
211497 <nnxnp> -- np -- nn np nn np np nn -- np -- nn -- np np -- nn nn np np np nn np np nn nn nn np nn nn nn np np nn np nn nn np nn nn nn np -- np np np np -- np nn -- nn np np np nn nn np np nn np nn np np np nn nn np nn np nn nn nn nn -- np nn nn nn np nn nn np nn np -- nn nn np nn np nn np -- np nn np np nn nn nn np nn np nn np np np nn nn nn nn nn np nn nn nn nn nn np np nn nn np -- nn np np np np nn nn np np np np -- nn nn np nn -- np np np nn
278602 <lmxll> lm ll ll ll lm ll ll lm lm ll ll ll ll ll lm lm ll lm ll -- ll lm lm ll lm lm lm lm ll ll ll lm ll lm lm ll lm -- lm ll ll -- lm ll ll lm lm ll lm lm ll ll ll ll ll ll lm lm ll LM lm lm ll ll lm ll ll ll lm lm LM ll lm ll ll lm ll lm lm ll lm lm ll lm lm lm lm -- ll LM ll ll ll ll ll ll ll ll lm lm lm lm lm ll ll lm ll ll ll lm ll ll ll lm ll lm ll lm ll lm lm lm LM ll lm lm lm lm lm lm lm ll ll lm lm lm ll lm ll ll ll ll lm ll LM lm ll
325568 <lmxll> ll ll lm lm lm ll lm ll ll ll ll lm -- ll lm ll lm lm LL ll lm lm -- ll LL lm lm ll ll ll lm ll ll lm lm ll ll ll lm -- ll ll ll ll ll LL lm ll -- ll ll lm ll lm lm ll lm ll lm ll ll ll ll lm lm lm lm lm -- ll lm lm ll lm lm ll -- ll LL lm lm -- ll ll lm lm ll ll ll ll lm lm ll -- lm lm ll ll ll lm ll lm lm ll lm lm ll LL lm ll lm lm ll ll lm lm lm ll lm ll ll lm ll ll lm lm ll lm lm lm lm lm lm lm lm lm ll ll ll lm ll ll lm lm ll lm ll
251101 <nnxnp> -- nn np np np nn nn nn np np nn np nn nn np nn nn nn nn np np np -- nn nn nn np nn nn nn np nn np np np nn nn nn np -- np np nn nn nn -- np np np nn nn nn np np np nn nn np np nn nn nn nn np nn np np nn -- nn np nn np np np nn nn nn nn np np np np np np np nn nn nn np nn np nn np np np nn np np nn nn nn nn nn nn np nn nn -- nn nn nn nn np nn -- nn nn nn np nn np np np np np np nn np np nn nn nn np nn np np np nn nn np np -- np np np nn
107426 <nnxnp> np nn nn nn nn nn nn nn np nn np np nn np nn nn -- np nn nn nn np nn NP nn np np nn np np np np np nn np nn -- nn nn -- nn nn np np nn np nn nn -- nn nn np nn -- np NP nn -- nn np np nn nn np np nn np np nn np np nn np nn nn nn nn nn np np nn nn nn np nn -- np np nn np np nn np nn nn nn nn np np nn nn np np nn np nn np np nn np np np nn nn np nn np nn np np np np nn nn -- nn nn nn np np np nn np np nn nn nn np nn nn np nn np np nn nn nn
160612 <lmxll> ll lm lm lm ll lm ll ll ll LM ll lm ll lm ll lm LM lm ll ll lm lm -- ll lm ll lm ll lm lm lm ll ll ll ll lm lm ll lm lm ll ll ll lm lm ll ll -- -- lm -- ll lm ll ll LM ll ll lm ll lm lm lm ll ll lm lm ll lm ll ll lm ll ll ll ll -- ll ll lm lm ll lm ll lm ll lm ll ll ll lm ll LM ll ll ll ll ll ll lm ll lm ll ll ll lm ll lm lm ll lm ll ll ll lm ll ll ll lm lm lm lm -- ll lm ll ll ll ll lm ll lm ll ll lm ll lm ll ll lm ll ll ll lm ll ll lm
372452 <lmxll> lm ll ll lm ll ll ll ll ll ll lm lm lm lm ll ll ll ll lm ll ll ll -- ll lm ll ll ll lm lm lm lm lm lm lm ll lm lm ll lm lm ll -- ll lm lm ll lm -- ll ll ll lm ll ll ll ll ll ll ll lm ll lm ll -- lm lm lm -- lm lm ll lm ll ll lm -- ll lm ll ll lm -- ll lm ll ll -- lm ll lm ll -- lm lm lm lm lm ll ll ll lm lm lm ll ll lm ll ll lm ll -- lm lm ll -- lm ll lm ll ll ll ll -- ll ll lm lm ll ll ll -- ll lm ll ll lm lm lm lm ll ll ll lm -- lm lm
222160 <nnxnp> nn np nn nn np np np nn np nn nn np np np np np np np nn np nn nn NP nn np np -- np -- nn np np np nn nn nn np nn -- nn nn np -- nn nn np np nn nn nn np -- np nn np np NP nn np nn np np nn np -- nn np nn nn nn nn np nn np np np -- NP np nn nn nn NP nn np nn np nn nn nn np np nn np np np nn np np np np nn np np np nn np -- nn np np np nn np nn nn nn np nn np nn NP nn nn nn np nn np nn nn np nn np nn np nn np nn np NP np np NP np np nn np
245318 <lmxll> lm ll -- ll ll lm ll ll lm ll ll ll -- ll ll lm ll ll lm lm ll ll lm ll ll ll lm ll -- ll lm lm ll lm ll ll lm lm ll lm lm -- lm ll ll lm ll lm -- lm ll ll ll ll lm lm lm lm ll ll lm -- ll lm lm lm ll ll ll ll ll ll lm lm ll lm lm lm lm lm ll lm ll ll ll ll ll lm ll ll ll ll lm lm ll ll ll ll lm ll lm ll -- ll -- ll lm lm -- lm lm ll ll ll ll ll ll lm lm lm lm lm -- ll lm lm ll lm lm lm lm ll lm ll ll lm ll lm ll lm ll lm -- lm ll lm lm
383928 <nnxnp> -- np np nn nn np np nn nn nn nn np nn nn np nn nn nn nn nn np np nn nn nn nn np nn np np np nn nn -- np np nn nn np np np np np nn nn nn np np nn np nn np nn np np np np nn np np np np nn np nn nn nn np nn np nn nn np nn np np nn np nn nn np nn nn np nn nn nn np np nn np np nn nn nn nn np np np np nn nn np np nn np np np nn nn nn nn nn np NP NP nn nn nn NP np np np np np np np np np nn np nn np np np np nn nn np nn np nn -- np nn nn nn
202137 <lmxll> lm lm ll lm ll lm ll lm ll ll ll ll ll lm ll ll ll ll lm -- ll lm ll -- ll lm lm ll ll -- ll ll lm lm ll ll lm ll lm ll lm -- ll -- lm ll lm ll ll ll lm ll ll ll lm lm ll lm ll ll lm ll ll ll lm ll lm lm ll lm ll lm lm lm ll ll lm lm lm lm ll ll ll ll lm lm ll ll lm lm ll lm ll ll -- lm lm ll lm lm ll lm lm ll lm lm ll lm ll lm lm lm ll lm -- ll lm ll lm ll lm lm ll lm ll lm lm ll lm ll lm lm ll ll lm lm ll lm ll ll ll lm ll lm ll lm lm
185679 <nnxnp> np nn np nn np np nn np np np np nn nn nn np np np np nn np nn nn -- np np np np -- nn nn nn np nn np nn nn np -- np nn np -- nn -- nn nn np np -- np -- nn nn nn nn np nn NP np nn nn np nn np nn nn nn np nn nn -- np np np nn nn nn nn np np np np np np np nn np nn np np np nn np np nn nn np nn np NP np np nn np np nn np nn np nn np nn NP nn np -- nn nn nn np np -- nn np np np nn nn nn nn NP np nn np nn nn nn np np NP NP nn -- nn np np nn
153957 <nnxnp> np nn nn nn np np nn nn np -- nn nn nn np np np nn nn np np np np -- nn nn nn np np nn -- nn nn np nn nn nn np nn nn -- nn np np nn np nn nn nn nn np -- np nn nn np np np np nn np nn nn np np nn np np nn -- nn nn np nn nn nn nn np np np -- nn nn nn nn nn np nn nn np np nn np nn nn nn -- np nn -- nn np nn nn nn np nn np np np np nn nn nn nn np nn np np np nn np nn np nn nn nn nn nn np np np nn np np np np np nn nn -- np np np nn nn nn np
141974 <nnxnp> np np nn nn nn nn np np np np np nn nn nn np nn nn nn np np np nn nn np nn np nn nn np nn np np nn -- nn nn np nn np np np np nn nn nn np nn np nn nn nn nn np np np np nn np np nn -- np nn nn nn -- nn nn nn np nn np nn np np np np nn nn np np np nn nn nn np nn np nn nn np np np np np np np nn np nn np nn nn np nn nn np np np nn nn np nn nn np np np np np nn np np -- nn np nn nn np np np nn np -- nn np np np nn np np np -- np np np nn nn
95989 <hkxhk> kk kk hk kk kk hk hk hk hk hk hk hk kk hh hk kk hk hh hk kk hk hh kk HK hh -- HK hk kk kk hk kk hh hk hh kk hk kk hk kk kk -- hk hh hh hh hh hh -- kk kk hk hk kk hk hk kk hk hk hk hk hk kk hk hh hh hh -- -- -- hk hk kk kk hk kk kk hh hk hh hk hh hh hk hk kk kk kk hk -- hh hh hh hh hk hk hk hh kk hk kk kk hk kk hk hh hk kk hk kk hk HK hk kk HK hh kk hk kk kk hh hk hk hh kk HK hh kk hk hk hh kk hk hk hk hk hh hk hk hk hk hk -- hk hk hh hh
371256 <lmxll> lm ll ll lm ll ll ll ll ll ll LM LM lm lm ll ll ll ll -- ll ll ll lm ll lm ll ll ll -- lm lm lm lm LM lm ll lm LM ll lm lm -- lm ll lm lm ll lm lm -- ll ll lm ll ll ll ll ll ll lm lm ll lm ll LM lm lm lm lm lm lm ll lm ll ll lm ll ll lm ll ll lm lm ll lm ll ll lm lm ll lm ll lm lm -- lm lm lm ll ll ll lm lm lm ll ll lm ll ll lm ll lm lm lm ll ll lm ll lm lm ll ll -- lm ll ll lm lm ll ll ll lm ll lm ll ll lm lm lm LM ll ll ll lm lm lm lm
323222 <lmxll> lm lm ll ll ll lm ll lm lm lm lm ll ll lm ll lm ll ll lm lm ll ll ll lm lm ll ll lm lm lm ll lm lm -- ll lm lm ll -- ll lm LM lm lm lm lm ll lm -- lm -- ll lm ll ll lm ll lm ll lm lm lm lm ll ll ll ll ll lm lm ll ll lm ll ll lm lm lm lm ll ll ll lm lm ll ll lm lm lm lm ll ll lm ll ll ll lm lm lm ll lm ll ll lm ll ll lm lm ll lm ll ll lm lm ll ll ll lm ll lm lm ll lm lm ll lm lm ll ll ll ll ll ll ll ll ll lm lm lm ll lm lm ll ll lm ll lm
322626 <lmxll> ll ll ll -- ll lm lm lm lm ll lm -- ll ll ll lm ll ll lm lm lm ll -- lm ll ll ll lm ll ll lm ll ll ll ll lm lm -- ll ll ll -- lm lm ll ll lm lm lm ll ll -- ll lm ll lm ll lm lm lm ll ll ll lm lm ll ll ll lm -- -- lm ll lm ll ll ll ll ll ll lm lm ll ll lm ll ll ll ll ll lm ll lm lm ll lm lm lm ll lm ll lm lm lm ll lm ll lm lm lm ll lm lm -- lm -- ll ll ll -- lm lm -- lm -- ll lm ll ll lm -- ll ll lm lm ll -- -- ll ll lm ll -- ll lm lm ll
75047 <nnxnp> nn nn np np nn np nn np nn np np nn np np np np np np nn nn np nn np np np nn nn nn nn nn np nn nn nn np nn nn NP np -- nn np np nn nn np NP nn np NP nn np nn nn np nn np nn np nn nn np np nn np nn nn nn nn np nn np np nn nn np nn nn nn nn np np nn np np np nn nn np np nn np np NP nn nn nn np nn nn np np nn nn np np np np np nn nn nn nn np np nn np nn nn nn nn np nn np np nn nn nn nn nn np nn np np np nn np nn -- nn np np np np nn np nn
125555 <lmxll> ll ll ll lm LM lm lm lm lm ll lm ll ll lm ll lm lm ll lm ll ll ll lm ll lm ll lm lm lm ll ll lm ll ll lm lm lm ll lm ll ll ll lm ll lm lm ll ll lm ll lm lm lm ll lm lm lm lm lm ll ll lm lm ll lm lm lm ll ll ll lm lm ll lm ll lm ll lm lm ll ll lm lm ll ll ll ll ll lm ll ll ll ll lm ll ll ll lm lm lm ll ll lm ll lm lm ll lm ll lm lm ll ll ll lm lm lm ll lm lm lm lm ll lm lm lm lm ll lm lm ll lm lm lm ll lm ll ll lm ll ll ll lm lm lm lm ll
313283 <lmxll> lm lm -- ll lm ll ll ll ll ll LL ll ll lm lm ll ll lm -- ll lm LL lm lm lm lm lm ll -- ll ll ll ll ll ll lm lm lm ll ll ll -- -- lm ll ll ll ll LL lm ll lm ll lm lm lm ll ll lm lm lm ll lm ll lm lm ll ll ll ll lm lm lm lm ll ll lm ll lm ll ll ll ll ll ll lm lm -- lm ll ll lm ll lm -- lm ll ll ll ll lm lm ll ll lm lm ll lm lm lm ll -- lm lm lm ll lm ll lm ll ll ll -- lm -- -- -- lm ll LL lm lm lm ll lm lm ll ll lm ll ll ll -- ll ll lm lm
112857 <lmxll> lm lm lm ll ll ll LM lm lm ll ll LM LM lm ll ll ll lm ll -- lm lm lm LM lm ll lm ll LM lm ll ll lm LM lm -- ll ll ll ll lm lm ll lm lm lm ll lm ll ll lm lm lm lm ll LM lm ll ll ll lm lm ll ll ll -- ll lm ll ll lm lm lm lm ll ll ll LM lm lm lm lm ll ll lm lm lm -- ll lm ll lm lm lm -- lm lm ll lm lm lm ll lm lm ll ll lm lm ll ll ll ll ll lm LM ll ll ll lm lm -- ll ll lm ll LM ll lm ll lm ll LM lm ll ll ll ll -- ll ll ll ll lm lm lm lm lm
91093 <efxeg> fg eg eg ef ee ef fg eg ee ee eg eg ef ee fg fg ef eg ee fg eg ee ee ee fg ee ef fg -- ef ee fg fg eg ee ee ee ee -- ef eg ef eg eg fg ef fg ef -- ef fg ef eg ef eg -- ee eg ee ee fg eg fg ef fg fg ef fg fg fg ee ef eg fg eg fg eg ef ef ee ef fg ef ee eg ef fg fg fg eg fg ef eg -- fg fg fg ef fg -- ef fg eg eg ef ef -- eg ef ee eg eg ef ee eg FG eg ef eg fg fg ef fg fg eg eg ee fg ee ee eg eg ef ef fg eg fg ef eg eg eg ef -- fg fg ef eg
51139 <nnxnp> np np nn nn np nn np nn np nn nn np nn nn nn np -- nn np NP nn np nn -- nn np np np -- np nn np np np nn np np nn nn -- np nn nn np np nn nn np nn -- np nn np NP np NP nn np nn np np nn nn np nn np np np np nn np nn nn np -- nn np np np np np nn np nn nn nn np np nn nn np nn nn -- np np np -- np np nn nn np np nn -- np nn nn np np np nn nn NP np nn np np np np nn -- nn nn NP np np np np nn np nn nn nn np nn np nn -- np nn nn nn np nn np
323233 <lmxll> lm lm ll ll ll lm ll lm lm -- lm -- -- lm ll lm ll ll lm lm ll ll ll lm lm ll ll lm lm lm ll lm lm ll ll lm lm -- ll ll lm -- lm lm lm -- ll lm ll lm lm -- lm ll ll lm ll lm ll lm lm lm lm ll ll ll ll ll lm lm ll ll lm ll ll lm lm -- lm ll ll ll lm lm ll ll lm -- lm lm ll ll lm ll ll ll lm lm lm ll lm ll ll lm ll ll lm lm ll lm ll ll lm lm ll ll ll lm ll lm lm -- lm lm ll lm lm ll ll ll ll ll -- ll ll ll -- lm lm ll lm lm -- ll lm ll lm
311185 <lmxll> lm lm lm ll lm ll ll ll ll ll ll ll ll lm lm ll ll lm ll -- lm ll -- lm lm lm lm ll lm ll ll ll ll ll ll lm lm -- ll ll ll -- -- lm ll LL LL ll -- lm ll -- ll lm lm lm ll LL lm lm lm ll lm ll lm lm ll ll -- ll lm lm lm lm ll ll lm ll lm ll ll ll ll ll ll lm -- lm lm -- ll lm ll lm lm -- ll -- ll ll lm lm ll ll lm lm ll lm lm lm ll -- lm lm -- LL lm ll lm ll ll LL -- lm lm ll ll lm ll ll lm -- lm ll lm lm ll LL lm ll ll ll -- ll ll lm lm
279573 <lmxll> lm lm ll lm ll ll lm ll ll lm ll lm lm lm ll lm lm ll ll ll ll ll ll lm ll ll lm lm ll lm lm lm ll lm lm lm lm ll ll LM LM -- ll ll ll ll lm LM -- ll lm ll lm ll lm ll ll ll ll ll ll lm ll lm ll ll lm ll lm ll ll ll lm lm lm ll lm LM ll ll ll lm ll lm lm lm ll ll ll lm ll lm lm LM ll ll ll ll ll lm lm lm ll lm lm ll lm ll ll lm lm lm ll LM lm lm lm ll LM lm lm ll ll lm ll lm ll ll lm ll ll lm lm lm ll lm ll lm ll lm ll lm -- lm lm lm lm
45757 <nnxnp> nn nn np nn np np nn np -- nn np np nn np nn np nn nn nn nn np nn -- nn nn nn np np np np nn nn nn np nn nn np np nn NP np nn nn nn nn np nn np -- np nn np np np np nn nn np nn np nn nn nn np nn np np nn nn nn nn nn np nn np nn nn nn nn nn np np np np np np np nn nn nn nn np np np np np nn np nn nn np np nn np nn np np nn np nn nn np np nn np nn np nn np NP np np -- np np np NP np np nn nn nn np np nn nn np np nn nn np nn -- np nn np np
168523 <nnxnp> np nn np nn np np np np np -- np np nn -- np np np np NP nn nn nn NP nn NP nn np -- nn np nn nn np np nn np nn nn nn np np -- nn nn nn nn nn nn -- -- np -- np nn NP nn np nn np np np nn np np nn np np np NP np nn np nn nn np nn nn np nn np nn nn np np np np nn np np nn np np np np -- np np -- np np np nn nn nn nn nn nn np np np nn nn nn NP nn np np nn np np nn np nn nn nn nn nn nn np np NP nn nn nn nn np nn nn nn np np np -- np nn nn np
279334 <efxeg> eg ee ef ee fg ef ee ef ef ee ef eg eg ee fg eg -- fg fg -- fg fg fg ee ef ef ee eg FG eg eg ee fg eg ee ee eg fg fg eg ee fg ee ef fg ee ee eg eg ef ee fg ee fg eg eg ef fg ef ef ef eg ef eg fg fg ee fg ee fg fg ef ee eg ee ef ee eg fg fg ef eg ef eg eg ee -- -- fg ee ef ee ee fg -- ef -- ef ef eg ee eg fg eg eg fg eg fg ef ee ee eg ef ee eg ee eg ef -- eg eg fg -- eg fg ee ef fg -- fg fg eg eg eg ef ee fg eg fg ee -- ee ee ee -- ee ee
166119 <nnxnp> nn nn np nn nn np nn np np nn nn nn np np np np np nn nn NP nn nn np nn nn nn NP nn np nn nn np np nn np nn nn nn nn nn np nn -- nn np -- np nn np nn np nn np np np -- nn nn np nn nn nn nn nn np np nn np np nn nn nn nn np nn nn nn nn nn nn nn np np np np np np nn np nn nn NP np np np NP np np NP np nn nn np np nn nn NP np nn nn np np nn nn np np np np np np nn nn nn nn np nn nn nn nn np np nn nn np nn nn np nn np -- np nn NP nn nn nn np
64548 <lmxll> lm ll lm ll ll lm -- lm lm LM lm lm lm ll lm ll ll lm lm -- ll ll ll lm ll lm ll ll ll ll lm lm ll ll ll ll ll -- ll ll ll -- ll lm lm lm ll lm -- lm lm ll ll ll lm lm ll ll lm lm lm ll ll lm ll ll ll -- LM ll lm ll ll lm ll lm lm lm lm ll lm ll ll ll lm lm ll ll lm LM lm lm lm lm -- ll ll lm ll lm lm lm ll lm ll ll lm ll lm ll lm ll lm lm -- ll ll ll ll ll lm lm ll lm ll lm lm ll ll lm lm lm lm lm ll lm lm lm lm ll lm lm -- ll lm ll lm
315587 <lmxll> ll ll ll lm ll lm lm lm lm lm lm lm lm ll ll lm lm ll lm lm ll lm ll ll ll ll ll lm ll LM lm lm lm lm lm ll ll ll lm lm lm ll ll ll lm lm lm lm lm ll LM ll lm ll ll ll lm lm ll ll ll lm ll lm ll ll lm lm lm lm ll ll ll ll lm LM -- lm ll lm lm lm lm lm lm ll ll -- ll lm lm ll lm ll -- ll lm lm lm lm ll ll ll lm ll ll -- ll ll ll lm lm ll ll ll lm ll lm ll lm lm -- ll ll ll lm ll ll lm LM ll ll ll lm ll ll lm lm ll lm lm lm ll lm -- ll ll
202031 <nnxnp> nn np nn np np np nn nn np -- nn nn np np nn nn np nn np nn nn np -- np np nn nn nn np -- np np np np nn nn np -- nn -- np np nn nn np np np nn nn -- nn -- nn nn np np nn np np NP nn nn nn nn np np np nn -- nn np np np nn np nn nn nn np nn nn nn nn nn nn np nn nn nn nn np nn np NP np np np nn np nn nn nn nn nn nn NP np NP nn nn np nn nn np np nn nn nn nn nn np -- np nn nn nn np nn NP np nn nn nn np nn np np np nn nn np np np nn nn nn np
270629 <efxeg> -- eg ee ee ef eg ee ef fg eg ee eg ee eg ef ef eg fg eg fg eg ef fg eg fg fg ef fg ee eg eg fg ee fg fg -- fg FG fg -- eg ee fg ee ee ef fg ee fg FG eg eg ee eg eg eg fg ef ee fg fg ef ee ee ef ee eg eg fg fg ef eg fg ee eg -- eg ef ef ee ef fg eg FG ef ef ef -- ee fg eg ee eg eg eg eg -- eg fg fg ef fg ef ee ee fg eg eg eg fg ee ee eg fg eg fg eg fg eg fg ef ef fg ee fg fg fg ef fg ef fg -- eg ef ef ef ee fg ee eg eg ee ee eg fg ef ee
158671 <lmxll> lm lm ll ll ll lm lm lm ll ll ll ll lm lm lm ll ll lm ll lm ll ll lm lm ll ll lm lm lm ll lm ll ll lm lm ll lm ll lm ll lm -- lm ll ll lm lm ll ll ll ll ll ll lm lm ll lm lm -- lm ll lm lm ll lm LM lm lm ll ll lm lm lm lm lm lm ll lm ll ll -- ll lm ll ll ll ll ll lm lm ll lm ll lm ll ll lm lm ll lm lm lm lm lm ll ll lm ll -- ll lm lm lm lm ll lm lm ll ll ll ll LM lm lm ll ll lm lm ll ll lm ll lm ll lm ll ll ll lm lm lm lm lm lm ll lm ll
69027 <nnxnp> np np nn nn nn nn np nn np np nn nn np nn nn nn np np nn nn nn np np np np np nn nn nn nn np np np nn np np nn nn np -- nn -- np np np nn np nn -- nn nn -- nn nn np -- np -- np nn -- np np nn np np nn np -- np np np nn np nn np np np np np nn nn nn nn nn nn nn np np np np nn nn np nn nn -- nn np np np nn np np np nn np np nn np np nn nn np nn np nn np nn nn nn nn nn nn nn np nn nn nn np np np nn nn np np nn nn np np nn nn -- nn np nn nn
266631 <efxeg> fg eg eg ee ef eg ee ef fg eg ee eg eg eg ef fg eg fg ee fg eg ef -- eg fg fg -- ef ee ee eg fg eg -- ef eg fg fg fg -- ee -- -- ee eg -- fg ee -- ef ee eg eg ee eg ee fg ef ee fg -- ef ee ee ef ee eg eg -- fg fg eg ef ee ee fg ee ef fg eg fg -- ee fg ef ef fg ee ee -- eg ee eg ee eg eg ee ee ef fg ef fg ef ee ee fg eg ee ee fg ee eg ee fg eg -- eg ef -- ef fg fg ef ee -- fg -- ef fg fg ef ee eg ef fg fg ee fg eg ee eg ee -- eg fg ef eg
311186 <lmxll> ll ll ll lm ll lm lm lm lm lm lm lm lm ll ll lm lm ll lm -- ll lm -- ll ll ll ll lm ll lm lm lm lm lm lm ll ll -- lm lm lm ll ll ll lm LM LM lm -- -- lm ll lm ll ll ll lm LM ll ll ll lm ll lm ll ll lm lm -- lm ll ll ll ll lm lm ll lm ll lm lm lm lm lm lm ll ll ll ll -- lm ll lm ll -- ll lm lm lm lm ll ll lm lm ll ll lm ll ll ll lm -- ll ll ll LM ll lm ll lm lm LM ll ll ll lm lm ll lm lm ll ll ll lm ll ll lm -- ll lm lm lm -- lm lm ll ll
162294 <lmxll> -- ll lm lm lm lm ll lm lm ll ll ll ll ll lm ll lm lm lm -- ll lm lm ll lm lm ll ll lm ll lm ll ll lm -- ll ll LM ll ll lm -- lm lm lm lm lm ll -- lm ll lm ll lm ll lm lm lm ll lm ll ll lm lm lm -- lm lm ll ll lm ll lm ll lm ll ll lm lm ll lm ll lm ll lm ll ll ll ll ll ll lm ll ll ll ll lm ll ll ll lm lm lm ll lm ll lm lm ll lm lm lm lm -- lm lm ll ll ll ll lm ll ll lm LM lm lm ll lm ll lm lm lm ll lm lm lm ll ll lm lm ll -- ll lm ll lm
94958 <efxeg> ee eg ee eg eg fg ee fg ef ee fg -- eg ef fg eg fg ef ee ee eg ef eg -- ef ef fg ef -- ee ee eg fg fg ef ee fg eg fg -- eg ef fg ef ef ef fg -- -- eg -- fg fg eg ef -- eg ee fg fg ee fg eg ee -- fg ef -- -- ef -- fg eg eg fg eg eg ef ef ef ee ef ef ee ee eg eg eg ee eg ef ef ef ef ee ee fg ef eg ee eg eg ee eg ee ef -- eg fg eg fg ee fg eg EG ef eg fg eg eg ef -- ee ef eg -- ef eg fg ee ef eg fg fg fg fg ef ee fg fg fg fg -- fg ee fg ef
165368 <nnxnp> nn nn np nn nn np nn np np -- nn nn np np np np -- nn -- np nn nn np nn nn nn np np np nn nn np np nn np nn nn -- nn -- np nn NP nn np np np -- np nn np nn np np np np nn nn np nn nn nn nn nn np np nn np np nn nn nn nn np nn nn -- nn nn nn nn np np np np nn np nn np nn nn np np np -- np np np np np nn nn np np nn nn np np nn nn np np nn nn np np np nn np np nn nn -- nn np nn nn nn nn np NP nn np np nn nn np nn np np np nn NP nn nn nn np
82937 <nnxnp> NP np nn NP nn nn np nn np -- nn nn -- np nn np nn np np np nn np nn nn nn NP NP -- -- nn nn -- np nn nn nn -- -- np -- nn -- np np nn -- np np -- nn np -- nn np np np nn np np -- nn np np np np -- np np nn nn nn nn nn np np nn np nn np np nn np np NP np np np np np nn np nn np NP -- np np np nn nn np nn nn nn np nn NP np nn nn nn nn nn nn np NP np nn np np NP nn nn nn np np np np nn np -- nn np np np np nn -- nn nn np np nn np nn nn nn
231449 <lmxll> ll ll ll lm lm LM ll lm ll -- ll lm lm ll LM ll ll ll ll lm lm ll -- ll lm ll ll ll ll lm lm ll ll lm lm lm lm -- -- ll ll -- lm ll lm ll lm lm ll ll LM lm lm ll ll ll ll lm ll ll lm lm lm lm ll ll lm lm -- ll lm lm ll ll lm ll ll lm lm ll ll ll ll lm lm lm lm ll ll ll lm ll ll ll ll ll ll lm lm lm lm lm ll lm lm lm ll ll ll ll lm lm ll lm ll lm ll lm lm ll LM ll lm LM ll ll ll lm ll lm lm lm lm ll ll lm ll ll ll lm lm ll ll ll ll lm ll
370413 <nnxnp> np nn np np nn nn nn np nn np np -- -- -- np np np np np -- nn nn nn np np nn np nn np nn nn np np nn np np nn nn nn np -- -- nn nn nn -- np nn -- np -- nn nn nn np np np nn np nn np nn nn nn np nn nn nn -- np nn nn nn nn nn np nn nn nn nn nn np nn np nn nn nn -- nn np nn nn nn np nn nn np nn nn np nn np nn nn np np nn nn nn nn np nn np nn nn -- nn nn nn np nn nn -- -- np np np np np nn np nn np nn np np np np np -- np nn -- nn nn nn np
76809 <nnxnp> nn nn np np nn np nn np nn np np nn np np np np np np nn nn nn nn np np nn nn nn NP -- nn np nn nn nn -- nn nn -- np nn nn np np nn nn np np nn np np nn np nn nn np nn np nn np nn nn np np nn np nn nn np nn np nn np np nn nn np nn nn nn nn np np nn np np np nn nn np np nn np np np nn nn nn np nn nn np np nn nn np np np np np nn nn nn nn np nn nn np nn nn nn nn np nn NP nn nn nn nn nn nn np nn np np np nn np nn np nn np np np np -- np nn
239656 <efxeg> -- fg fg fg fg fg ef ee ee fg ee fg fg ef eg eg eg ee eg eg fg ef ef ee eg ee eg fg fg eg fg eg eg eg eg ef ee -- ee eg ee ef -- fg ee ee fg ee ee fg ee fg ef ef -- ef ee ee fg eg ef ef ef fg ee FG ef ef fg ee ee eg fg ef ee fg -- ef fg ee ef fg eg ef ee ef ef ef fg eg ee fg ee eg ee ee eg eg eg eg eg fg ef eg ee ee eg ef fg eg fg fg ef ee eg -- ef fg fg fg eg fg eg eg -- -- fg fg ee fg fg -- ef eg eg ef ef eg -- ee eg fg -- fg fg fg eg
225564 <lmxll> lm ll lm lm lm lm lm ll ll ll lm ll lm ll ll ll ll ll lm ll ll lm -- lm ll ll ll ll ll lm lm lm lm lm lm ll lm -- -- lm ll ll lm lm lm ll ll -- -- ll ll ll lm ll -- ll ll ll lm lm ll lm lm lm ll lm ll ll LM ll lm ll ll ll ll lm lm lm ll lm lm lm ll ll ll ll lm lm ll ll ll lm lm ll ll ll ll lm lm ll ll ll ll lm ll ll lm LM ll lm ll lm ll lm ll ll ll ll lm lm ll -- lm ll lm lm lm ll ll lm ll ll ll lm lm ll lm LM ll LM LM lm LM ll lm lm lm
107757 <nnxnp> np nn nn nn nn nn nn nn np nn np NP nn np nn nn nn np nn nn nn np nn np nn np np nn np np np np np nn np nn np nn nn nn nn -- NP np nn np nn nn nn nn -- NP nn np np np nn nn nn np np nn nn nn np nn np np nn np np nn np nn nn nn nn nn np np nn nn nn np nn np np np nn np np nn np nn nn nn -- np np nn nn np np nn np nn np np nn -- np nn nn nn np nn np np np np np np nn nn nn nn nn nn np np np nn np np nn nn nn np nn nn np nn NP np nn nn nn
9868 <nnxnp> nn np -- nn nn np np np nn -- np nn np np nn np np np np -- nn nn np np np np nn np nn -- -- np nn nn nn nn np np -- -- nn nn -- np np nn nn nn nn np nn np nn nn np np np nn nn np np np np nn np nn nn np nn np nn np nn nn nn nn np np np nn nn np nn nn nn nn np np np nn np nn np np nn nn np -- nn np np np np np np nn np np nn np np np np nn np nn np np np nn np nn -- nn nn nn nn np nn nn np np np nn np nn nn nn np np np nn np nn nn nn np
70116 <nnxnp> NP np nn np nn np np nn np np nn nn np nn np nn np np NP np nn np -- np nn -- nn nn nn nn np np np nn np np nn nn np -- nn np -- nn np nn np nn nn nn np nn nn nn np np np nn np nn np np np nn np nn nn np np np np np nn np nn np -- np np np nn nn nn nn nn nn nn -- np np np nn nn np -- nn np nn np NP nn nn -- nn np -- np np nn np np nn nn np np -- nn np -- nn nn nn nn nn nn nn nn nn nn np np np nn nn -- np nn nn np np np np -- nn -- nn nn
365949 <lmxll> lm ll lm ll lm lm lm lm ll ll ll -- lm lm ll ll LM ll lm -- ll LM -- ll lm ll lm lm -- LM ll lm ll ll lm ll lm lm lm -- ll ll -- ll ll ll ll LM -- ll -- lm lm lm ll lm lm lm ll ll ll ll lm ll lm -- lm lm -- LM lm lm lm ll ll lm lm lm ll ll lm lm ll lm ll lm ll lm lm ll ll lm lm ll lm LM ll ll ll lm -- lm ll ll ll lm ll ll ll ll lm lm ll ll ll -- lm ll lm ll ll lm lm ll lm ll lm ll lm lm lm lm -- lm lm ll ll lm lm lm lm ll -- LM lm lm ll
150792 <lmxll> ll ll ll ll lm lm ll ll ll ll lm ll ll lm lm ll ll ll lm ll lm ll lm ll lm lm ll lm lm ll lm ll lm lm lm lm -- -- lm ll ll ll ll ll ll ll ll -- -- LM lm ll lm lm lm ll ll ll lm ll lm lm lm lm ll ll lm lm ll ll ll lm lm lm ll lm ll ll lm ll lm lm ll ll lm lm ll lm lm ll ll ll ll ll lm lm lm ll lm lm lm ll lm ll ll ll lm ll lm lm ll -- ll lm ll ll ll lm ll ll lm lm ll lm ll ll lm ll lm lm ll lm ll ll ll ll lm lm ll ll ll ll -- lm ll lm lm
275103 <lmxll> ll ll -- lm LM lm ll ll lm ll lm ll lm ll ll ll lm ll lm lm ll lm lm ll ll LM ll ll -- lm ll lm ll ll lm ll ll -- ll lm ll ll ll ll LM lm lm LM -- -- lm ll lm ll ll lm ll ll lm ll ll lm lm lm lm lm lm -- ll ll lm lm lm ll ll lm lm ll lm ll lm ll lm ll lm lm lm ll ll lm ll ll ll ll -- ll lm ll ll ll ll ll ll ll lm ll ll lm lm lm lm ll ll lm -- ll ll lm -- ll ll ll -- ll ll LM ll lm lm lm ll -- ll ll ll lm lm lm ll ll lm lm lm ll lm ll ll
174476 <nnxnp> nn nn nn np np np nn nn np np nn nn np np nn -- np nn np nn nn np np np nn np np nn np NP np np nn nn np np np -- np np nn nn nn nn nn np nn np nn np nn np nn np np np np nn np np nn nn nn np nn nn np nn nn nn np np nn nn nn nn nn np np np np nn np np nn np nn nn nn nn nn np nn np nn nn nn np nn nn nn nn nn nn np np np nn np np nn nn np np np nn nn np np nn nn np nn nn nn np np nn np NP nn nn np np nn nn nn np nn nn np np -- nn nn np nn
72267 <nnxnp> np np nn np nn NP nn np np np nn np nn nn np nn nn np np np nn nn np np np nn nn nn -- np np np nn np np nn nn -- np nn nn -- nn np np -- nn nn nn nn nn np -- np np NP np nn np nn np nn np nn np nn np np nn np nn np nn nn nn np nn np np NP nn np np np nn nn nn nn nn np np nn nn NP nn nn np nn np nn nn np np nn nn nn np nn nn np nn nn nn np np nn nn np nn nn nn nn nn nn np nn nn nn nn nn np np nn nn nn np nn nn np np np np -- np nn nn np
238495 <lmxll> lm lm lm lm lm lm lm ll ll lm ll lm lm -- ll ll ll ll ll -- lm lm lm ll ll ll ll lm lm ll lm ll ll ll ll lm ll ll ll ll ll lm ll lm lm ll lm ll ll -- ll lm lm lm ll lm ll ll lm ll lm lm lm lm ll lm lm lm lm ll ll ll lm lm ll lm lm lm lm ll lm lm ll lm ll lm lm lm lm ll ll lm ll lm ll ll ll ll ll ll ll lm LM ll ll ll ll lm lm ll lm lm lm ll ll lm lm lm lm lm ll lm -- ll lm lm lm lm ll lm lm lm lm ll ll lm lm -- lm ll ll lm -- lm lm lm ll
255651 <lmxll> lm lm lm lm ll ll lm ll ll lm ll ll ll ll ll -- lm lm LL lm lm lm ll ll ll lm lm ll -- ll ll ll lm lm ll ll lm ll lm lm ll ll ll -- ll ll lm lm ll ll ll ll lm lm ll -- ll lm lm ll lm lm ll ll lm ll ll lm LL ll -- ll lm ll ll ll lm lm -- lm ll ll ll lm lm ll lm lm lm lm lm lm ll lm lm lm lm lm lm ll lm ll ll lm lm ll ll lm lm ll lm lm ll lm ll ll lm lm lm ll ll ll -- lm lm -- lm ll lm ll ll lm ll lm -- lm lm lm lm -- lm lm lm ll lm lm lm
279073 <lmxll> ll ll lm ll lm lm ll lm lm ll lm ll ll ll lm ll ll lm -- lm -- lm lm ll lm lm ll ll -- ll ll ll lm ll ll ll ll -- lm -- ll lm lm lm -- ll ll ll -- lm ll -- ll lm ll lm lm lm lm lm lm ll lm ll lm lm ll lm ll lm lm lm ll ll ll lm ll ll lm lm lm -- lm ll ll ll lm ll lm ll lm ll ll lm lm lm -- lm lm ll ll ll lm ll ll lm ll lm lm ll ll ll lm ll ll ll ll lm ll ll ll lm ll ll lm ll lm -- ll lm -- -- ll ll lm ll lm ll lm ll lm ll -- ll ll ll ll
351298 <nnxnp> np nn nn nn nn np np np np nn np NP nn np nn nn np np np NP np nn np nn np nn nn np np nn nn nn nn nn np np nn nn NP nn np np nn nn nn np nn np -- np NP np nn nn np np nn nn nn nn np nn np nn np -- nn nn -- nn np np nn nn np nn nn nn nn nn nn nn -- nn np np np nn np -- np nn np np np np nn np np nn nn np np np nn np np nn nn np np np NP nn -- nn nn nn np nn np -- nn np nn nn np nn np nn nn nn NP nn np np nn nn nn np np np -- np NP nn nn
377557 <nnxnp> np np nn np nn nn NN nn nn nn np nn np np np NN -- np nn nn np np np np np np NN np nn np nn np np -- -- nn np -- np -- -- NN np -- np nn NN np -- nn NN nn nn np NN nn nn np np nn nn nn np np nn nn nn nn -- nn np nn nn nn np np nn np np nn np nn nn nn nn nn nn np np NN nn nn nn -- -- np np np nn -- nn np np np nn np -- np nn np np nn np nn np nn np nn nn nn nn np nn nn NN np np np np nn nn nn np np nn np nn np np np -- -- -- np np nn nn
229201 <nnxnp> nn nn nn -- nn nn np nn np nn np np nn nn nn np np nn nn nn np np np np np nn np nn np np nn np np np nn nn nn -- np nn nn -- nn nn np nn np np np nn -- np nn np nn nn nn nn np nn nn nn np np nn np nn np nn np np nn nn np np nn -- nn nn nn nn nn np np nn nn nn np nn np np nn nn nn -- np nn np nn nn nn nn nn nn np np np np nn nn np NP nn np np NP nn np nn nn np nn np nn nn nn np nn nn nn np np np nn nn np np nn np nn NP np -- nn nn nn nn
205801 <nnxnp> nn nn nn np np nn nn nn np nn nn nn np np nn -- np nn np nn nn np nn nn np nn nn nn np np np np np np nn nn np nn nn nn np np nn nn np np np nn nn np nn np nn nn -- -- nn np np np nn NN np -- np np np nn np nn np np np nn np nn -- nn np nn nn nn np np nn np nn nn nn NN np nn np np np np np -- np nn nn nn nn nn nn nn np np nn nn nn np NN np -- -- nn nn nn nn nn nn np nn nn nn np nn np np nn np nn np nn np nn NN nn nn -- np np nn np nn np
312349 <lmxll> lm lm lm ll lm ll ll ll ll LL ll ll LL lm lm ll LL lm ll ll lm ll lm lm lm lm lm ll -- ll ll ll ll ll ll lm lm -- ll LL ll lm -- lm ll ll ll ll ll lm ll lm ll lm lm lm ll ll lm lm lm ll lm ll lm -- ll ll -- ll -- lm lm lm ll ll lm ll lm -- ll ll ll ll ll lm lm lm lm ll ll lm -- lm lm lm -- ll ll lm lm lm ll ll lm lm ll lm lm lm ll ll lm lm lm ll lm ll lm ll ll ll lm lm lm -- ll lm ll ll lm lm lm ll lm lm ll ll lm ll ll ll -- ll ll lm lm
331300 <lmxll> ll ll lm lm lm ll lm ll ll ll ll lm LM ll lm ll lm lm ll ll lm lm lm ll ll lm lm -- ll ll lm ll ll lm LM ll ll ll lm lm ll ll ll ll ll -- lm ll lm ll ll lm ll lm lm ll lm ll lm ll ll ll ll lm lm lm -- lm ll ll lm lm ll lm lm ll ll ll ll lm lm lm ll ll lm lm ll ll ll ll lm lm ll lm lm lm ll ll ll lm ll lm lm ll lm lm ll ll lm ll lm -- ll ll -- lm lm ll lm ll ll lm ll ll LM ll ll lm lm lm lm lm lm lm lm lm ll ll ll lm ll ll lm lm ll lm ll
221143 <nnxnp> np nn np -- nn nn nn np nn np np -- nn nn nn nn nn nn np nn np np -- np NP nn np nn -- np nn nn nn np np np nn -- np np np -- nn np np nn nn np -- np nn np nn np -- -- nn np nn np nn nn np nn np np nn np -- np np np np nn nn nn nn nn nn np np np nn np nn np nn np np -- nn nn np -- nn nn np nn nn nn nn np nn nn nn np -- nn np nn nn -- np -- -- np np nn np nn np nn np np NP nn np nn nn np -- np nn np nn np nn np nn nn nn nn nn nn nn np nn
72664 <nnxnp> nn nn nn nn nn np nn np nn nn np np nn np np nn nn nn np -- np nn nn nn nn nn np np np np nn nn nn np nn nn np -- nn nn np nn nn nn nn np nn np nn np nn np np np nn np nn np nn np nn nn nn np nn nn np nn -- nn nn nn np nn np nn nn nn nn nn np np np np -- np np nn nn nn nn np np np nn nn np np nn nn nn np nn nn nn np np nn np nn nn np np np np nn np nn np np np np -- np np nn np np np nn nn nn nn np nn nn np np nn nn np np nn np np np np
222069 <nnxnp> np nn np np nn nn nn np nn np np nn nn nn nn nn nn nn -- nn np np nn np np nn np nn nn np nn nn nn np np np nn -- NP -- np -- nn np np nn nn NP -- np nn np nn np np np nn np nn np nn nn np nn np np nn np np np np np np nn nn nn nn nn nn np np np nn np nn np nn np np np nn nn -- np nn nn np nn nn nn nn np nn nn nn np np nn np nn nn nn np nn np np np nn np nn np nn np np np -- np nn np np nn np nn np nn np nn np nn nn np nn -- nn nn np nn
276946 <nnxnp> np np -- -- nn np np np np np nn np np nn np nn nn nn nn np np np -- nn nn -- np np -- -- np np nn nn np np nn -- np np nn -- np nn nn nn nn np np np -- -- np np -- np nn np nn nn nn nn nn np nn nn np np -- np nn nn np nn np np nn np np nn np nn nn nn nn np np np np np np np nn -- nn nn np np np np nn nn np np nn nn -- np np nn nn nn nn np np np nn nn nn np nn nn -- nn np nn np -- np nn np nn np nn np nn nn np np np np nn np nn nn nn np
165879 <nnxnp> nn nn np nn nn np nn np np nn nn nn np np np np np nn nn np nn nn np nn nn nn np nn np nn nn np np nn np nn nn nn nn NN np np np nn np np np nn -- nn np nn np np -- -- nn nn np nn nn nn nn nn np np nn -- np nn nn nn nn np nn nn nn nn nn nn nn np np np np nn np nn np nn nn np np -- np np np np np np nn nn np np nn nn -- np nn nn np np nn nn -- np np nn np np nn nn nn nn np nn NN nn nn np np nn NN np nn nn np nn np np -- nn np nn nn nn np
138157 <lmxll> lm ll ll ll ll lm ll lm lm ll lm lm -- lm ll lm ll lm ll lm lm ll lm ll ll ll ll ll -- -- lm lm lm lm ll -- lm ll LM ll LM lm ll ll ll lm lm ll -- ll -- ll lm ll lm ll ll ll ll lm lm ll ll lm lm -- ll ll -- ll ll ll lm lm lm ll -- ll lm ll ll lm LM lm ll ll lm -- ll -- ll ll ll LM ll ll ll lm lm LM lm lm ll lm ll lm ll ll ll lm ll lm LM lm ll -- lm ll -- lm lm LM lm lm ll lm ll ll ll LM lm -- -- ll ll lm ll ll lm lm ll ll lm ll ll -- lm
101965 <nnxnp> np nn np nn nn nn np nn np np np nn nn np nn np nn nn nn np nn np nn nn np np nn np nn np np nn nn nn np np nn nn nn nn nn np -- np nn np nn np np nn nn nn nn nn np np nn np nn nn np nn nn np np nn np nn nn np nn nn nn nn nn nn nn nn np np np np np np np nn nn nn np nn np np np np nn np nn np nn np nn nn nn nn np nn np nn np nn nn nn nn nn np np np nn nn nn np np np np nn np np nn nn np np np nn nn np nn np np nn np np nn nn nn np nn np
371585 <lmxll> lm ll ll lm ll ll ll ll ll ll lm lm -- lm ll ll ll ll LM ll ll ll lm ll lm ll ll ll lm lm lm lm lm lm lm ll lm lm ll -- lm ll lm ll lm -- ll LM lm ll ll ll lm ll ll ll ll ll ll lm lm ll lm ll -- lm lm lm lm lm lm ll lm ll ll lm ll ll lm ll ll lm lm ll lm ll ll lm lm ll lm ll lm lm lm lm lm lm ll ll ll lm lm lm ll ll lm ll ll lm ll lm lm lm ll ll lm ll lm lm ll ll lm lm ll ll lm lm ll ll ll lm ll lm ll ll lm -- -- lm ll ll ll lm lm lm lm
144070 <nnxnp> np np nn np nn nn nn nn nn np nn np nn nn np nn -- np np np nn -- nn np nn np np nn nn nn nn np np nn nn np nn np np -- nn -- np nn -- nn np nn -- nn -- nn nn nn nn np nn np np nn -- nn nn np np np nn np nn np np nn np np np np np np nn nn nn nn np nn -- nn np np np np nn nn np np np np np np nn nn nn nn nn nn np np nn nn np nn np nn np -- -- nn nn nn np nn nn nn -- nn nn nn nn nn np nn np np nn np np nn np nn np np np nn np np -- nn np
222974 <lmxll> ll lm ll ll ll ll ll lm lm lm ll LM ll lm lm lm lm lm ll LM lm ll ll ll -- lm lm lm -- ll ll ll ll ll ll lm ll ll lm -- lm -- ll ll ll lm lm LM ll -- LM lm ll lm ll lm lm lm ll ll lm ll ll ll lm ll lm lm ll lm ll lm lm lm lm ll ll ll lm ll ll ll lm lm lm lm ll ll lm lm lm ll ll lm -- lm lm ll ll lm lm lm lm ll lm lm ll ll lm ll LM ll lm ll lm lm lm lm ll -- lm ll -- lm ll ll ll lm lm ll ll lm lm ll ll LM ll lm lm ll ll ll -- lm ll ll ll
113656 <lmxll> ll ll ll -- lm lm ll ll ll lm lm LL ll ll lm lm lm ll lm lm LL ll LL ll ll lm ll lm LL ll lm lm ll ll ll ll lm lm lm lm ll -- -- ll ll ll lm ll lm -- ll LL ll ll lm ll ll lm lm lm ll ll lm lm lm ll lm ll lm lm ll ll ll ll lm lm -- ll ll ll ll ll lm lm ll ll LL ll lm ll lm ll ll ll ll ll ll lm ll ll ll lm -- ll lm lm ll ll lm lm lm lm lm ll -- lm lm lm ll ll lm lm lm ll lm LL lm ll lm ll lm LL ll lm lm lm lm lm lm lm -- lm ll ll ll ll ll
386944 <nnxnp> np nn nn nn nn nn nn nn np np nn NP np nn nn np NP np np np nn nn nn np np nn np np nn nn nn nn nn np np np nn np NP nn nn -- -- np nn np nn nn np nn np nn np nn np np nn np np nn nn nn nn nn nn np nn np NP np nn np nn np np np nn np np np nn np -- np nn nn NP nn nn np -- nn np np np NP nn np np nn nn np np nn np np np nn -- nn np NP np nn -- nn nn np np nn np np -- nn nn nn np -- nn np -- nn nn np nn nn np np NP nn np np -- nn np np np
295913 <nnxnp> np np NN np nn np np np nn np np nn nn np np np nn np nn nn np nn nn np nn np np nn nn np np -- nn np np np nn nn np np np nn np np nn nn nn NN nn nn nn np np np np -- nn nn np nn np nn np np np nn np nn np nn np nn np nn nn np np nn np np np np nn nn nn np np -- np nn nn nn np np np np np np nn np np np np nn nn np -- np np np nn nn np np np nn np np np nn nn np nn nn nn nn np nn np nn nn nn np np nn nn np np np np np nn nn nn nn nn nn
128933 <nnxnp> np np nn np nn nn nn nn np np nn nn nn np nn np nn np nn np nn nn -- nn nn np np nn -- nn nn np nn nn nn np np nn nn nn nn np -- np nn nn np -- -- np np nn nn np np nn nn np np -- nn -- np np -- nn np np nn nn nn -- nn np np nn np nn nn np nn np np np np np np -- np np np nn np np nn nn np nn nn nn np nn nn nn nn nn np np nn nn nn nn nn nn nn -- np nn nn np np nn nn nn np np np np nn -- nn np nn np nn np nn np nn nn -- nn -- np nn nn nn
95742 <lmxll> lm lm -- LM lm ll lm ll ll -- ll ll lm ll ll lm ll ll lm lm lm ll lm LM ll ll ll ll lm lm lm lm ll ll ll lm ll lm ll -- lm ll ll ll ll ll ll ll -- lm lm ll ll lm ll ll lm lm ll ll lm ll ll lm ll ll -- LM ll ll ll ll lm lm ll lm lm ll ll ll lm -- ll lm lm lm lm lm lm -- ll ll ll -- lm lm LM ll lm lm lm lm lm lm lm ll ll lm ll lm ll lm ll lm lm ll lm ll lm lm ll ll lm ll lm ll ll lm ll lm ll lm ll ll ll ll ll lm ll ll ll -- lm ll lm ll ll
321766 <nnxnp> -- nn nn np np np np nn np np nn nn nn np nn nn nn np nn -- np nn nn nn nn nn np np np nn nn np nn np np nn nn NP np nn nn nn nn nn nn np np np NP np nn np np np np np nn nn np np np np nn np nn np np np np nn np nn np nn np NP -- NP nn nn nn nn -- np NP nn NP np nn np np nn nn nn -- nn nn np nn np nn np -- np nn np np nn nn nn nn NP nn np np -- nn np nn nn np nn nn -- nn nn nn nn nn np nn np np nn nn nn np nn nn np -- nn nn nn -- np NP
94678 <hkxhk> hh hk hh HK hk kk hh kk hk hh kk kk hk hk kk hh kk hk hk hh HK HK kk kk hk hk kk hk hk hh hh hk kk kk hk hh kk hk -- hk hk HK kk hk kk hk kk hk kk hk -- -- kk hk hk hk hk hh kk kk hh kk hk hh hk kk hk hk -- hk kk kk hk hk kk hk -- kk hk hk hh hk hk hh hh hk hk HK hh hk hk HK hk hk -- hh kk hk hk hh hk hk hh hk hh hk hk hk hk hk kk hh kk hk hk hk hk kk hk hk hk kk hh hk hk hk hk hk kk hh hk hk kk kk kk kk hk hh kk kk kk kk hk kk HK kk hk
361806 <nnxnp> np nn nn nn nn nn np nn np nn nn nn np np nn nn nn nn -- nn nn np np nn nn np np np nn nn np nn np nn nn -- nn -- np nn nn -- np np np nn nn nn np nn -- nn np nn np np nn nn nn nn np nn np np np np np nn nn np np nn np nn nn nn nn np np np nn nn nn nn nn nn np -- np np np np nn np nn nn nn np nn nn np np nn np nn np np nn nn nn -- np np nn np nn nn nn nn np nn nn np -- np np np np nn np np nn np nn np nn nn np np nn np nn np np -- nn nn
144072 <nnxnp> np np nn np nn nn nn nn nn np nn np nn nn np nn np np np np nn -- nn np nn np np nn nn nn nn np np nn nn np nn np np -- nn np np nn np nn np nn -- nn -- nn nn nn -- np nn np np nn -- nn nn np np np nn np nn np np nn np np np np np np nn nn nn nn np nn -- nn np np np np nn nn np np np np np np nn nn nn nn nn nn np np nn nn np nn np nn np nn -- nn nn nn np nn nn nn -- nn nn nn nn nn np nn np np nn np -- nn np nn np np np nn np np np nn np
143568 <nnxnp> nn nn -- nn np np np np np nn np nn nn nn nn np nn nn nn nn nn np -- nn np nn nn np np np np nn nn nn np nn np -- nn nn np nn nn np nn np nn np nn np np np np np np nn np nn -- np np np np nn nn nn nn nn -- nn nn np nn nn nn nn nn nn np np np -- nn np nn np nn -- nn nn np np nn np -- nn nn nn np np np np np np nn nn np np nn np nn np nn -- np np np np nn np np nn np np np nn np nn nn nn nn nn np nn nn np nn np nn nn nn np nn nn np np nn
302172 <nnxnp> np np np np np np np nn nn nn nn NP np np -- nn np np np np nn NP -- nn np -- nn nn -- NP np nn nn np np nn nn -- -- nn np np np nn np -- np nn np np np nn -- np nn nn nn np -- np nn np nn nn nn np nn nn NP np np nn nn np nn nn np nn np nn np np np np nn nn nn nn np np nn nn np -- nn -- np np np np nn nn nn nn np nn np nn np np nn -- nn np nn nn nn nn np nn np nn nn np -- nn nn nn np nn nn np np np nn np np nn nn np NP np -- np NP np np
377321 <nnxnp> np np nn np nn nn nn nn nn nn np nn np np np nn nn -- nn nn np np np np np np np np nn -- nn np np np np nn np np np np np nn -- np np nn nn np nn nn nn nn np np nn nn nn np np nn nn nn np np nn nn nn nn nn nn np nn nn nn np np nn nn np nn np nn nn nn nn nn nn np np nn nn nn nn -- np np -- np nn np nn np np np nn np -- np nn np np -- np nn np nn np nn nn nn nn np nn nn nn np np np np nn nn nn -- np nn np nn np np np -- nn np np np nn nn
97600 <lmxll> lm lm lm lm lm ll lm ll ll lm ll ll lm ll ll LM -- ll -- LM LM ll lm ll ll ll ll ll lm lm lm lm ll ll ll lm ll lm ll -- lm ll ll ll ll ll ll ll -- lm lm ll ll lm ll ll lm LM ll ll lm ll lm lm ll ll ll lm -- ll ll ll lm lm ll lm lm ll ll ll lm ll ll lm lm lm lm lm lm lm ll ll ll ll -- lm ll -- lm lm lm lm lm lm lm ll ll lm ll lm ll lm ll lm lm ll lm ll lm lm ll lm LM ll lm -- ll lm ll lm ll lm ll ll ll ll ll lm ll ll ll ll lm ll lm ll ll
[truncated: 1,426,605 more chars]
