# Supplementary material for: A Dense Brown Trout (Salmo trutta) Linkage Map Reveals Recent Chromosomal Rearrangements in the Salmo Genus and the Impact of Selection on Linked Neutral Diversity
Source: G3 (Bethesda). 2017 Feb 24;7(4):1365–76. doi: 10.1534/g3.116.038497 (PMC5386884; doi:10.1534/g3.116.038497)
Supplement: Supplementary file 1 [file 1365FileS1.zip › FileS1/Family2.map]

Family	Locus	LG	Position_cM
2	273441	1	0.000
2	273591	1	0.723
2	273101	1	0.730
2	273634	1	0.734
2	273103	1	0.750
2	273456	1	0.761
2	273140	1	1.158
2	270400	1	1.566
2	273677	1	1.870
2	273670	1	2.209
2	272955	1	2.407
2	273655	1	2.420
2	270163	1	2.659
2	270628	1	2.719
2	270161	1	2.720
2	270629	1	2.742
2	270455	1	2.972
2	270456	1	3.173
2	273544	1	3.523
2	269446	1	3.748
2	269608	1	3.770
2	269775	1	3.806
2	270084	1	3.839
2	269358	1	3.885
2	269099	1	4.454
2	273839	1	5.888
2	268437	1	6.344
2	268793	1	6.358
2	268803	1	6.689
2	268816	1	6.794
2	268402	1	6.848
2	268403	1	6.850
2	268068	1	7.238
2	267986	1	7.488
2	267987	1	7.488
2	268274	1	7.490
2	267764	1	7.539
2	267540	1	7.660
2	268070	1	7.891
2	268212	1	8.179
2	267363	1	8.832
2	267384	1	9.242
2	267385	1	9.242
2	273335	1	12.756
2	273561	1	14.897
2	3082	1	18.240
2	14295	1	23.861
2	266967	1	25.409
2	266969	1	25.608
2	266974	1	25.754
2	266970	1	25.877
2	266752	1	26.462
2	266914	1	26.757
2	266833	1	26.931
2	266915	1	26.935
2	266834	1	26.941
2	266906	1	27.008
2	266909	1	27.075
2	266911	1	27.085
2	266478	1	28.741
2	266532	1	28.872
2	110724	1	28.889
2	266516	1	29.151
2	266514	1	29.261
2	266631	1	29.327
2	266492	1	29.392
2	266381	1	29.981
2	266354	1	30.752
2	266206	1	31.547
2	266371	1	31.575
2	266251	1	31.579
2	266334	1	31.603
2	266244	1	31.728
2	266362	1	31.897
2	266227	1	32.015
2	266252	1	32.320
2	266162	1	32.651
2	266160	1	32.671
2	266716	1	34.012
2	266848	1	34.176
2	266849	1	34.332
2	266718	1	34.388
2	266124	1	35.134
2	266126	1	35.258
2	266290	1	37.165
2	266174	1	38.060
2	266121	1	39.413
2	266039	1	41.149
2	266033	1	41.480
2	266043	1	42.040
2	265983	1	42.624
2	265995	1	42.678
2	177034	1	43.540
2	269977	1	43.867
2	269956	1	44.321
2	269953	1	44.422
2	278791	1	44.508
2	266819	1	44.608
2	266696	1	44.697
2	278777	1	44.759
2	17326	1	45.046
2	17325	1	45.049
2	266968	1	45.057
2	267155	1	45.067
2	271508	1	45.075
2	269079	1	45.078
2	268176	1	45.081
2	343185	1	45.081
2	275647	1	45.084
2	268113	1	45.089
2	268021	1	45.090
2	268681	1	45.124
2	268078	1	45.126
2	269108	1	45.135
2	268682	1	45.136
2	278969	1	45.239
2	279017	1	45.293
2	272110	1	45.331
2	278973	1	45.351
2	278955	1	45.351
2	279018	1	45.363
2	267868	1	45.392
2	278087	1	45.587
2	277846	1	45.714
2	278653	1	45.715
2	278657	1	45.870
2	277364	1	45.901
2	277347	1	45.947
2	277345	1	45.964
2	278862	1	45.968
2	278812	1	46.006
2	278842	1	46.013
2	278863	1	46.048
2	278852	1	46.095
2	277859	1	46.106
2	277860	1	46.112
2	278602	1	46.134
2	277692	1	46.153
2	278108	1	46.193
2	278476	1	46.218
2	278059	1	46.224
2	277855	1	46.306
2	278817	1	46.341
2	278818	1	46.346
2	278109	1	46.347
2	278086	1	46.348
2	278853	1	46.354
2	278828	1	46.364
2	278155	1	46.365
2	278773	1	46.374
2	276544	1	46.860
2	276865	1	46.877
2	276136	1	46.886
2	276685	1	46.899
2	278475	1	47.540
2	274193	1	48.036
2	274194	1	48.108
2	274583	1	48.125
2	274752	1	48.136
2	274282	1	48.263
2	273385	1	48.494
2	274364	1	48.628
2	275708	1	48.814
2	275721	1	49.043
2	273609	1	49.318
2	275676	1	49.351
2	273610	1	49.435
2	352781	1	49.615
2	274457	1	49.616
2	275161	1	49.621
2	273348	1	49.674
2	274458	1	49.676
2	273235	1	49.853
2	275162	1	50.040
2	273963	1	50.130
2	275674	1	50.160
2	274335	1	50.304
2	274350	1	50.324
2	275673	1	50.345
2	275720	1	50.352
2	275117	1	50.623
2	58019	1	50.810
2	74596	1	51.111
2	269922	1	51.528
2	270040	1	58.066
2	270124	1	58.593
2	269316	1	59.880
2	176703	2	-2.654
2	176455	2	-0.670
2	176456	2	-0.625
2	176704	2	0.000
2	176369	2	1.704
2	177592	2	2.077
2	192375	2	2.312
2	177389	2	2.580
2	177616	2	2.861
2	177618	2	2.878
2	192629	2	3.506
2	192663	2	3.803
2	191085	2	4.085
2	191086	2	4.108
2	191313	2	4.217
2	42284	2	4.228
2	192493	2	4.307
2	175715	2	4.320
2	175713	2	4.375
2	177247	2	4.494
2	7859	2	4.496
2	176325	2	4.497
2	177421	2	4.612
2	177248	2	4.698
2	177423	2	4.718
2	176329	2	4.992
2	176336	2	5.077
2	177259	2	5.142
2	185858	2	5.482
2	192006	2	5.909
2	175991	2	6.168
2	185626	2	6.479
2	185625	2	6.517
2	187549	2	7.999
2	185635	2	9.786
2	185752	2	9.882
2	184540	2	10.281
2	40568	2	10.548
2	189993	2	10.721
2	187871	2	11.055
2	190877	2	11.129
2	185751	2	11.310
2	185753	2	11.359
2	189201	2	11.432
2	188562	2	11.604
2	185092	2	11.801
2	188298	2	11.806
2	187948	2	11.813
2	187726	2	11.817
2	185749	2	11.823
2	192328	2	11.827
2	188915	2	11.827
2	190097	2	11.827
2	186617	2	11.828
2	193243	2	11.831
2	192342	2	11.833
2	185683	2	11.834
2	188312	2	11.835
2	185090	2	11.835
2	188311	2	11.836
2	185636	2	11.838
2	185679	2	11.839
2	187909	2	11.839
2	190029	2	11.839
2	187211	2	11.839
2	191154	2	11.839
2	188745	2	11.840
2	193083	2	11.840
2	185747	2	11.840
2	188530	2	11.840
2	185748	2	11.840
2	187865	2	11.840
2	187910	2	11.841
2	116853	2	11.841
2	187866	2	11.841
2	189568	2	11.843
2	187663	2	11.846
2	189446	2	11.846
2	186418	2	11.847
2	187811	2	11.848
2	187664	2	11.849
2	190826	2	11.849
2	186419	2	11.850
2	189612	2	11.853
2	186908	2	11.856
2	191882	2	11.856
2	185846	2	11.860
2	186528	2	11.868
2	187870	2	11.871
2	186907	2	11.897
2	188465	2	12.104
2	191252	2	12.294
2	188118	2	12.314
2	188117	2	12.331
2	189448	2	12.424
2	191860	2	12.523
2	287246	2	12.596
2	187112	2	12.906
2	191007	2	13.087
2	44229	2	13.309
2	189870	2	13.515
2	189872	2	13.516
2	175768	2	13.785
2	185810	2	14.078
2	189088	2	15.362
2	189184	2	15.634
2	189451	2	16.440
2	189543	2	19.196
2	189721	2	19.414
2	189623	2	19.464
2	190445	2	20.965
2	190439	2	21.038
2	189909	2	21.794
2	190142	2	22.517
2	189969	2	22.996
2	189968	2	23.000
2	189931	2	23.570
2	190060	2	23.822
2	190542	2	27.601
2	375704	3	-1.569
2	375705	3	-0.856
2	375769	3	-0.396
2	376132	3	0.000
2	375962	3	2.172
2	376075	3	2.528
2	207699	3	10.158
2	62547	3	14.514
2	375485	3	17.703
2	375267	3	18.411
2	375425	3	18.819
2	375174	3	19.193
2	375161	3	19.210
2	375077	3	19.869
2	377689	3	22.931
2	377680	3	24.984
2	377672	3	25.101
2	374779	3	26.483
2	374823	3	27.135
2	374645	3	28.043
2	374644	3	28.063
2	374661	3	28.561
2	372452	3	29.873
2	374593	3	30.365
2	374595	3	30.434
2	374550	3	30.812
2	374495	3	30.875
2	371262	3	31.296
2	374027	3	31.436
2	372526	3	31.548
2	371695	3	31.711
2	373996	3	31.716
2	373997	3	31.721
2	372617	3	31.808
2	372763	3	31.870
2	372121	3	31.917
2	377054	3	32.081
2	377643	3	32.184
2	372734	3	32.202
2	377526	3	32.235
2	372932	3	32.240
2	372900	3	32.246
2	371585	3	32.246
2	377546	3	32.254
2	373739	3	32.260
2	373740	3	32.263
2	371533	3	32.266
2	374818	3	32.274
2	372453	3	32.278
2	372761	3	32.278
2	372122	3	32.283
2	371373	3	32.286
2	372901	3	32.287
2	372309	3	32.291
2	374070	3	32.294
2	371298	3	32.297
2	375488	3	32.313
2	371583	3	32.313
2	372286	3	32.314
2	371031	3	32.314
2	372436	3	32.314
2	372320	3	32.316
2	371667	3	32.316
2	376920	3	32.317
2	372671	3	32.317
2	375489	3	32.317
2	371030	3	32.317
2	371865	3	32.317
2	376937	3	32.317
2	377099	3	32.317
2	373788	3	32.318
2	372470	3	32.318
2	371633	3	32.318
2	373220	3	32.319
2	377098	3	32.320
2	373597	3	32.321
2	371745	3	32.321
2	372030	3	32.324
2	376935	3	32.324
2	372736	3	32.325
2	371372	3	32.326
2	371870	3	32.326
2	371647	3	32.331
2	173606	3	32.332
2	372350	3	32.332
2	377557	3	32.333
2	377321	3	32.334
2	372979	3	32.334
2	372321	3	32.338
2	372840	3	32.347
2	373649	3	32.646
2	371256	3	32.718
2	371255	3	32.727
2	377292	3	32.814
2	377754	3	32.875
2	372025	3	32.934
2	377503	3	33.005
2	377504	3	33.027
2	55859	3	33.121
2	371624	3	33.212
2	372570	3	33.511
2	377416	3	33.735
2	377008	3	33.927
2	377171	3	34.305
2	377647	3	35.294
2	278306	4	0.000
2	271800	4	5.539
2	276694	4	18.575
2	276720	4	18.679
2	276663	4	19.147
2	276635	4	19.168
2	277171	4	22.755
2	5921	4	24.380
2	275878	4	24.652
2	276950	4	25.126
2	276951	4	25.126
2	276696	4	27.456
2	386642	4	34.420
2	386703	4	34.617
2	276332	4	35.729
2	276308	4	35.962
2	276365	4	36.040
2	276157	4	36.121
2	276023	4	37.674
2	275716	4	38.679
2	275714	4	38.679
2	275808	4	38.850
2	275731	4	38.971
2	275809	4	39.167
2	275617	4	39.341
2	275616	4	39.444
2	275611	4	39.801
2	275609	4	39.803
2	274629	4	40.599
2	389109	4	40.758
2	275126	4	41.519
2	384082	4	45.764
2	384282	4	46.422
2	383937	4	46.484
2	383939	4	46.522
2	381822	4	46.663
2	384159	4	46.790
2	384121	4	47.243
2	384122	4	47.388
2	79137	4	48.701
2	79136	4	48.982
2	383906	4	48.984
2	383928	4	48.989
2	383978	4	48.990
2	383976	4	48.992
2	383914	4	49.021
2	383803	4	49.106
2	383908	4	49.124
2	384072	4	49.142
2	383912	4	49.322
2	384074	4	49.323
2	383685	4	49.458
2	383805	4	49.565
2	384187	4	50.055
2	384199	4	50.383
2	384201	4	50.447
2	384407	4	54.958
2	384432	4	55.694
2	384858	4	67.867
2	384857	4	68.212
2	387947	4	72.155
2	384893	4	73.570
2	388081	4	73.801
2	384896	4	73.986
2	384895	4	74.159
2	384990	4	75.777
2	385415	4	85.338
2	385413	4	85.338
2	386529	4	92.920
2	386503	4	92.928
2	386501	4	92.975
2	386528	4	92.977
2	388446	4	97.030
2	388397	4	97.055
2	388396	4	97.074
2	387933	4	97.126
2	388394	4	97.152
2	387283	4	98.196
2	387284	4	98.220
2	387320	4	98.776
2	161082	5	0.000
2	161157	5	0.893
2	160850	5	2.139
2	160831	5	3.385
2	160777	5	5.383
2	302805	5	5.485
2	160665	5	6.738
2	160664	5	6.742
2	160639	5	6.982
2	160610	5	6.989
2	160612	5	7.023
2	160602	5	7.031
2	160601	5	7.034
2	167605	5	8.118
2	167604	5	8.118
2	1476	5	8.763
2	167687	5	10.464
2	167686	5	10.644
2	167758	5	13.514
2	167759	5	13.554
2	160737	5	15.147
2	160374	5	22.699
2	160426	5	23.424
2	160424	5	23.660
2	220188	5	31.077
2	160201	5	35.107
2	160139	5	35.330
2	168961	5	35.752
2	63801	5	47.352
2	331810	5	47.801
2	331809	5	48.004
2	160020	5	48.237
2	160053	5	48.297
2	159892	5	49.752
2	285437	5	50.639
2	16711	5	52.359
2	169839	5	53.834
2	159876	5	54.160
2	159744	5	54.495
2	169769	5	55.234
2	156972	5	57.661
2	159456	5	58.450
2	155051	5	58.528
2	307963	5	58.747
2	170705	5	59.074
2	217709	5	59.320
2	331089	5	59.379
2	217710	5	59.387
2	159161	5	59.531
2	170549	5	59.581
2	171554	5	59.825
2	159294	5	60.040
2	159330	5	60.044
2	159287	5	60.232
2	171429	5	60.236
2	175215	5	60.256
2	171727	5	60.265
2	171722	5	60.270
2	174124	5	60.275
2	158124	5	60.333
2	37795	5	60.400
2	172015	5	60.510
2	171999	5	60.513
2	175349	5	60.581
2	157709	5	60.782
2	171668	5	60.803
2	155428	5	60.816
2	172610	5	60.820
2	158490	5	60.830
2	175068	5	60.833
2	158076	5	60.840
2	172285	5	60.841
2	170603	5	60.843
2	321442	5	60.850
2	172167	5	60.850
2	174754	5	60.851
2	157231	5	60.851
2	156399	5	60.851
2	156861	5	60.851
2	157742	5	60.852
2	157740	5	60.854
2	174005	5	60.855
2	158702	5	60.861
2	171972	5	60.872
2	157643	5	61.002
2	171271	5	61.010
2	157743	5	61.022
2	175285	5	61.054
2	172946	5	61.101
2	156915	5	61.104
2	158955	5	61.195
2	158825	5	61.296
2	159160	5	61.356
2	158824	5	61.428
2	170297	5	61.488
2	169673	5	61.522
2	169757	5	61.527
2	169733	5	61.536
2	169735	5	61.608
2	170461	5	61.680
2	173960	5	61.815
2	1420	5	61.893
2	171093	5	61.990
2	171242	5	61.992
2	171092	5	62.032
2	157489	5	62.071
2	174611	5	62.136
2	157639	5	62.270
2	157638	5	62.280
2	170918	5	62.418
2	170830	5	62.449
2	171180	5	62.625
2	171182	5	62.628
2	171551	5	62.837
2	174528	5	62.837
2	171758	5	62.843
2	173958	5	62.987
2	168802	5	63.020
2	167735	5	63.203
2	167932	5	63.208
2	168849	5	63.209
2	168171	5	63.217
2	169401	5	63.217
2	167557	5	63.245
2	174529	5	63.249
2	168728	5	63.276
2	155828	5	63.353
2	156618	5	63.378
2	170791	5	63.423
2	169372	5	63.475
2	154980	5	63.521
2	168882	5	63.693
2	171199	5	63.729
2	169004	5	63.832
2	168507	5	63.890
2	170823	5	63.957
2	168524	5	63.994
2	168523	5	64.037
2	156180	5	65.595
2	158671	5	68.487
2	158670	5	68.702
2	97976	6	0.000
2	98148	6	0.184
2	98137	6	0.257
2	98376	6	3.187
2	98344	6	4.137
2	98378	6	4.142
2	98487	6	4.255
2	98440	6	4.521
2	98564	6	6.453
2	98561	6	6.647
2	98770	6	8.540
2	98640	6	8.747
2	98662	6	8.797
2	281172	6	10.182
2	97600	6	33.373
2	97181	6	41.718
2	96395	6	48.255
2	96341	6	48.317
2	96343	6	48.377
2	95519	6	49.341
2	95585	6	50.366
2	98493	6	50.918
2	95437	6	51.586
2	94660	6	51.728
2	95725	6	52.012
2	95880	6	52.136
2	95974	6	52.337
2	96005	6	52.401
2	95267	6	52.445
2	95805	6	52.494
2	93892	6	52.542
2	94659	6	52.564
2	251198	6	52.603
2	96376	6	52.648
2	95534	6	52.658
2	95350	6	52.695
2	94191	6	53.088
2	96001	6	53.095
2	98567	6	53.095
2	97029	6	53.102
2	97367	6	53.104
2	97109	6	53.106
2	95535	6	53.111
2	95124	6	53.113
2	96704	6	53.114
2	95537	6	53.115
2	96002	6	53.117
2	95204	6	53.118
2	93472	6	53.118
2	95742	6	53.119
2	95989	6	53.119
2	93971	6	53.119
2	94071	6	53.119
2	94422	6	53.119
2	94456	6	53.121
2	93873	6	53.121
2	93875	6	53.121
2	48298	6	53.122
2	94072	6	53.122
2	96131	6	53.122
2	94775	6	53.122
2	93714	6	53.122
2	94754	6	53.122
2	93293	6	53.122
2	94416	6	53.122
2	93992	6	53.122
2	93426	6	53.122
2	94184	6	53.122
2	98661	6	53.125
2	94111	6	53.125
2	93268	6	53.125
2	95548	6	53.125
2	97583	6	53.125
2	95332	6	53.125
2	95323	6	53.125
2	93473	6	53.126
2	95547	6	53.126
2	98850	6	53.127
2	97478	6	53.128
2	95063	6	53.128
2	93716	6	53.130
2	94110	6	53.130
2	93746	6	53.153
2	93722	6	53.153
2	95985	6	53.185
2	95984	6	53.188
2	93983	6	53.191
2	94927	6	53.191
2	93518	6	53.191
2	96202	6	53.228
2	95882	6	53.584
2	94957	6	53.690
2	94928	6	53.754
2	94039	6	53.789
2	93348	6	54.056
2	94007	6	54.128
2	93087	6	55.146
2	95380	6	55.485
2	93163	6	56.185
2	93054	6	57.398
2	93022	6	57.398
2	93023	6	57.425
2	92886	6	57.613
2	92950	6	57.997
2	92922	6	57.997
2	345959	6	58.017
2	92985	6	58.020
2	92925	6	58.093
2	92782	6	58.709
2	93013	6	59.017
2	93424	6	59.138
2	92714	6	60.849
2	105368	6	61.277
2	105369	6	61.335
2	116083	6	66.996
2	103302	6	69.857
2	101203	6	72.844
2	103457	6	74.089
2	101965	6	74.424
2	98599	6	75.526
2	343726	7	0.000
2	152193	7	1.821
2	107757	7	2.102
2	108047	7	2.219
2	107773	7	2.639
2	107772	7	2.653
2	107426	7	2.709
2	107827	7	3.049
2	107990	7	3.068
2	107983	7	3.213
2	108505	7	3.250
2	107879	7	3.309
2	344842	7	3.332
2	345535	7	3.352
2	108805	7	3.354
2	344435	7	3.409
2	107890	7	3.419
2	108549	7	3.653
2	178738	7	4.467
2	346006	7	4.958
2	107264	7	6.249
2	110811	7	7.564
2	106827	7	10.615
2	106398	7	13.328
2	106256	7	25.836
2	346488	7	27.015
2	346349	7	27.214
2	346348	7	27.221
2	106154	7	27.428
2	347276	7	27.725
2	347575	7	28.285
2	347576	7	28.285
2	347251	7	28.473
2	273594	7	28.565
2	346780	7	29.042
2	347430	7	30.057
2	321117	7	30.967
2	146377	7	30.975
2	151753	7	31.816
2	151752	7	32.028
2	118724	7	34.433
2	347478	7	35.381
2	347602	7	35.791
2	118829	7	35.983
2	117575	7	39.067
2	347746	7	39.407
2	679	7	39.716
2	678	7	39.752
2	347714	7	40.784
2	116323	7	41.513
2	152346	7	41.786
2	7735	7	43.581
2	152730	7	44.498
2	109426	7	49.377
2	109657	7	49.557
2	109392	7	49.974
2	153156	7	51.827
2	153185	7	54.357
2	348075	7	60.699
2	117763	8	-2.672
2	118029	8	0.000
2	118011	8	0.000
2	2447	8	3.159
2	117491	8	6.472
2	117474	8	6.474
2	117476	8	6.523
2	117340	8	7.997
2	118356	8	8.706
2	117263	8	9.257
2	117257	8	9.291
2	117377	8	12.011
2	111889	8	12.197
2	141334	8	12.303
2	112119	8	12.574
2	112071	8	12.995
2	117214	8	13.506
2	117152	8	13.530
2	117176	8	13.553
2	116882	8	13.796
2	112855	8	14.103
2	110016	8	14.218
2	111911	8	14.346
2	111913	8	14.635
2	111914	8	14.642
2	112312	8	14.872
2	110858	8	15.201
2	263244	8	15.202
2	110619	8	15.446
2	110283	8	15.506
2	112073	8	15.573
2	110496	8	15.611
2	112730	8	15.805
2	112729	8	15.821
2	111229	8	15.924
2	110542	8	15.931
2	111626	8	15.933
2	109808	8	15.949
2	110681	8	15.949
2	339798	8	15.953
2	111090	8	15.956
2	110533	8	15.983
2	108888	8	15.988
2	18797	8	15.994
2	112488	8	15.996
2	109335	8	16.002
2	109854	8	16.002
2	115310	8	16.002
2	108863	8	16.002
2	110170	8	16.002
2	110001	8	16.003
2	35723	8	16.005
2	110748	8	16.005
2	109824	8	16.005
2	115199	8	16.005
2	259396	8	16.006
2	110707	8	16.006
2	110220	8	16.008
2	113612	8	16.008
2	115200	8	16.009
2	110544	8	16.011
2	110747	8	16.015
2	111495	8	16.018
2	112202	8	16.029
2	111152	8	16.037
2	114704	8	16.039
2	111243	8	16.041
2	112319	8	16.089
2	115906	8	16.199
2	115437	8	16.371
2	147894	8	16.447
2	112463	8	16.459
2	147895	8	16.496
2	113651	8	16.579
2	109999	8	16.604
2	109997	8	16.627
2	113413	8	16.657
2	111321	8	16.701
2	113538	8	16.719
2	111160	8	16.737
2	110798	8	16.799
2	113483	8	16.848
2	112962	8	16.920
2	113531	8	16.925
2	113530	8	16.925
2	5292	8	16.965
2	116014	8	17.012
2	115403	8	17.121
2	113656	8	17.295
2	117269	8	17.871
2	117268	8	17.871
2	118108	8	17.879
2	117285	8	17.888
2	116094	8	17.890
2	116053	8	17.896
2	117647	8	18.031
2	116901	8	18.040
2	116485	8	18.061
2	116088	8	18.074
2	117720	8	18.388
2	117993	8	18.402
2	117829	8	18.588
2	117830	8	18.596
2	420543	8	18.598
2	117521	8	18.739
2	117992	8	18.834
2	117719	8	18.841
2	117923	8	18.872
2	117433	8	19.083
2	117018	8	19.089
2	20397	8	19.173
2	117147	8	19.314
2	116803	8	19.394
2	118085	8	19.412
2	117248	8	19.431
2	118084	8	19.433
2	116780	8	19.631
2	116778	8	19.691
2	115245	8	19.884
2	115579	8	19.949
2	115123	8	20.054
2	112871	8	20.126
2	114954	8	20.179
2	114738	8	20.191
2	114801	8	20.232
2	113478	8	20.435
2	113619	8	20.467
2	112468	8	20.589
2	112857	8	20.698
2	112479	8	20.849
2	112376	8	21.089
2	112216	8	21.441
2	113172	8	21.806
2	118582	8	21.987
2	112534	8	22.354
2	5818	8	22.463
2	118560	8	24.063
2	118565	8	24.232
2	118583	8	24.255
2	118563	8	24.307
2	253615	8	24.326
2	118644	8	27.626
2	11321	8	27.744
2	11320	8	27.761
2	111137	8	28.199
2	243370	9	0.000
2	235660	9	4.935
2	235666	9	4.946
2	234150	9	5.939
2	229716	9	6.039
2	228637	9	6.187
2	233555	9	6.287
2	233557	9	6.307
2	230944	9	6.342
2	231948	9	6.396
2	229634	9	6.440
2	230326	9	6.582
2	228806	9	6.888
2	229243	9	6.895
2	228807	9	6.907
2	228557	9	6.921
2	227662	9	6.922
2	229037	9	6.925
2	229028	9	6.925
2	229916	9	6.937
2	233615	9	6.937
2	232702	9	6.938
2	445610	9	6.938
2	229710	9	6.938
2	230838	9	6.941
2	232051	9	6.945
2	234379	9	6.946
2	324724	9	6.946
2	229631	9	6.950
2	230618	9	6.950
2	231926	9	6.950
2	228648	9	6.950
2	229426	9	6.950
2	227187	9	6.950
2	45566	9	6.950
2	233032	9	6.950
2	229593	9	6.950
2	229201	9	6.952
2	230996	9	6.953
2	228752	9	6.954
2	229592	9	6.954
2	229267	9	6.954
2	228659	9	6.955
2	232458	9	6.955
2	228694	9	6.955
2	229196	9	6.958
2	230997	9	6.959
2	227658	9	6.961
2	229069	9	6.965
2	228873	9	6.966
2	230895	9	6.968
2	234358	9	6.974
2	229273	9	6.975
2	230420	9	6.983
2	234401	9	7.426
2	229044	9	7.516
2	229045	9	7.525
2	230356	9	7.594
2	230348	9	7.743
2	234380	9	7.760
2	230638	9	7.904
2	234790	9	8.380
2	236532	9	24.920
2	236553	9	26.014
2	220042	9	28.822
2	220072	9	29.384
2	231232	9	31.459
2	231472	9	32.277
2	231470	9	32.297
2	231228	9	33.250
2	231310	9	33.856
2	220165	9	34.029
2	231449	9	34.513
2	231660	9	35.183
2	220432	9	43.890
2	220654	9	44.198
2	220445	9	44.554
2	220650	9	44.598
2	220313	9	45.183
2	220266	9	45.337
2	220315	9	45.337
2	220570	9	45.380
2	220265	9	45.615
2	220585	9	46.174
2	220584	9	47.483
2	87904	10	0.000
2	87452	10	0.070
2	87865	10	0.098
2	87906	10	0.149
2	87833	10	0.155
2	87910	10	0.206
2	87907	10	0.285
2	88467	10	6.534
2	88512	10	6.936
2	88640	10	13.674
2	88731	10	13.674
2	88682	10	14.219
2	88865	10	14.590
2	88928	10	15.432
2	89601	10	25.168
2	91211	10	45.880
2	91301	10	46.069
2	144223	10	46.802
2	1315	10	48.019
2	1314	10	48.148
2	91465	10	48.963
2	91466	10	48.971
2	68196	10	49.239
2	91329	10	49.707
2	91093	10	50.160
2	91092	10	50.199
2	116419	10	50.520
2	3117	10	50.765
2	12079	11	-2.546
2	142031	11	0.000
2	141784	11	4.056
2	141736	11	4.158
2	141783	11	4.964
2	141883	11	4.965
2	141711	11	6.316
2	141904	11	6.676
2	141974	11	7.736
2	153964	11	10.180
2	137374	11	10.657
2	141346	11	11.152
2	193920	11	11.489
2	141348	11	12.223
2	137332	11	12.808
2	137330	11	12.996
2	137329	11	13.029
2	137331	11	13.108
2	7002	11	13.833
2	11561	11	13.982
2	137447	11	14.953
2	137440	11	15.422
2	137511	11	17.331
2	137510	11	17.687
2	137711	11	20.784
2	138123	11	21.817
2	137783	11	22.603
2	137772	11	22.608
2	137993	11	23.651
2	138157	11	23.721
2	138032	11	23.866
2	138062	11	23.923
2	138397	11	23.939
2	138497	11	23.953
2	138430	11	23.969
2	136061	11	25.388
2	7277	11	25.611
2	16454	11	25.629
2	138495	11	26.053
2	140717	11	26.306
2	134744	11	26.496
2	132439	11	26.794
2	138803	11	26.795
2	132441	11	26.796
2	133486	11	26.858
2	133615	11	26.901
2	137258	11	26.964
2	132025	11	27.016
2	139299	11	27.047
2	137052	11	27.093
2	131708	11	27.144
2	137560	11	27.476
2	138714	11	27.601
2	138713	11	27.601
2	138180	11	27.601
2	134722	11	27.603
2	134721	11	27.604
2	136808	11	27.605
2	131338	11	27.605
2	131337	11	27.605
2	134259	11	27.606
2	46487	11	27.607
2	136128	11	27.609
2	136129	11	27.609
2	137219	11	27.610
2	136270	11	27.610
2	298181	11	27.610
2	137256	11	27.610
2	131190	11	27.610
2	136675	11	27.610
2	138080	11	27.610
2	138079	11	27.611
2	131663	11	27.614
2	133441	11	27.615
2	134260	11	27.615
2	135036	11	27.616
2	137257	11	27.616
2	138368	11	27.616
2	136503	11	27.617
2	137099	11	27.617
2	130656	11	27.617
2	137832	11	27.617
2	136943	11	27.617
2	134046	11	27.617
2	136416	11	27.617
2	138990	11	27.617
2	134879	11	27.618
2	130655	11	27.618
2	4691	11	27.618
2	131721	11	27.618
2	137681	11	27.618
2	133687	11	27.618
2	136947	11	27.618
2	134508	11	27.619
2	139206	11	27.621
2	136511	11	27.623
2	132430	11	27.624
2	131662	11	27.624
2	140044	11	27.625
2	136569	11	27.625
2	134043	11	27.625
2	142240	11	27.626
2	136512	11	27.626
2	56383	11	27.626
2	2918	11	27.626
2	137831	11	27.626
2	132208	11	27.626
2	135994	11	27.626
2	136223	11	27.626
2	133357	11	27.627
2	139543	11	27.627
2	136570	11	27.628
2	139114	11	27.630
2	133358	11	27.634
2	130606	11	27.638
2	134426	11	27.642
2	132636	11	27.901
2	132638	11	27.908
2	54308	11	28.002
2	54307	11	28.007
2	134743	11	28.057
2	138991	11	28.131
2	133766	11	28.154
2	133768	11	28.167
2	132065	11	28.212
2	138447	11	28.263
2	139209	11	28.347
2	139661	11	28.402
2	136344	11	28.455
2	139019	11	28.558
2	132772	11	28.644
2	137050	11	28.931
2	138574	11	29.102
2	136394	11	29.530
2	139119	11	29.689
2	136935	11	29.887
2	138916	11	31.596
2	139024	11	31.659
2	8587	11	31.996
2	141323	11	34.083
2	225692	12	0.000
2	225533	12	0.890
2	225564	12	1.566
2	225536	12	2.681
2	263531	12	3.504
2	225172	12	4.416
2	222974	12	5.601
2	222971	12	5.952
2	223408	12	6.329
2	223078	12	6.662
2	225075	12	7.306
2	223742	12	8.231
2	225173	12	8.437
2	222550	12	8.517
2	225601	12	8.547
2	223978	12	8.600
2	224231	12	8.647
2	225296	12	8.708
2	224508	12	8.754
2	225430	12	9.318
2	226161	12	9.329
2	221988	12	9.331
2	223412	12	9.331
2	225885	12	9.335
2	225934	12	9.338
2	222160	12	9.340
2	223612	12	9.341
2	226238	12	9.342
2	225448	12	9.343
2	226770	12	9.343
2	222234	12	9.343
2	225219	12	9.343
2	225232	12	9.343
2	225707	12	9.344
2	226162	12	9.344
2	224671	12	9.344
2	221764	12	9.345
2	222235	12	9.345
2	224748	12	9.345
2	224963	12	9.345
2	225648	12	9.345
2	222018	12	9.345
2	223738	12	9.345
2	225708	12	9.345
2	225257	12	9.346
2	223382	12	9.346
2	221763	12	9.346
2	226024	12	9.346
2	225220	12	9.346
2	224862	12	9.346
2	222017	12	9.348
2	225442	12	9.348
2	222084	12	9.348
2	223370	12	9.348
2	223280	12	9.348
2	225891	12	9.349
2	223885	12	9.351
2	221143	12	9.351
2	222628	12	9.352
2	225890	12	9.352
2	226424	12	9.354
2	225461	12	9.355
2	222069	12	9.357
2	256482	12	9.363
2	225815	12	9.364
2	224388	12	9.367
2	225693	12	9.368
2	221205	12	9.370
2	225711	12	9.376
2	223604	12	9.466
2	226981	12	9.787
2	226423	12	9.849
2	225643	12	9.910
2	225226	12	9.988
2	225286	12	10.127
2	226950	12	10.434
2	227019	12	10.676
2	225285	12	10.716
2	226956	12	10.946
2	226945	12	10.959
2	226946	12	10.968
2	226955	12	10.969
2	226948	12	10.985
2	226962	12	10.989
2	227086	12	10.989
2	227000	12	11.022
2	221934	12	11.069
2	220671	12	11.517
2	236550	12	11.604
2	234081	12	13.011
2	221175	12	13.261
2	222443	12	13.503
2	228884	12	13.696
2	223449	12	13.955
2	222255	12	13.965
2	223379	12	13.992
2	221176	12	14.770
2	222438	12	14.804
2	221119	12	14.831
2	221118	12	14.852
2	236246	12	15.110
2	224343	12	16.207
2	221177	12	16.545
2	233086	12	17.931
2	224996	12	21.045
2	231356	12	26.101
2	231355	12	26.117
2	224937	12	27.145
2	227610	12	39.858
2	227144	12	39.873
2	227830	12	40.481
2	253212	13	0.000
2	10421	13	6.726
2	315547	13	6.833
2	312222	13	7.012
2	314105	13	8.094
2	254083	13	8.101
2	312316	13	8.814
2	311877	13	8.950
2	312437	13	9.012
2	312314	13	9.193
2	313464	13	9.195
2	314910	13	9.762
2	442	13	9.991
2	314052	13	10.283
2	314157	13	10.368
2	313972	13	10.374
2	314714	13	10.374
2	314215	13	10.378
2	315228	13	10.404
2	314160	13	10.452
2	315500	13	10.589
2	374844	13	10.594
2	315499	13	10.634
2	253308	13	10.684
2	315472	13	10.707
2	315471	13	10.708
2	313706	13	10.820
2	314541	13	10.930
2	314543	13	10.930
2	313843	13	10.968
2	160816	13	11.217
2	315100	13	11.284
2	315220	13	11.401
2	313592	13	11.420
2	313296	13	11.575
2	313144	13	11.575
2	313233	13	11.580
2	313350	13	11.613
2	313564	13	11.616
2	313232	13	11.640
2	314120	13	11.830
2	314830	13	11.961
2	312757	13	12.003
2	312770	13	12.011
2	312865	13	12.018
2	314690	13	12.030
2	312741	13	12.045
2	312796	13	12.049
2	314789	13	12.066
2	314788	13	12.071
2	314555	13	12.096
2	314740	13	12.167
2	314775	13	12.384
2	314104	13	12.574
2	314262	13	12.661
2	314357	13	12.757
2	315192	13	12.826
2	312417	13	12.845
2	312490	13	12.851
2	313669	13	12.994
2	313327	13	13.168
2	313548	13	13.235
2	313211	13	13.267
2	313283	13	13.402
2	313227	13	13.475
2	313225	13	13.593
2	312891	13	13.660
2	312012	13	13.777
2	312330	13	13.778
2	312559	13	13.971
2	314675	13	14.157
2	312230	13	14.309
2	312547	13	14.409
2	312067	13	14.429
2	312671	13	14.430
2	312325	13	14.552
2	312518	13	14.614
2	312516	13	14.626
2	312548	13	14.743
2	319500	13	14.763
2	311600	13	14.782
2	311602	13	14.829
2	312084	13	14.941
2	313246	13	15.029
2	319573	13	15.128
2	310193	13	15.134
2	319699	13	15.155
2	311695	13	15.369
2	311674	13	15.408
2	311978	13	15.464
2	311755	13	15.823
2	311510	13	16.305
2	311511	13	16.353
2	311397	13	16.353
2	311266	13	16.384
2	311379	13	16.609
2	311159	13	16.959
2	311098	13	17.046
2	311099	13	17.046
2	379400	13	17.106
2	379401	13	17.116
2	311172	13	17.188
2	311147	13	17.304
2	311170	13	17.341
2	311113	13	17.800
2	311345	13	17.962
2	311239	13	18.857
2	322309	13	58.185
2	319520	13	62.105
2	319519	13	62.252
2	91784	14	0.000
2	8842	14	4.186
2	8841	14	4.195
2	91892	14	4.418
2	91890	14	4.667
2	212072	14	5.670
2	207300	14	5.747
2	212300	14	6.848
2	212438	14	7.924
2	57615	14	8.588
2	57614	14	9.476
2	91492	14	15.209
2	209389	14	15.235
2	91508	14	16.104
2	91969	14	16.522
2	209784	14	17.083
2	211456	14	18.142
2	218042	14	18.809
2	2907	14	19.332
2	15511	14	19.466
2	15510	14	19.505
2	10215	14	19.585
2	209331	14	20.068
2	211442	14	20.073
2	9700	14	20.925
2	208932	14	23.559
2	208929	14	25.434
2	206907	14	28.683
2	206910	14	29.153
2	207012	14	29.258
2	89588	14	29.679
2	206936	14	30.299
2	219997	14	30.601
2	213018	14	31.409
2	212261	14	32.210
2	211270	14	32.857
2	89976	14	32.926
2	89977	14	32.945
2	208414	14	33.165
2	214367	14	33.408
2	207850	14	33.482
2	212236	14	33.552
2	214056	14	33.643
2	208916	14	33.674
2	212796	14	33.724
2	213052	14	33.816
2	213619	14	34.249
2	211238	14	34.251
2	213634	14	34.252
2	213267	14	34.253
2	213633	14	34.255
2	213621	14	34.257
2	206929	14	34.258
2	213266	14	34.260
2	214433	14	34.261
2	214906	14	34.264
2	207058	14	34.264
2	215034	14	34.266
2	209710	14	34.266
2	208044	14	34.266
2	37832	14	34.267
2	212899	14	34.267
2	207098	14	34.268
2	207190	14	34.269
2	206930	14	34.270
2	212933	14	34.271
2	210948	14	34.273
2	212383	14	34.273
2	211239	14	34.274
2	209166	14	34.274
2	207522	14	34.274
2	209173	14	34.274
2	213450	14	34.274
2	213992	14	34.274
2	214058	14	34.275
2	209752	14	34.275
2	214439	14	34.275
2	212894	14	34.275
2	207801	14	34.275
2	214059	14	34.275
2	207875	14	34.276
2	211497	14	34.277
2	209780	14	34.277
2	213776	14	34.277
2	209759	14	34.277
2	207401	14	34.280
2	210163	14	34.282
2	214410	14	34.283
2	207764	14	34.284
2	207799	14	34.285
2	211619	14	34.285
2	208045	14	34.292
2	209769	14	34.302
2	211532	14	34.303
2	211533	14	34.303
2	208318	14	34.306
2	214642	14	34.311
2	213856	14	34.530
2	208320	14	34.673
2	207057	14	34.785
2	207097	14	34.847
2	213352	14	34.851
2	208841	14	34.940
2	217111	14	35.011
2	214725	14	35.231
2	212895	14	35.346
2	212897	14	35.435
2	214722	14	35.773
2	212234	14	35.950
2	214317	14	36.569
2	217434	14	37.151
2	208482	14	41.065
2	208567	14	41.105
2	208584	14	41.146
2	217849	14	42.217
2	215909	14	43.162
2	218168	14	43.249
2	215376	14	43.608
2	215375	14	43.776
2	216363	14	43.884
2	215281	14	43.884
2	208066	14	43.969
2	208082	14	44.218
2	218649	14	45.041
2	218452	14	45.330
2	219223	14	45.524
2	218291	14	45.849
2	2287	14	45.929
2	218552	14	46.190
2	218719	14	46.850
2	218634	14	47.787
2	219155	14	48.591
2	218635	14	50.191
2	218782	14	52.418
2	218076	14	53.537
2	218839	14	56.603
2	219545	14	78.202
2	219771	14	86.349
2	219891	14	87.061
2	103644	14	87.085
2	219321	14	87.090
2	219320	14	87.095
2	219595	14	87.100
2	219619	14	87.105
2	363434	15	0.000
2	363103	15	15.995
2	362281	15	37.210
2	362164	15	37.859
2	356906	15	40.659
2	356898	15	41.536
2	356899	15	41.592
2	356946	15	43.112
2	357200	15	45.910
2	357217	15	47.479
2	361806	15	48.461
2	361492	15	52.458
2	361394	15	54.697
2	361315	15	55.261
2	361209	15	56.203
2	361211	15	56.657
2	363859	15	57.196
2	361127	15	57.438
2	356456	15	57.552
2	356631	15	58.126
2	356879	15	58.298
2	356527	15	58.405
2	358531	15	58.452
2	356546	15	58.747
2	361318	15	58.806
2	360435	15	58.807
2	357115	15	58.808
2	359064	15	58.809
2	363766	15	58.810
2	364343	15	58.810
2	359531	15	58.811
2	364412	15	58.812
2	360436	15	58.814
2	363647	15	58.816
2	359071	15	58.816
2	358970	15	58.816
2	358050	15	58.816
2	363783	15	58.816
2	360402	15	58.816
2	356525	15	58.817
2	330246	15	58.818
2	362023	15	58.818
2	357268	15	58.819
2	283536	15	58.820
2	359571	15	58.821
2	357114	15	58.821
2	356692	15	58.822
2	358509	15	58.822
2	359063	15	58.823
2	364219	15	58.824
2	359231	15	58.824
2	359232	15	58.825
2	356661	15	58.826
2	356524	15	58.829
2	356436	15	58.829
2	356974	15	58.831
2	360484	15	58.839
2	326697	15	58.840
2	356700	15	58.846
2	364400	15	58.851
2	359106	15	58.851
2	358508	15	58.855
2	356458	15	58.992
2	364533	15	59.341
2	364414	15	59.452
2	135407	15	59.586
2	357124	15	60.020
2	358933	15	60.108
2	358539	15	60.323
2	358690	15	60.496
2	358540	15	60.551
2	358750	15	60.655
2	358749	15	60.683
2	364413	15	61.095
2	364511	15	61.333
2	364425	15	61.334
2	358919	15	61.540
2	359743	15	61.784
2	356421	15	61.801
2	360147	15	62.088
2	360146	15	62.108
2	360133	15	62.214
2	356419	15	63.091
2	362196	15	64.081
2	362055	15	64.453
2	15324	15	64.472
2	360832	15	64.476
2	15323	15	64.477
2	360534	15	64.483
2	360536	15	64.485
2	361096	15	64.812
2	361098	15	64.812
2	360743	15	65.245
2	360742	15	65.273
2	360422	15	65.910
2	360417	15	65.943
2	360831	15	65.973
2	361841	15	66.634
2	361842	15	67.004
2	363156	15	67.445
2	357831	15	69.135
2	357477	15	70.197
2	46040	16	-2.684
2	286048	16	-2.648
2	286053	16	-1.984
2	285333	16	-1.255
2	38661	16	0.000
2	281995	16	0.886
2	280352	16	1.297
2	456131	16	2.463
2	286062	16	2.649
2	282598	16	2.651
2	282596	16	2.656
2	283119	16	2.735
2	38659	16	2.739
2	283120	16	2.760
2	280075	16	2.783
2	280019	16	2.785
2	339706	16	2.814
2	339704	16	2.819
2	283891	16	3.107
2	284335	16	3.193
2	284333	16	3.230
2	280207	16	8.004
2	276152	16	10.147
2	279055	16	10.534
2	279076	16	10.718
2	279085	16	10.774
2	279334	16	11.541
2	279139	16	11.558
2	279074	16	12.147
2	279232	16	12.262
2	53254	16	12.389
2	279231	16	12.521
2	279245	16	12.722
2	279246	16	12.727
2	278299	16	12.889
2	279073	16	13.006
2	286380	16	13.563
2	279755	16	13.641
2	280027	16	13.723
2	286179	16	13.851
2	285917	16	13.922
2	286175	16	14.239
2	285904	16	14.240
2	286007	16	14.243
2	285726	16	14.243
2	286180	16	14.244
2	286050	16	14.256
2	282757	16	14.256
2	281580	16	14.256
2	280215	16	14.256
2	279038	16	14.257
2	280541	16	14.257
2	178746	16	14.257
2	20291	16	14.257
2	281044	16	14.257
2	282962	16	14.257
2	285955	16	14.257
2	280747	16	14.258
2	282439	16	14.259
2	284120	16	14.261
2	283929	16	14.262
2	286125	16	14.266
2	281654	16	14.268
2	14821	16	14.269
2	285845	16	14.269
2	286272	16	14.269
2	285979	16	14.275
2	283856	16	14.285
2	283339	16	14.618
2	281655	16	14.677
2	279603	16	14.817
2	284150	16	14.891
2	281075	16	15.013
2	279448	16	15.793
2	279360	16	15.907
2	279449	16	16.060
2	289983	16	16.144
2	289984	16	16.161
2	280225	16	16.563
2	280923	16	17.230
2	280924	16	17.254
2	280960	16	17.610
2	280782	16	17.631
2	286441	16	18.217
2	279951	16	18.414
2	280500	16	18.796
2	286454	16	20.580
2	279822	16	20.581
2	280035	16	20.583
2	279409	16	21.168
2	279573	16	21.792
2	279937	16	22.207
2	276834	16	22.399
2	280181	16	22.701
2	279484	16	23.652
2	282580	17	0.000
2	282134	17	0.906
2	282454	17	1.496
2	281693	17	1.993
2	282460	17	2.498
2	282327	17	2.971
2	111009	17	3.394
2	281616	17	3.670
2	228866	17	4.157
2	282620	17	5.009
2	282621	17	5.018
2	282102	17	5.489
2	283294	17	6.690
2	283293	17	6.825
2	282103	17	7.320
2	282713	17	7.336
2	282708	17	7.336
2	282881	17	7.338
2	282709	17	7.341
2	284473	17	7.349
2	282264	17	7.492
2	281671	17	7.516
2	282280	17	7.519
2	283570	17	7.522
2	149952	17	7.523
2	283569	17	7.524
2	282471	17	7.540
2	282274	17	7.608
2	283637	17	7.675
2	282073	17	7.681
2	283330	17	7.682
2	146721	17	7.682
2	283304	17	7.683
2	283013	17	7.700
2	282263	17	7.866
2	282072	17	8.166
2	11008	17	8.406
2	281700	17	8.756
2	207175	17	9.037
2	284580	17	9.249
2	24424	17	9.560
2	283734	17	10.224
2	148750	17	10.976
2	284196	17	11.590
2	284730	17	12.401
2	18555	17	12.632
2	14617	17	14.916
2	24035	17	14.965
2	3206	17	15.681
2	330860	18	0.000
2	330272	18	25.953
2	329956	18	26.244
2	330266	18	27.196
2	330118	18	27.565
2	330105	18	27.883
2	330113	18	27.890
2	330107	18	27.935
2	330106	18	28.152
2	330441	18	28.900
2	331298	18	30.393
2	331300	18	30.404
2	331046	18	30.416
2	331349	18	30.429
2	329844	18	30.836
2	323024	18	31.676
2	323025	18	31.722
2	323083	18	32.575
2	329682	18	32.620
2	323081	18	32.701
2	323142	18	33.466
2	323134	18	33.494
2	323136	18	33.560
2	323222	18	34.412
2	323323	18	34.857
2	323233	18	35.082
2	323661	18	39.200
2	323561	18	39.651
2	323565	18	39.784
2	329419	18	40.438
2	323650	18	40.713
2	329169	18	40.808
2	323662	18	40.899
2	329223	18	41.363
2	1666	18	42.622
2	1409	18	44.039
2	1410	18	44.102
2	323919	18	45.067
2	323920	18	45.659
2	324027	18	46.173
2	324025	18	46.370
2	324052	18	46.954
2	328704	18	47.734
2	330694	18	47.881
2	331296	18	47.935
2	328786	18	48.417
2	328835	18	48.449
2	146828	18	48.459
2	328701	18	48.692
2	324311	18	48.937
2	328687	18	48.981
2	328590	18	49.224
2	328589	18	49.375
2	324097	18	50.342
2	324114	18	50.362
2	325643	18	50.440
2	323791	18	50.584
2	331182	18	50.706
2	331493	18	50.810
2	324304	18	51.027
2	328324	18	51.108
2	331544	18	51.140
2	331277	18	51.151
2	325238	18	51.155
2	323523	18	51.156
2	325621	18	51.166
2	325408	18	51.168
2	326668	18	51.168
2	324546	18	51.168
2	325645	18	51.169
2	325140	18	51.169
2	322985	18	51.169
2	325132	18	51.169
2	325368	18	51.169
2	326197	18	51.172
2	328052	18	51.172
2	326207	18	51.172
2	324363	18	51.172
2	325760	18	51.172
2	296745	18	51.172
2	326198	18	51.172
2	331382	18	51.173
2	326886	18	51.173
2	327520	18	51.173
2	326206	18	51.175
2	324365	18	51.175
2	323694	18	51.175
2	323513	18	51.176
2	323086	18	51.176
2	326887	18	51.177
2	325340	18	51.178
2	328132	18	51.178
2	323353	18	51.178
2	331497	18	51.180
2	325695	18	51.180
2	336994	18	51.181
2	326758	18	51.181
2	323526	18	51.184
2	327049	18	51.185
2	325409	18	51.185
2	323190	18	51.186
2	323695	18	51.187
2	331606	18	51.191
2	326749	18	51.194
2	323176	18	51.194
2	324321	18	51.194
2	324896	18	51.197
2	324323	18	51.198
2	323175	18	51.205
2	324883	18	51.629
2	324936	18	51.673
2	325941	18	51.696
2	324559	18	51.764
2	325276	18	51.846
2	331503	18	51.847
2	324601	18	51.910
2	325568	18	51.952
2	324815	18	52.051
2	324882	18	52.236
2	325622	18	52.441
2	325658	18	52.821
2	325656	18	53.041
2	326229	18	53.217
2	325665	18	53.237
2	328607	18	54.198
2	326716	18	54.907
2	326717	18	55.126
2	328472	18	57.001
2	328417	18	57.149
2	328480	18	57.518
2	329557	18	58.170
2	329578	18	58.317
2	20652	18	58.334
2	329579	18	58.391
2	329440	18	58.841
2	329441	18	58.859
2	329240	18	58.875
2	329343	18	59.005
2	329341	18	59.040
2	5943	19	0.000
2	18905	19	4.897
2	150700	19	6.110
2	150701	19	6.269
2	143941	19	8.977
2	15181	19	26.673
2	15182	19	27.734
2	148415	19	33.294
2	148416	19	33.364
2	143954	19	55.074
2	146542	19	55.553
2	143293	19	55.897
2	143706	19	56.286
2	143953	19	56.383
2	142482	19	56.526
2	142664	19	56.682
2	148528	19	56.796
2	145579	19	56.930
2	144900	19	57.224
2	148214	19	57.227
2	143157	19	57.229
2	187273	19	57.230
2	144914	19	57.232
2	144000	19	57.458
2	144002	19	57.460
2	142360	19	57.463
2	144406	19	57.465
2	147427	19	57.472
2	144072	19	57.474
2	144504	19	57.474
2	146544	19	57.477
2	146545	19	57.477
2	144431	19	57.477
2	144070	19	57.479
2	146674	19	57.479
2	145053	19	57.479
2	144758	19	57.482
2	143568	19	57.482
2	146008	19	57.482
2	145605	19	57.483
[truncated: 1,556 more rows]
