# Supplementary material for: A Dense Brown Trout (Salmo trutta) Linkage Map Reveals Recent Chromosomal Rearrangements in the Salmo Genus and the Impact of Selection on Linked Neutral Diversity
Source: G3 (Bethesda). 2017 Feb 24;7(4):1365–76. doi: 10.1534/g3.116.038497 (PMC5386884; doi:10.1534/g3.116.038497)
Supplement: Supplementary file 1 [file 1365FileS1.zip › FileS1/Family2_filtreJM.loc]

name = b11_C4filtre_130
popt = CP
nloc = 4000
nind = 149

269977 <lmxll> lm ll ll ll ll ll lm lm ll lm lm ll lm ll ll LM lm ll lm ll lm lm ll -- LM ll ll lm ll lm lm lm ll LM ll ll LM lm LM LM lm ll LM ll ll ll LM lm ll lm ll ll lm ll LM ll lm lm ll LM ll lm lm lm ll lm ll LM ll ll lm ll ll lm lm ll ll ll LM ll ll -- ll -- LM ll ll -- lm ll lm lm lm lm ll ll lm lm lm lm ll lm -- lm LM LM ll LM lm lm ll ll ll -- ll lm LM LM lm LM ll ll ll lm lm lm lm LM lm lm lm ll lm ll lm ll LM lm ll lm ll -- ll ll lm lm lm ll ll
377099 <lmxll> lm ll ll ll lm lm lm lm lm ll lm ll lm lm ll lm ll ll ll lm ll lm ll lm ll ll ll lm lm ll lm lm ll lm lm ll lm ll ll lm lm ll ll ll lm ll lm lm lm ll lm lm ll lm ll ll ll lm lm lm ll ll lm lm ll ll ll lm ll ll ll lm ll lm ll lm lm lm ll lm ll ll ll -- ll lm ll lm ll lm ll lm lm lm ll lm ll lm -- ll lm ll ll lm lm lm ll lm lm ll lm ll ll ll lm ll lm ll lm ll lm ll lm ll LL ll lm lm lm lm ll ll lm lm lm ll ll lm ll ll ll ll lm ll lm lm ll lm lm
152634 <lmxll> lm lm lm ll lm lm lm lm ll lm lm ll ll ll -- ll lm lm ll ll lm ll lm ll lm lm lm ll lm ll lm ll ll ll lm lm ll lm ll lm ll lm ll ll ll lm ll ll ll lm ll lm lm lm ll ll lm ll ll ll ll ll lm lm lm ll lm ll ll ll lm lm lm lm lm lm ll ll ll lm ll lm ll ll ll lm lm lm lm lm lm lm ll lm lm ll ll lm lm lm ll lm -- ll lm ll lm ll lm lm lm ll lm ll ll ll lm ll lm lm lm lm ll ll lm ll ll ll lm lm lm ll ll ll ll ll lm lm ll lm lm lm ll lm ll ll lm lm ll
315192 <lmxll> ll lm ll ll ll ll lm ll lm lm lm ll lm ll ll lm ll ll ll lm lm lm lm ll lm lm lm lm ll ll lm ll lm lm ll lm ll ll ll ll lm lm ll ll ll lm lm ll lm ll lm ll ll ll lm lm lm lm ll lm lm ll ll lm ll lm lm lm ll lm lm ll ll lm lm ll ll lm ll ll lm lm lm ll ll lm lm ll ll lm ll ll ll lm -- lm ll ll lm ll ll lm ll lm ll lm lm lm lm lm ll lm lm lm ll ll lm ll ll ll ll lm lm ll lm lm ll ll ll lm lm ll ll ll lm ll lm lm lm lm ll ll ll lm ll ll ll lm ll
67896 <lmxll> lm LM lm ll lm ll ll ll ll lm ll ll lm lm ll ll lm ll lm lm lm ll lm ll lm ll ll ll ll ll ll ll ll lm ll lm lm ll LM ll ll -- ll lm ll ll ll lm lm lm lm ll lm ll ll lm lm ll ll lm lm lm lm ll lm lm ll lm lm lm ll ll lm lm ll ll lm lm lm ll lm lm lm -- ll ll lm lm ll ll ll ll ll ll -- lm lm ll ll lm lm ll ll lm ll lm lm ll lm ll lm ll lm lm ll lm -- ll lm ll lm ll ll ll ll lm ll ll lm lm lm ll lm ll ll lm ll ll lm ll lm lm ll lm ll ll ll ll ll
366354 <nnxnp> np np np nn np nn np nn nn np nn np np np nn np nn np np np nn np nn np nn nn nn np np nn nn np nn nn nn nn nn nn np np nn -- nn -- np nn nn np nn nn np np np nn np np nn nn nn nn np nn np np -- np nn np nn np nn nn np nn np nn nn nn np nn nn np np -- np nn nn -- nn np nn -- nn nn -- np np np nn nn np np np nn nn np nn nn nn nn np nn nn nn np nn nn np nn nn nn np np nn -- nn nn nn nn np np nn np nn nn np np np nn np np np np nn np np nn np nn
223604 <nnxnp> nn nn np nn np nn nn nn nn nn nn nn np nn np np np np np nn nn -- np np np nn np nn nn np nn np np nn np nn nn np -- np np np nn np NP np nn np nn np nn nn np -- nn nn NP np nn np np nn nn nn np np np nn nn np nn np nn nn np np nn -- nn np nn np nn -- nn nn -- np np np np np nn -- -- nn np nn -- np nn np np -- nn nn nn np nn np np nn np np nn np np -- nn np -- np nn nn np np nn nn nn np np np np nn nn np np np np nn -- nn np np np NP np nn nn
387061 <lmxll> ll ll lm lm lm lm ll ll ll ll ll lm ll lm lm lm ll lm lm ll ll ll ll lm ll ll lm ll ll ll lm lm ll ll ll lm ll ll ll lm ll lm lm ll lm ll lm ll ll ll ll lm lm ll ll lm lm ll ll lm ll ll lm ll ll ll ll lm ll ll lm ll ll lm ll lm ll lm ll ll lm ll lm -- ll ll ll lm lm ll ll ll ll lm ll lm lm ll ll ll lm ll ll lm ll ll lm ll ll lm lm lm lm lm lm lm lm ll ll lm ll ll ll ll -- lm lm lm ll lm lm ll lm lm lm lm lm ll lm ll ll ll ll ll lm lm ll ll lm
124017 <lmxll> lm ll ll ll ll lm ll ll lm lm lm ll lm ll lm ll ll lm ll ll ll lm lm lm ll lm lm ll ll ll lm ll lm lm ll lm ll ll lm ll ll lm lm ll ll ll ll ll ll lm lm ll lm ll ll ll lm ll lm ll ll ll lm ll ll lm ll ll ll lm ll lm ll lm lm ll lm ll ll ll -- lm ll ll lm ll lm ll lm ll ll lm lm ll ll lm ll ll ll lm lm ll lm lm ll lm lm lm ll lm lm ll -- ll ll lm lm ll lm lm ll lm ll ll -- ll ll ll lm ll lm lm lm ll lm lm lm lm ll ll ll ll ll lm ll lm ll ll lm
203133 <lmxll> ll lm lm ll lm lm lm lm lm ll ll lm lm ll lm ll lm ll lm lm ll -- ll lm ll lm ll ll LM ll ll ll lm ll lm lm ll lm lm lm lm lm lm -- lm lm lm ll ll lm ll lm lm lm ll ll ll ll lm ll ll ll ll ll ll ll ll -- lm ll ll ll ll ll ll lm lm ll ll ll lm lm ll -- lm lm -- ll lm ll -- ll lm LM -- ll ll ll lm ll ll lm ll ll lm ll ll ll ll -- lm ll lm LM ll lm ll lm ll lm lm lm -- ll -- lm lm lm ll lm ll ll lm lm ll lm lm -- ll ll ll lm lm lm lm lm lm ll ll
261948 <nnxnp> np nn -- nn nn np np nn np nn np np nn np nn np NP np nn nn nn nn nn np nn nn np nn nn nn np np nn nn nn np nn nn nn np NP np nn np np np np nn nn nn np np -- np nn np -- nn np np nn nn nn nn np nn np -- np nn -- np np np np np np NP nn np nn nn nn -- np nn np nn np nn np np nn nn -- nn nn nn np nn nn nn nn np nn np np np nn nn nn np nn np -- np np nn nn np nn np nn np nn nn np np np np np nn nn nn np nn np nn nn np nn np nn np nn nn np nn np
105073 <lmxll> ll ll lm ll lm -- ll lm ll lm ll lm ll ll lm ll lm lm lm ll ll LM lm ll lm lm lm ll ll lm lm lm lm lm lm ll lm ll -- ll lm ll ll lm ll ll lm lm ll lm ll ll ll ll ll lm ll ll lm lm ll lm lm ll lm ll lm lm lm lm lm ll ll LM ll ll lm ll lm ll lm lm ll -- ll lm lm ll lm lm lm ll lm ll lm ll ll lm ll ll lm ll ll lm lm ll ll lm lm ll lm lm ll -- -- ll lm ll lm ll lm lm lm lm -- lm ll ll ll ll ll ll ll lm lm ll lm ll ll ll lm lm ll ll lm lm lm lm lm
241703 <hkxhk> hk hh kk hk hk hk hk hk hk kk hk hh hk hk hh hk hk hk hk hh hk hh hk hk hh hk hk hk -- hk hk hk hk hk hk hk hk hh hk hk hk hk hh hk kk hk kk hk hk hk kk hk kk HK hh hk kk hk kk hk hh hk hh hk hk hk hh hh hh kk hh hk hk hk kk hk kk hh hh hk hh hk hk hh hk HK hk hk hh hh hk hh hk hh hk kk hh hh hk hk hk hh hk hk kk hk hk hk kk kk hk hk hh kk hk kk hk hh hk kk hk kk kk hh kk hh kk hh hk kk hh hk hh kk hk hh hk hh kk hk hk kk hk hk kk kk hk hk hh
278653 <hkxhk> hh hk hk kk kk hk hh hh hk hk hh kk hk hk hk hk hk hk hh kk hh hh hk hh hh hk kk hh hk hk hh hh hk hk hk kk hh hh hh hk hh hk hk hk kk kk hh hk kk hk kk hk hk hk hk hk -- hh hk hh kk hk -- hh hk hk kk hh HK hk HK kk hk hh hh kk kk -- hh kk hk kk kk -- hk hk -- hh hh kk hh hh hh hk -- kk hk hk hh hk kk hk hk hk hk hh kk hh hk hh kk hk kk hk hk hh hh HK hh hh hk kk kk hk -- hk hk hk hk hh hk hk hk hk hk kk hk hk kk hk hk hk hk kk hh hk hk kk kk
148793 <nnxnp> nn nn nn np np nn np np nn nn nn nn nn nn nn nn np nn nn nn nn -- -- nn np np nn np nn -- np np nn nn -- nn np -- -- nn nn NP -- -- NP nn nn NP nn np nn -- nn -- np nn NP np nn np nn nn nn -- np np np np nn np nn np nn nn np nn nn -- nn nn nn nn np np -- NP nn nn nn np np nn np np NP np np nn np NP nn nn np np -- np np nn nn nn nn np np np np nn nn nn nn np nn np np nn -- -- NP np np nn np nn nn np np nn np np np nn np nn nn nn np nn np np nn
192663 <nnxnp> nn np nn -- np nn NP np np np np np np np nn np nn nn nn np np nn nn nn np np np np np np nn np np np np nn nn nn nn np np np np np nn nn np nn np np nn nn nn nn nn np -- nn nn nn np np np nn np np np np np nn np np nn np nn np nn nn nn np nn np np -- np np -- np nn np nn nn nn -- -- nn np np np np nn nn nn nn nn np -- -- np nn np nn nn -- NP np nn -- nn nn nn nn nn nn -- np np np nn nn np nn nn nn np nn np np np np nn nn nn nn np nn np nn nn
154083 <lmxll> ll ll ll lm ll ll ll ll lm ll ll lm lm lm ll lm ll ll lm lm ll lm ll lm ll ll ll lm -- lm ll lm -- lm ll ll lm ll lm ll lm ll lm lm lm ll lm lm lm ll lm ll ll ll lm lm ll lm lm lm lm LM ll ll ll lm ll -- lm lm ll ll ll ll ll ll lm lm lm ll lm ll lm -- lm ll -- ll ll ll ll ll lm ll -- lm lm ll ll ll lm ll lm lm ll lm ll lm ll ll ll lm ll lm lm lm ll lm ll ll ll ll lm lm -- lm lm lm -- ll ll lm lm lm lm lm ll ll lm ll -- ll lm ll lm lm ll ll LM
85541 <nnxnp> np nn nn np nn nn np nn nn np np nn np np nn nn np np np nn nn nn nn nn nn nn nn np np nn nn np np np nn nn np np nn np nn np np nn np np nn nn nn nn nn np np nn nn nn np nn nn nn nn nn np nn nn nn np np nn nn nn nn np nn nn nn -- np np nn nn np np nn np nn nn np np np nn nn np nn np np np nn np np nn nn nn np nn nn np np nn nn np np np np nn nn nn np nn nn nn np nn nn nn np np np np np np nn np np np nn np np np np np nn np nn nn nn np nn nn
12644 <efxeg> fg eg eg ef fg ef ee fg ef -- ee fg eg fg ee eg ef eg eg fg ef fg ee fg ef ee eg fg fg ee ee eg -- ef ee -- ef -- -- fg eg -- fg -- ef ee eg fg ef ef ef ef eg ee fg fg ee ee ef ef ef ef eg fg eg fg eg -- ef ef ef ee -- ef eg ef ee fg fg ee ef fg fg ef eg ef ee -- ee fg eg ef ee ef -- fg fg fg ee ef eg eg eg ef ee fg ef ef ef ee ee ef ee -- -- -- ee eg ef ef ee eg fg ef -- ee ef ee ee fg ef ee eg ef ef fg eg fg ef eg -- eg fg ef eg -- eg eg ef
81352 <lmxll> ll ll ll lm ll lm ll lm lm ll lm ll ll lm ll ll ll ll lm ll ll ll lm lm lm lm lm ll ll ll ll lm lm lm lm lm ll ll lm lm ll lm ll ll lm lm lm ll ll ll lm lm lm lm lm lm lm lm lm ll lm ll lm lm ll lm lm lm lm lm ll ll ll ll lm ll ll lm ll ll lm ll lm -- lm lm lm lm lm lm ll ll lm ll lm ll lm ll ll lm ll lm ll ll ll lm ll ll ll lm ll lm lm ll lm ll lm ll ll lm ll lm lm ll ll lm lm ll lm lm ll lm ll lm lm ll lm ll lm lm ll lm lm ll lm lm ll lm ll
190826 <lmxll> lm lm lm ll lm lm lm ll lm lm lm ll ll ll -- ll ll ll ll ll lm lm lm lm ll ll ll -- lm lm ll lm lm lm lm lm lm ll ll lm lm lm ll ll ll lm lm ll lm ll ll lm ll ll ll ll ll lm ll lm lm ll lm ll lm lm lm lm lm lm ll lm lm lm ll lm lm -- ll ll ll ll lm -- ll lm -- ll ll ll lm lm lm lm -- ll lm lm lm lm ll ll ll -- ll ll lm lm lm -- -- lm ll lm ll -- lm -- -- ll lm ll lm lm -- -- lm lm lm lm ll ll lm ll ll -- lm -- ll lm ll ll lm ll ll lm ll lm ll
321528 <lmxll> ll lm ll ll ll ll lm ll lm lm lm ll lm ll ll lm ll ll ll lm lm lm lm ll lm lm lm lm ll ll lm ll lm lm ll lm ll ll ll ll lm lm ll ll ll lm -- ll -- ll lm ll ll ll lm lm -- lm ll lm lm ll ll lm ll -- lm -- ll lm lm ll ll -- lm ll ll -- lm ll ll lm lm -- ll lm -- ll ll lm ll ll ll lm -- lm ll ll lm ll ll lm ll lm ll lm lm lm lm lm ll lm lm lm ll ll lm lm ll ll ll lm lm ll lm lm ll ll ll lm lm ll ll ll lm ll lm lm lm lm lm ll ll lm ll ll ll lm ll
283294 <lmxll> lm ll ll ll lm lm ll lm lm lm lm ll lm ll lm ll ll lm ll ll lm ll ll lm ll lm ll lm ll ll ll ll lm ll ll ll lm lm ll lm ll lm lm lm lm ll lm lm ll ll lm ll ll ll ll lm lm lm ll ll ll ll ll ll ll lm ll -- lm ll ll lm -- lm ll ll ll ll lm ll ll ll lm -- lm ll -- lm lm lm lm lm lm ll -- lm lm lm lm lm lm lm lm -- lm lm ll lm lm -- ll ll lm -- ll ll ll lm lm lm lm ll ll ll -- ll lm lm ll ll ll lm lm lm lm ll lm lm ll lm lm ll lm lm ll lm lm ll lm
386917 <lmxll> ll ll lm lm lm lm ll ll ll ll ll lm ll lm lm lm ll lm lm ll ll ll ll lm ll ll lm ll ll ll lm lm -- ll ll lm ll ll ll lm ll lm lm ll lm ll lm ll ll ll ll lm lm ll ll lm lm ll ll lm ll ll lm ll ll ll ll LM ll -- lm ll ll lm ll lm ll LM ll ll lm ll lm -- ll ll -- lm lm ll ll ll ll lm -- lm lm ll ll ll lm ll ll LM ll ll lm ll ll LM lm lm lm -- lm lm lm ll ll lm ll ll ll ll -- lm lm LM ll lm lm ll lm lm lm lm lm ll LM ll ll lm ll ll lm lm ll -- lm
41117 <lmxll> ll ll ll ll lm lm lm lm ll ll lm ll ll lm ll ll lm lm ll lm ll lm ll ll ll ll ll ll ll ll ll lm lm ll lm lm lm ll lm -- ll -- lm ll ll ll ll ll ll ll ll ll ll lm ll lm lm ll ll lm ll ll ll ll ll ll ll ll lm ll ll lm lm lm ll lm ll lm lm lm lm ll ll -- lm ll ll lm ll ll lm ll ll ll -- ll ll ll lm ll lm lm ll -- lm ll lm lm ll ll lm lm ll ll lm ll lm lm ll lm ll lm lm lm -- lm ll lm lm ll ll ll lm lm lm lm ll lm lm ll ll lm lm lm ll lm -- lm lm
87904 <nnxnp> np np np np nn np -- np nn np nn nn np np nn nn nn nn nn nn nn nn nn nn nn nn np nn nn nn nn np np np nn nn nn nn np nn np nn np np np np nn np nn nn np np nn np nn nn np np np np nn np np nn nn np nn np np nn nn nn nn nn np np nn -- np np nn nn nn -- nn nn -- np np np nn nn nn nn -- -- nn np np np np nn nn -- np np np nn np -- -- nn nn -- nn nn nn -- np nn nn nn np np -- np nn np -- nn np nn nn nn nn nn np np np np np nn nn np np nn nn np nn
364953 <lmxll> -- ll ll lm lm lm ll lm lm lm ll lm lm lm ll ll lm ll ll lm lm lm ll lm lm ll ll lm lm ll ll ll lm lm ll lm lm lm lm -- ll lm ll lm lm ll ll -- lm lm ll lm ll LL lm lm ll lm lm ll lm ll ll LL lm lm ll ll lm lm lm ll lm ll ll lm ll lm lm ll lm lm lm -- ll lm ll lm ll lm ll lm ll lm lm lm lm lm ll lm ll lm lm lm ll lm lm lm ll ll ll ll ll -- lm ll LL ll ll lm LL ll -- lm lm ll lm ll lm lm lm ll ll lm lm lm ll ll lm ll lm ll lm lm ll ll ll ll lm
384857 <nnxnp> np -- np np np np np np nn np nn NP nn np nn np nn np np nn np np nn nn np np np -- np np np np nn nn np nn np nn nn nn np nn -- np np np nn np nn nn nn nn np np np np -- nn np nn nn np nn np np np np np NP np nn nn nn nn nn nn nn NP nn nn nn np nn -- np nn -- np nn nn nn nn nn -- -- NP np nn -- np nn np np -- np nn np nn nn -- nn nn -- -- np nn nn nn -- np nn np np nn -- nn np nn np np np nn np nn nn nn np nn np nn NP nn nn nn np nn np np np
236903 <lmxll> ll lm ll ll ll lm ll lm lm ll ll lm lm ll lm lm ll ll ll lm ll lm ll ll lm ll ll ll ll lm lm lm ll lm lm ll lm lm ll lm ll ll lm lm ll ll ll lm lm lm ll lm ll lm lm lm ll ll ll ll lm lm lm ll ll ll lm lm lm ll lm ll ll ll ll lm ll lm lm ll lm lm ll -- ll ll lm ll lm lm lm ll lm lm -- ll lm lm ll ll ll lm lm ll ll ll ll lm ll ll ll lm lm ll ll ll ll lm ll ll lm ll ll lm ll lm ll lm lm ll lm ll lm ll lm lm ll lm ll -- lm ll lm lm ll ll ll ll lm
365310 <nnxnp> nn nn nn np nn np nn np np nn np nn nn nn np nn np nn nn nn np nn np nn np np np nn nn np np nn np np np np np -- nn nn np NP np NP nn np np nn np np nn nn nn np nn nn np np np np nn np nn nn np nn np nn np nn np np nn np nn np np -- nn np np nn nn np nn np np np np np np np np np -- nn nn np np np nn nn nn np np nn np np np np nn np np np nn np np nn nn np np nn nn np -- np np np np nn nn np nn np np nn nn nn np nn nn nn nn np nn nn np nn np
375489 <lmxll> lm ll ll ll lm lm lm lm lm ll lm ll lm lm ll lm ll ll ll lm ll lm ll lm ll ll ll lm lm ll lm lm LL lm lm ll lm ll ll lm lm LL ll LL lm ll lm lm lm ll lm lm ll lm ll ll ll lm lm lm ll ll lm lm ll ll ll lm ll ll ll lm ll lm ll lm lm lm ll lm ll ll ll -- ll lm ll lm ll lm ll lm lm lm -- lm ll lm lm ll lm ll ll lm lm lm ll lm lm ll lm ll ll ll lm ll lm ll lm ll lm ll lm -- -- ll lm lm lm lm ll ll lm lm lm ll ll lm ll ll ll ll lm ll lm lm ll lm lm
162212 <nnxnp> np nn nn np np nn np np np nn np nn nn nn np nn nn nn nn nn nn nn nn nn np nn nn np nn np np nn -- np np nn np nn -- np nn nn -- np nn -- np np nn np -- nn np nn nn nn np nn -- np np nn np nn np nn nn np nn np -- nn nn np nn nn np np nn nn np nn np -- np np nn np nn np nn np np nn np nn np nn np np nn np np nn np nn nn np np np nn nn nn nn np nn nn nn nn np nn nn np nn nn np np nn nn nn np np nn np np np nn np np np np nn np np np nn np np np
74391 <lmxll> ll ll ll lm ll lm ll lm lm ll lm ll ll lm ll ll ll ll lm ll ll ll lm lm lm lm lm ll ll ll ll lm lm lm lm lm ll ll -- lm ll lm ll ll lm lm lm ll ll ll lm lm lm lm lm lm lm lm lm ll lm ll lm lm ll lm lm lm lm lm ll ll ll ll lm ll ll lm ll ll lm ll lm lm lm lm lm lm lm lm ll ll lm ll lm ll lm ll ll lm ll lm ll ll ll lm ll ll ll lm ll lm lm ll lm lm lm ll ll lm ll lm lm ll ll lm lm ll lm lm ll lm ll lm lm ll lm ll lm lm ll lm lm ll lm lm ll lm ll
305413 <nnxnp> nn nn np nn nn np nn np np nn np np nn nn nn nn np nn np nn nn nn np nn nn np nn nn np nn nn nn nn nn nn np nn nn -- np NP NP nn np np nn np nn nn NP np nn np np nn np nn np np nn nn np np nn nn np np -- np np nn nn np nn nn nn np -- np nn np nn np -- np np -- nn -- nn np np nn np -- np np nn nn nn np np np np nn np np np np np np nn np np np np np NP nn np np np nn nn -- np nn nn nn -- np nn nn nn np np np nn np np np nn nn np nn np nn nn nn
387284 <nnxnp> nn nn np np np np np np -- nn nn np nn np nn nn nn np np np np np nn np np np np nn np np nn np np nn nn nn np np nn nn np NP nn np np np np np np nn nn np np NP nn np nn nn np nn nn np np np -- np nn np np np nn nn nn nn nn nn np nn np nn nn np nn -- np np np np np nn nn np nn nn np np np nn np nn nn np np nn np nn np nn np np np nn np nn np nn -- np nn nn nn np np nn np nn np np nn np nn nn np nn np nn np nn np nn np nn nn NP np nn np np np
177616 <nnxnp> np nn np np nn np np nn nn nn nn -- nn nn np nn np np np nn nn np np np nn nn nn -- nn nn np nn nn nn nn np np np np nn nn np nn np np np nn np nn nn np np np np np nn np np np np nn nn nn np np nn nn nn nn np nn nn np nn np nn np np np nn np nn nn np nn nn np np np nn np np np np np np nn nn nn -- np np np np np nn np np nn np nn np np -- nn nn np np np np np np nn np -- nn nn nn np np nn NP np np nn np nn nn nn nn np np np np nn np nn np np
358539 <efxeg> eg ee fg ee ef ef ee ef ef eg fg fg ee fg ee fg fg eg ee eg ef eg eg ef eg eg eg eg eg fg ef eg ef fg eg ee ee ef eg fg fg fg ee eg fg ee ef eg ef ee eg fg fg fg ee fg ef eg eg fg eg ef eg fg eg ee eg fg fg ef ee ee fg ee eg ef fg ee fg ef eg ef EG -- -- fg -- -- ee eg ef eg ef ee -- eg fg fg ee ee eg ee ee ee ee ee ee fg -- ee eg ef ef fg eg ee eg -- -- ef -- ef eg ee -- ef eg ef ee ee ef fg fg ee ef EG ef ee ee ee ef eg fg eg ee fg ef ee fg
181443 <lmxll> ll ll ll ll ll ll ll ll ll lm lm LM ll ll ll lm ll ll ll lm lm ll lm -- lm lm ll ll lm lm lm ll lm lm ll ll lm ll ll lm lm ll lm ll lm ll ll ll ll lm ll lm lm -- lm lm ll ll lm ll ll lm ll ll ll lm ll -- ll ll lm lm lm lm ll ll lm -- ll lm lm ll lm -- ll lm ll ll ll lm ll ll lm ll -- lm ll ll lm lm ll lm lm lm ll lm ll lm ll lm ll ll lm ll ll ll lm ll ll lm ll lm lm lm ll ll ll lm ll ll lm ll ll ll lm ll lm ll ll ll lm ll lm lm lm lm lm lm lm
151752 <nnxnp> np np nn np np np np nn np nn np np np nn nn np nn np nn nn nn np nn np np nn nn nn nn np nn nn nn np nn nn nn nn np nn nn np nn np nn np np np nn nn np np nn np np nn nn nn nn np nn nn np np np nn nn nn nn nn nn nn np np np np nn nn np np np nn np -- nn np -- np np nn np nn np nn np np nn nn nn nn np np np np nn np nn np nn nn np nn np np np nn -- np np nn np np nn np nn nn np np np np nn np -- np np np nn nn np np nn nn nn nn np nn np nn nn
372734 <lmxll> ll lm lm lm ll ll ll ll ll lm ll lm ll ll lm ll lm lm lm ll lm -- lm -- lm lm lm ll ll lm ll ll lm ll ll lm ll lm lm ll -- -- lm -- ll lm ll ll ll lm ll ll lm ll lm lm lm ll ll ll lm lm ll ll lm lm lm ll lm lm lm ll lm ll lm ll ll ll lm ll lm lm lm -- lm ll lm ll lm ll lm ll ll -- -- ll lm ll ll lm ll lm lm ll ll ll lm ll ll lm ll lm lm lm ll -- ll lm ll lm ll lm ll lm -- lm ll ll -- ll lm lm ll ll ll lm lm ll lm lm -- lm ll lm ll ll lm ll ll
118829 <nnxnp> nn nn np nn nn nn nn np nn np nn nn nn np np nn np nn np np np nn np nn nn np np np np nn np np np nn np np np np nn np np np np np np nn nn nn nn np nn nn np nn nn np np np np nn np np nn nn np np np np np np np np nn nn nn nn np np nn np nn np nn -- np nn np np nn np nn np nn np nn nn np np np np nn nn nn nn np nn np nn np np nn np nn nn nn nn nn nn nn np nn nn np nn np np nn np nn nn np nn np nn nn nn np np nn nn np np np np nn np nn np np
133357 <lmxll> ll lm lm lm lm lm ll lm lm ll ll ll lm lm ll lm ll ll ll ll lm ll lm lm lm ll lm lm ll lm lm lm lm lm lm ll ll lm lm lm lm ll ll LL lm lm lm ll ll ll ll lm lm ll ll lm ll ll -- ll lm lm ll lm lm lm -- lm ll lm lm lm lm lm ll lm ll ll lm ll ll ll lm -- lm ll lm lm ll ll lm ll lm -- -- lm lm lm lm lm ll lm ll ll ll ll ll ll ll ll ll ll lm -- lm LL -- ll lm lm lm ll ll ll lm lm lm ll lm ll lm ll ll lm lm ll lm lm lm lm LL ll lm ll lm lm ll ll ll
307588 <lmxll> lm lm ll lm lm ll lm lm lm ll ll -- lm ll LM lm lm ll ll ll lm lm lm lm lm ll lm ll ll lm lm lm lm lm lm ll ll lm lm lm ll lm lm ll lm ll ll ll ll ll lm ll lm -- ll ll lm lm lm lm ll ll lm ll lm lm lm lm ll lm ll lm lm ll lm ll lm ll ll lm lm lm lm -- lm ll -- lm lm lm lm ll lm ll -- lm ll lm ll lm ll lm ll ll ll ll LM lm lm ll ll ll lm lm ll lm ll ll lm ll ll lm ll ll -- lm lm lm lm lm ll ll ll lm lm ll lm ll ll lm ll ll lm lm ll lm lm lm ll
213776 <lmxll> lm ll ll lm ll lm ll ll lm lm lm LM ll lm ll lm ll lm lm ll -- ll ll lm lm -- lm ll lm ll lm ll ll lm ll lm ll ll lm lm ll ll lm ll ll lm ll ll lm -- lm ll ll ll lm lm lm lm ll lm ll ll ll lm ll ll ll ll lm lm ll ll ll lm -- ll ll ll ll lm ll lm ll -- ll lm lm lm -- ll lm ll lm lm -- ll ll ll ll lm ll lm ll lm lm lm lm ll lm lm ll lm lm lm ll LM ll ll lm ll lm ll ll lm -- lm ll ll lm ll ll lm lm ll ll LM lm lm ll ll lm ll lm ll lm ll ll ll lm
199737 <lmxll> ll lm lm ll lm lm lm lm lm ll ll lm lm ll lm ll lm ll lm lm ll ll ll lm ll lm ll ll ll ll ll ll lm ll lm lm ll lm lm LM lm lm lm lm lm lm lm ll ll lm ll lm lm lm ll ll ll ll lm ll ll ll -- ll ll ll ll -- lm ll ll ll ll ll ll lm lm ll ll ll lm lm ll -- lm lm -- ll lm ll ll ll lm lm -- ll ll ll lm ll ll lm ll ll lm ll ll ll ll lm lm ll lm LM ll lm ll lm ll lm lm lm lm ll -- lm lm lm ll lm ll ll lm lm ll lm lm lm ll ll ll lm lm lm lm lm lm ll ll
282102 <lmxll> -- lm ll lm ll ll lm LM ll ll ll lm ll lm ll lm LM ll ll lm ll lm lm lm lm ll lm ll lm lm lm ll ll lm lm LM ll ll -- ll lm ll ll -- ll lm -- ll lm lm ll lm lm -- lm ll ll ll lm lm lm lm lm lm -- ll lm -- ll lm -- ll ll ll lm lm lm -- ll lm lm LM ll -- ll lm lm ll ll ll ll ll ll lm ll ll ll ll ll ll ll ll ll ll ll ll lm ll ll ll lm lm ll -- lm lm -- ll ll ll ll lm LM lm -- lm ll -- lm lm LM ll ll ll ll lm ll ll LM ll ll lm ll ll -- ll ll lm ll
384282 <efxeg> ee eg fg fg fg ef ef ee eg ee eg fg eg ef fg ef ee fg ef eg ee ef eg fg ee fg ef ee ee ef ee fg eg eg ee fg ee eg eg fg ef fg ef eg ef ee fg ee eg eg eg fg ef ee ee ef ef eg eg fg eg ee fg ee eg eg ee ef ee ee ef eg eg fg eg fg eg ef eg eg ef ef fg fg ee eg ee fg -- eg ee eg ee fg eg ef ef eg eg ee fg ef ee fg ee eg ef eg eg ef fg ef fg fg ef ef fg eg eg ef eg ee ee eg ef fg ef fg ef ef ef eg fg eg fg eg ef eg ef eg ee fg eg eg ef eg eg ee ef
92663 <lmxll> lm ll -- lm lm lm ll -- lm ll lm lm lm lm ll ll ll ll lm lm ll lm ll ll lm ll ll ll lm ll ll lm ll ll -- ll lm ll ll ll lm ll ll ll lm lm lm lm lm lm lm lm lm lm ll lm ll lm ll lm ll lm ll lm ll ll ll ll ll lm ll ll ll ll lm ll lm -- ll ll lm lm ll -- ll -- -- lm ll ll lm ll ll ll -- ll lm ll lm ll lm lm ll lm ll lm ll ll ll ll ll lm lm lm lm ll lm lm lm lm ll ll lm lm -- ll ll lm lm ll lm lm ll lm ll lm ll lm lm ll lm ll ll ll lm lm lm ll ll
275611 <hkxhk> hk hk hk hk hk hk hh hk kk hk kk hk kk hh hk hh hk hk hh kk hk hh kk hk hk hk hh hk hk hh hk hk kk kk hk hk kk kk kk hk hk hk hh hk hk hk hk kk kk kk kk hk hh kk hk hh hh kk kk hh kk kk hk hk hk kk hk hh hk hk hh kk kk hh kk hk kk hh kk kk hh hh hk -- kk kk hk hk hk kk hk kk hk hk hk hh hh kk kk hk hk hh hk hk hk hk hk hk kk hh hk hh hk hk hk hh hk kk kk hh hk hk hk hk -- hk hh hk hh hk hh kk hk kk hk kk hk kk hh hk hk hk kk kk hh hk kk hk hk
192006 <nnxnp> np nn np np nn np np nn nn nn nn nn nn nn np nn np np np nn nn np np np nn nn nn nn np nn np nn nn nn nn np np np np nn nn np nn np np np nn np nn nn np np np np np nn np np np np nn nn nn np np nn nn nn nn np nn nn np nn np nn np np np nn np nn nn -- nn nn np np np nn np np np np np np nn nn nn nn np np np np np nn np np nn np nn np np np nn nn -- np np np np np np np -- nn nn nn np np nn np np np nn np nn nn nn nn np np np np nn np nn np np
81445 <nnxnp> np nn np nn np np np nn np np np np nn np np np np np np np np np nn nn nn nn np nn -- nn np np np nn np nn nn np np np nn -- nn np np nn np nn np nn np nn nn nn nn np nn nn np nn np nn np nn nn np nn nn nn np nn nn nn nn nn nn np np np nn nn np np -- nn nn np nn nn np nn np np np -- np nn nn nn np nn nn nn np np nn np np nn -- nn np nn nn nn nn nn np nn np np nn np np -- np nn np np nn nn nn nn nn np np nn nn nn nn NP nn nn nn nn nn nn np np
275632 <nnxnp> nn nn np np np np nn nn np nn np np np nn np nn nn np nn np nn nn np np nn np nn nn nn nn nn np np np nn np np np -- np np np nn nn np nn np np np np -- np nn nn nn nn nn np np nn np np np nn nn np nn nn nn nn nn np np nn np np np nn np np nn nn np -- np np nn np np np nn np nn np np nn nn np np nn np nn nn np nn nn np nn np nn np nn np -- np nn np np np nn nn nn nn nn np np nn np nn np nn np np np np np np np nn nn nn np np np nn nn np nn np
323561 <nnxnp> np np np np nn nn nn nn nn nn nn nn nn np np np nn nn nn np np np nn np np nn nn np nn np nn nn np nn nn np nn np nn nn np nn nn -- nn nn np nn -- nn nn nn nn nn nn nn np np nn np nn np nn np np np nn nn nn np np nn np np nn np np np np np np nn np -- np np nn nn nn nn np nn nn np -- nn nn np nn np np np nn nn nn np nn np nn nn nn nn nn nn np np nn np np nn np nn nn np nn nn nn np np np np nn nn nn np np nn np np nn nn nn nn nn nn np np np nn
266911 <nnxnp> nn np np np np np nn nn nn np nn nn np nn np nn np nn nn np nn np nn nn nn nn np nn nn np nn nn nn np nn np nn nn nn np nn -- np NP np nn nn np np nn np nn np np np nn nn nn nn np np np nn np np np np nn np nn np np nn np nn np np np nn np np np np -- np nn -- nn nn np nn nn nn nn NP nn np np nn np np nn np NP nn nn np np np np np nn nn -- nn nn np np nn np np np nn np -- np np np -- nn np nn np np np np np np np np nn np nn np np nn np np np
351313 <lmxll> ll lm lm lm ll ll ll ll ll lm ll lm ll lm lm ll ll ll ll ll ll lm lm lm lm lm lm ll lm lm lm ll ll lm lm ll lm lm lm lm lm lm lm -- lm ll ll ll lm lm ll ll ll ll lm ll ll ll lm lm lm ll lm lm ll ll lm ll ll lm lm lm ll ll lm ll ll -- ll lm ll lm lm ll lm lm lm -- ll ll lm ll ll lm -- lm ll ll lm -- ll lm ll ll ll ll ll ll ll ll lm lm ll ll lm lm lm ll lm lm ll lm lm lm ll ll lm ll lm lm lm lm lm lm ll ll lm lm ll lm lm lm ll lm ll ll ll ll lm
243373 <lmxll> ll lm lm ll ll lm ll lm lm lm ll lm lm ll ll lm ll ll ll lm ll ll lm ll lm ll ll ll lm lm lm lm ll lm lm ll lm lm lm lm ll ll lm lm ll lm ll lm ll lm ll lm ll lm ll lm ll ll lm ll lm lm ll -- ll lm lm lm lm lm lm ll ll ll ll lm ll ll lm ll lm lm lm lm ll ll -- ll lm lm ll lm lm lm -- ll lm lm ll -- lm lm ll ll ll ll ll ll ll ll ll lm lm -- ll lm ll ll ll ll ll lm ll lm ll ll ll lm ll ll lm lm lm ll lm ll ll lm ll lm ll ll lm ll ll ll ll ll ll
95519 <lmxll> ll lm ll ll ll ll lm lm ll lm ll ll ll ll lm lm lm lm ll ll lm ll lm ll ll lm lm lm ll lm lm ll -- lm lm lm ll lm lm ll ll -- lm ll ll ll ll ll ll ll ll ll ll ll lm ll ll ll lm ll lm ll lm ll lm lm lm lm lm ll -- ll lm ll ll ll lm ll lm lm ll ll lm -- lm lm -- ll lm lm ll lm lm ll ll ll lm lm ll lm ll ll lm -- lm ll lm lm lm ll lm lm ll -- ll ll -- lm ll ll lm lm ll ll -- lm lm ll ll lm lm ll lm ll lm ll lm ll ll lm ll lm lm lm lm ll ll lm lm
257253 <nnxnp> nn nn nn nn np nn np np np nn np np np np np nn np nn np np nn nn nn nn nn nn np np np np np nn nn nn np np nn np np np nn nn np nn np nn nn nn np nn np np np nn nn nn nn nn np nn nn nn np np np nn nn np np nn nn nn nn nn nn np np np np nn nn nn nn -- np np -- nn np np np nn np nn -- np nn nn np np np np np nn nn nn np np nn nn np nn nn nn np np np np nn nn np nn np np nn np np nn np nn np np nn np nn nn nn np nn np nn nn np np nn nn nn np np
239005 <nnxnp> nn np nn np np nn np nn nn nn np np nn np np nn np np np NP np np np np nn np np np np nn nn nn np nn nn np nn np np nn np np np np nn np nn nn nn nn nn nn np np nn nn nn nn nn np np nn np nn nn np np nn np nn np np np np nn nn nn np np np np nn np np np nn nn np np nn np np nn np np nn np np NP np np np np np nn np nn nn nn nn np nn np nn np nn np np np nn nn nn nn np nn np nn np nn nn np np np nn nn np np np nn np nn nn np np np nn np np nn
138080 <lmxll> ll lm lm lm lm lm ll lm lm ll ll ll lm lm ll lm ll ll ll ll -- ll LM lm lm ll lm lm ll lm lm lm lm lm lm ll ll lm lm lm lm ll ll ll lm lm lm ll ll ll ll lm lm ll ll lm ll ll ll ll lm lm ll lm lm lm ll lm ll lm lm lm lm lm ll lm ll ll lm ll ll ll lm -- lm ll lm lm ll ll -- ll lm ll -- lm lm lm lm lm ll -- ll ll ll ll ll ll ll ll ll ll lm lm lm ll lm ll -- lm lm ll ll ll lm -- lm ll lm ll lm ll ll lm lm ll lm -- lm lm ll ll lm ll lm lm ll ll ll
118085 <nnxnp> np nn np np nn nn nn np nn np nn nn np nn nn nn np np nn nn nn np nn nn np nn np nn nn nn nn nn np np nn np nn np nn nn nn np np np np np np np np nn np np nn np nn np nn np nn nn nn np np np np np nn np np nn np np np nn np nn nn np nn np nn np nn -- nn nn nn np nn nn np nn np np nn np nn nn nn np np np np nn nn np np np nn nn nn np np nn np nn nn -- np nn nn nn nn np np np nn np nn nn np nn nn np nn np np nn np np np nn np nn np nn nn -- nn
324546 <lmxll> ll ll lm ll ll ll lm ll ll lm lm ll lm lm lm ll lm lm lm ll lm lm ll lm lm ll ll ll ll ll lm ll lm lm ll lm ll lm lm ll ll -- lm ll ll lm ll ll ll ll lm ll ll lm ll lm lm ll lm ll lm lm ll lm ll ll lm lm lm lm ll lm lm lm ll ll lm -- ll ll lm ll lm -- lm lm lm lm ll lm ll lm ll lm -- ll lm lm ll ll ll lm lm -- ll ll ll ll lm ll ll ll ll -- lm ll lm ll lm lm ll lm ll ll -- ll lm ll lm lm ll lm lm ll ll lm ll lm lm lm ll lm ll lm ll ll lm ll lm
153136 <lmxll> ll ll ll lm ll ll ll ll lm ll ll lm lm lm ll lm ll ll lm lm ll lm ll lm ll ll ll lm ll lm ll lm lm lm ll ll lm ll lm ll lm ll lm LM lm ll lm lm lm ll lm ll ll ll lm lm ll lm lm lm lm lm ll ll ll lm ll lm lm lm ll ll ll ll ll ll lm lm lm ll lm ll lm -- lm ll -- ll ll ll ll ll lm ll -- lm lm ll ll ll lm ll lm lm ll lm ll lm ll ll ll lm ll lm -- lm ll lm ll ll ll ll lm lm -- lm lm lm ll ll ll lm lm lm lm lm ll ll lm ll ll ll lm ll lm lm ll ll lm
85293 <nnxnp> np nn nn np nn nn np nn nn np np nn np np nn np np np np nn nn nn nn nn nn nn nn np np nn nn np -- np nn nn np np nn np nn np np nn np np nn nn nn nn nn np np nn nn nn np nn nn nn -- nn np nn nn nn np np nn nn nn nn np nn nn nn np np np nn nn np np nn np nn NP np np np nn nn np nn -- np np nn nn np nn nn nn np nn nn np np nn nn np np np np nn nn nn np nn nn nn np nn nn nn np np np np np np nn np np np nn np np np np np nn np nn nn nn np nn nn
60437 <lmxll> ll ll lm lm lm lm ll ll lm ll lm LL lm -- lm ll ll lm LL ll LL lm lm -- lm ll lm lm ll lm lm ll lm lm lm lm lm LL lm lm lm lm LL ll lm lm lm lm -- ll ll ll -- ll ll lm ll lm ll lm lm ll lm ll ll ll lm lm lm ll ll lm ll lm lm lm lm -- lm lm lm lm lm -- ll lm -- -- ll lm lm ll lm lm -- -- ll LL lm ll ll ll ll -- lm ll lm ll -- lm lm ll LL lm LL ll -- lm -- lm ll lm ll ll -- lm ll lm ll lm lm lm lm ll ll ll lm ll lm ll -- ll lm ll lm lm lm ll lm
185636 <lmxll> lm lm lm ll lm lm lm ll lm lm lm -- ll ll lm ll ll ll ll ll lm lm lm lm ll ll ll ll lm lm ll lm lm lm lm lm LM ll -- lm lm -- ll ll ll LM lm ll lm ll ll lm ll ll ll ll ll lm ll lm lm ll lm ll lm lm lm -- lm lm ll lm lm lm ll lm lm -- ll ll ll ll lm -- -- lm ll ll ll ll lm lm lm lm -- ll lm lm lm lm ll ll ll lm ll ll lm lm lm ll lm lm ll lm ll ll lm ll lm ll lm ll lm lm -- lm lm lm lm lm ll ll lm ll ll ll lm ll ll lm ll ll lm ll ll lm ll lm ll
93971 <lmxll> ll lm ll ll ll ll lm lm ll lm ll ll ll ll lm lm lm lm ll ll lm ll lm lm ll lm lm lm ll lm lm ll lm lm lm lm ll lm lm lm ll lm lm ll ll ll ll ll ll ll ll ll ll ll lm ll lm ll lm -- lm ll lm ll lm lm lm lm lm ll lm ll lm lm ll ll lm ll lm lm ll ll lm -- lm lm -- ll lm lm ll lm lm ll -- ll lm lm ll lm ll ll lm ll lm ll lm lm lm ll lm lm ll ll -- lm ll LM ll ll lm lm ll ll -- lm lm ll ll lm lm ll lm ll lm ll lm ll ll lm ll lm lm lm lm ll ll lm lm
366084 <nnxnp> np np np nn np nn np nn nn np nn np np np nn np nn np np np nn np nn np nn nn nn np np nn nn np nn nn nn nn nn nn np np nn NP nn np np nn nn np nn nn np np np nn np np nn nn nn nn np nn np np np np nn np nn np nn nn np nn np nn nn nn np nn nn np np nn np nn nn np nn np nn nn nn nn np np np np nn nn np np np nn nn np nn nn nn nn np nn nn nn np nn nn np np nn nn np np nn NP nn nn nn nn np np nn np nn nn np np np nn np -- np np nn np np nn np nn
70004 <lmxll> lm ll ll lm ll lm ll lm lm ll ll lm lm ll lm ll ll ll ll ll lm lm ll lm ll ll ll lm ll ll lm lm ll ll ll lm ll ll lm ll ll ll ll LM lm ll ll ll lm lm ll ll lm -- lm lm lm ll lm lm ll ll ll ll ll lm ll LM lm lm ll lm ll lm ll lm lm lm lm lm ll ll ll lm ll ll -- ll lm lm lm ll ll lm lm ll ll ll lm lm lm lm ll ll lm ll lm lm ll lm ll lm ll ll ll ll ll lm ll ll ll lm LM lm -- ll lm ll ll lm lm ll lm ll ll lm ll ll ll ll lm ll ll ll lm lm lm ll lm
332558 <lmxll> lm lm lm ll ll lm lm ll ll lm lm lm lm ll ll lm ll ll lm ll ll ll ll LM ll ll lm lm lm lm ll ll ll lm ll lm lm ll lm lm lm ll ll lm lm ll ll ll ll lm ll ll ll ll lm ll lm ll lm ll ll ll lm lm lm ll lm lm lm ll lm ll ll ll lm lm lm LM ll lm ll ll lm -- ll ll ll ll lm lm lm lm ll ll -- ll ll ll ll lm ll lm lm LM lm lm ll ll ll LM lm ll ll lm lm lm ll ll lm ll ll lm lm ll -- lm lm lm ll ll lm ll ll lm ll ll ll lm lm ll lm ll ll ll ll lm ll lm ll
222234 <lmxll> lm ll ll lm lm lm ll lm ll ll lm lm lm lm lm lm lm ll ll lm lm lm lm lm lm ll lm lm ll lm lm ll -- lm ll ll ll ll ll lm ll ll ll ll ll lm ll ll ll lm lm ll lm ll lm lm lm lm ll lm lm lm ll lm lm ll lm ll ll lm lm ll ll ll ll lm ll lm ll ll lm ll lm -- lm lm ll lm ll lm lm ll ll ll lm lm ll lm lm lm lm ll ll lm ll ll lm lm ll lm ll ll ll ll -- lm ll ll ll ll lm lm lm lm ll ll lm ll lm ll lm ll ll lm lm lm lm ll lm ll lm ll lm ll lm lm ll lm ll
98378 <nnxnp> np np nn np nn np np np np nn nn np np nn nn np nn np np np np nn np nn np nn nn nn nn np nn nn np nn nn nn nn nn nn nn np np np np nn np np np np nn nn np np np np np nn nn np nn np nn nn np np np nn np nn np nn nn nn np np NP nn nn np nn np nn np -- np nn -- np np np np np np nn -- np np np nn nn nn nn np np nn np nn np nn nn np np np -- np nn np np nn np np np np nn -- nn np np np np nn np nn np np nn nn np np np nn nn nn nn nn nn np np np
67491 <lmxll> ll ll ll lm ll lm lm lm lm ll lm lm ll ll lm lm ll lm ll ll ll lm ll lm ll lm lm lm lm lm lm lm lm ll lm ll ll lm -- lm lm LL lm LL lm lm lm ll ll ll ll lm ll lm lm ll ll lm lm ll ll ll ll lm ll ll lm ll ll ll lm lm ll ll lm lm ll ll ll lm ll ll ll -- lm lm ll -- lm lm lm lm lm ll -- ll ll lm ll ll ll lm lm ll lm ll ll lm ll lm ll lm lm ll lm ll lm lm ll lm ll lm lm lm lm ll lm lm ll ll ll lm ll lm lm ll lm lm ll lm ll ll lm ll lm lm lm lm lm
167604 <nnxnp> nn np np nn nn np np nn np nn np nn np np np np np nn nn np np np nn nn nn np nn nn np nn np nn np np nn np np np np np np np np np np np np np np np nn nn np nn nn np np np np np np np nn np np np np np nn nn nn np nn nn nn np nn nn nn nn np np nn -- nn nn nn nn nn np nn np nn np NP np nn nn np np np np nn np np np nn np np nn np nn nn nn nn nn nn np np np np np nn np np nn nn nn nn nn nn nn nn np nn np nn np nn np np -- np np nn np nn nn nn
8587 <efxeg> eg ef fg ef fg fg eg fg ef ee eg ee ef ef eg fg eg eg eg eg ef eg fg fg ef ee fg fg ee ef fg fg fg fg ef ee ef fg ef fg ef eg eg eg ef fg fg ee ee eg ee ef ef eg eg ef ee ee eg ee fg fg eg -- eg ef eg ef ee FG -- eg fg ef ee ef ee ee ef ee eg eg fg -- fg ee -- -- ee eg fg eg fg eg -- fg ef ef ef ef eg ef ee ee eg eg ee ee ee ee ee ee fg -- ef eg fg fg ef ef -- eg -- eg -- fg ef ee ef eg ef eg -- -- ef ee fg ef ef ef ee ee fg ee fg fg eg ee ee
324936 <abxcd> bc bd ad bd bd -- ac bd bc ac ac bc ad ad ad bd ac ac ac bd ad ac bc ad ad bc bc bd bc bd ac bc -- ac bc ad bc ad ac bc bd ac ac -- bc ac bd bc -- bc ad bc bc ac bc ac ad bd ac -- ac ad bc ac -- bd ac -- ac ac bd ac ac -- bc bd ad -- bd bd ad bc ad bd ad ad ac ac bc ad bd ac bc -- -- bc ac ad bd bd bd ad ac bc bc bd bc bd ac bc bd bc bc bc ad bc -- bd ad ac bd ac bc bd ac bd ac bd ad ad bc ac ad bd bd ac bc ac ad ac bc ac bc ac bc bd ad bd ad
330350 <nnxnp> nn nn np nn np np np nn np np nn np nn np np np np nn np np nn np np nn np nn np nn np np np nn nn nn np nn nn np nn nn nn nn np NP nn np NP np nn nn nn nn nn -- nn np nn nn nn np nn nn nn np nn nn np nn nn np np nn nn np np nn NP nn np nn np nn nn -- np np -- nn nn np nn np np nn -- np nn np nn np nn nn nn nn nn np np np nn np np np nn np NP nn nn nn nn nn nn nn np nn -- nn nn nn nn nn np nn np nn np nn nn np nn np np nn nn np nn np np np nn
266043 <nnxnp> nn np np np np nn nn nn nn np nn np np nn nn nn np nn nn np nn nn nn nn nn nn np nn nn np nn nn nn np nn np nn nn nn np nn np np np np np nn np np nn np nn np np np nn nn nn nn nn np np nn np nn np np nn np nn np np nn nn nn np np np nn np nn np np -- NP nn nn nn nn np nn nn nn np -- np np np nn np np np np np np nn np nn np nn np nn np nn nn nn nn np nn np -- np np np -- np np np np nn np nn np np np np np np np np nn np nn np nn np np np np
137099 <lmxll> ll lm lm lm lm lm ll lm lm ll ll ll lm lm ll lm ll ll ll ll lm ll lm lm lm ll lm lm ll lm lm lm lm lm lm ll ll lm lm -- lm ll ll ll lm lm lm ll ll ll ll lm lm ll ll lm ll ll ll ll lm lm ll lm lm lm ll lm ll lm lm lm lm lm ll lm ll -- lm ll ll ll lm -- lm ll lm lm ll ll lm ll lm ll -- lm lm lm lm lm ll lm ll ll ll ll ll ll ll ll ll ll lm -- lm ll lm ll lm lm lm ll ll ll -- lm lm -- -- ll lm ll ll lm lm ll lm lm lm lm ll ll lm ll lm lm ll ll ll
88597 <lmxll> ll lm lm ll ll lm lm ll ll ll lm ll ll lm ll lm ll ll lm lm lm lm lm ll lm ll lm LL ll ll ll ll ll ll lm lm ll lm ll ll ll ll lm lm lm ll lm lm ll ll ll lm lm ll lm lm ll lm ll ll ll lm ll lm ll ll lm lm ll lm -- ll lm LL lm lm lm -- lm lm lm ll ll -- lm lm -- ll ll ll ll lm ll ll -- lm lm ll -- lm ll ll ll lm lm ll lm ll lm -- lm lm ll -- lm ll -- ll ll ll lm ll ll ll -- ll lm -- -- ll lm ll lm ll lm ll ll lm lm lm ll ll lm ll lm ll ll lm lm
91052 <lmxll> ll ll LM lm lm LM ll ll lm lm ll ll lm ll ll lm ll ll ll lm ll lm ll LM ll ll LM lm ll lm lm ll -- lm ll ll ll ll ll lm ll ll ll ll lm ll lm lm lm ll lm ll lm ll ll ll lm lm ll lm ll lm lm ll ll ll lm lm ll ll lm lm ll lm lm lm ll ll ll ll lm ll ll -- ll ll ll ll ll ll lm ll ll lm -- lm lm lm ll lm lm lm ll lm lm ll ll LM ll LM ll ll ll lm lm lm LM ll ll ll lm ll ll ll ll ll lm ll ll ll LM ll lm lm lm ll ll LM lm lm ll lm ll lm lm ll ll lm lm
203472 <lmxll> ll lm lm ll lm lm lm lm lm ll ll lm lm ll lm ll lm ll lm LM ll ll ll lm ll lm ll -- -- ll ll ll lm ll LM lm ll LM -- lm lm lm lm -- lm lm lm ll ll lm ll lm lm -- ll ll ll ll lm ll ll ll ll ll ll ll ll -- lm ll ll ll ll ll ll LM lm ll ll ll lm lm ll -- lm LM -- ll lm ll ll ll lm lm ll ll ll ll lm ll ll lm ll ll lm ll ll ll ll LM lm ll lm LM ll lm -- lm ll LM lm lm lm ll -- lm lm lm ll lm ll ll lm lm ll lm lm lm ll ll ll lm ll lm lm lm LM ll ll
256633 <nnxnp> nn nn nn nn np nn np np np nn np np np np np nn np nn np np nn nn nn nn nn -- np np nn np np nn np nn np np nn np nn np nn nn np -- np nn nn nn np nn np np np nn nn nn nn nn np NP nn nn np np np nn nn np np nn nn nn nn nn nn nn np np np nn np nn nn -- np np nn nn np np np nn np nn np np nn np np np np np np nn nn nn np np nn nn np np nn -- np nn -- np nn nn NP nn nn np -- np np nn np np np np nn np nn nn nn np nn np nn nn np np nn nn nn np np
386895 <lmxll> ll ll lm lm lm LM ll ll ll ll ll lm ll lm lm lm ll lm lm ll ll ll -- lm ll ll lm ll ll ll lm lm ll ll ll lm ll ll ll lm ll lm lm ll lm ll lm ll ll ll ll lm lm ll ll lm lm ll ll lm ll ll lm ll ll ll ll lm ll ll lm ll ll lm ll lm ll lm ll ll lm ll lm -- ll ll -- lm lm ll ll ll ll lm -- lm lm ll ll ll lm ll ll lm ll ll lm ll ll lm LM lm lm LM lm lm lm ll ll lm ll ll ll ll lm lm lm lm ll lm lm ll lm lm lm lm lm ll lm ll ll lm ll ll lm lm ll ll lm
313232 <nnxnp> NP np nn np nn nn nn np nn nn nn -- nn np nn np nn nn np nn nn np np nn np np np np nn np nn nn nn nn nn np np nn nn nn np np np NP nn nn np np np nn nn nn np np np nn nn np nn nn np np np nn np np np -- nn np nn nn nn nn nn nn nn np nn np nn np nn -- np nn -- np nn nn np nn np np np np nn nn np np nn nn nn nn nn np nn np np nn nn nn nn np nn np nn nn np np nn nn -- nn -- np nn nn np np nn np nn nn np nn nn np np np nn np nn nn nn np np np np
240170 <lmxll> ll lm ll ll ll lm ll lm lm ll ll -- lm ll lm lm ll ll ll lm ll lm ll ll lm ll ll ll ll lm lm lm ll lm lm ll lm lm ll lm ll ll lm lm ll ll ll lm -- lm ll lm ll lm lm lm ll ll ll ll lm lm lm ll ll ll lm lm lm ll lm ll ll ll ll lm ll LM lm ll lm lm ll -- ll ll lm ll lm lm -- ll lm lm -- ll lm lm ll ll ll lm lm ll ll ll ll lm ll ll ll lm lm ll ll -- ll lm ll ll lm ll ll lm -- lm ll lm -- ll lm ll lm ll lm lm ll lm ll ll lm ll lm lm ll ll ll ll lm
85602 <nnxnp> nn np np nn np np np np np nn nn np nn nn np np nn nn nn np np np np np np nn np nn nn np np nn nn nn np np nn nn np nn np nn nn np nn nn np np np np np nn nn np np nn nn np np np np np nn np np np nn nn np np np np nn np np np nn nn nn np np nn nn -- nn np np nn nn nn np np nn np nn nn nn np nn nn np np np nn np np nn nn np nn nn nn nn nn np np np nn np np np nn np np np nn nn nn nn nn nn np nn nn nn np nn nn nn nn nn np nn np np nn nn np np
68194 <nnxnp> np np nn np nn nn nn np nn nn nn -- np nn np nn nn np np nn nn nn nn nn np nn nn nn -- nn np np nn np nn np nn nn np -- nn np np NP nn np np nn nn np np nn np -- np np np np nn np nn nn np nn -- nn nn np nn nn np nn np np np nn np -- np -- np np NP -- nn np -- np -- nn nn nn np nn -- np nn nn nn nn nn nn np np np nn nn nn nn np np np nn -- -- np np nn np nn -- np -- np -- nn nn nn nn nn np nn np np np np np nn np np nn nn np np np np nn nn nn
292344 <lmxll> ll lm ll lm ll ll ll ll lm lm ll ll ll ll ll lm ll lm lm lm ll lm ll lm lm ll lm lm ll ll ll lm ll ll ll lm ll ll -- lm ll ll lm ll ll lm -- lm ll ll lm lm ll ll ll ll lm lm lm lm ll ll lm ll ll ll ll lm lm ll LL lm lm lm ll lm lm ll ll lm lm lm lm ll lm lm ll LL lm lm lm ll ll ll ll lm ll ll lm lm lm lm lm lm ll lm ll lm ll lm ll lm ll lm lm lm lm LL ll ll ll lm ll lm ll LL lm ll ll ll lm lm -- lm lm ll lm lm ll lm lm lm lm ll ll ll ll ll ll
356899 <nnxnp> np nn np np nn nn nn nn nn np np nn np np nn np nn np nn np nn nn np nn np np np np np np nn np nn np nn nn nn np np nn np np nn np np nn nn np np nn np np np np nn np nn np np np np nn np np np nn np np np np nn nn nn np np np np nn np nn nn nn nn -- nn np np np nn nn nn np nn nn -- np nn np nn nn np nn nn nn nn nn nn np NP nn np nn nn np np nn np nn nn nn np nn nn nn np np nn nn nn nn nn np nn nn nn np nn nn np nn np np nn np nn nn nn nn np
296663 <nnxnp> np nn np nn np np np nn np np np np np nn nn nn nn nn nn nn np nn np np nn np np np nn np nn np np nn nn np nn -- np nn nn np np np np nn np nn np np np nn np np nn nn np np nn nn np np np np np nn nn np np nn nn nn np nn np nn np -- np nn nn nn np -- nn nn -- np nn nn np nn nn np -- nn nn np nn np nn np nn -- nn nn nn np nn -- np np nn -- nn nn -- -- np np -- nn -- nn -- np nn nn np np np nn nn np nn nn np nn nn np nn np nn nn nn nn np np np
98883 <lmxll> -- lm ll ll ll ll lm lm ll lm ll ll ll ll lm lm lm lm ll ll lm ll lm lm ll lm lm lm ll -- lm ll lm lm lm lm ll lm lm lm ll lm lm ll ll ll ll ll ll ll ll ll ll ll lm ll -- ll lm ll lm ll -- ll lm lm lm lm lm ll lm ll lm lm ll ll lm -- lm lm ll ll lm -- lm lm -- ll lm lm ll lm lm -- -- -- lm lm ll lm ll ll lm -- lm ll -- lm lm -- -- lm ll -- ll lm ll -- ll ll lm lm ll ll -- lm lm ll ll lm lm ll lm ll lm ll lm ll ll lm -- lm lm lm lm ll ll lm --
341017 <efxeg> fg ef fg -- ee ef fg eg ee fg ef -- fg eg eg ef eg eg fg eg eg ee eg ef ee eg ef fg -- ef ee ee ee fg eg fg ef eg ef fg ef eg eg -- fg ee eg eg eg ef eg ee eg eg fg ee ef ee fg ee eg ee fg ef ef ee ef fg -- eg ef ee ee ee fg ef fg ef ee fg eg ee ef -- eg eg eg eg fg ef fg fg eg ee -- ee eg eg eg ef eg fg fg -- ef ef -- ee ee ef fg ee ee FG -- ef ee eg ef ee ee fg fg eg -- ef ef ef ee ee fg eg ee ef eg ee eg ef ef eg ef eg ee ee eg fg eg ef eg
356631 <lmxll> lm lm ll lm ll ll lm ll ll lm ll ll -- ll lm -- ll lm lm lm ll lm lm ll lm lm lm lm lm -- ll lm ll ll lm lm -- ll -- ll ll ll lm lm ll lm ll lm ll lm ll ll ll ll -- ll -- lm lm -- lm ll lm -- lm lm lm ll ll ll -- -- ll lm lm ll -- lm ll ll lm ll lm -- lm -- -- ll lm lm ll lm ll ll -- lm ll ll lm lm lm lm lm lm lm lm lm ll ll lm lm ll ll ll lm lm -- ll ll ll ll ll lm lm lm ll lm ll -- lm ll ll ll lm ll lm ll lm lm lm ll lm ll lm lm ll ll lm --
191007 <lmxll> ll ll ll lm ll ll ll lm ll ll ll lm lm lm ll lm ll lm lm lm ll ll ll ll lm lm lm lm ll ll lm ll ll ll ll ll -- lm lm ll ll ll lm -- lm ll ll lm ll lm lm ll lm lm lm lm lm ll lm ll ll lm ll lm ll ll ll ll ll ll lm ll ll ll lm ll ll -- lm lm lm lm ll -- lm ll -- lm lm lm ll ll ll ll -- lm ll ll ll ll lm lm lm -- lm lm ll ll ll lm ll ll lm ll lm -- ll lm ll lm ll lm ll ll -- ll ll ll -- ll lm lm ll lm lm lm ll ll lm ll -- lm ll lm lm ll lm ll lm
120281 <nnxnp> nn nn np nn nn nn np nn np nn np nn nn nn nn np np nn nn nn nn nn nn nn np nn np np nn nn nn np nn nn np np np nn -- nn np np np np np nn np np np np np np nn nn nn np np nn np nn np nn np nn np nn np np nn np np np nn np nn nn np nn np np nn np np -- nn np np np nn nn np np np np np np np np nn nn np np np np nn nn nn np np nn np np nn -- np nn nn nn np nn np nn np np -- nn np np nn np nn nn nn np nn np np nn nn np nn nn nn np nn np nn nn np
169765 <lmxll> lm lm lm lm ll ll ll ll lm lm ll lm lm ll lm lm ll ll lm ll lm ll lm -- lm lm lm lm lm lm lm ll ll lm ll ll ll lm ll ll lm ll ll lm lm lm lm lm lm lm lm lm lm ll lm ll ll lm lm ll lm lm lm lm lm lm lm lm ll lm lm ll ll ll lm ll LM ll ll ll ll lm lm -- ll lm lm ll lm lm ll lm lm lm -- lm lm lm ll lm ll ll lm ll ll lm ll ll lm lm ll ll lm -- ll lm ll ll lm ll lm ll ll ll ll ll lm ll ll lm lm lm ll ll ll ll lm ll ll lm lm ll ll ll lm ll ll ll ll
110724 <nnxnp> nn np np np np np nn nn nn np nn nn np nn np nn np nn nn np nn np nn nn nn -- np nn nn np nn nn nn np nn np nn nn nn np nn -- np np np nn nn np np nn np nn np np np nn nn nn nn np np np nn np np np np nn np nn np np nn np nn np np np nn np nn np np -- np nn -- nn nn np nn -- nn nn -- np np np nn np np nn np np nn nn np np np np np nn nn nn nn nn nn np nn np np np nn np np np np np nn nn np nn np np np np np np np np nn np nn np np nn np np np
212300 <nnxnp> nn nn nn nn nn np np np np nn nn np np np nn np np nn np np nn np nn np np np np nn np nn np np nn np np nn np nn -- nn np nn nn np np nn np np nn np nn np nn np nn nn nn np np nn np np nn np nn nn nn -- nn np np np np nn np np nn -- np np nn nn np nn np nn np nn np nn np np np nn np np np np nn nn nn np nn np np nn nn np nn nn nn np nn -- nn np np -- np np nn nn np nn np nn nn np nn nn np nn nn np np nn np np nn np np nn np nn np np nn np nn
354065 <nnxnp> np nn nn np np nn np nn nn nn -- np nn np nn nn nn nn np nn nn np nn nn nn np np nn nn nn nn nn nn nn np np nn np np nn np -- np -- nn -- np nn nn np nn nn np nn np nn nn nn nn nn np nn np np -- nn np nn np nn np np np np np -- np -- nn np np nn nn np np nn nn -- nn np nn nn nn np -- np nn nn np nn np np nn -- nn np nn np nn nn np np -- nn nn np nn nn nn nn np np np nn nn nn np nn nn np np nn nn np nn np np nn nn nn np nn np np nn nn nn np nn
286272 <lmxll> lm ll ll ll lm ll lm ll ll LM ll lm lm lm lm lm lm lm ll lm -- ll lm lm ll ll lm ll ll ll ll ll lm lm lm ll ll lm lm lm lm lm ll lm lm lm ll ll ll ll ll ll lm lm lm ll lm lm lm lm lm ll ll lm ll lm ll lm ll lm ll ll lm ll lm ll lm lm ll lm ll lm lm -- ll ll ll ll ll ll ll ll lm ll lm lm lm lm lm lm lm LM ll lm ll lm ll ll ll ll ll ll lm ll ll -- lm lm lm lm ll lm ll ll ll ll ll ll ll ll lm ll lm lm lm ll lm lm lm -- lm lm ll ll ll lm lm ll ll
291195 <lmxll> ll lm ll lm ll ll ll ll lm lm ll ll ll ll ll lm ll -- lm lm ll lm ll LM lm ll lm lm ll ll ll lm ll ll ll lm ll ll LM lm ll ll lm ll ll lm LM LM ll ll lm LM ll ll ll ll lm lm lm lm ll ll lm ll ll ll ll LM lm ll ll -- lm ll ll lm lm ll ll lm lm LM lm -- LM lm ll ll lm lm lm ll ll ll ll lm ll ll lm lm lm LM lm lm ll lm ll lm ll lm ll lm ll lm -- lm LM ll ll ll ll lm ll lm ll ll lm ll ll ll lm LM ll lm LM ll lm lm ll LM LM lm lm ll ll ll ll ll ll
94928 <lmxll> ll lm ll -- ll ll lm lm ll lm ll ll ll -- lm lm lm lm ll ll LM ll lm lm ll lm lm -- ll lm lm ll lm lm lm lm ll lm -- lm ll ll lm -- ll ll ll ll ll ll ll ll ll ll lm ll lm ll lm ll lm ll lm ll lm lm lm lm lm ll lm ll lm lm ll -- lm -- lm lm ll ll lm -- LM lm ll ll lm lm ll lm lm ll -- ll -- lm ll lm ll ll lm -- lm ll lm lm lm -- lm lm ll -- ll -- ll -- ll ll lm lm ll ll -- lm LM ll -- lm lm ll lm ll lm ll lm ll ll lm ll lm LM lm lm ll ll lm lm
143695 <lmxll> ll lm ll ll lm ll lm lm ll ll ll lm lm lm ll lm lm ll ll ll lm lm lm lm ll ll lm ll -- lm ll lm ll ll ll lm ll ll -- lm lm ll ll lm ll ll ll lm lm ll lm ll lm ll lm lm ll ll ll ll ll ll ll lm ll ll lm lm lm lm ll lm lm ll lm ll ll lm ll ll ll lm ll -- lm lm lm ll lm ll ll ll lm ll -- ll ll ll lm lm lm ll ll ll lm lm lm lm ll ll ll lm ll ll lm lm lm lm ll lm lm ll ll ll ll ll lm lm ll lm ll ll lm lm ll lm ll ll ll lm ll ll lm lm lm lm ll lm ll
9700 <nnxnp> nn nn np nn np nn np np nn np nn nn np nn np nn nn np nn nn np np np np nn np np nn nn nn np nn nn np nn nn nn nn nn nn np np nn np nn nn np np nn np np nn nn np np nn np nn np np np nn np np np np nn np nn nn nn np np np np nn np nn nn nn np nn nn np nn nn np np np np nn np np nn np np np nn np np np nn np nn np nn nn nn np nn np nn nn nn nn np nn np np nn np np np np np nn np nn nn np np nn nn nn np np np np nn nn nn nn np np np nn nn nn nn
248167 <lmxll> lm ll ll lm lm lm lm ll lm lm ll ll lm ll ll lm -- lm ll ll ll ll lm ll lm ll lm lm lm lm lm ll lm ll lm ll lm lm -- lm ll lm lm ll ll lm ll ll lm ll lm ll ll ll ll ll ll ll ll ll ll ll ll lm lm lm ll lm lm lm ll ll ll ll lm lm lm -- ll lm ll ll ll -- -- lm ll lm lm lm ll lm lm lm -- ll ll lm lm lm ll ll ll ll lm lm ll ll ll ll ll ll lm -- ll ll ll lm lm lm lm lm lm ll -- ll lm ll -- lm ll ll lm lm lm ll ll lm ll ll ll ll lm lm lm lm ll lm lm
93892 <lmxll> ll lm ll ll ll ll lm lm ll lm ll ll ll ll lm lm -- lm ll ll -- ll lm lm ll lm lm ll ll lm lm ll lm lm lm lm ll lm -- lm ll LM lm -- ll ll ll ll ll ll ll ll ll ll lm ll lm ll lm ll lm ll lm ll lm lm lm LM lm ll lm ll lm lm ll ll lm -- lm lm ll ll lm -- -- lm -- ll lm lm ll lm LM ll -- ll lm lm ll LM ll ll LM -- lm ll lm lm -- ll -- lm ll ll ll -- ll -- ll ll lm lm ll ll -- lm lm -- ll lm lm ll lm ll lm ll lm ll ll lm -- lm lm lm lm ll -- lm lm
313464 <hkxhk> hk kk hh hk hh hh hk kk hk hk hk hh hk kk hh kk hh hh hk hk hk kk kk hh kk kk kk kk hh hk hk hh hk hk hh kk hk hh hh hh kk hk hk hk hh hk kk hk kk hh hk hh hk hk kk hk hk kk hh hk kk hk hk hk hk kk kk hk hh kk hk hk hh hk hk hh hh kk hh hk hk kk hk hk hk hk -- hk hh hk hk hh hk kk hk kk hk hh kk hk hh hk hh hk hh kk hk kk kk hk hh hh hk kk hh hk hk hh hk kk hh hk hk hh kk hk hh hh hk kk hk hk hh hh kk hh hk kk kk hk hh HK hh hk hh hk hk kk hk
209752 <lmxll> lm ll ll lm ll lm ll ll lm lm lm lm ll lm ll lm ll lm lm ll ll ll ll lm lm ll lm ll lm ll lm ll ll lm ll lm ll ll lm lm ll ll lm -- ll lm ll ll LM ll -- ll ll -- lm lm lm lm ll lm ll ll ll LM ll ll ll -- lm lm ll ll ll lm ll ll ll ll ll lm ll lm ll -- ll lm lm lm ll ll lm ll lm lm -- ll ll ll ll lm ll lm ll lm lm lm lm ll lm lm ll lm lm lm ll lm ll ll lm ll LM ll ll lm ll lm ll ll lm ll ll lm lm ll ll lm lm lm ll ll lm ll lm ll lm ll ll ll lm
165872 <lmxll> lm lm lm lm ll ll ll ll lm lm ll lm ll ll lm lm ll ll lm ll lm ll lm lm lm lm lm lm lm lm lm ll ll lm ll ll ll lm -- ll lm ll ll lm lm lm lm lm lm lm lm lm lm lm lm ll -- lm lm ll lm lm lm lm -- lm lm lm ll lm lm ll ll ll ll ll lm ll ll ll ll lm lm -- ll lm lm lm lm lm ll lm lm lm ll lm lm lm ll lm lm ll lm LL ll lm ll ll lm ll ll ll lm lm ll lm ll LL lm ll lm ll ll lm ll ll lm ll ll lm lm lm ll ll ll ll ll ll ll lm lm ll ll ll lm ll ll ll ll
262624 <nnxnp> nn np np nn np nn nn np nn np nn nn np nn np nn nn nn NP NP nn np np nn -- np nn np np np nn nn np -- np nn np np -- nn np NP nn np nn nn -- np np np np np -- nn np np nn np nn nn np np np nn NP np nn nn nn NP NP nn nn nn nn nn nn -- np nn np np np -- nn np -- np nn np nn nn np np np np np np nn np np np np nn np nn np nn np np np nn np nn nn nn nn np nn nn nn nn np nn -- np nn nn np nn nn np np np nn np nn np nn nn np nn np nn nn np nn np nn
131338 <lmxll> lm ll ll ll ll ll lm ll ll lm lm lm ll ll lm ll lm lm lm lm ll lm ll ll ll lm ll ll lm ll ll ll ll ll ll lm lm ll -- ll ll -- lm lm ll ll ll lm lm lm lm ll ll lm lm ll lm lm lm lm ll ll lm ll ll ll lm ll lm ll ll ll ll ll lm ll lm LM ll lm lm lm ll -- ll lm ll ll -- lm ll lm ll lm -- ll ll ll ll ll lm ll lm lm lm lm lm lm lm lm lm lm ll ll ll lm ll lm ll ll ll lm lm lm -- ll ll lm ll lm ll lm lm ll ll lm ll ll ll ll lm lm ll lm ll ll lm lm lm
314104 <efxeg> fg eg ef -- ef ef ee fg ee ee ee ef ee fg ee eg ef ef fg ee ee eg -- ef eg eg eg eg ef fg ee ef ee ee ef eg -- ef ee ef eg -- fg -- ef ee eg fg eg ef ee ef fg fg eg ee ee eg ef ee eg fg fg ee -- eg eg -- ef eg ee FG ef ee ee ef ef -- ee fg ef eg ee -- -- ee -- -- ef ee fg ef fg eg -- eg ef ef eg fg ef ee ef ee ef eg ee eg eg ee ef ee ee eg ef fg ee -- -- fg ef ee ee ef -- ee ef ee fg eg ee fg ef ef eg ef ee -- eg eg ee fg ef ee ef fg fg eg FG
319701 <lmxll> ll lm ll ll ll ll lm ll lm lm lm ll lm ll ll lm ll ll ll lm lm lm lm ll lm lm lm lm ll ll lm ll lm lm ll lm ll ll ll ll lm ll ll ll ll lm lm ll lm ll lm ll ll ll lm lm lm lm ll lm lm ll ll lm ll lm lm lm ll lm lm ll ll lm lm -- ll -- lm ll ll lm lm -- ll lm -- ll ll lm ll ll ll lm -- lm ll ll lm ll ll lm ll lm ll lm lm lm lm lm -- lm lm -- ll ll lm ll ll ll ll lm lm ll -- lm ll ll ll lm lm ll ll ll lm ll lm lm lm lm lm ll ll lm ll ll ll lm ll
169372 <lmxll> lm lm ll ll ll ll lm ll lm ll ll ll ll ll ll lm ll lm ll lm lm ll lm lm ll lm ll lm ll lm ll -- ll ll ll lm ll ll -- ll lm ll lm ll lm ll ll lm lm ll ll lm lm ll lm lm lm lm lm lm lm lm ll ll lm ll ll ll lm lm ll lm ll ll ll lm lm ll ll lm lm lm ll -- -- lm -- lm lm ll lm lm lm -- -- ll lm ll lm ll ll ll ll -- ll lm lm ll ll ll -- lm ll lm lm -- lm ll lm lm lm ll lm lm -- lm lm lm ll lm lm lm lm ll ll ll lm ll ll ll lm ll lm lm lm ll -- lm lm
285726 <lmxll> lm ll ll ll lm ll lm ll ll lm ll lm lm lm lm lm lm lm ll lm ll ll lm LM ll ll lm ll ll ll ll ll lm lm lm ll ll lm lm lm lm LM ll lm lm lm ll ll ll ll ll ll lm lm lm ll lm lm lm lm lm ll ll lm ll lm ll lm ll lm ll ll lm ll lm ll lm lm ll lm ll lm lm -- ll ll ll ll ll ll ll ll lm ll -- lm lm LM lm lm lm lm ll lm ll lm ll ll ll ll ll ll lm -- -- lm lm lm lm lm ll lm ll ll -- ll ll ll ll ll lm ll lm lm lm ll lm lm lm ll lm lm ll ll ll lm lm ll ll
339929 <nnxnp> nn np nn np np np nn nn nn np np nn nn nn np np nn np nn nn np nn np nn np nn nn nn nn nn np np np nn nn nn np nn -- nn nn -- np NP nn np nn np NP np np np nn nn np nn -- np nn np nn np np np np np np np nn np NP np nn np nn -- np -- nn np nn NP np -- nn np nn np nn np nn nn np nn -- nn nn nn np nn nn nn nn nn np np nn NP nn nn np nn nn -- NP -- np -- nn np np nn nn nn -- nn np np nn np nn nn np nn nn nn nn np NP np np nn np nn nn np np np nn
78335 <lmxll> lm lm lm ll lm ll lm ll ll lm ll lm lm ll lm lm lm lm ll lm lm lm ll ll ll ll ll lm lm lm lm ll ll ll ll ll lm lm -- ll lm ll lm lm ll ll ll lm lm lm ll -- ll ll ll ll -- ll ll lm ll lm ll ll lm ll ll ll ll ll lm lm lm lm ll lm lm ll lm lm ll lm ll ll ll ll ll ll ll ll lm lm ll lm ll lm ll lm lm ll lm ll lm lm lm ll lm lm lm ll lm ll ll -- LL LL ll lm lm ll lm ll ll lm -- ll ll lm ll ll lm ll lm ll ll lm ll lm ll ll lm ll ll lm ll -- lm ll lm
89096 <lmxll> lm lm lm lm ll lm lm lm ll ll ll ll lm ll ll lm lm ll ll ll ll lm ll lm lm lm lm lm ll ll ll lm lm lm ll ll ll ll lm lm ll ll ll ll lm lm lm lm ll ll ll ll lm ll lm lm ll ll lm ll lm lm lm lm ll lm ll lm ll lm lm lm lm lm ll lm lm -- lm lm ll lm ll -- ll ll -- ll ll ll lm lm lm ll -- ll ll ll lm ll lm lm lm lm ll lm ll ll lm lm ll lm LM lm ll ll ll ll ll lm lm lm lm lm -- ll ll ll lm ll lm lm lm ll ll lm ll lm ll lm ll lm ll lm ll lm LM lm ll
384438 <nnxnp> nn np nn np np nn nn nn np nn np np np nn -- nn nn np nn np nn nn np np nn np nn nn -- nn nn np np np nn np nn np np np nn np nn np nn nn np nn np np np np nn nn nn nn nn np np np np nn np nn np np nn nn nn nn np np np np np np np nn np np np nn np np nn np nn np np np nn np nn np np nn nn np NP nn np nn nn np nn np nn np np nn np nn np np nn nn np np NP nn np nn nn np nn np nn np nn nn nn np np np np np nn np nn np nn np np np nn np np nn nn
153770 <lmxll> lm lm lm ll lm lm lm lm ll lm lm ll ll ll lm ll lm lm ll ll lm ll lm ll lm lm lm -- lm ll lm ll ll ll lm lm ll lm ll lm ll lm ll -- ll lm ll ll ll lm ll lm lm -- ll ll lm ll ll ll ll ll lm lm lm ll lm ll ll ll lm lm lm lm lm lm ll -- ll lm ll lm ll -- ll lm -- lm lm lm lm lm ll lm -- ll ll lm lm lm ll lm ll ll lm ll lm ll lm lm lm ll lm ll ll ll LM ll lm lm lm lm ll ll -- ll ll ll LM lm lm ll ll ll ll ll lm lm ll lm lm lm ll lm ll ll lm lm ll
71075 <lmxll> ll ll ll ll lm lm lm lm lm ll -- ll lm lm ll ll lm ll ll lm ll ll lm ll ll lm ll ll lm lm lm ll lm ll ll ll ll lm lm lm ll ll lm ll lm lm lm ll ll lm lm ll ll -- ll ll lm ll ll ll ll ll ll lm lm lm ll ll lm ll ll ll ll lm ll ll ll -- lm lm ll lm lm -- lm lm -- ll lm lm lm ll ll ll -- lm ll -- lm ll lm ll ll ll ll ll lm lm ll ll ll lm lm ll ll lm ll lm ll ll lm lm lm ll ll ll lm LM lm lm ll lm lm ll lm ll ll lm lm ll ll ll ll lm ll lm lm ll ll
208044 <lmxll> lm ll ll lm ll lm ll LL lm lm lm lm ll lm ll lm ll lm lm ll -- ll ll lm lm ll lm ll lm ll lm ll ll lm ll lm ll -- -- lm ll ll lm LL ll lm ll ll lm ll lm ll ll ll lm lm lm lm ll lm ll ll ll lm ll ll ll ll lm lm ll ll ll lm ll ll ll ll ll lm ll lm ll -- ll lm -- lm ll ll lm ll lm lm -- ll ll ll ll lm ll lm ll lm lm lm lm ll lm lm LL lm lm lm ll lm ll -- lm ll lm ll ll lm -- lm ll ll lm ll ll lm lm ll ll lm lm lm ll ll lm ll lm ll lm ll ll ll lm
79167 <efxeg> eg ee ee ee fg ee ef eg ef ee ef ee ef ee ee ee ee eg ef fg fg fg ef eg eg ee ef eg eg eg fg ee ef ee ee ee eg ee eg ef eg eg eg eg fg ef ee fg ef ee -- eg fg eg ee ee ee eg ee ee -- ef eg fg eg fg fg ef ee ee ef eg eg ee ef eg ee ee eg fg ef fg eg -- ef eg -- -- ef ef ef ee ef ef -- fg eg ef fg ee fg eg ef eg ef eg ee fg eg ef ee ef ef fg fg eg fg ef ef ef fg ef eg ef ef ee eg ef eg ee eg ee ee eg fg eg eg ee eg ee fg ee fg fg ef eg eg eg ef
219771 <lmxll> lm ll lm lm ll ll lm lm ll ll lm ll lm lm ll ll ll lm lm ll lm ll lm ll ll lm ll lm lm lm ll ll -- ll ll lm lm ll ll lm ll lm lm -- lm ll ll ll ll lm ll lm ll ll ll ll ll lm ll ll lm ll lm lm ll ll lm lm lm ll lm lm ll ll ll lm lm ll lm lm lm lm ll ll lm ll -- lm lm ll lm ll lm ll -- ll ll ll lm ll ll lm ll lm ll ll lm lm lm ll ll ll ll ll ll lm -- ll lm ll -- lm lm ll -- lm ll -- ll ll lm -- lm ll lm lm lm ll ll lm lm ll ll ll -- -- lm lm ll
95880 <efxeg> ee ef eg eg ee eg fg fg ee ef ee ee ee ee fg fg -- fg eg ee fg ee fg fg eg ef ef -- ee ef fg ee fg ef ef ef ee ef ef ef ee -- fg -- ee ee ee ee ee eg ee ee ee eg fg ee ef eg fg eg fg eg fg eg -- fg ef ee ef ee ef ee ef FG -- ee ef ee ef ef eg eg fg -- fg ef -- eg fg fg ee ef ef eg -- eg fg ef eg ef eg ee fg ee FG eg ef ef ef ee fg fg eg ee ee ef ee -- ee eg -- ef ee eg -- ef fg ee ee ef fg eg fg eg fg eg ef eg ee ef eg fg fg fg fg eg eg fg fg
276332 <hkxhk> hk hk hk hk hk hk hh hk kk hk kk hk kk hh hk hh hk hk hh kk hk hh kk hk hk hk hh hk HK hh hk hk hk kk hk hk kk kk kk hk hk kk hh hk hk hk hh hk kk kk kk hk hh kk hk hh hh kk kk hh kk kk hk hk hk kk hk hh hk hk hh kk kk hh kk hk hk hh kk kk hh hh hk -- kk kk -- hk hk kk hk kk kk hk -- hh hh kk hk hk hk hh hk hh hk hk HK hk kk -- hk hh hk hk hk -- hh kk kk hh hk hk hk hk -- hk hh hk hh hk hh kk hk kk hk hk hk kk hh hk hk hk kk kk hh hk -- kk hk
95584 <nnxnp> nn nn np np nn NP np np nn nn nn -- nn nn NP np nn np np nn np nn np np np nn nn nn nn nn np nn np nn nn nn nn nn -- nn np nn np np nn nn nn nn -- np nn nn nn np np nn nn np np np np np np np np np nn nn nn nn nn nn nn np np nn nn np nn nn np np np -- -- nn -- np NP np nn nn nn np -- np np nn np nn np nn np np np np nn nn nn nn np np -- -- nn nn nn -- nn np nn nn nn np nn nn np nn nn nn np np np np np np nn np nn nn NP NP np np np np NP np np
346488 <nnxnp> nn np nn np np nn nn np np NN np np nn nn np np nn np nn nn np nn nn np np nn np np nn nn nn nn -- np np np NN np -- np np -- nn -- nn np np np nn nn nn -- -- np np nn nn nn np nn nn np np np np np np -- nn NN np np nn nn np np nn np np nn nn np nn -- np np np -- nn nn nn nn -- np -- nn nn np np np nn np nn np np np np np nn np nn nn np -- nn np np nn np NN nn np np nn -- nn nn NN nn nn np np nn nn np nn nn nn nn nn np np np nn np nn np nn np
98599 <lmxll> ll ll lm ll ll lm lm lm ll lm ll ll ll ll lm lm lm lm lm ll lm ll lm lm ll lm -- lm lm lm lm ll lm lm ll lm ll lm ll lm ll lm lm -- ll ll ll ll ll ll ll ll ll -- ll ll -- ll lm ll lm lm ll ll lm lm lm -- lm ll ll lm lm lm ll lm ll ll lm lm ll ll ll -- ll lm -- ll lm lm lm lm lm lm -- lm ll ll ll LL ll ll lm lm lm ll lm lm lm ll lm ll ll ll ll lm ll ll lm ll lm lm -- ll ll -- lm ll lm lm ll ll lm ll lm ll lm lm ll lm ll lm lm lm ll ll ll lm lm
266716 <hkxhk> hh kk kk kk kk kk hh hh hk hk hh hk hk hk kk hh hk hk hh kk hh hk hk hh hh hk kk hh hk hk hh hh hk hk hk kk hh hh hh hk hh kk hk hk kk hk hh hk kk hh kk hk hk hk hk hk hh hh hk hk kk hk hh hk hk hk kk hh kk hk hk kk hk hk hh kk kk kk hh kk kk kk kk -- hk hk kk hh hh kk hh hh hh hh -- hk hk hk hh hk kk hh hk kk hh hh kk hk hk hk kk hk hk hk hk hh hk hk hh hk kk kk hk hk kk hk hk hk -- hh hk hk hk hk hk kk hk hk kk hk hk hk hk kk hk hh hk kk kk
151528 <lmxll> ll ll ll lm ll ll ll ll lm ll ll lm lm lm ll lm ll ll lm lm ll lm ll lm ll ll ll lm ll -- ll lm lm lm ll ll lm ll lm ll lm ll lm lm lm ll lm lm lm ll lm ll ll ll lm lm ll lm lm lm lm lm ll ll ll lm ll lm lm lm ll ll ll -- ll ll lm lm lm ll lm ll lm lm lm ll ll ll ll ll ll ll lm ll ll lm lm ll ll ll lm ll lm lm ll lm ll lm ll ll ll lm ll lm LM lm ll LM ll ll ll ll lm lm ll lm lm lm ll ll ll lm lm lm lm lm ll ll lm ll ll ll lm ll lm lm ll ll lm
137832 <lmxll> ll lm lm lm lm lm ll lm lm ll ll ll lm lm ll lm ll ll ll ll lm ll lm lm lm ll lm lm ll lm lm lm lm lm lm ll ll lm -- lm lm ll ll LL lm lm lm ll ll ll ll lm lm ll ll lm ll ll ll ll lm lm ll lm lm lm ll lm ll lm lm lm -- lm ll lm ll ll lm ll ll ll lm -- lm ll lm lm ll ll lm ll lm LL lm lm lm lm lm lm ll lm ll ll ll ll ll ll ll ll ll ll lm lm lm ll lm ll lm lm lm ll ll LL lm lm lm ll lm ll lm ll ll lm lm ll lm lm lm lm ll ll lm ll lm lm ll ll ll
237545 <lmxll> ll lm ll ll ll lm ll lm lm ll ll lm lm ll lm lm ll ll ll lm ll lm ll ll lm ll ll ll ll LM lm lm ll lm -- ll lm lm ll lm ll ll lm lm ll ll ll lm lm lm ll lm ll -- lm lm ll -- ll ll lm lm lm ll ll ll lm -- lm ll lm ll ll ll ll lm ll lm lm ll lm lm ll LM ll ll lm ll lm lm lm ll lm lm ll ll lm lm ll -- ll lm lm -- ll ll ll lm ll ll ll lm lm ll -- ll ll -- ll ll lm ll -- lm -- lm ll lm lm ll -- ll lm ll lm lm ll lm ll ll lm ll lm lm ll ll ll ll lm
100066 <lmxll> lm lm ll lm ll ll lm ll lm ll lm ll lm lm ll lm ll ll ll lm -- ll ll lm ll ll ll lm lm ll ll ll ll ll ll ll ll lm lm lm ll lm lm ll lm lm ll ll lm ll lm lm lm lm lm ll lm lm ll ll lm ll ll lm ll lm ll ll ll ll ll lm lm ll lm LM ll lm ll lm ll ll lm -- lm ll -- lm ll ll ll lm ll lm -- lm lm ll lm lm ll lm lm -- ll lm lm ll ll lm ll ll lm ll -- lm ll lm ll lm ll ll ll ll -- ll lm lm LM lm lm lm lm ll ll lm ll lm lm lm -- ll lm lm ll ll ll ll ll
176895 <lmxll> lm lm lm ll ll lm ll ll ll lm lm ll ll lm lm ll ll ll lm ll lm ll lm lm ll ll ll ll ll lm ll lm ll lm lm ll lm ll ll lm lm lm lm ll ll lm lm ll -- ll lm lm ll ll ll lm ll lm ll ll lm ll ll -- ll lm lm ll lm ll ll lm lm lm lm lm lm -- lm ll lm lm LM -- ll lm -- lm lm lm ll lm lm ll lm lm lm lm ll lm ll ll lm ll lm ll lm lm lm ll ll lm ll LM lm ll lm ll ll lm lm ll lm lm -- LM ll lm ll lm lm ll lm ll ll ll lm ll lm lm ll ll lm ll lm ll ll lm lm
177423 <nnxnp> np nn np np nn np np nn nn nn nn nn nn nn -- nn np np np nn nn np np np nn nn nn nn nn nn np nn nn nn nn np np np np nn nn -- nn -- np np nn np nn nn np np np np np nn np np np np -- nn nn np -- nn nn nn nn np nn -- np nn np NN np -- np nn np nn nn np nn nn np -- np nn np np np np -- np nn nn nn -- np np np np np nn np np nn np nn np np np nn nn np np np np np np nn np -- nn nn nn np np nn np np np nn np nn nn nn nn np np np np nn np nn np np
90273 <lmxll> lm lm lm lm ll lm lm lm ll ll ll ll lm ll ll lm lm ll ll ll ll lm ll lm lm lm lm lm ll ll ll lm lm lm ll ll ll ll -- lm ll ll ll ll lm lm lm lm ll ll ll ll lm ll lm lm ll ll lm ll lm lm lm lm ll lm ll lm ll lm lm lm lm lm ll lm lm lm lm lm ll lm ll lm ll ll ll ll ll ll lm lm lm ll LM ll ll ll lm ll lm lm lm LM ll lm ll ll lm lm ll lm lm lm ll ll ll ll ll lm lm lm lm lm -- ll ll ll lm ll lm lm lm ll ll lm ll lm ll lm ll lm ll lm ll lm lm lm ll
339706 <nnxnp> nn nn np np nn NP np np np np nn nn np np np nn nn np nn nn nn nn np nn nn np np np nn np nn np -- nn nn np nn nn nn np np nn np np np nn np np np nn np nn np np np nn np nn np nn np nn nn np -- np nn np nn np np np np np np -- np np nn nn np nn np -- nn np -- np np nn np np nn nn -- nn np nn np -- nn np nn np np nn nn nn np np np nn nn nn np np np nn -- np nn np nn nn nn nn nn np nn np nn np np nn nn np nn np nn nn np np np np nn nn np nn nn
331503 <lmxll> lm lm ll lm lm lm ll lm lm ll ll lm ll ll ll lm ll ll ll lm ll ll lm ll ll lm lm lm lm lm ll lm -- ll lm ll lm ll ll lm lm ll ll LM lm ll lm lm lm lm ll lm lm -- lm ll ll lm ll LM ll ll lm ll lm lm ll ll ll ll lm ll ll ll lm lm ll LM lm lm ll lm ll lm ll ll ll ll lm ll lm ll lm ll lm lm ll ll lm lm lm ll ll lm lm lm lm lm ll lm lm lm lm lm ll lm ll lm ll ll lm ll ll lm ll lm ll lm ll ll lm ll ll lm lm ll lm ll ll ll lm ll lm ll lm lm ll lm ll
324601 <hkxhk> kk hk hh hk hk kk hk HK kk hk hk kk hh hh hh hk hk hk hk hk hh hk kk -- hh kk kk HK kk hk hk kk hh hk kk hh -- hh hk kk hk hk hk hk kk HK hk kk hk kk hh kk kk hk -- hk hh hk hk hk hk hh kk hk hk hk hk hk hk hk hk hk hk hh kk hk hh HK hk hk hh kk hh -- hh hh hk hk kk hh hk hk kk hh -- kk hk hh hk hk hk hh hk kk kk hk kk hk hk kk hk kk kk -- hh kk hk hk hh hk hk hk kk hk -- hk hk hk -- hh kk hk hh hk hk hk kk hk hh hk kk hk kk HK kk hk hh hk hh
95544 <lmxll> ll lm -- ll ll ll LM lm ll lm ll ll -- ll lm lm lm lm ll ll lm -- lm lm ll lm lm lm ll lm lm ll lm lm lm lm ll lm -- lm -- LM lm ll ll ll ll ll ll ll ll ll ll -- lm ll LM ll lm ll lm ll lm ll lm lm lm -- lm ll lm ll lm lm ll ll lm ll lm lm ll ll lm -- lm lm -- ll lm lm ll lm lm ll -- ll lm lm ll lm ll ll lm ll lm ll lm lm lm ll lm lm ll -- ll lm ll lm ll ll lm lm ll ll -- lm lm ll ll lm lm ll lm ll lm ll lm ll ll lm ll lm lm lm lm ll ll lm lm
273839 <lmxll> lm ll ll ll ll lm ll lm ll lm lm ll lm lm ll lm ll lm lm ll lm lm lm lm lm ll ll ll ll lm lm lm ll lm ll ll lm ll lm -- lm ll -- ll lm ll lm lm ll lm lm ll lm ll lm lm ll lm ll ll ll lm lm lm ll lm lm lm ll ll lm ll ll ll lm lm ll lm ll ll ll ll ll -- lm lm -- ll ll ll ll lm lm lm -- lm ll lm lm lm ll ll lm ll ll ll lm ll lm lm ll lm ll ll ll lm lm lm lm lm ll ll ll ll lm lm lm ll lm lm ll ll ll ll lm lm lm lm lm lm lm ll ll ll ll lm ll ll ll
322038 <nnxnp> np nn nn nn np nn nn np nn nn nn nn nn nn nn nn nn np nn np np np nn np np nn nn np np np np nn nn nn -- nn np -- -- nn np np np nn np nn -- np nn nn np np np np nn nn nn np nn nn nn nn np np nn np np nn nn nn -- np np nn nn np nn -- np np nn np np -- nn np NP np nn nn nn nn nn nn nn NP np nn np nn np np nn np -- np nn np np nn -- nn nn np np NP np nn nn nn np nn np nn nn nn np nn np nn np nn nn np np np np -- np nn -- nn np np nn np np np nn
278791 <nnxnp> nn nn nn np np nn nn nn nn np nn NP np nn nn np np nn nn np nn nn nn nn nn nn np nn nn np nn nn -- np nn np nn nn -- np nn np np NP np np nn np np np np nn np NP np nn nn nn nn nn np np nn nn nn np np -- np nn NP np nn nn nn np np -- nn np nn np np -- np nn nn nn nn np nn nn nn nn NP np np np -- np np np np NP np nn np nn np nn NP nn np -- -- nn nn NP nn nn nn np -- NP np np np np np nn -- nn np np np NP np np np np NP np nn np nn np np np np
120260 <efxeg> fg fg ef fg fg eg ee fg ee eg ee fg eg fg eg ef ee fg fg fg fg eg eg fg ef eg ef ee fg eg eg ee EG fg ef ee ee fg -- fg ef eg ee -- ef fg ef ee ef ee ef ee eg -- fg ef ef fg ee fg ee eg ee eg -- eg ef ee fg ee ef ee fg ef fg fg ef eg ef ef eg ee ef fg fg ef ee fg eg fg ef ee ee ef EG ef ef ef fg eg ee ee ee ee eg eg eg ee ef eg ef ef fg ee ee eg eg -- ee eg ef eg ef ef -- fg ef ef fg ef eg fg eg ee eg ef ee eg fg ef eg eg fg ee fg ee eg eg ee
94039 <efxeg> eg fg ee ee eg ee ef -- eg fg ee eg eg eg ef ef fg ef ee eg ef -- ef ef ee fg fg fg eg FG ef eg fg fg fg ef eg fg fg fg ee -- ef -- ee eg eg eg eg ee ee eg eg ee ef eg fg ee ef ee ef ee ef ee -- ef fg -- fg eg fg -- fg ef ee eg fg eg fg fg ee ee ef -- -- fg ee ee ef ef eg fg fg ee -- ee ef fg ee -- ee eg ef ee ef ee fg fg fg ee ef ef ee eg -- fg eg fg ee ee fg fg eg ee -- ef ef eg eg fg ef ee ef eg fg ee fg ee eg fg ee ef ef ef ef ee ee ef ef
231356 <lmxll> ll lm lm ll ll ll lm ll ll lm ll ll ll ll -- ll ll lm lm LL ll lm lm lm ll ll ll lm ll ll lm lm lm ll lm lm lm ll lm ll lm -- lm lm lm ll lm lm lm ll -- ll ll lm lm ll lm ll lm ll ll ll ll lm ll lm ll lm lm ll ll lm lm ll lm ll lm ll lm lm ll lm ll -- ll lm lm ll lm ll ll lm lm lm -- ll lm ll ll ll ll lm lm ll ll ll ll ll lm ll lm lm lm lm ll ll lm lm lm lm ll ll ll lm ll ll ll lm ll lm ll lm lm ll lm ll ll ll lm lm ll lm ll lm ll ll lm ll lm
315280 <nnxnp> np np nn np -- nn nn np nn nn nn nn nn np nn np nn nn np nn -- np np nn np np np np nn np nn -- nn nn nn np np nn -- nn np NP np np nn nn np np np nn -- nn np np np nn nn -- nn nn np np np nn np np np -- nn np nn np nn nn -- nn nn -- nn np nn np nn NP np nn nn NP nn nn np nn np np np np nn nn np np nn nn nn nn nn np nn np np nn nn nn nn np nn np -- nn np np nn nn nn nn NP nn nn nn np np nn np nn nn np nn nn np np np -- np nn nn nn np np np np
102320 <efxeg> eg ee ef ee ef fg eg ef ee fg ee -- eg eg ef ee ef ef ef eg eg fg ef ee ef fg ef eg ee fg ef ef ef ef ef ef -- eg eg ee ef eg ee -- ee eg fg ef ee fg eg ee eg eg ee ef eg eg fg fg eg fg ef eg ef ee ef ef ef ef -- ee ee ef ee eg ef eg fg eg ef fg ee -- eg ef ef ee fg fg -- ee ef ee -- ee eg fg ee eg ef eg eg fg fg ee ee fg fg eg ef ef ee ef fg eg fg eg ef eg ef fg fg fg -- fg ee eg ee eg ee ee eg ef fg ee fg ee ee ee ef ef eg ee ef ef fg ef ef
93012 <lmxll> ll lm ll ll ll ll lm lm ll lm ll ll ll ll lm lm lm lm ll ll -- -- lm lm ll lm lm -- ll lm lm ll lm lm lm lm ll lm lm lm ll lm lm lm ll ll ll ll ll ll ll ll ll -- lm ll lm ll lm ll lm ll lm ll lm lm lm lm lm ll lm lm lm lm ll ll ll -- lm lm ll ll lm -- -- lm ll ll lm lm ll lm lm ll -- lm lm lm ll lm ll ll lm -- lm ll lm lm lm ll -- -- ll ll ll -- ll ll -- ll lm lm ll ll -- lm lm ll -- lm lm ll lm ll lm ll lm ll ll lm ll lm lm lm ll ll ll lm lm
177034 <lmxll> lm ll ll ll ll ll lm lm ll lm lm ll lm ll ll lm lm ll lm ll lm lm ll lm lm ll ll lm ll ll lm lm ll lm ll ll lm lm -- lm lm ll lm ll ll ll lm lm ll lm ll ll lm lm lm ll lm lm ll lm ll lm lm lm ll lm ll lm ll ll lm ll ll lm lm ll ll -- lm ll ll ll ll -- lm ll ll lm lm ll lm lm lm lm -- ll lm lm lm lm ll lm lm lm lm lm ll lm lm ll ll ll ll -- ll -- lm lm lm lm ll ll ll lm -- lm lm lm lm lm lm ll lm lm lm ll lm lm ll lm ll lm ll ll lm lm lm ll ll
312230 <nnxnp> nn nn np nn np np np nn np np np np np nn np nn np np nn np np nn nn np nn nn nn nn -- nn np np np NP np nn nn NP -- np nn -- -- NP np np nn nn nn np np -- -- nn NP np np nn np np nn -- nn np np nn nn np np nn -- np NP -- np np np nn np nn np nn np -- nn np np np np np nn NP nn nn -- nn np np nn nn np np -- -- np nn np nn nn NP NP np np -- np nn NP -- nn nn np np -- np -- -- np np nn nn np nn np np nn nn np nn nn nn np nn np np np nn nn nn nn
59547 <lmxll> ll ll -- lm lm lm ll ll lm ll lm ll -- ll lm ll ll lm ll ll ll lm lm lm LM ll lm lm ll lm lm ll lm lm -- lm lm ll lm lm lm lm ll ll lm lm -- -- lm ll ll ll ll ll ll lm ll lm ll lm lm ll lm ll ll ll lm lm lm ll ll lm ll -- lm lm -- lm lm lm lm lm lm -- ll lm lm lm ll lm lm ll lm lm ll ll ll ll lm ll ll ll ll lm lm ll lm ll lm lm -- ll ll lm ll ll lm lm lm lm ll lm ll ll LM lm ll lm ll lm lm lm lm ll ll ll lm ll lm ll lm -- lm ll lm lm lm ll lm
157638 <lmxll> ll ll lm lm lm lm lm lm ll lm lm -- lm lm lm ll ll ll lm ll ll lm ll ll lm ll lm ll lm ll lm ll lm lm lm ll lm ll ll lm ll lm ll lm ll lm lm ll ll lm lm ll ll lm ll ll ll ll ll ll ll ll lm lm ll lm lm lm ll ll lm ll lm lm lm ll ll lm lm ll ll ll lm ll ll ll -- ll ll lm ll ll ll -- -- lm -- lm lm lm lm lm lm -- lm ll ll -- lm -- ll ll lm -- ll ll ll -- ll ll ll lm ll ll -- ll ll ll lm ll ll ll ll ll lm -- ll lm lm lm -- lm ll ll ll lm ll ll ll
339905 <nnxnp> nn np nn np np np nn nn nn np np nn nn nn np np -- np nn nn np nn np nn np nn nn nn nn nn np np np nn nn nn np nn -- nn nn -- np -- nn np nn np np np np np -- nn np nn np np nn np nn np np np -- np np np nn np np np nn np nn nn np np nn np nn np np nn nn np nn -- nn np nn nn np nn nn nn nn nn np nn nn nn nn nn np np nn np nn nn np nn nn np np nn np np -- np np nn nn nn -- nn np np nn np nn nn np nn nn nn nn np np np np nn np nn nn np np np nn
217849 <nnxnp> nn np nn nn nn np nn np np nn np np np np nn nn nn np nn np nn nn nn np np nn np nn np np np np np np np np np np -- nn nn np -- -- np nn np nn np np nn nn np np np nn nn np nn np np nn np np nn nn np np nn nn nn np nn np np np nn np -- np nn nn np -- nn np -- np -- nn -- np np np np np np np np nn nn np nn -- np np np np np np nn np nn -- nn np nn np np nn nn nn np nn -- np nn np nn nn np np nn nn nn np np np nn np nn nn nn nn np np nn np np
70342 <lmxll> lm ll ll lm ll lm ll lm lm ll ll lm lm ll lm ll ll ll ll -- lm lm ll lm ll ll ll lm ll ll lm lm ll ll ll lm ll ll lm ll ll ll ll LM lm ll ll ll LM lm ll ll lm lm -- lm lm ll lm lm ll ll ll ll ll lm ll lm lm LM ll lm ll lm ll lm lm lm LM lm ll ll ll -- ll ll -- ll LM lm lm ll ll lm -- ll ll ll lm lm lm lm ll ll lm ll lm lm ll lm ll lm ll ll ll ll ll lm ll ll ll lm lm lm ll ll lm ll ll lm lm ll lm ll ll lm ll ll ll ll -- ll ll ll lm lm lm ll lm
368537 <lmxll> ll lm ll ll ll lm ll lm lm ll ll lm lm ll lm lm ll ll ll lm ll lm ll ll lm ll ll ll ll lm lm lm ll lm lm ll lm lm -- lm ll ll lm lm ll ll ll lm lm lm ll lm ll lm lm lm ll ll ll ll lm lm lm ll ll ll lm lm lm ll lm ll ll ll ll lm ll lm lm ll lm lm ll -- ll ll -- ll lm lm lm ll lm lm -- ll lm lm ll ll ll lm lm ll ll ll ll lm ll -- ll lm lm ll ll ll ll lm ll ll lm ll ll lm ll lm ll lm lm ll lm ll lm ll lm lm ll lm ll ll lm ll lm lm ll ll ll ll --
366320 <nnxnp> np np np nn np nn np nn nn np nn np np np nn np nn np np np nn np nn np nn nn nn -- np nn nn np nn nn nn -- nn -- np np nn np nn -- np nn nn np nn nn np np np nn np np nn nn nn -- np nn np np np np nn np nn np nn nn np nn np nn -- nn np nn nn np np -- np nn -- np nn np nn nn nn nn -- np np np nn nn np np np nn nn np nn nn nn nn np nn nn nn np nn nn np nn nn nn np np nn np nn nn nn nn np np nn np nn nn np np np nn np np np np nn np np nn np nn
100855 <abxcd> ad ac bc ac bc bd ad bc ac bc ad bd ad ac bc ac bc bc bc ad ad bd bc ad bc bd bc ad ac bd bd bd bd bc bc bc bd ad -- ac bc -- ac bc ac ad bd bc ac bd -- ac ad ad ac bc ad ac bd bd ad bd bc ad -- ac bc -- bc bd -- ac ad bc ac ad bc ac bd ad bc bd ac -- ad bc bd ac bd bd -- ac bc ac bc ac ac bd ac ad bc ad ad bd bd ad ac bd bc ad -- bc ad -- bd ad bd -- bc ad bc bd -- bd ad bc ac -- ac ad ac ac ad bd bd -- bd ac ac ac bd bd ad ac bc bc bd bc bc
330060 <nnxnp> np nn np np nn np nn nn nn np nn nn np nn nn np nn np np np np np nn nn np nn nn nn np np nn nn nn nn np np np nn np np nn -- nn nn nn np nn np np np np nn nn np np np nn nn nn np nn np np np nn np np nn np np np np np np np np nn nn np np np np nn -- nn np nn np nn np nn nn nn np -- np np np np -- nn np np np nn np np np np nn np nn nn nn nn np np nn np np np nn np nn NN nn nn nn -- np nn np np np nn np nn nn nn np nn nn np nn np nn np nn np
296327 <lmxll> ll ll lm ll ll lm lm lm lm ll lm lm lm lm ll ll lm ll ll ll lm ll lm ll lm lm ll ll lm lm lm ll lm lm lm ll lm ll lm ll lm lm ll lm ll ll ll ll lm lm ll ll lm ll lm lm -- ll ll ll lm lm ll lm lm lm lm lm ll lm ll ll ll ll lm ll ll ll ll ll ll ll lm lm ll ll lm lm lm ll ll -- lm lm lm ll lm lm lm ll ll ll ll ll lm lm ll ll lm ll lm ll lm ll ll ll lm lm lm lm lm ll lm ll -- ll ll lm lm lm ll ll lm ll ll lm ll lm lm ll ll lm ll lm lm lm lm lm lm
386445 <lmxll> ll ll lm lm lm lm lm ll ll ll ll lm ll lm lm lm ll lm lm ll ll lm ll lm ll lm lm -- ll ll ll lm ll ll ll lm ll ll ll lm lm lm lm -- lm ll lm ll ll ll ll lm lm ll ll lm lm ll ll lm ll -- lm ll ll ll ll -- ll ll lm ll ll lm ll lm ll -- ll ll lm ll lm -- ll ll -- lm lm ll ll ll ll lm ll lm lm ll ll ll lm lm ll lm ll ll lm ll ll lm lm lm lm lm lm lm lm ll ll lm ll ll ll ll lm lm lm lm lm lm lm ll lm ll lm ll lm ll lm ll ll lm ll ll lm ll ll ll lm
59959 <lmxll> lm lm ll ll ll ll lm lm ll lm ll lm ll lm ll lm lm ll lm lm lm ll ll ll ll lm ll ll lm ll ll lm -- ll ll ll ll lm ll ll ll ll lm lm ll -- ll ll ll lm lm lm lm LM lm ll lm ll lm ll ll lm ll lm lm lm ll ll ll lm lm ll lm ll ll ll ll ll ll ll ll ll ll -- lm ll ll ll lm ll ll lm ll ll lm lm lm lm ll lm lm lm lm ll ll lm ll lm ll ll ll lm lm ll lm lm ll ll ll ll lm ll lm lm ll ll lm ll lm ll ll ll ll lm lm lm ll lm ll lm ll lm ll lm ll ll ll lm ll
275731 <hkxhk> hk hk hk hk hk hk hh hk kk hk kk hk kk hh hk hh hk hk hh kk hk hh kk hk hk hk hh hk hk hh hk hk kk kk hk hk kk kk kk hk hk hk hh hk hk hk hk kk kk kk kk hk hh kk hk hh hh kk kk hh kk kk hk hk hk kk hk hh hk hk hh kk kk hh kk hk hk hh kk kk hh hh hk -- kk kk hk hk hk kk hk kk hk hk hk hh hh kk kk hk hk hh hk hk hk hk hk hk kk hh hk hh hk -- kk hh hh kk kk hh hk hk hk hk hk hk hh hk hh hk hh kk hk kk hk kk hk kk hh hk hk hk kk kk hh hk kk hk hk
322388 <nnxnp> np nn nn nn np nn nn np nn nn nn nn nn nn nn nn nn np nn np np np nn np np nn nn np np np np nn nn nn nn nn np nn -- nn np NP np NP np nn nn np nn nn np np np np nn nn nn np nn nn nn nn np np np np np nn nn nn nn np np nn nn np -- -- np np nn np np -- nn np np NP nn nn nn nn nn nn -- np np nn np nn np np nn np nn np nn np np nn nn nn nn -- np np np nn nn nn np nn NP nn -- nn NP nn np nn np nn nn np np np np nn np nn np nn np np nn np np -- nn
329441 <nnxnp> nn np np np np nn nn np nn nn nn nn np nn np np nn nn nn np np nn nn np np nn nn np nn np np nn np nn nn np nn np nn nn np np nn np nn np np nn np nn np np nn nn nn nn np np nn np nn np nn nn np nn nn nn np nn np nn nn np nn nn np np np np np nn np np np np nn np nn np nn nn nn np np nn nn np np np np np nn nn nn np nn np nn nn np nn nn nn np nn nn np np -- np nn nn np nn np nn np nn np nn nn np np nn nn nn nn np nn nn nn nn nn np np np np np
186617 <lmxll> ll ll ll lm ll -- ll lm ll ll ll lm lm lm ll lm lm lm lm lm ll ll ll ll lm lm lm lm ll ll lm ll ll ll ll ll ll lm -- ll ll ll lm LM lm ll ll lm ll lm LM ll lm lm lm -- lm ll lm ll ll lm ll lm ll ll ll ll ll ll lm ll ll ll lm ll ll lm lm lm lm lm ll -- lm ll lm lm lm lm ll ll ll ll -- lm ll ll -- ll -- lm lm ll lm lm ll ll ll lm ll ll lm -- lm lm ll lm ll lm ll lm ll ll -- ll ll ll ll ll lm -- ll lm lm -- ll lm lm ll lm lm ll lm lm ll lm ll lm
305042 <nnxnp> nn nn np nn nn np nn nn np np np np nn nn nn nn np nn np nn nn nn np nn nn np nn nn np nn np nn nn nn nn np -- -- nn nn np np nn np np np nn -- nn nn np np np NP nn np nn np np nn nn np np nn nn np np np np np nn nn np nn nn nn np nn nn np np nn np -- nn nn np nn nn nn np nn np np np np np np np nn np np np np nn np np np np np np nn np nn np np np np nn np np np nn nn NP np nn nn nn nn np nn nn nn np nn np -- np np np nn nn np nn np nn nn nn
74596 <nnxnp> nn nn nn np np nn nn nn nn np nn np np nn nn np np nn nn np nn nn nn nn nn nn np nn nn np nn nn nn np np np nn -- nn np nn NP np np np np nn np np np np nn np np np nn nn nn nn NP np np nn nn nn np np nn np -- np np -- nn nn np np np nn np nn np np -- np np -- nn nn np -- nn nn np -- np np np np np np np np nn np nn nn nn NP nn np nn np nn nn nn nn nn nn nn nn np np np np np np np np nn np nn np np np np np np np np nn np nn np nn np NP np np
85042 <nnxnp> nn np np nn np np nn np np nn nn nn nn nn np nn nn nn nn np np np np np np np np nn nn np nn nn nn nn np np nn nn np nn np nn nn np nn nn np np np np np nn nn np np np nn np np np np np nn nn np np nn NN np np np np nn np np nn nn NN np np np nn nn -- nn np np -- np nn np np nn np -- NN nn np np nn np np np nn np np np nn np np nn nn nn nn np np np np np np np nn np np -- nn nn nn nn nn nn np nn nn -- np nn nn -- nn nn np nn np np np nn np np
185751 <lmxll> lm lm lm ll lm lm lm ll lm lm lm ll ll ll lm ll ll ll ll ll lm lm lm lm ll ll ll ll lm lm ll lm lm lm lm lm lm ll -- lm lm lm ll -- ll lm lm ll lm ll ll lm ll ll ll ll ll lm ll lm lm ll lm ll lm lm lm lm lm lm ll lm lm lm ll lm lm ll ll ll ll ll lm -- ll lm ll ll ll ll lm lm lm lm -- ll lm lm lm lm ll ll ll lm ll ll lm lm lm ll lm lm ll lm ll ll lm ll lm ll ll ll lm lm ll lm lm lm lm lm ll ll lm ll ll ll lm ll ll lm ll ll lm ll ll lm ll lm ll
246429 <nnxnp> np np nn np np np np nn np np nn np np np nn nn nn np np NP np nn nn nn nn np nn nn nn nn nn nn np np np nn np np np np np np np -- nn np np np nn np np nn nn np np nn nn np np nn np np np nn np nn np nn np np nn np np nn nn nn nn -- nn nn np np np -- np np -- np np nn nn nn np np -- nn nn np np nn nn nn nn -- nn nn nn np nn nn nn nn nn -- nn nn np -- np nn -- nn np nn -- np np nn np nn nn np np nn nn nn nn np np nn nn np np nn np nn np nn np
176958 <lmxll> ll ll lm ll ll lm ll ll ll lm lm ll ll lm lm ll ll ll lm ll lm ll lm lm ll ll ll ll ll lm ll lm ll lm lm ll lm ll ll LM lm lm lm ll ll lm lm ll ll -- lm lm ll ll ll lm ll lm ll -- lm ll ll ll ll lm lm ll lm ll ll lm lm lm lm lm lm ll lm ll lm lm lm lm ll ll ll lm lm lm ll lm lm ll lm lm lm lm ll lm ll ll lm ll lm ll lm lm lm ll ll lm ll -- LM ll lm ll ll lm lm ll ll lm lm lm ll lm ll lm lm ll lm ll ll ll lm ll lm lm ll ll lm ll lm ll ll lm lm
98640 <nnxnp> np np nn np nn np np np np nn nn np np nn nn np nn np np np np nn np nn np nn nn nn nn np nn nn np nn nn nn nn nn nn nn np np np np nn np np np np nn nn np np np np np nn nn np np np nn nn np np np nn np nn np nn nn nn np np np nn np nn nn np nn np -- np nn np np np np np nn np nn np np np np nn nn nn nn np np nn np nn nn nn nn np np np np np nn np nn nn np np np np nn -- nn np np np np nn np nn np np nn nn np np np np nn nn nn nn nn np np np
313263 <hkxhk> hk hh kk hk kk kk hk hk hk hk hk kk hk hk kk hh kk kk hk hk hk hh hh kk hh hh hh hh kk hk hk kk hk hk kk hh hk kk kk kk hh hk hk HK kk hk hh hk hh kk hk kk hk hk hh hk hk hh kk hk hh hk hk hk hk hh hh hk kk hh hk kk kk hk hk kk kk hh hk hk kk hh hk -- hk hk -- hk kk hk hk kk hk hh -- hh kk kk hh hk kk hk kk -- kk hh hk hh -- HK kk hk hk -- kk hk hk kk hk hk kk hk hk kk -- hh kk kk hk hh hk hk kk kk hh kk hk hh hh hh HK hk kk hk kk hk hk hh hk
152810 <lmxll> ll ll ll lm ll ll ll ll lm ll ll lm lm lm -- lm ll ll lm lm ll lm ll lm ll -- ll lm ll lm ll lm -- lm ll ll lm ll lm ll lm ll lm lm lm ll lm lm lm ll lm ll ll ll lm lm LL lm lm lm lm lm ll ll ll lm ll lm lm lm ll ll ll ll ll ll lm lm lm ll lm ll lm -- lm -- ll ll ll ll ll ll lm ll ll lm lm ll ll ll lm ll lm lm ll lm ll lm ll ll ll lm -- lm lm lm ll lm ll ll ll ll lm lm ll lm lm lm ll ll ll lm lm lm lm lm ll ll lm ll ll ll lm ll lm lm ll ll lm
291562 <lmxll> ll lm ll lm ll ll ll ll lm lm ll ll ll ll ll LM ll lm lm LM ll lm ll lm lm ll LM lm ll ll ll lm ll ll ll lm ll ll lm lm ll ll lm ll ll lm lm LM ll ll lm lm ll ll ll ll lm LM lm lm ll ll lm ll ll ll ll LM lm ll ll lm lm lm ll LM lm ll ll lm lm lm lm -- lm LM ll ll lm lm lm ll ll ll ll lm ll ll lm lm lm lm lm lm ll lm ll lm ll LM ll lm ll lm lm lm lm ll ll ll ll lm ll lm -- ll lm ll ll ll lm LM ll lm lm ll lm lm ll lm lm lm lm ll ll ll ll ll ll
311397 <efxeg> fg eg ef fg ef fg ee fg ee ee ee ef ee fg ef eg ef ef fg ee -- eg eg ef eg eg eg eg ef -- ee ef ee ee ef eg fg EF ef ef eg eg -- -- ef ee eg -- eg ef ee ef fg fg ee ee ee eg ef ee eg fg fg ee ef eg eg eg fg eg ee ef ef -- ee ef ef -- ee fg ef eg ee -- fg ee -- fg ef ee fg ef fg ee -- eg ef ef eg fg ef ee ef ee ef eg ee eg eg -- ef ee ee eg ef fg ee ef fg fg ef ee -- ef -- eg ef ef -- eg ee fg ef ef eg fg ee eg eg eg ee fg ef ee ef fg -- eg fg
105122 <lmxll> lm ll ll lm lm ll ll ll lm ll lm lm lm lm ll ll ll ll lm lm ll lm ll ll lm ll ll ll lm ll ll lm ll ll ll ll lm ll ll ll lm ll ll ll lm lm lm lm lm lm lm lm lm -- ll lm ll lm ll lm ll lm ll lm ll ll ll ll ll lm lm ll ll ll lm ll lm lm ll ll lm lm ll -- ll ll -- lm ll ll lm ll ll ll lm ll lm ll lm ll lm lm ll lm ll lm ll ll ll lm ll lm lm LM lm ll lm lm ll lm ll ll lm lm lm ll ll lm lm ll lm lm ll lm ll lm ll lm lm ll lm ll ll ll lm lm lm ll ll
356692 <lmxll> ll ll lm ll lm lm ll lm lm ll lm lm ll lm ll lm lm ll ll ll lm ll ll lm ll ll ll ll ll lm -- ll lm lm ll ll ll lm ll lm lm lm ll ll lm ll lm ll lm ll ll lm lm lm ll lm lm ll ll lm ll lm ll lm ll ll ll lm lm lm ll ll lm ll ll lm lm ll lm lm ll lm ll -- ll lm lm lm ll ll lm ll lm lm -- ll lm lm ll ll ll ll ll ll ll ll ll lm lm ll ll lm lm lm LL ll ll lm lm lm lm lm ll ll ll lm ll lm ll ll lm lm lm -- lm ll lm -- ll ll lm ll lm ll ll lm lm ll lm
280035 <nnxnp> nn np np np np nn nn np np nn np np np np np np np np np np nn np nn np np nn nn np np np np nn nn np nn nn nn nn nn nn np np nn np np np nn nn np nn nn np nn np np np nn nn np nn np np np nn np nn np np nn nn np np np np np np np nn nn np np np nn -- nn np -- np nn np np np nn nn -- np nn nn nn nn nn NP nn np nn nn np np nn nn np nn np np np NP np np np np -- np -- nn -- nn np nn nn np np nn np nn nn nn nn nn np np nn nn nn nn nn np nn np np
147332 <nnxnp> np np np np nn np nn nn np np np np np nn np np nn np np np np np np nn nn nn np nn np nn nn nn np np np np np np nn nn nn np np np nn np np nn np nn nn np nn np nn np np nn np nn np np np np np nn nn nn np nn nn nn nn np nn np np NP np nn np np nn np nn nn np np np nn nn np nn nn np nn nn np np np nn np np nn np nn np np np np nn np nn nn nn nn np np np nn np nn nn np nn np nn np nn -- -- np nn nn nn np nn np nn np np np nn np nn nn nn nn nn
139114 <lmxll> lm ll ll ll ll ll -- ll ll lm lm lm ll ll lm ll LM lm lm lm ll lm ll ll ll lm ll ll lm ll ll ll ll ll ll lm lm ll -- ll ll lm lm lm ll ll ll lm lm lm lm ll ll lm lm ll lm lm lm lm ll ll lm ll ll ll lm -- lm ll ll ll ll ll lm ll lm lm ll lm lm lm ll -- ll lm -- ll lm lm ll lm ll lm -- ll ll ll ll ll lm ll lm -- lm lm lm LM lm lm lm lm ll ll ll lm ll lm ll ll ll LM lm lm -- ll ll lm ll lm ll lm lm ll ll lm ll ll ll ll lm lm ll lm ll ll lm lm lm
95548 <lmxll> ll lm ll ll ll ll lm lm ll lm ll ll ll ll lm lm lm lm ll ll lm ll lm lm ll lm lm lm ll lm lm ll lm lm lm lm ll lm -- lm ll LM lm ll ll ll ll ll ll ll ll ll ll ll lm ll lm ll lm ll lm ll lm ll lm lm lm lm lm ll lm ll lm lm ll ll lm ll lm lm ll ll lm -- lm lm ll ll lm lm ll lm lm ll -- ll lm lm ll lm ll ll lm ll lm ll lm lm lm ll lm lm ll ll ll lm ll lm ll ll lm lm ll ll ll lm lm ll ll lm lm ll lm ll lm ll lm ll ll lm ll lm lm lm lm ll ll lm lm
148218 <lmxll> ll lm ll ll lm ll lm lm ll ll ll lm lm lm ll lm lm ll ll ll lm lm lm lm ll ll lm ll lm lm ll lm ll ll ll lm ll ll ll lm lm ll ll lm ll ll ll lm lm ll lm ll lm ll lm lm ll ll ll ll ll ll ll lm ll ll lm lm lm lm ll lm lm ll lm ll ll lm ll ll ll lm ll -- lm lm ll ll lm ll ll ll lm ll ll ll ll ll lm lm lm ll ll ll lm lm lm lm ll ll ll lm ll ll ll lm lm lm ll lm lm ll ll ll ll ll lm lm ll lm ll ll lm lm ll lm ll ll ll lm ll ll lm lm lm lm ll lm ll
78489 <lmxll> ll ll ll lm ll lm ll lm lm ll lm ll ll lm ll ll ll ll lm ll ll ll lm lm lm lm lm ll ll ll ll lm lm lm lm lm ll -- lm lm ll lm ll ll lm lm lm ll ll ll lm lm lm lm lm lm lm lm lm ll lm ll lm lm ll lm lm lm lm lm ll ll ll ll lm ll ll ll ll ll lm ll lm -- lm lm lm lm lm lm ll ll lm ll -- ll lm ll ll lm ll lm ll ll ll lm ll ll ll lm ll lm lm ll lm lm lm ll ll lm ll lm lm ll ll lm lm ll lm lm ll lm ll lm lm ll lm ll lm lm ll lm lm ll lm lm ll lm ll
313508 <nnxnp> np np nn np nn nn nn np nn nn nn nn nn np nn np nn nn np nn nn np np nn np np np np nn np nn nn nn nn nn np np nn nn nn np NP np np nn nn np np np nn nn nn np np np nn nn np -- nn np np np nn np np np nn nn np nn nn nn nn nn nn nn np nn np nn np nn -- np nn -- np nn nn np nn np np -- np nn nn np np nn nn nn NP nn np nn np np nn nn nn nn NP nn np -- nn np NP -- nn nn nn NP np nn nn np np nn np nn nn np nn nn NP np np nn np nn nn nn np np np np
11916 <lmxll> lm lm lm lm ll ll ll ll ll lm lm lm ll ll lm lm ll lm lm ll lm lm ll lm lm ll lm lm ll ll ll lm ll lm lm lm lm ll ll ll lm -- -- -- ll ll ll lm lm ll ll lm lm lm lm lm ll lm lm lm lm lm lm ll ll ll lm lm ll lm lm lm lm ll lm lm lm -- ll ll lm ll ll -- ll ll lm lm ll ll ll lm lm lm ll ll lm ll ll lm ll lm lm lm lm lm ll ll lm lm lm ll ll -- lm ll lm ll lm lm ll ll ll lm lm lm ll ll ll ll lm ll ll lm ll lm lm ll ll lm -- lm lm ll lm ll ll lm lm
234067 <lmxll> ll ll ll ll ll ll ll ll ll lm lm lm ll ll ll lm ll ll ll lm lm ll lm ll lm lm ll -- lm lm lm ll lm lm ll ll lm ll -- lm lm ll lm -- lm ll ll ll ll lm ll lm lm lm lm lm ll ll lm ll ll lm ll ll ll lm ll ll ll ll lm lm lm lm ll ll lm -- ll lm lm ll lm -- -- lm -- ll ll lm ll ll lm -- -- lm ll ll lm lm ll lm lm -- ll lm ll lm ll lm ll ll lm -- ll ll lm ll -- lm ll lm lm lm -- ll ll lm ll ll lm ll ll ll lm ll lm ll ll ll lm ll lm lm lm lm lm lm lm
328417 <nnxnp> np nn nn nn nn np np nn np np np np nn nn nn nn np np -- nn nn np np nn nn np np nn np nn nn np nn np np nn np nn np np nn np np nn np np nn np nn np nn nn np np np np nn nn np nn np nn np np np np np np nn np nn np np nn np np nn nn nn nn nn np nn -- nn nn np np np nn np np np nn -- np np nn nn nn nn nn np np np nn np nn np np nn np np np nn np np nn nn np nn np np nn np nn np nn np nn np np nn nn np np np np nn np np np np np nn nn nn nn nn
15324 <nnxnp> nn np nn np np np np np np np nn nn np nn np nn nn nn np nn np nn nn np nn nn nn nn nn nn np nn nn nn nn np np np nn nn nn NP np np nn np np nn np np nn nn nn nn np nn np nn nn nn nn np nn nn np np nn nn nn np np np nn np nn np nn np nn np nn np nn -- np nn nn np np nn np nn np np np nn nn nn np np nn np np NP np np np np nn nn nn np np nn nn np nn np np np nn np nn np nn np nn np np np np nn nn nn np nn np np np np np nn nn nn np nn np nn nn
220042 <lmxll> lm ll ll ll ll ll ll ll ll lm lm ll lm lm ll lm ll lm lm lm ll ll lm ll lm ll ll ll lm lm ll lm ll ll ll ll lm lm lm lm ll ll ll ll ll ll ll ll lm ll lm ll LM lm lm ll -- ll ll lm lm lm lm ll lm lm lm ll ll lm lm ll lm ll ll ll ll ll ll ll ll ll ll -- lm lm ll ll ll ll ll ll lm ll -- lm ll ll lm lm lm lm lm ll ll ll ll lm ll LM ll lm ll lm ll ll lm ll ll lm ll lm LM ll -- ll lm lm -- lm ll ll ll ll ll ll lm lm lm lm lm ll ll lm lm lm ll lm lm
82373 <lmxll> ll ll ll lm ll lm ll lm lm ll lm ll ll lm ll ll ll ll lm ll ll ll lm lm lm lm lm ll ll ll ll lm lm lm lm lm ll ll lm lm ll -- ll -- lm lm lm ll ll ll lm lm lm lm lm lm lm lm lm ll lm ll lm lm ll lm lm lm lm lm ll ll ll ll lm ll ll lm ll ll lm ll lm -- lm lm lm lm lm lm ll ll lm ll -- ll lm ll ll lm ll lm ll ll ll lm ll ll ll -- ll lm lm ll lm lm lm ll ll lm ll lm lm ll ll lm lm ll lm lm ll lm ll lm lm ll lm ll lm lm ll lm lm ll lm lm ll lm ll
98561 <nnxnp> np np nn np nn np np np np nn nn np np nn nn np nn np np np np nn np nn np nn nn nn nn np nn nn np nn nn nn nn nn nn nn np np np np nn np np np np nn nn np np np np np nn nn np np np nn nn np np np nn np nn np nn nn nn np np np nn np np nn np nn np -- np nn np np np np np nn np nn np np np np nn nn nn nn np np nn np nn np nn nn np np np np np nn np nn nn np np np np nn nn nn np np np np nn np nn np np nn nn np np np nn nn nn nn nn nn np np np
14271 <lmxll> lm ll LM ll lm ll ll lm lm ll ll ll ll lm lm lm ll lm ll ll ll LM LM lm lm lm lm ll lm ll lm ll ll lm lm lm ll ll LM ll ll -- ll lm ll lm ll ll ll lm lm ll lm ll lm lm lm ll LM ll ll ll lm ll ll lm lm ll ll lm ll LM lm lm lm ll lm -- lm ll ll lm ll -- lm ll -- -- lm lm ll ll lm ll -- LM ll lm ll lm lm ll lm ll ll lm lm lm lm ll lm ll ll ll lm ll ll LM ll ll ll ll ll lm -- ll ll ll ll LM lm lm ll ll lm lm lm ll lm lm ll ll ll lm ll lm ll ll lm
187948 <lmxll> ll ll ll lm -- ll ll lm ll ll ll lm lm lm ll lm lm lm lm lm ll ll ll -- lm lm lm lm ll ll lm ll ll ll ll ll ll lm lm ll ll ll lm lm LM ll ll lm ll lm -- ll lm lm lm lm LM ll lm ll ll lm ll lm ll ll ll -- ll ll lm ll ll ll lm ll ll LM lm lm lm LM ll ll lm ll lm lm lm lm ll ll ll ll lm LM ll ll ll ll lm lm lm ll lm lm ll ll ll lm ll ll lm ll lm LM ll lm ll lm -- lm ll ll -- ll ll ll ll ll lm lm ll lm lm lm ll lm lm ll lm lm ll lm lm ll lm ll lm
6800 <nnxnp> nn nn nn np np nn np np nn nn nn nn nn nn np nn np nn nn nn nn np nn nn np np nn np nn nn np np nn nn nn nn np nn np nn nn NP nn np np nn nn np nn np nn nn nn nn np nn np np nn np nn nn np np np np np np nn np nn np nn nn np nn nn nn nn nn np nn np NP nn np np np nn nn np nn np np np nn np nn np np nn nn np np nn np np nn nn nn nn np np -- np nn nn nn nn np nn np np nn -- np nn np np nn np nn nn np np nn np np np nn NP nn nn nn np nn np np nn
222443 <lmxll> lm lm ll lm ll lm ll ll lm ll lm ll ll lm ll lm ll lm ll ll lm ll ll ll ll lm ll ll lm ll ll ll ll ll ll ll ll lm lm lm ll ll ll ll ll lm ll lm lm lm ll lm lm -- ll ll ll ll ll lm ll lm lm ll LM ll lm -- ll ll lm lm lm lm ll LM lm lm ll lm lm lm lm ll ll ll ll lm ll ll ll ll lm lm lm lm lm lm ll ll lm ll ll ll lm lm lm ll ll lm lm lm ll -- LM ll ll ll lm ll lm lm lm ll -- lm lm lm ll lm ll ll lm lm ll lm ll lm ll ll lm lm lm ll ll ll lm lm lm
311357 <hkxhk> hh hk hk hh hk hh kk hh kk kk kk hk -- hh hk hk hk hk hh kk kk hk hk hk hk hk hk hk hk hh kk hk kk kk HK hk -- hk hk hk hk HK hh hk hk kk hk hh hk hk kk hk hh hh kk kk -- hk hk kk hk hh hh kk hk hk hk hk hh hk kk hk hk HK kk hk hk kk kk hh hk hk kk -- hh -- kk hh hk kk hh hk hh kk hk hk hk hk hk hh hk kk hk kk hk hk kk hk hk -- hk kk kk hk hk hh -- hk hh hh hk kk kk hk hk hk hk hk hh hk kk hh hk hk hk hh kk hk hk hk kk hh hk kk hk hh hh hk hh
143453 <lmxll> ll lm ll ll lm ll lm lm ll ll ll lm lm lm ll lm lm ll ll ll lm lm lm lm ll ll lm ll lm lm ll lm ll ll ll lm ll ll ll lm lm -- ll lm ll ll ll lm lm ll lm ll lm ll lm lm ll ll ll ll ll ll ll lm ll ll lm lm lm lm ll lm lm ll lm ll ll LM ll ll ll lm ll -- lm lm lm ll lm ll ll ll lm ll -- ll ll ll lm lm lm ll ll -- lm lm lm lm ll ll -- lm ll -- lm lm lm LM ll lm lm ll ll ll -- ll lm lm -- lm ll ll lm lm ll lm ll ll ll lm ll ll lm lm lm lm ll lm ll
382528 <lmxll> lm lm lm ll lm ll lm lm lm lm lm lm ll lm lm lm -- ll ll lm lm ll ll lm ll lm ll ll lm ll ll lm ll ll lm lm lm lm ll lm lm lm ll ll lm ll lm lm lm lm ll ll ll ll lm lm ll lm lm ll lm lm lm ll ll ll ll lm lm ll lm lm ll ll ll lm ll lm ll lm lm lm ll lm ll ll lm ll lm ll ll ll ll lm lm lm ll lm ll lm ll ll ll lm lm lm ll ll lm lm lm lm lm lm -- ll ll LM ll ll ll ll ll lm lm lm ll lm lm ll ll lm ll lm lm lm ll lm ll ll ll ll lm ll ll ll lm ll lm
148874 <nnxnp> nn nn nn np np nn np np nn nn nn nn nn nn nn nn np nn nn nn nn np nn -- np np nn np nn nn np NP nn nn nn nn np nn np nn nn np nn np np nn nn np nn np nn nn nn nn np nn np np nn np nn nn nn np np np np np nn np nn np nn nn np nn nn nn nn nn nn nn np np np np nn nn nn nn np nn np np -- np np nn np np nn nn np np nn np np nn nn nn nn np np NP np nn nn nn nn np nn np np nn np np np np np nn np nn nn np np nn np np np nn np nn nn nn np nn np np nn
219155 <nnxnp> nn np nn nn nn np nn np np nn np np np np nn nn nn np nn np nn nn nn np np nn np np np np np np np np np np np np nn nn nn np np np np nn np nn np np nn nn np np np nn nn np nn np np nn np np np nn np nn nn nn nn np nn np np np nn np nn np nn nn np -- nn np np np nn nn nn np np np -- np np np -- nn nn np nn np np np np np np np nn np nn nn nn nn -- np np nn nn nn np nn np np nn np np nn np np nn nn nn np np np nn np nn nn nn nn np np nn np np
245435 <lmxll> ll lm ll ll ll lm ll lm lm ll ll lm lm ll lm lm ll ll ll lm ll lm ll ll lm ll ll ll ll lm lm lm ll lm lm ll ll lm ll lm ll -- lm ll ll ll ll lm lm lm ll lm ll lm lm lm ll ll ll ll lm lm lm ll ll ll lm ll lm ll lm ll ll ll ll lm ll lm lm ll lm lm ll -- ll ll lm ll lm lm lm ll lm lm -- ll lm lm ll ll ll lm lm ll ll ll ll lm ll ll ll lm lm ll ll ll ll lm ll ll lm ll ll lm ll lm ll lm lm ll lm ll lm ll lm lm ll lm ll ll lm ll lm lm ll ll ll ll lm
275720 <nnxnp> -- np NP nn nn np NP NP np nn np -- nn np np nn nn np np nn np np np NP np np nn np np nn np NP np nn nn nn np np -- nn np np nn NP nn -- np nn nn nn -- np nn nn nn -- np np np np nn nn np np np nn nn np nn np nn nn np np np nn nn nn np nn np nn nn -- nn nn np np np nn np np np nn -- nn nn nn nn nn nn nn nn np nn np np np nn np nn np nn np -- np np nn np np np nn nn nn nn nn nn nn nn np nn -- nn nn nn nn nn nn nn nn np nn np nn np nn nn nn nn
222438 <nnxnp> np np nn np nn np np np np np np np nn np nn nn nn nn -- NP nn np nn nn nn nn nn np np nn nn nn nn np nn np -- nn -- nn nn np np np nn nn np nn NP nn np np nn nn np np nn nn np np nn np np np np nn nn np np nn np nn np np np nn np -- np nn np nn np -- np np -- -- nn nn nn nn np nn NP np nn np np nn np nn nn -- np np np nn np nn np np nn -- np -- nn -- -- nn NP nn np np nn nn np np np nn nn nn nn np np -- nn nn nn np np np nn nn nn nn nn np np
374070 <lmxll> lm ll ll ll lm lm lm lm lm ll lm ll lm lm ll lm ll ll ll -- ll lm ll lm ll ll ll LM lm ll lm lm ll lm lm ll lm ll -- lm lm -- ll -- lm ll lm lm lm ll lm lm ll LM ll ll ll lm lm lm ll ll lm lm ll ll ll -- ll ll ll lm ll lm ll lm lm lm ll lm ll ll ll -- ll lm -- lm ll lm ll lm lm LM -- lm ll lm lm ll lm ll ll lm lm lm ll lm lm ll lm ll ll -- lm ll lm ll lm ll lm ll lm ll -- ll -- lm lm lm ll ll lm lm lm ll ll lm ll ll ll ll lm ll lm lm ll lm lm
330059 <nnxnp> nn np nn nn np nn np np np nn np np nn np np nn np nn nn nn nn nn np np nn np np np nn nn np np np np nn nn nn np nn nn np -- np np np nn np nn nn nn nn np np nn nn nn np np np nn np nn nn nn np nn nn np nn nn nn nn nn nn nn nn np np nn nn nn nn np -- np nn np nn np nn np np np nn -- nn nn nn nn -- np nn nn nn np nn nn nn nn np nn np np np np nn nn np nn nn nn np nn np NP np np np -- nn np nn nn nn np nn np np np nn np np nn np nn np nn np nn
91948 <lmxll> lm lm lm lm ll lm lm lm ll ll ll ll lm ll ll lm lm ll ll -- ll lm ll lm lm lm lm lm ll ll ll LM lm lm ll ll ll ll lm lm ll ll ll ll lm lm lm lm ll ll ll -- lm ll lm lm ll ll lm ll lm lm lm lm ll lm ll lm ll lm lm lm lm lm ll lm lm lm lm lm ll lm ll -- -- ll -- ll ll ll lm lm ll ll LM ll ll ll lm ll lm lm lm -- ll lm ll ll lm lm ll lm lm lm ll ll LM ll ll lm lm lm lm lm -- ll ll ll lm ll lm lm lm ll -- lm ll lm ll lm ll lm -- lm ll lm LM lm ll
286454 <nnxnp> nn np NP np np nn nn np np nn np np np np np np np np np np nn np nn np np nn nn np np np np nn nn np nn nn nn nn nn nn np np nn np np np nn nn np nn nn np nn np np np nn nn np nn np np np nn np nn np np nn nn np np np np np np np nn nn np np np nn -- nn np nn np nn np np np nn nn np np nn nn nn nn nn np nn np nn nn np np nn nn np nn np np np np np np np np np np -- nn -- nn np nn nn np np nn np nn nn nn nn nn np np nn nn nn nn nn np nn np np
103457 <lmxll> lm lm ll lm lm ll ll ll lm ll lm lm lm lm ll ll ll ll ll lm ll lm ll ll lm ll lm ll ll ll ll lm ll ll lm ll lm ll -- ll lm ll ll ll lm lm lm lm lm lm lm lm lm -- lm lm ll lm ll lm ll ll lm lm ll ll ll ll ll LM -- ll ll ll lm ll lm -- ll ll lm lm lm -- lm ll ll lm ll ll ll ll ll ll ll ll lm lm lm ll lm lm ll ll ll lm ll ll ll lm ll lm lm -- lm ll -- lm ll lm ll ll -- lm lm ll ll lm ll ll lm lm ll lm ll lm ll lm lm ll lm ll ll ll lm lm lm ll ll
374027 <lmxll> ll lm lm lm ll ll ll ll ll lm ll ll ll ll -- -- lm lm lm ll lm ll lm ll lm lm lm ll ll lm ll ll lm ll ll lm ll lm lm ll ll lm lm lm ll lm ll ll ll lm ll ll lm ll lm lm lm ll ll ll lm lm ll ll lm lm lm ll lm lm lm ll lm ll lm ll ll ll lm -- lm lm lm -- lm ll lm ll lm ll lm ll ll ll -- ll lm ll ll lm ll lm lm ll ll ll lm ll ll lm ll lm lm lm -- lm ll lm ll lm ll lm ll lm lm lm ll ll ll ll lm lm ll ll ll lm lm ll lm lm lm lm ll lm ll ll lm ll ll
338434 <efxeg> ee eg ee fg fg eg ee ef fg ee eg ee ee ef ef eg ef ef eg ef ef fg ef eg FG fg eg ee ee eg fg fg fg ee ef ee eg ef eg ee eg fg ef eg ee fg ef ef ef ee ef -- ef ef ee fg eg fg ee fg fg ef ee ee eg fg eg ee ee ef eg fg fg ef ee eg ee eg fg ee fg fg eg -- ef ef ef ef ee eg eg ee ef fg -- fg ef ef ef eg ef ee eg eg eg ee ef fg fg eg ee -- fg ee ee eg fg ef eg fg -- ee ee fg -- eg ee eg fg fg ee ef ef eg ef fg ef eg eg ef eg ef fg fg -- ee ef eg ef
208066 <nnxnp> np np nn nn nn np nn np np nn np NP nn np nn np np nn np np nn np nn nn np nn nn np np np nn np np np nn nn np np np np np nn np NP np nn np nn nn nn nn np np nn nn np nn nn nn nn nn np nn nn nn nn nn -- np np np np nn nn np np np -- np np nn np np -- np np -- nn nn nn np nn nn nn -- nn np np nn nn nn np nn np nn nn np np nn np nn np np np -- np -- nn np np nn nn np nn -- np nn np nn nn nn np np np np nn np nn np np np NP np nn nn np NP np np
96707 <lmxll> ll lm ll ll ll ll lm lm ll lm ll ll ll ll lm lm lm lm ll ll lm ll lm lm ll lm lm -- -- lm lm ll lm lm lm lm ll lm lm lm ll LM lm -- ll ll ll ll ll ll ll ll ll ll lm ll lm ll lm ll lm ll lm ll lm lm lm lm lm ll lm -- lm lm ll ll lm ll lm lm ll ll lm -- lm LM -- ll lm lm ll lm lm ll -- ll lm lm ll lm ll ll lm -- lm ll lm lm lm ll lm LM ll ll ll LM ll -- ll ll LM lm ll ll -- lm LM ll -- lm lm ll lm ll lm ll lm ll ll lm -- lm lm lm lm ll ll lm lm
256951 <nnxnp> np np np np nn np nn nn nn np nn nn nn nn nn np nn np nn nn np np np np np -- nn -- np nn nn np nn np nn nn np nn -- nn np np nn NP nn np np np nn np nn nn nn NP np np np np nn np np np nn nn nn np np nn nn np np NP np np np np nn nn nn np nn np np -- nn nn -- np nn nn nn np nn np -- nn np nn nn nn nn nn nn np np np nn nn np -- nn nn np -- nn np nn nn np np nn np np nn -- nn nn np -- nn nn nn np nn np np np nn np nn np np nn nn np np np nn nn
384249 <nnxnp> nn np NP np np nn nn nn np nn np np np nn np nn nn np nn np nn nn np np nn NP nn nn nn nn nn np np np nn np nn np np np nn np nn np nn nn NP nn NP np np np nn nn nn nn nn np np NP NP nn np nn np np nn nn nn nn nn np np np np np np nn NP np nn nn np -- nn np nn np np np nn np nn np np nn nn np np nn np nn nn np nn np nn np np nn np nn np NP nn nn np np np nn np nn nn np nn np nn np nn nn nn np np np np np nn np nn np nn np np np nn np np nn nn
104444 <lmxll> ll ll lm ll lm lm ll lm ll lm ll lm ll -- lm ll lm lm lm ll ll lm lm ll lm lm lm ll ll lm lm lm lm lm lm lm lm ll ll ll lm ll ll -- ll ll lm lm ll lm ll ll ll ll ll lm ll ll lm lm ll lm lm ll lm ll lm -- lm lm lm ll ll lm ll ll lm ll lm ll lm lm ll -- ll lm lm ll lm lm lm -- lm ll lm ll ll lm ll ll lm ll ll lm lm ll ll lm lm ll lm lm ll lm lm ll lm ll lm ll lm lm lm lm LL lm ll ll ll ll ll ll ll lm lm ll -- ll ll -- lm lm ll ll lm lm lm lm lm
99866 <lmxll> lm lm ll lm ll ll lm -- lm ll lm ll lm lm ll lm ll ll ll lm lm ll ll lm ll ll ll lm lm ll ll ll ll ll ll ll ll lm lm lm ll lm lm ll lm lm ll ll lm ll lm lm lm lm lm ll lm lm ll ll lm ll ll lm ll lm ll ll ll ll ll lm lm ll lm lm ll lm ll lm ll ll lm -- lm ll ll lm ll ll ll lm ll lm ll lm lm ll lm lm ll lm lm ll ll lm lm ll ll lm ll ll lm ll ll lm ll lm ll lm ll ll ll ll lm ll lm lm lm lm lm lm lm ll ll lm ll -- lm lm ll -- lm lm ll ll ll ll ll
76542 <lmxll> ll ll ll lm ll lm ll lm lm ll lm ll ll lm ll -- ll -- lm ll ll ll lm lm lm lm lm -- ll ll ll lm ll lm lm lm ll ll -- lm ll ll ll -- lm lm lm ll ll ll lm ll lm lm lm lm lm lm lm ll lm ll lm lm ll lm lm lm lm lm -- ll ll ll lm ll ll -- ll ll lm ll lm lm lm lm ll ll lm lm ll ll lm ll -- ll lm ll ll lm ll lm ll ll ll lm ll ll ll lm ll lm lm ll lm lm lm ll ll lm ll lm ll ll -- lm lm ll lm lm ll lm -- lm lm -- lm ll lm lm ll lm lm ll lm lm ll lm ll
91784 <lmxll> lm lm ll ll lm ll ll lm ll lm ll lm lm lm ll lm lm lm ll lm lm lm lm lm lm lm lm lm lm lm ll ll lm ll lm lm ll ll lm ll ll lm ll ll lm ll lm ll lm ll ll lm -- lm ll ll ll ll ll ll lm ll lm ll lm lm lm lm ll ll ll lm ll ll ll ll lm lm lm ll ll lm -- -- lm lm -- ll lm ll ll lm ll lm -- lm ll ll lm ll lm ll lm ll lm lm lm lm lm ll lm lm lm ll ll ll ll ll lm lm lm lm ll ll -- ll ll lm lm ll lm ll lm lm ll ll ll ll lm ll ll lm ll lm lm ll lm lm ll
191085 <nnxnp> nn np nn nn np nn nn np np np np np np np nn np nn nn nn np np nn nn nn np np np np nn np nn np np np np nn nn nn nn np np np np -- -- nn np nn np np nn nn nn nn nn np nn nn nn nn np np np nn -- np np np np nn NP np nn np nn np nn -- nn np nn np np -- np np -- np nn np nn nn nn nn -- nn np np np np nn nn nn -- nn np nn nn np -- np nn nn -- -- -- nn nn nn nn nn nn nn nn -- np np np nn nn np nn nn nn np nn np np np np nn nn nn nn np nn np nn nn
340562 <efxeg> ee eg ef fg eg fg ef ef ee eg eg ef ee ee eg eg ef eg ef ef eg ef eg ef fg ee ee ee ef ef fg eg fg ee ee ee fg ef fg ee ee eg eg eg ee fg ef fg eg eg eg FG ef ee fg ee eg fg ee eg ef eg eg fg eg fg fg eg ee eg eg fg ef eg ee ee fg -- ef fg ee eg eg -- ee fg ef ef ef fg ee ee fg ef eg ee ef ee fg ee ef ee ee ef eg eg ee eg ef ee fg ee ef fg fg ef fg eg ef fg eg ee ef ee -- ee eg eg ef fg ee ef fg ef ee ef ee fg fg eg eg ee eg ef ee eg FG eg ef
158702 <lmxll> ll ll lm lm lm lm lm lm ll lm lm lm lm lm lm ll lm ll lm ll ll lm ll ll lm ll lm ll lm ll lm ll lm lm lm ll lm lm ll lm ll lm ll lm ll lm lm ll ll lm lm ll ll lm ll ll ll ll ll ll ll ll lm lm ll lm lm lm ll ll lm ll lm lm lm ll ll lm lm ll ll ll lm -- ll ll -- ll ll lm ll ll ll lm -- lm ll lm lm lm lm lm lm -- lm ll ll lm lm -- ll ll lm ll ll ll ll lm ll ll ll lm ll ll -- ll ll ll lm ll ll ll ll ll lm lm ll lm lm lm ll lm ll ll ll lm ll ll ll
229037 <lmxll> ll lm lm lm ll ll ll lm lm ll ll lm ll lm lm lm ll ll ll ll lm lm lm ll ll lm lm lm ll ll lm lm lm lm lm ll ll lm ll ll lm lm ll lm ll lm lm ll ll lm ll lm ll lm ll lm ll ll ll ll lm ll ll lm ll ll lm ll lm lm ll lm ll lm lm lm ll lm ll lm lm lm lm -- ll ll ll lm lm ll lm lm ll lm -- ll lm lm ll ll ll ll ll -- lm lm lm ll lm ll lm ll lm lm lm lm ll ll lm ll lm ll ll lm lm lm ll ll ll ll lm lm lm lm lm lm ll ll ll ll lm lm lm lm lm lm lm ll ll
116780 <nnxnp> np nn np np nn nn nn np nn np nn NP np nn nn nn np np nn nn nn np nn nn np nn np -- nn nn nn nn np np nn NP nn np nn nn nn np np nn np np np np np nn np np nn np nn np nn np nn nn nn np np np np np nn np np nn np np np nn np nn nn -- nn np nn np nn -- nn nn -- np nn nn np nn np np -- np nn nn nn np np np np -- nn np np -- nn nn -- np np nn np nn nn nn np nn nn nn nn np -- NP nn np nn nn np nn nn np nn np np nn np np np nn np nn np nn nn nn nn
293252 <lmxll> -- lm ll lm ll ll ll ll lm lm ll ll -- ll ll lm ll lm lm lm ll lm ll lm lm ll lm lm ll ll ll lm ll ll ll lm ll ll -- lm ll ll lm ll ll -- LM lm ll ll lm lm ll -- ll ll lm lm lm lm ll ll lm ll ll ll ll LM lm ll ll lm -- lm ll lm LM -- ll lm lm lm lm -- lm lm -- ll lm lm lm ll ll ll -- LM ll ll lm lm lm lm lm lm ll lm ll lm ll lm ll lm ll lm lm lm lm ll -- ll ll lm ll lm -- ll -- ll ll ll lm lm ll lm lm ll lm LM ll lm lm lm lm ll ll ll ll ll ll
373997 <lmxll> ll lm lm lm ll ll -- ll ll lm ll lm ll ll lm ll lm lm lm ll lm -- lm ll lm lm lm ll ll lm ll ll lm ll ll lm ll LM -- ll ll ll lm lm ll lm ll ll ll lm ll ll LM ll lm lm lm ll ll ll lm lm ll ll lm lm lm ll lm lm lm ll lm ll lm ll ll ll lm ll lm lm lm -- lm ll lm ll lm ll lm ll ll ll -- ll lm ll ll lm ll lm lm ll ll ll lm ll ll lm ll lm lm lm ll lm ll lm ll lm ll lm ll lm -- lm ll ll ll ll lm lm ll ll ll lm lm ll lm lm lm lm ll lm ll ll LM ll ll
286179 <lmxll> LM ll ll ll lm ll lm ll ll lm ll lm lm lm lm lm lm lm -- lm ll ll lm lm ll ll lm ll ll ll ll ll lm lm lm ll ll lm lm lm lm lm ll lm lm lm ll ll ll ll ll ll lm lm lm ll lm lm lm lm lm ll ll lm ll lm ll lm ll lm ll ll lm ll lm ll lm lm ll lm ll lm lm -- ll ll ll ll ll ll ll ll lm ll -- lm lm lm lm lm lm lm ll lm ll lm ll ll ll ll LM ll lm ll ll lm lm lm lm lm ll lm ll ll ll ll ll ll ll ll lm ll lm lm lm ll lm lm lm ll lm lm ll ll ll lm lm ll ll
377098 <lmxll> lm ll ll ll lm lm lm lm lm ll lm ll lm -- ll lm ll ll ll lm ll lm ll lm ll ll ll lm lm ll lm lm ll lm lm ll lm ll ll lm lm ll ll ll lm ll lm lm lm ll lm lm ll lm ll ll ll lm lm lm ll ll lm lm ll ll ll lm ll ll ll lm ll lm ll lm lm lm ll lm ll ll ll lm ll lm ll lm ll lm ll lm lm lm ll lm ll lm lm ll lm ll ll lm lm lm ll lm lm ll lm ll ll ll lm ll -- ll lm ll lm ll lm ll LL ll lm lm lm lm ll ll lm lm lm ll ll lm ll ll ll ll lm ll lm lm ll lm lm
325340 <lmxll> lm lm ll lm lm lm ll lm lm ll ll lm ll ll ll -- ll ll ll lm ll ll lm ll ll lm lm lm lm lm ll lm ll ll lm ll lm ll ll lm lm ll ll lm lm ll lm lm lm lm ll lm lm ll lm ll ll lm ll lm ll ll lm ll lm lm ll ll ll ll lm ll ll ll lm lm ll -- lm lm ll lm ll -- ll ll -- ll lm ll lm ll lm ll -- lm ll ll lm lm lm ll ll -- lm lm lm lm ll lm lm lm lm -- ll lm ll lm ll ll lm ll lm lm -- lm ll lm ll ll lm ll ll lm lm ll lm ll ll ll lm ll lm ll lm lm ll lm ll
100971 <nnxnp> np nn nn nn nn np np nn nn nn np np np nn nn nn nn nn nn np np np nn np nn np nn np nn np np np -- nn nn nn np np np nn nn -- nn -- nn np -- nn nn np np nn np np nn nn -- nn np np np np nn np -- nn nn nn nn np nn nn np nn nn np nn -- np np nn np nn nn np nn np nn np np np nn nn nn -- nn np np nn np nn np np np np np nn np nn np nn nn np np np np np np nn np nn np np np -- nn nn np nn np nn nn np np np nn np nn nn nn np nn np nn nn nn np nn nn
314740 <hkxhk> hk hh kk hk kk kk hk hk hk hk hk kk hk hk kk hh -- kk hk hk hk -- hh kk hh hh hh hh kk hk hk kk hk hk kk hh hk -- -- kk hh hk hk -- kk hk hh hk hh kk hk kk kk hk hh hk hk hh kk hk hh hk hk hk hk hh hh hk kk hh hk hk kk HK hk kk kk -- hk hk kk hh hk -- -- hk -- hk kk hk hk kk hk hh -- hh kk kk hh hk kk hk kk -- kk hh hk hh hh -- kk hk hk -- kk -- hk kk hk hk kk hk hk kk -- HK kk kk hk hh hk hk kk kk hh kk hk hh hh hh kk hk kk hk kk hk HK hh hk
229716 <lmxll> ll lm lm lm ll ll ll lm lm ll ll lm ll lm lm lm ll ll ll ll lm lm -- ll ll lm lm lm ll ll lm lm lm lm lm ll ll lm -- ll lm lm ll lm ll lm lm ll ll lm ll lm ll lm ll lm ll ll ll ll lm ll ll lm ll ll lm ll lm lm ll lm ll lm lm lm ll lm ll lm lm lm lm -- LM ll ll lm lm ll lm lm ll lm lm ll lm lm ll ll ll ll ll lm lm lm lm ll lm ll lm ll lm lm lm lm ll ll lm ll lm ll ll lm lm lm ll ll ll ll lm lm lm lm lm lm ll ll ll ll lm lm lm lm lm lm lm ll ll
253380 <lmxll> ll lm lm lm lm lm ll lm ll lm ll lm lm ll ll lm ll lm lm ll ll lm lm ll ll ll lm ll ll lm lm lm lm lm ll lm lm lm ll lm lm lm lm ll ll lm lm ll lm ll lm ll lm ll lm lm ll lm ll ll lm ll lm lm lm lm lm lm lm ll lm lm lm lm ll lm lm lm lm lm lm lm lm -- ll lm lm ll ll ll ll lm lm lm -- lm lm ll ll ll ll ll lm lm ll ll ll lm ll ll lm lm ll -- lm ll lm ll lm lm lm ll ll ll -- lm lm ll lm ll ll ll ll ll lm ll lm ll ll ll lm ll lm lm ll ll ll lm ll
231470 <nnxnp> nn nn np nn nn np np np nn nn nn -- -- nn nn nn np nn nn np nn np np nn np nn np nn nn np nn nn nn np nn np nn np nn np np np np np np nn nn np np np nn np nn np np nn nn np nn nn nn nn nn np np nn np nn np np nn nn nn nn nn np np nn nn nn np np np -- nn nn nn np np np np np nn nn np np np np nn -- np np np np np np np nn np nn nn nn nn nn nn np nn np np np np np nn nn -- np nn np nn np nn nn np nn nn np nn nn nn np np nn np nn nn nn np np nn
388394 <nnxnp> nn nn np np np np np np nn nn nn np nn np nn nn nn np np np np np nn -- np np np nn np np nn np np nn nn nn np np nn nn np -- nn np np np np np np nn nn np np np nn np nn nn np np nn np np np -- np nn np np np nn nn nn nn nn nn np -- np nn nn np nn -- np np np -- -- nn nn np nn nn -- np np nn np nn nn np np nn np nn np nn np np -- nn np nn np nn np np nn nn nn np np nn -- nn np np nn np nn nn np nn np nn np nn np nn np nn nn np np nn np np np
153513 <lmxll> ll ll ll lm ll ll ll ll lm ll ll lm lm lm ll lm ll ll lm lm ll lm ll lm ll ll ll lm ll lm ll lm lm lm ll ll lm ll lm ll lm ll lm -- lm ll lm lm lm ll lm ll ll ll lm lm ll lm lm lm lm lm ll ll ll lm ll lm lm lm ll ll ll -- ll ll lm lm lm ll lm ll lm -- lm ll ll ll ll ll ll ll lm ll ll lm lm ll LL ll lm ll lm lm ll lm ll lm ll ll ll lm ll lm lm lm ll lm ll ll ll ll lm lm ll lm lm lm ll ll ll lm lm lm lm lm ll ll lm ll ll ll -- ll lm lm ll ll lm
71197 <lmxll> ll lm lm ll lm ll lm ll ll lm lm ll ll lm ll LM lm lm lm lm ll ll lm ll lm lm lm ll lm lm ll ll lm lm lm ll lm lm -- lm lm lm -- ll ll lm lm lm ll ll lm lm ll -- ll LM ll lm ll ll lm lm lm lm lm ll lm ll ll ll lm ll LM ll lm ll ll ll ll ll lm lm lm -- lm lm lm lm ll ll ll lm lm ll -- lm lm lm ll ll ll ll lm lm ll lm ll ll lm ll lm ll lm lm lm lm lm ll lm lm lm ll -- ll -- lm ll lm lm ll ll lm ll lm lm ll lm lm lm lm ll lm lm lm ll ll ll lm ll
172946 <lmxll> ll ll lm lm lm lm lm lm ll lm lm lm lm lm lm ll lm ll lm ll ll lm ll ll lm ll lm ll lm ll lm ll lm lm lm ll lm lm ll lm ll lm ll lm ll lm ll ll ll lm lm ll ll lm ll ll ll ll ll ll ll ll lm lm ll lm lm lm ll ll lm ll lm lm lm ll ll lm lm ll ll ll lm lm ll ll ll ll ll lm ll ll ll lm ll lm ll lm lm lm lm lm lm ll lm ll ll lm lm lm ll ll lm ll ll ll ll lm ll ll ll lm ll ll -- ll ll ll lm ll ll ll ll ll lm lm ll lm lm lm ll lm ll ll ll lm ll ll ll
167605 <nnxnp> nn np np nn nn np np nn np nn -- nn np np np np np nn nn np np np nn nn nn np nn nn np nn np nn np np nn np np np np np np np np np np np np np np np nn nn np nn nn np np np np np np np nn np np np np np nn nn nn np nn nn nn np nn nn nn nn np np nn -- nn nn nn nn nn np nn np nn np NP np nn nn np np np np nn np np np nn np np nn np nn nn nn nn nn nn np np np np np nn np np nn nn nn nn nn nn nn nn np nn np nn np nn np np nn np np nn np nn nn nn
113651 <nnxnp> nn np nn nn np -- np nn np nn -- np nn np NP np np nn np np np nn NP np nn NP nn -- NP np np np nn nn np nn -- nn -- np np np nn np nn nn nn nn nn NP nn nn NP nn np nn NP nn -- np np nn nn nn np nn np nn nn np nn nn np -- nn -- NP nn np nn -- nn np -- np np -- np np np nn np nn nn np nn np np np nn nn nn nn NP np nn nn nn np np np nn nn -- nn -- NP -- nn np np np np nn -- nn np nn -- np nn nn np nn np nn nn np nn nn nn NP nn NP nn np -- np --
73217 <lmxll> lm lm lm ll lm ll lm ll ll lm ll lm lm ll lm lm lm lm ll lm lm lm ll ll ll ll ll lm lm lm lm ll ll ll ll ll lm lm ll ll lm ll lm lm ll ll ll lm lm lm ll ll ll ll ll ll ll ll ll lm ll lm ll ll lm ll ll ll ll ll lm lm lm lm ll lm lm ll lm lm ll lm ll -- ll ll ll ll ll ll lm lm ll lm -- lm ll lm lm ll lm ll lm lm lm ll lm lm lm ll lm ll ll lm ll ll ll lm lm ll lm ll ll lm ll ll ll lm ll ll lm ll lm ll ll lm ll lm ll ll lm ll ll lm ll ll lm ll lm
256610 <nnxnp> nn nn nn nn np nn np np np nn np np np np np nn np nn np np nn np nn nn nn nn np np nn np np nn np nn np np nn np nn np nn nn np nn np nn nn nn np nn np np np nn nn nn nn nn np np nn nn np np np nn nn np np nn nn nn nn nn nn nn np -- np nn np nn nn -- np np -- nn np np np nn np nn -- np nn np np np np NP np nn nn nn np np nn nn np np nn nn np nn np np nn nn np nn nn np -- np np nn np np np np nn np nn nn nn np nn np nn nn np np nn nn nn np np
229634 <lmxll> ll lm lm lm ll ll ll lm lm ll ll lm ll lm lm lm ll ll ll ll lm lm lm ll ll lm lm lm ll ll lm lm lm lm lm ll ll lm ll ll lm lm ll lm ll lm lm ll ll lm ll lm ll lm ll lm ll ll -- ll lm ll ll lm ll ll lm ll lm lm ll lm ll lm lm lm ll ll ll lm lm lm lm -- ll ll ll lm lm ll lm lm ll lm ll ll lm lm ll ll ll ll ll lm lm lm lm ll lm ll lm ll lm lm lm lm ll ll lm ll lm ll ll lm lm lm ll ll ll ll lm lm lm lm lm lm ll ll ll ll lm lm lm lm lm lm lm ll ll
277586 <lmxll> ll ll lm lm lm lm lm ll ll ll ll lm ll lm lm lm ll lm lm ll ll lm ll lm ll lm lm ll ll lm ll lm ll ll ll lm ll ll ll lm lm lm lm ll lm ll lm ll ll ll ll lm lm ll ll lm lm ll ll lm ll ll lm ll ll ll ll -- ll ll ll ll ll lm ll lm ll lm ll ll lm lm lm -- ll ll ll lm lm ll ll ll ll lm ll lm lm ll ll ll lm lm ll -- ll ll lm ll ll lm lm lm lm -- lm lm lm ll ll lm -- ll ll ll lm lm lm lm lm lm lm ll lm ll lm ll lm ll lm ll ll lm ll ll lm ll ll ll --
230326 <lmxll> lm ll ll ll lm lm lm ll ll lm lm ll lm ll ll ll lm lm lm lm ll ll ll lm lm ll ll ll lm lm ll ll ll ll ll lm lm ll lm lm ll ll lm ll lm -- ll lm lm ll lm ll lm ll lm -- lm lm lm lm ll lm lm ll lm lm ll -- ll ll lm ll lm ll ll ll lm ll lm ll ll ll ll -- lm lm lm ll ll lm ll ll lm ll ll lm ll ll lm lm lm lm lm ll ll ll ll lm -- lm ll lm ll ll ll ll ll lm ll lm ll lm lm ll ll ll lm lm lm lm ll ll ll ll ll ll lm lm lm lm ll ll ll ll ll ll ll lm lm
90275 <lmxll> ll ll ll ll lm ll ll ll lm lm lm lm ll lm lm ll ll lm lm lm lm ll lm ll ll ll ll ll lm lm lm ll ll ll lm lm lm lm -- ll lm lm lm lm ll ll ll ll lm lm lm lm ll lm ll ll lm lm ll lm ll ll ll ll lm ll lm ll lm ll ll ll ll ll lm ll ll -- ll ll lm ll lm -- lm lm lm lm lm lm ll ll ll lm ll lm lm lm ll -- ll ll ll ll LM ll lm lm ll ll lm ll ll ll lm lm lm lm lm ll ll ll ll ll LM lm lm lm ll lm ll ll ll lm lm ll lm ll lm ll lm ll lm ll lm ll ll ll lm
266251 <nnxnp> nn np np np np np nn nn nn np nn nn np nn np nn np nn nn np nn np nn nn nn nn np nn nn np nn nn nn np nn np nn nn nn np nn np np np np np nn np np nn np nn np np np nn nn nn nn np np np nn np nn np np nn np nn np np nn np nn np np np nn np nn np np -- np nn nn nn nn np nn nn nn nn nn np np np nn np np nn np np np nn np np np np np nn nn nn nn nn nn np nn np np np nn np np np np np nn nn np nn np np np np np np np np nn np nn np np np np np np
318158 <nnxnp> np nn nn nn np nn nn np nn nn nn nn nn nn nn nn nn np nn np np np nn np np nn nn np np np np nn nn nn nn nn np nn np nn np np np np np nn nn np nn nn np np np np nn nn nn np nn nn nn nn np np np np np nn nn nn nn np np nn -- np nn nn np np nn np np np nn np np nn nn nn nn nn nn nn np nn np nn np nn np np nn np nn np np np np np nn nn nn np np np np nn nn np NP nn np nn -- nn np nn np nn np nn nn np np np np nn np np np nn np np nn np np np nn
12510 <nnxnp> np nn nn nn nn nn nn nn nn np nn np nn nn nn nn nn nn -- np nn nn nn nn nn nn np np nn np np np -- nn np nn np nn np nn nn nn nn np np np nn np nn nn nn nn np nn nn nn -- nn np nn np np np np NP nn np nn nn np nn np nn np nn np nn np -- nn np nn nn -- nn nn -- np np np np np np nn np np np np np np nn np np nn np nn np nn np nn nn np np np np np nn np nn -- np np nn nn -- np np nn nn nn np np np np nn np nn nn nn np np np np nn nn nn np nn nn
285904 <lmxll> ll lm lm lm ll lm ll lm lm ll lm ll ll ll ll ll ll ll lm ll lm lm ll ll lm lm ll lm lm lm lm lm ll ll ll lm lm ll -- ll ll ll lm ll ll ll lm lm lm lm lm lm ll ll ll lm ll ll ll ll ll lm lm ll lm ll lm ll lm ll lm lm ll lm ll lm ll ll lm ll lm ll ll -- lm lm -- lm lm lm lm lm ll lm -- ll ll ll ll ll ll ll lm -- lm ll lm lm lm lm lm lm ll lm lm ll ll ll ll ll lm ll lm lm -- lm lm lm -- lm ll lm ll ll ll lm ll ll ll lm ll ll lm lm lm ll ll lm lm
89097 <lmxll> lm lm lm lm ll lm lm lm ll ll ll ll lm ll ll lm lm ll ll ll ll lm ll lm lm lm lm lm ll ll ll lm lm lm ll ll ll ll lm lm ll ll ll ll lm lm lm lm ll ll ll ll lm ll lm lm ll ll lm ll lm lm lm lm ll lm ll lm ll lm lm lm lm lm ll lm lm -- lm lm ll lm ll -- ll ll -- ll ll ll lm lm lm LM -- ll ll ll lm ll lm lm lm lm ll lm ll ll lm lm LM lm LM lm ll ll ll ll ll lm lm lm lm lm -- ll ll ll lm ll lm lm lm ll ll lm ll lm ll lm ll lm ll lm ll lm LM lm ll
193083 <lmxll> ll ll ll lm ll ll ll lm ll ll ll lm lm lm ll lm lm lm lm lm ll ll ll ll lm lm lm lm ll ll lm ll ll ll ll ll ll lm lm ll ll ll lm lm lm ll ll lm ll lm lm ll lm lm lm lm lm ll lm ll ll lm ll lm ll ll ll ll ll ll lm ll ll ll lm ll ll lm lm lm lm lm ll -- lm ll -- lm lm lm ll ll ll ll -- lm ll ll ll ll lm lm lm ll lm lm ll ll ll LM ll ll lm ll LM LM ll lm ll lm ll lm ll ll -- ll ll -- ll ll lm lm ll lm lm lm ll lm lm ll lm lm ll lm lm ll lm ll lm
91329 <nnxnp> nn np nn nn np -- -- -- nn nn np np nn np np np nn np np np nn nn np np np nn nn nn np np nn -- nn nn np np np np -- nn np np np np np nn np nn nn np np nn -- -- np nn nn np np np nn np nn np np nn nn -- np np np nn np nn nn np nn np -- nn np nn nn -- nn np np np np np np nn nn nn np np nn nn np np nn np np nn nn nn nn np np NP np np np np np np np nn np nn nn np np np np np nn nn nn np nn np nn np np nn np nn np np nn nn nn nn np np nn nn np
192014 <lmxll> lm lm lm lm lm lm lm lm lm ll ll ll lm lm lm ll lm lm lm ll ll lm ll ll ll ll lm lm ll ll ll lm ll ll lm lm ll lm lm ll ll lm ll lm ll lm lm lm lm ll lm ll ll ll ll ll -- lm ll lm lm ll lm lm lm ll lm lm lm lm ll ll ll ll lm lm ll lm lm ll ll lm ll -- lm ll lm lm lm ll lm lm ll lm -- ll -- lm ll ll lm ll ll -- lm ll lm ll lm ll lm lm ll lm lm lm ll lm -- ll lm ll ll ll -- lm lm ll lm lm ll lm lm lm ll lm ll lm lm lm ll lm ll ll ll ll ll ll ll
62106 <lmxll> ll ll ll lm ll lm ll lm lm ll lm ll ll lm ll ll ll ll lm ll ll ll lm lm lm lm lm -- ll ll ll lm lm lm lm lm ll ll -- lm ll lm ll -- lm lm lm ll ll ll lm lm lm lm lm lm lm lm lm ll lm ll lm lm ll lm lm lm lm lm ll ll ll ll lm ll ll -- ll ll lm ll lm -- -- lm -- lm lm lm ll ll lm ll -- ll lm ll ll lm ll lm ll ll ll lm ll ll ll lm ll lm lm ll lm lm lm ll ll lm ll lm lm ll -- ll LM ll lm lm ll lm ll lm lm -- lm ll lm lm ll lm lm ll lm lm ll lm ll
314120 <hkxhk> hk hh kk hk kk kk hk hk hk hk hk kk hk hk kk hh kk HK hk hk hk hh hh HK hh hh hh hh kk hk hk kk hk hk kk hh hk kk kk kk hh HK hk hk kk hk hh hk -- kk hk kk hk hk hh hk hk hh kk hk hh hk hk hk hk -- hh hk kk hh hk hk kk hk hk kk kk hh hk hk kk -- hk -- hk hk hk hk kk hk hk kk hk HK hk hh kk kk hh hk kk hk kk hk kk hh hk hh hh HK kk hk hk hh kk hk hk kk hk hk kk hk hk kk -- hk kk kk hk hh hk hk kk kk hh kk hk hh hh hh hk hk kk hk kk hk hk hh hk
311753 <lmxll> ll lm ll ll ll ll lm ll lm lm lm ll lm ll ll lm ll ll ll lm lm lm lm ll lm lm lm -- ll ll lm ll lm lm ll lm ll ll -- ll lm lm ll ll ll lm lm -- lm ll lm ll ll ll lm lm lm lm ll lm lm ll ll lm ll lm lm lm ll lm lm ll ll lm lm ll ll lm lm ll ll lm lm -- ll lm lm ll ll lm ll ll ll lm -- lm ll ll lm ll ll lm ll lm ll lm lm lm lm lm ll lm lm lm ll ll lm ll ll ll ll lm lm ll -- lm ll ll ll lm lm ll ll ll lm ll lm lm lm lm lm ll ll lm ll ll ll lm ll
274335 <nnxnp> np np np nn nn np np np np nn np nn nn np np nn nn np np nn np np np np np np nn np np nn np np np nn nn nn np np np nn np np nn np nn nn NP nn nn nn nn np nn nn nn np np np np np nn nn np np np nn nn np nn np nn nn np np np nn nn nn np nn np nn nn -- nn nn np np np nn np np np nn np nn nn nn nn nn nn nn nn np nn np np np nn np nn np nn np np np np nn np np np nn nn nn nn nn nn nn nn np nn np nn nn nn nn nn nn nn nn np nn np nn np nn nn nn nn
137510 <nnxnp> np nn np np np np np np np np nn np nn nn nn np np nn np np nn np NP np nn nn np nn nn nn nn np np np nn np nn np nn np nn np np np nn np np nn nn np nn nn nn np np nn nn np np nn np np nn np np nn np np nn np np nn np nn nn np np np np nn nn np np -- np nn NP nn nn np nn np np np np np nn nn nn np np np nn nn np np nn nn nn -- np nn np nn nn np nn np nn np nn np np nn -- -- nn NP nn nn np np nn nn nn nn np np nn nn nn nn np np np nn nn nn nn
337714 <nnxnp> np nn np nn nn nn np np np nn nn np np np nn nn np nn np np nn np nn np nn np np np np np nn nn nn np np np nn np nn np np np nn np np nn np nn nn nn nn nn np np nn np nn nn np nn np nn nn nn np nn nn nn np nn nn nn np nn np np nn nn np nn np nn nn -- np nn -- np np nn np np nn np -- np np np nn np np np np np nn nn np nn np np nn np np nn nn np nn nn np nn nn np np np nn np nn nn nn nn np np nn np np np np nn nn nn nn np nn np np nn nn nn np
129127 <lmxll> ll lm lm ll ll lm lm ll ll ll lm ll ll lm ll lm ll ll lm lm lm lm lm ll lm ll lm ll ll ll ll ll ll ll lm lm ll lm ll ll LL -- lm -- lm -- lm -- ll ll ll lm lm ll lm lm LL lm ll ll -- lm ll lm ll ll lm lm ll lm lm ll lm lm lm -- lm -- lm lm lm ll ll -- lm lm -- ll ll ll ll lm ll LL -- lm lm ll lm lm ll ll ll -- lm ll lm ll lm lm lm lm ll ll lm ll lm ll ll ll lm ll ll LL ll ll lm lm lm ll lm ll lm -- lm ll ll lm lm lm ll ll lm ll -- ll ll lm --
311379 <hkxhk> hh hk hk hh hk hh kk hh kk kk kk hk kk hh hk hk hk hk hh kk kk hk hk hk hk hk hk hk hk hh kk hk kk kk hk hk hh hk hk hk hk hk hh hk hk kk hk hh hk hk kk hk hh hh kk kk kk hk hk kk hk hh hh kk hk hk hk hk hh hk kk hk hk kk kk hk hk -- kk hh hk hk kk -- hh kk -- hh hk kk hh hk hh kk -- hk hk hk hk hh hk kk hk kk hk hk kk hk hk kk hk kk kk hk kk hh kk hk hh hh hk kk kk hk -- hk hk hk hh hk kk hh hk hk hk hh kk hk hk hk kk hh hk kk hk hh hh hk hh
189568 <lmxll> ll ll ll lm -- ll ll lm ll ll ll lm lm lm ll lm lm lm lm lm ll ll ll LL lm lm lm lm ll ll lm ll ll ll ll ll ll lm lm ll ll ll lm lm lm ll ll lm ll lm lm ll lm lm lm lm lm ll lm ll ll lm ll lm LL ll ll ll ll ll lm ll ll ll lm ll ll lm lm lm lm lm ll ll lm ll lm lm lm lm ll ll ll ll lm lm ll ll ll ll lm lm lm ll lm lm ll -- ll lm ll ll lm ll lm lm ll -- ll lm ll lm ll ll -- ll ll ll ll ll lm lm ll lm lm lm ll lm lm ll lm lm ll lm lm ll lm ll lm
167557 <lmxll> ll ll lm lm lm lm ll lm ll lm lm lm lm lm lm ll lm -- lm ll ll lm ll ll lm ll lm ll lm ll lm ll lm lm lm ll lm lm ll lm ll lm ll lm ll lm lm ll ll lm lm ll ll lm ll ll ll ll ll ll ll ll lm lm ll lm lm lm ll ll lm ll lm lm lm ll ll lm lm ll ll ll lm -- ll ll LL ll ll lm ll ll ll ll -- lm ll lm lm lm lm lm lm ll lm ll ll lm lm lm ll ll lm ll ll ll ll lm ll ll ll lm ll ll -- -- ll ll lm ll ll ll ll lm lm lm ll lm lm lm ll lm ll ll ll lm ll ll ll
77990 <lmxll> ll ll ll lm ll lm ll lm lm ll lm ll ll lm ll ll ll ll lm ll ll ll lm lm lm lm lm ll ll ll ll lm lm lm lm lm ll ll lm LM ll ll ll ll lm lm lm ll ll ll lm lm lm lm lm lm lm lm lm ll lm ll lm lm ll lm lm ll lm lm ll ll ll ll lm ll ll lm ll ll lm ll lm -- lm lm -- lm lm lm ll ll lm ll -- ll lm ll ll lm ll lm ll ll ll lm ll ll ll lm ll lm lm ll lm LM lm ll ll lm ll lm lm ll -- lm lm ll -- lm ll lm ll lm lm ll lm ll lm lm ll lm lm ll lm lm ll lm ll
309636 <nnxnp> np np nn np nn nn np np nn nn np nn nn np np np nn np nn np np np nn nn np nn nn np np nn nn nn np np np np np nn nn np np np nn nn np nn np np nn np nn nn nn nn np nn nn nn nn nn np nn nn nn np np np nn np nn np np np np np np nn -- np nn nn np np -- np np -- np np np nn np nn np np np nn nn nn np nn nn nn np nn nn np np nn nn np nn nn np nn np np nn np nn np nn nn nn -- nn np nn np np np np np np nn np nn nn nn np nn np np nn np np np np np
115310 <lmxll> lm ll ll lm ll lm ll lm ll lm lm ll ll ll lm ll lm lm ll ll ll lm lm ll lm lm ll lm lm ll ll ll lm ll lm ll lm ll lm ll ll ll lm lm lm ll ll lm ll lm ll lm lm ll lm lm lm lm lm ll ll lm ll ll ll ll lm lm ll lm lm ll ll lm ll lm lm ll ll lm lm ll ll lm ll ll lm lm ll ll ll ll lm ll ll lm ll ll ll lm lm lm ll ll ll ll ll lm ll ll ll ll ll lm ll lm lm lm lm ll lm ll ll ll lm ll ll lm lm ll lm ll ll ll ll lm lm ll lm lm ll lm ll lm ll ll lm ll lm
86648 <abxcd> bd ac ac bd bc ac ac bc -- bd ad bc bd ad bc ac bc bc ad ad ad ad ad bc ac bd ad bd bd bd bc bd bd bd ad ac bc ad bd bd bc bd ad ac ad bc ac ac bc bc bd ad -- bc ad ad bd ac bc -- bd ad bd ac bc bc ad ad bd ac ac bc ad -- ac ac ad bd ad -- ac bc bd -- ad ac ad bd bd bd bd ad bd bc ac ad ad bc ad -- bd bc bd ac ad bd ad bd ad ad ad ad bc bc ac bd ac bd bc bc ac bd bc bc -- bd ac ad ad bd ad bd ad bd ac bc bc ac ad ac bc bd ad bc ac bd bd ad ad
103644 <lmxll> ll lm ll ll lm lm ll ll lm lm ll lm ll ll lm lm lm ll ll lm ll lm lm lm lm ll lm ll ll ll lm lm lm lm lm ll ll lm lm ll lm ll ll ll ll lm lm lm lm ll lm ll lm lm lm lm lm ll lm lm ll lm ll ll lm lm ll ll ll lm ll ll lm lm lm ll ll lm ll ll ll ll lm -- ll lm ll ll ll lm ll lm ll lm -- lm lm lm ll lm lm ll lm ll lm lm ll ll ll lm lm lm lm LM lm ll lm lm ll lm ll ll ll lm ll ll lm ll lm lm ll ll ll lm ll ll ll lm lm ll ll lm lm lm lm ll ll ll lm
74537 <lmxll> ll ll ll lm ll lm ll lm lm ll lm ll ll LM ll ll ll ll lm ll ll ll lm lm lm lm lm ll ll ll ll lm -- lm lm lm ll ll lm lm ll lm ll ll lm lm lm ll ll ll LM lm lm lm lm lm lm lm lm ll lm ll lm lm ll lm lm lm lm lm ll ll ll ll lm ll ll lm ll ll lm ll lm -- lm lm lm lm lm lm ll ll lm ll lm ll lm ll ll lm ll lm ll ll ll lm ll ll ll lm ll lm lm ll lm lm lm ll ll lm ll lm lm ll -- lm lm ll lm lm ll lm ll lm lm ll lm ll lm lm ll lm LM ll lm lm ll lm ll
94484 <lmxll> ll lm ll ll ll ll lm lm ll lm ll ll ll ll lm lm lm lm ll ll lm ll lm LM ll lm lm lm ll lm lm ll LM lm lm lm ll lm -- lm ll lm LM ll ll ll ll ll ll ll ll ll ll -- lm ll lm ll lm ll lm ll lm ll lm lm lm lm lm ll lm ll lm lm ll ll lm -- lm lm ll ll lm -- lm lm -- ll lm lm ll lm lm ll ll ll lm lm ll lm ll ll lm ll lm ll lm lm lm ll -- lm ll -- ll lm ll LM ll ll lm lm ll ll -- lm lm ll ll lm lm ll lm ll lm ll lm ll ll lm ll lm lm lm lm ll ll lm lm
285333 <nnxnp> np np np nn np nn nn nn nn nn np np nn np nn np np -- np np nn np nn np np nn nn nn np nn np nn nn np np -- np np nn nn nn np nn -- nn np nn nn -- np -- np nn nn nn np nn np nn np nn np np nn nn nn np nn np nn nn nn nn nn nn np nn -- np np nn np nn -- np np -- nn nn np nn nn np np -- np nn np nn np np -- np -- nn np np np nn nn nn np np np nn nn nn np nn nn np nn np np -- np np nn np NP np nn nn np np nn np nn np np nn nn nn nn np np nn np np
169769 <nnxnp> nn np nn nn nn nn nn nn np nn np nn np nn nn np np nn nn nn nn np np np np np nn nn nn np np nn nn np np nn np np np nn np -- np np np np -- np nn nn np np np np np nn nn nn np np nn nn nn nn np np nn NP nn nn np nn nn np nn np nn nn np np -- NP np -- nn np np np nn np np nn nn np np np np np np np nn nn nn nn np nn np np nn nn np np nn nn nn nn nn nn np np np nn nn np NP -- -- nn NP nn np np nn nn nn nn nn nn nn np np -- np np nn np nn nn np
318086 <lmxll> ll ll lm lm ll lm lm lm lm ll lm lm lm lm ll ll ll lm lm ll ll ll lm ll lm lm lm lm ll lm ll lm lm lm ll ll lm ll ll ll lm lm lm lm ll ll ll lm lm lm lm ll lm ll ll lm ll ll ll ll lm lm ll ll ll ll ll ll ll ll ll lm ll ll lm lm lm lm lm ll lm lm ll ll lm ll ll lm ll ll lm ll ll ll ll ll ll ll ll lm ll lm lm lm lm lm lm ll ll lm lm lm lm ll lm ll lm lm lm ll lm lm ll lm ll ll lm ll lm lm ll ll ll lm lm ll ll lm lm ll ll ll ll lm ll ll ll ll lm
384893 <nnxnp> np nn NP np np np np np nn np nn nn nn np nn np nn NP np nn np np nn nn np np np np np np np np nn nn NP nn np nn -- nn np nn NP -- np np nn np np nn nn nn np np nn np nn nn -- nn nn np nn np NP np np NP np np nn nn nn nn -- nn np np nn -- nn NP nn -- np np -- np np nn nn nn nn nn -- np np nn nn np nn np np nn np nn np nn nn np np nn nn nn np nn -- nn nn np nn np np nn np nn np np np np np nn np nn nn nn np nn np nn NP nn nn nn np nn NP np np
112730 <efxeg> ef eg ee ef eg fg eg ef eg ef fg -- ee eg fg ee fg ef eg eg eg ee fg eg ef fg ee fg fg eg eg eg ef ee fg ee fg ee -- eg eg eg ef -- ef -- ee ef -- fg ee ef fg ee fg ef fg ef fg eg eg ef ee ee eg ee fg ef ee fg ef ee eg fg ee fg fg ee eg ef fg ee eg -- eg eg -- fg eg eg ee eg ef ee -- ef eg eg eg ef ef ef ee eg eg ee ee ef eg eg eg ee ee fg ee fg fg -- ef eg -- eg eg ee ef ee eg ef fg eg ef ee eg ee eg ef ef eg ef ef ee fg ee fg ee eg fg eg fg
324883 <abxcd> bc bd ad bd bd bc ac bd bc ac ac bc ad ad ad bd ac ac ac bd ad -- bc ad ad bc bc bd bc bd ac bc ad -- bc ad bc ad ac bc bd -- ac -- bc ac bd bc bd bc ad bc bc ac bc ac ad bd ac bd ac ad bc ac -- bd ac ac ac ac bd ac ac ad bc bd ad bd bd bd ad bc ad -- ad ad ac ac bc ad bd ac bc ad -- bc ac ad bd bd bd ad ac bc bc bd bc bd ac bc bd bc bc bc -- bc ac bd ad -- bd ac bc bd -- bd ac bd ad ad bc ac ad bd bd -- bc ac ad ac bc ac bc ac bc bd ad bd ad
211238 <lmxll> ll lm lm ll lm ll lm lm ll ll ll ll lm ll LM ll lm ll ll lm lm lm lm ll ll lm ll lm ll lm ll lm lm ll lm ll lm LM -- ll lm -- ll lm lm ll lm lm ll lm -- lm LM lm ll ll ll ll lm ll lm lm lm ll lm lm lm lm ll ll lm lm lm ll lm lm lm -- lm ll lm ll lm -- lm ll -- ll lm lm ll lm ll ll -- lm lm lm lm ll lm ll lm -- ll ll ll lm ll -- LM ll ll -- lm ll lm lm ll lm ll lm lm ll lm ll lm lm ll lm lm ll ll lm lm ll ll ll lm lm ll lm ll -- -- lm lm lm ll
384959 <lmxll> ll ll lm lm lm lm lm ll ll ll ll lm ll lm lm lm ll lm lm ll ll lm ll lm ll lm lm ll ll lm ll lm ll ll ll lm ll ll ll lm lm lm lm ll lm ll lm ll -- ll ll lm lm ll ll lm lm ll ll lm ll ll lm ll ll ll ll lm ll LL lm ll ll lm ll lm ll lm ll ll lm lm lm lm ll ll ll lm lm ll ll ll ll lm ll lm lm ll ll ll lm lm ll lm ll ll lm ll ll lm lm lm lm lm lm lm lm -- ll lm ll ll ll ll lm lm lm lm lm lm lm -- lm ll lm ll lm ll lm ll ll lm ll ll lm ll ll ll lm
96424 <lmxll> lm ll lm LM lm lm ll -- lm ll lm lm lm lm ll ll ll ll lm LM ll LM ll -- lm ll ll ll lm ll ll lm ll ll ll ll lm ll -- ll lm ll ll lm lm lm lm lm lm lm -- lm lm lm ll lm ll lm ll lm ll lm ll lm ll ll ll ll ll lm ll lm ll ll lm lm ll lm ll ll lm lm ll lm ll ll LM lm ll ll lm ll ll LM -- lm ll ll LM ll lm lm ll lm ll lm ll ll ll -- ll ll lm -- lm ll lm ll -- lm ll ll -- lm LM ll ll lm -- ll ll lm ll lm ll lm ll lm lm ll lm ll ll ll ll lm lm ll ll
136512 <lmxll> lm ll -- ll ll ll lm ll ll lm lm LM ll ll lm ll lm lm lm lm ll lm ll -- ll lm ll ll lm ll ll ll ll ll ll lm lm ll -- ll ll lm lm lm ll ll ll lm lm lm lm ll ll lm lm ll lm LM lm lm ll ll lm ll ll ll lm -- lm ll -- ll ll ll lm ll LM lm ll lm lm lm ll -- ll lm ll ll lm lm ll lm ll lm -- ll ll ll ll ll lm ll lm lm lm lm lm lm lm lm lm lm ll ll ll lm ll lm ll ll ll lm lm lm -- ll ll lm ll lm ll lm lm ll ll lm ll ll ll ll lm lm ll lm ll ll lm lm lm
119193 <nnxnp> nn nn np nn nn nn np nn np nn np nn nn nn nn np np nn nn nn nn nn nn nn np nn np np nn nn nn np nn nn np np np nn nn nn np np np np np nn np np np np np np nn nn nn np np nn np nn np nn np nn np nn np np nn np np np nn np nn nn np nn np np nn np np -- nn np np np nn nn np np np np np np np np nn nn np np np np nn nn nn np np nn np np nn NP -- nn nn nn np nn np nn NP np -- nn np np nn np nn nn nn np nn np np nn nn np nn nn nn np nn np nn nn np
185752 <lmxll> ll ll ll lm ll ll ll lm ll ll ll lm lm lm ll lm lm lm lm lm ll ll ll ll lm lm lm lm ll ll lm ll ll ll ll ll ll lm lm ll ll ll lm -- lm ll ll lm ll lm lm ll lm lm lm lm lm ll lm ll ll lm ll lm ll ll ll ll ll ll lm ll ll ll lm ll ll -- lm lm lm lm ll -- lm ll lm lm lm lm ll ll ll ll -- lm ll ll ll ll lm lm lm -- lm lm ll ll ll lm ll ll lm ll lm ll ll -- ll lm ll lm ll ll -- ll ll ll ll ll ll lm ll lm lm ll ll lm -- ll lm lm ll lm -- ll lm ll lm
95882 <lmxll> ll lm ll ll ll ll lm lm ll lm ll ll ll ll lm lm -- lm ll ll lm ll lm lm ll lm lm -- ll lm lm ll lm lm lm lm ll lm lm lm ll lm lm ll ll ll ll ll -- ll ll ll ll ll lm ll lm ll lm ll lm ll lm ll LM lm lm lm lm ll lm ll lm LM ll ll lm ll lm lm ll ll lm -- lm lm -- ll lm lm ll lm lm ll -- ll lm lm ll lm ll ll lm ll LM ll lm lm lm ll lm lm ll ll -- lm ll LM ll ll LM lm ll ll -- lm lm LM ll lm lm ll lm ll lm ll lm ll ll lm ll lm lm lm lm ll ll lm lm
314128 <nnxnp> np np nn np nn nn nn np nn nn -- nn nn np nn np nn nn np nn nn np np nn np np np np nn np nn -- nn nn nn np np nn nn nn np np np np nn nn np np np nn nn -- np np np nn nn np -- nn np np np -- np np np nn nn np nn np nn -- nn nn nn np nn np nn np nn -- np nn -- np nn nn np nn np np -- np nn nn np np nn nn nn nn nn np nn np np nn -- nn nn np nn np nn nn np np nn nn nn nn -- nn nn nn np np nn np nn nn np nn nn np np np nn np nn nn nn np np np np
218076 <nnxnp> nn np nn nn nn np nn np np nn nn -- np np nn nn nn np nn np nn nn nn nn np nn np np np np np np np np np np np np -- nn nn np np np np nn np nn np np nn nn nn nn np nn nn np nn np np nn np np np nn np np nn nn nn np nn np np np nn -- nn np nn nn np -- nn np -- np nn nn nn np np nn -- np np np np nn nn np nn np np np np np np nn nn np nn -- nn -- nn np nn nn nn nn nn nn -- np nn np np nn np np nn nn nn np np np nn np -- nn nn nn np np nn np np
263244 <lmxll> ll lm ll ll -- ll -- ll lm ll ll lm -- lm ll lm ll ll lm lm lm ll ll lm ll ll lm ll ll lm lm lm LL lm ll lm ll lm -- lm lm lm ll ll ll lm -- ll lm ll lm ll ll -- ll ll ll ll ll lm lm ll lm lm lm lm ll ll lm ll ll lm lm ll lm ll ll lm lm ll ll lm lm LL lm lm ll ll lm lm lm lm ll lm lm ll lm lm lm ll ll ll lm lm lm lm lm ll lm lm lm lm -- ll lm ll ll ll ll lm ll lm lm lm ll lm lm ll ll lm ll -- lm lm lm ll ll lm ll ll -- ll lm ll lm lm ll lm ll
72132 <hkxhk> hh kk kk hh kk hh kk hh hh kk kk hh hh hk hh kk hk hk hk hk hk hk kk hk kk kk kk hk kk kk hh hh kk kk hk hk hk hk hh kk hk kk kk hh hk hk hk hk hk hh hk kk hh hh hh hh hh kk hh hh hk hk hk kk kk hk kk hk hk hk kk hh hk hh hk hk hh hh hh hh hk hk hk hk kk hk kk hk hk hk hh hk kk hh hh kk kk kk hh hk hk hk hk hk hh kk hk hk kk hh hk hk kk -- hk hk hk hk hk kk kk hh HK hk hk hk hh kk kk hk -- kk hh kk hk hk hk kk kk hk hh kk kk hk HK hk hk kk hk
312348 <nnxnp> np np nn np nn -- nn np nn nn nn nn nn NP nn np nn nn np nn nn np np nn np np np np nn np nn nn nn nn nn np np nn nn nn np np np np nn nn np np np nn nn nn np np np nn -- np nn nn np np np nn nn np np nn nn np nn nn nn nn nn nn nn nn nn np nn np nn -- np nn -- np nn nn np nn np np -- np nn nn np np nn nn nn nn nn np nn np np -- nn nn nn np nn NP nn nn -- np nn nn nn -- np np nn nn np np nn np nn nn np np nn NP np np nn np nn nn nn np np np np
91890 <lmxll> ll -- LM lm ll LM LM ll lm ll lm ll ll ll lm ll ll ll lm lm ll ll ll ll ll ll ll ll ll ll lm lm ll lm ll ll lm lm -- LM lm ll lm ll ll ll ll LM ll lm LM ll ll ll LM lm lm lm lm lm ll lm ll lm ll ll ll ll lm ll lm ll lm lm lm LM ll ll ll lm lm ll ll ll ll ll -- lm ll lm lm ll lm ll LM ll LM lm LM LM ll lm ll lm ll ll ll ll ll ll ll ll ll LM lm lm LM lm ll ll ll ll -- lm -- lm lm ll ll lm lm lm ll ll lm ll lm lm ll lm lm ll lm ll ll lm ll ll lm
222017 <lmxll> lm ll ll lm lm lm ll lm ll ll lm lm lm lm lm lm lm ll ll lm lm lm lm lm lm ll lm lm ll lm lm ll ll lm ll ll ll ll ll lm ll ll ll ll ll lm ll ll -- lm lm ll lm ll lm lm lm lm ll lm lm lm ll lm lm ll lm ll ll lm lm ll ll ll ll lm -- lm ll ll lm ll lm -- lm lm ll lm ll lm lm ll ll ll lm lm ll lm lm lm lm ll ll lm ll ll lm lm ll lm ll ll -- ll lm lm ll ll ll ll lm lm lm lm ll ll lm ll lm ll lm ll ll lm lm lm lm ll lm ll lm -- lm ll lm lm ll lm ll
372932 <lmxll> -- ll ll ll lm lm lm lm lm ll lm ll lm lm ll lm ll ll ll lm ll -- ll lm ll ll ll lm lm ll lm lm ll lm lm ll lm ll ll lm lm ll ll ll lm ll lm lm LM ll lm lm ll lm ll ll ll lm lm lm ll ll lm lm ll ll ll lm ll ll ll lm ll lm ll lm lm -- ll lm ll ll ll -- ll lm -- lm ll lm ll lm lm lm -- lm ll lm lm ll lm ll ll -- lm lm ll lm lm ll lm ll ll -- lm ll lm ll lm ll lm ll lm ll -- ll lm lm lm lm ll ll lm lm lm ll ll lm ll ll ll ll lm ll lm lm ll lm lm
356298 <nnxnp> np np nn np nn np np nn np np np NP nn np np np nn nn nn np np nn nn nn nn nn nn -- nn nn np np nn np np nn nn np nn nn np np np nn nn np np nn np np np np np np np nn nn np np nn nn nn nn nn np np nn nn NP nn np np np np np np nn -- nn np np nn -- -- np np np np np np nn np np NP -- nn nn np nn np nn np nn nn np nn nn nn nn nn NP np nn -- np np np NP np nn NP nn np np -- np nn nn np np np np nn nn np nn nn nn nn np np np nn np nn np np np np
325238 <lmxll> ll ll lm ll ll ll lm ll ll lm lm ll lm lm lm ll lm lm lm ll lm -- ll lm lm ll ll ll ll ll lm ll lm lm ll lm ll lm lm ll ll lm lm ll ll lm ll ll ll ll lm ll ll lm ll lm lm ll lm ll lm lm ll lm ll ll lm lm lm lm ll lm lm lm ll ll lm ll ll ll lm ll lm -- lm lm -- lm ll lm ll lm ll lm -- ll lm lm ll ll ll lm lm ll ll ll ll ll lm ll ll ll ll ll lm ll lm ll lm lm ll lm ll ll lm ll lm ll lm lm ll lm lm ll ll lm ll -- lm lm ll lm ll lm ll ll lm ll lm
332415 <nnxnp> nn np nn np np np nn nn nn nn np nn nn nn np np nn np nn nn nn np np np np nn nn nn nn nn np np np nn nn nn np nn np nn np np nn np nn np nn np nn np np np nn nn nn nn np np nn np nn np nn np np np np nn nn nn np np np np nn nn np np nn nn nn np np -- nn nn nn np nn np nn nn nn nn np np nn nn nn np nn nn nn nn np np nn np nn np np nn np nn np -- np np nn np np nn -- nn -- nn np np np np nn nn np np nn np nn np np np np nn np nn nn nn nn np nn
74284 <lmxll> lm lm lm ll lm ll lm ll ll lm ll lm lm ll lm lm lm lm ll lm lm lm ll ll ll ll ll lm lm lm lm -- -- ll ll ll lm lm -- ll lm ll lm lm ll ll ll lm lm lm -- ll ll ll -- ll ll ll ll lm ll lm ll ll lm ll ll -- ll ll lm -- lm lm ll lm lm ll lm lm ll lm ll -- ll ll ll ll ll ll lm lm ll lm ll lm ll lm lm -- lm ll lm lm lm ll lm lm lm ll lm ll ll lm ll ll ll lm lm ll lm ll ll lm LM ll ll lm ll ll lm ll lm ll ll lm ll lm ll ll lm ll ll lm ll ll lm ll lm
230618 <lmxll> lm ll ll ll lm lm lm ll ll lm lm ll lm ll ll ll lm lm lm lm ll ll ll lm lm ll ll ll lm lm ll ll ll -- ll lm lm ll lm lm ll ll lm ll lm ll ll lm lm ll lm ll lm ll lm ll lm lm lm lm ll lm lm ll lm lm ll lm ll ll -- ll lm ll ll ll lm ll lm ll ll ll ll -- lm lm lm ll ll lm ll ll lm ll -- lm ll -- lm lm lm lm lm ll ll ll ll lm ll lm ll lm ll -- ll ll lm lm ll lm ll lm lm ll ll ll lm lm lm lm ll ll ll ll ll ll lm lm lm lm ll ll ll ll ll ll ll lm lm
201723 <lmxll> ll lm lm ll lm ll lm lm lm ll ll lm lm ll lm ll lm ll lm lm ll ll ll lm ll lm ll ll ll ll ll ll -- ll lm lm ll lm lm lm lm ll -- lm lm lm lm ll ll lm ll lm lm -- ll ll ll ll lm ll ll ll ll ll ll -- ll ll lm ll -- ll ll ll ll lm lm ll ll ll lm lm ll -- lm lm -- ll lm ll ll ll lm lm -- ll ll ll lm ll ll lm ll ll lm ll ll ll ll lm lm ll lm lm ll lm ll lm ll lm lm lm ll ll lm lm lm lm ll lm ll -- lm lm ll lm lm lm ll ll ll lm lm lm lm lm lm ll ll
225285 <lmxll> lm ll ll lm lm lm ll lm ll ll lm lm lm lm lm lm lm ll ll LM lm lm lm lm lm ll lm lm LM lm lm ll -- lm ll ll ll ll ll lm ll ll ll ll ll lm ll ll ll lm lm ll lm ll lm lm lm lm ll lm lm lm ll lm lm ll lm ll ll lm ll ll ll ll ll lm ll -- ll ll lm ll lm ll lm lm ll lm ll lm lm ll ll ll lm lm ll lm lm lm lm ll ll lm ll ll lm lm ll lm ll ll ll ll lm lm ll ll ll ll lm lm lm lm ll ll -- ll lm ll lm ll ll lm lm lm lm ll lm ll lm ll lm ll lm lm ll lm ll
366586 <nnxnp> np np np nn np nn nn np nn np nn np np np nn np nn np np np nn np nn np nn nn nn np np nn nn np nn nn nn nn nn nn np np nn np nn NP np nn np np nn nn np np np nn np np nn nn nn nn np nn np np np np nn NP nn np nn nn np nn np nn nn nn np nn nn np np -- np nn nn np nn np nn nn nn nn -- np np np nn nn np np np nn nn np nn nn nn nn np nn nn nn np nn nn np nn nn nn np np nn np nn nn nn nn np np nn np nn nn np np np nn np np np np nn np np nn np nn
20397 <lmxll> ll lm lm ll lm ll lm ll lm ll ll lm lm lm ll lm ll ll lm lm lm ll ll lm ll ll lm LL ll lm lm lm ll lm ll lm ll LL ll -- lm lm ll ll ll lm lm ll -- ll lm ll ll lm ll ll ll ll ll lm lm ll -- LL lm ll ll ll lm ll ll lm lm ll lm ll ll lm lm ll ll lm lm -- lm lm ll ll lm lm -- lm ll lm lm ll lm lm ll ll ll ll lm lm lm lm lm ll lm -- lm lm lm ll lm ll ll ll ll lm ll -- -- lm -- lm lm ll ll lm ll lm lm lm lm ll ll lm ll ll lm ll lm ll lm lm ll -- ll
160664 <lmxll> lm lm ll lm lm lm lm ll ll ll lm lm lm ll lm lm ll lm ll lm lm -- lm lm lm ll ll ll lm ll lm ll lm lm lm lm lm lm -- ll ll ll lm lm ll lm lm lm ll ll ll lm ll ll lm lm ll lm ll ll ll lm lm ll ll ll lm lm ll ll ll ll ll lm lm ll lm -- ll lm ll ll ll -- lm lm -- lm ll ll lm lm lm ll -- -- ll ll ll lm ll lm lm -- lm ll lm ll ll -- ll ll ll -- ll ll LM -- ll ll LM lm lm ll -- ll LM lm -- ll ll lm lm ll ll LM lm -- ll ll -- ll ll lm ll lm lm lm ll
270161 <nnxnp> nn np np np np np nn np nn nn nn nn nn np np nn np np np np np np nn nn nn nn nn nn nn np nn nn np np nn nn nn -- nn np nn -- np nn np nn nn np nn nn nn np np np np nn nn np nn np np nn nn np -- np nn nn np np nn np nn np np np np nn np np np np np -- nn nn nn -- nn np nn nn nn -- -- nn np np nn np np nn np -- nn nn np np nn np np np nn nn nn nn np np -- np np np nn -- NP nn np nn nn np nn nn np np nn np np np np np np np nn np np nn nn nn np
153964 <efxeg> ef eg -- fg ef ee ee ee -- fg ee fg eg fg -- ee ef ef ef ee -- -- ee -- eg eg ee ef -- fg ee ee ee ef fg eg eg ef fg ef fg fg ef eg fg ef ee eg fg ef eg fg eg ee ef eg -- EG ef eg ef ee ef -- eg eg ee eg fg -- ee ef ef fg eg -- eg -- eg eg ee ef ee -- ee fg ef eg fg ef ee ee ee ef -- ef fg fg eg fg ee eg fg fg ee ee -- fg eg eg ee fg -- -- eg ef ef ee fg fg fg ef fg ee -- ee eg eg eg ee eg ee eg fg eg fg ee eg eg fg -- fg ef fg ef ef ee fg eg
137447 <nnxnp> np nn np np np np np np np np nn np np nn nn np NP nn NP np nn NP np np nn nn np nn nn nn nn np np np nn np nn np nn NP nn np np np nn np np nn nn np nn nn nn np np nn nn np np nn nn np nn np np nn np np nn np np nn np nn nn np np np NP nn nn np np nn np nn np nn nn np nn np np np -- np nn nn nn np np np nn nn np np nn nn nn nn np nn np nn nn np nn np nn np nn np np nn nn np nn np nn nn np np nn nn nn np np np nn nn nn nn np np np nn -- nn nn
219320 <lmxll> lm ll lm lm ll ll lm lm ll ll lm ll lm lm ll ll ll lm lm ll lm ll ll ll ll lm ll lm lm lm ll ll ll ll ll lm lm ll ll lm ll lm lm lm -- ll ll ll ll lm ll lm ll ll ll ll ll lm ll ll lm ll lm lm ll ll lm lm lm ll lm lm ll ll ll lm lm ll lm -- lm lm ll ll lm ll lm lm lm ll lm ll lm ll ll ll ll ll lm ll ll lm ll lm ll ll lm lm lm ll ll ll ll ll ll lm ll ll lm ll lm lm -- ll lm lm ll LM ll ll lm lm lm ll lm lm lm ll ll lm lm ll ll ll ll lm lm lm ll
330860 <lmxll> ll ll ll lm ll lm ll ll lm ll lm lm lm lm LM lm -- ll ll ll lm ll ll lm lm lm lm lm lm lm ll ll ll lm ll lm lm -- -- ll lm ll ll lm lm lm ll ll lm ll lm ll ll lm ll lm lm lm ll lm ll lm lm lm lm ll lm ll ll ll ll ll ll ll ll ll lm -- lm lm lm ll ll -- -- lm -- ll ll lm lm lm ll -- -- ll lm ll ll lm ll ll lm lm lm lm lm lm ll -- -- lm ll ll ll lm ll -- ll ll lm lm -- ll -- lm lm lm -- ll LM lm LM ll ll lm ll lm ll lm lm lm ll ll lm ll -- ll ll
74011 <nnxnp> np nn np nn np np np nn np nn nn nn nn np np np np np np nn np np np nn nn np nn np nn np nn np np nn np np nn np np np np np np np np nn np nn nn nn np nn nn np np np nn nn np nn np nn np np np np np nn nn np np -- nn nn np nn np -- np nn nn np np -- nn np -- np np np nn nn np -- -- np nn nn nn np np np nn -- nn nn nn nn nn nn -- np nn nn -- nn nn nn np np np nn -- np -- np nn np np nn nn nn nn nn np np np np nn nn np nn nn np nn np np nn nn
274752 <hkxhk> hk hh hh hk hk hh HK hk hh kk hk hk kk hh hh kk kk hh hk hk hk hk hh hk hk hh hk hk hh kk hk hk hh kk hk hk hk hk -- kk hk hk kk hk hk hk hk kk hk kk hk hh kk kk kk hh hk hk hh hk hk kk hk hk hh kk hk hk hk hh -- hk hh hk hk hk hk hk hk hk hh hk hk -- kk hk hh hk hk hk hk hk hk kk -- hk kk kk kk kk hk kk kk hk kk hk hh hk kk hk hk hh hk hh hh hk hk kk hk hk hh hk hk kk kk kk kk kk kk hk kk hh kk kk kk hk kk kk hk kk hh kk hh hk hk kk kk hk hk
262465 <nnxnp> nn np np nn np nn nn np nn np nn nn np nn np nn nn nn np np nn np np nn np np nn np np np nn nn np nn np nn np np nn nn np nn nn np nn nn nn np np np np np nn nn np np NP np nn nn np np np nn np np nn nn nn np np -- nn nn nn nn nn nn np nn np np np -- -- np -- np nn np nn nn np np np np np np nn np np np np nn np nn np nn np NP NP nn np nn nn nn nn np nn nn nn nn np nn -- np nn nn np nn nn np np np nn np nn np np nn np nn np nn nn np nn np nn
337485 <efxeg> eg ee eg ef ef ee eg fg fg ee ee eg eg fg ef ee fg ef eg fg ef fg ef eg ef fg eg eg eg eg ef ef ef eg fg eg ee fg -- eg eg -- ef ee eg ef fg ef ef ee ef ef fg fg ee fg ee ef eg ef fg ef eg ee eg ef ee ee eg ef ee ef fg ef eg eg ee ee fg ee fg ef ee -- fg ef -- -- eg ee eg eg ef FG -- FG fg fg ef ee fg eg eg eg ee ee fg ef fg eg ee fg fg ee ee eg ef ef eg ef ef eg eg fg ee eg ee ee fg ef eg fg ef eg fg -- fg ee ee ef ee fg ef fg fg ee ef ee fg
79621 <nnxnp> nn np nn np nn nn nn np nn np np np np nn nn nn nn nn nn np nn nn nn np np nn np nn np nn np nn nn np nn nn np nn nn nn nn NP nn np nn np nn NP np np nn np np -- nn nn np np nn np nn np nn nn -- nn nn -- np nn nn np np np nn np nn np nn np np nn nn -- np nn nn np nn nn np np nn np -- nn np np np nn nn nn np nn np np np np np np np nn np np nn -- np NP nn NP nn np np nn nn nn np nn nn np np np np np nn nn nn nn np np nn np np nn np nn nn np np
109759 <lmxll> lm lm -- lm ll ll ll ll lm lm ll lm lm ll lm lm ll ll lm ll -- ll lm lm lm lm lm -- lm lm lm ll ll lm ll ll ll lm ll ll lm LL ll -- lm lm lm lm lm lm lm lm lm ll lm ll ll lm lm ll lm lm lm lm lm lm lm -- ll lm lm ll ll ll lm ll lm ll ll ll ll lm lm -- ll lm -- ll lm lm ll lm lm LL -- lm lm lm ll -- ll ll lm ll ll lm ll ll lm -- LL ll lm -- ll lm ll ll -- ll lm ll ll ll -- ll lm ll -- lm lm lm ll ll ll ll lm ll ll lm lm ll ll ll lm ll ll ll ll
112479 <nnxnp> np nn np np nn nn nn np nn np nn nn np nn nn np nn np nn nn nn np nn nn np nn np nn nn nn nn nn np np nn np nn np nn nn nn np np NP np np np np np nn np np nn np nn np nn np nn nn nn np np np np np nn np np nn np np nn nn np nn nn np nn np nn np nn -- nn nn nn np nn nn np nn np np -- np nn nn nn np np np np nn nn np np np nn nn nn np np nn NP nn nn nn np nn nn nn nn np -- np nn np nn nn np np nn np nn np np nn np np np nn np nn np nn nn nn nn
361127 <lmxll> lm lm ll lm ll ll lm ll ll lm ll ll lm ll lm ll ll lm lm lm ll lm ll ll lm lm lm lm lm ll ll lm ll ll lm lm lm ll -- ll ll ll LM lm ll lm ll lm ll lm lm lm ll ll lm ll ll lm lm ll lm -- LM ll LM lm lm ll ll ll -- LM ll lm lm ll ll LM ll ll lm ll lm lm lm ll ll ll lm lm -- lm ll -- lm lm ll ll lm lm lm lm lm lm lm lm lm ll ll lm lm ll ll ll -- lm lm ll ll ll ll ll lm lm -- -- lm ll lm lm ll ll ll lm ll lm ll lm lm lm ll lm ll lm lm ll ll lm ll
115437 <nnxnp> nn np nn nn np np np nn np nn np np nn np np np nn nn NP np np nn np np nn np nn np -- np np np nn nn np nn np nn np np np np nn np nn nn nn nn nn np nn nn np nn np nn np nn np np np nn nn nn np nn np nn nn np nn nn np np nn np np nn np nn NP nn np -- NP np np np np np nn np nn nn -- nn np NP np nn nn nn nn NP np nn nn nn np np np nn nn NP -- np np np nn np np np nn nn -- nn np nn NP np nn nn np nn np nn nn np nn nn nn np nn np nn np np np np
93023 <lmxll> ll lm ll ll ll ll lm lm ll lm ll ll ll ll lm LM lm lm ll ll lm ll lm LM ll lm lm lm ll LM lm ll lm lm lm LM ll lm lm lm ll lm lm ll ll ll ll ll ll ll ll ll ll ll lm ll lm ll lm ll lm ll lm ll lm lm lm lm lm ll lm lm lm lm ll ll ll ll lm lm ll ll lm -- -- lm ll ll lm lm ll lm lm ll ll lm lm lm ll lm ll ll lm ll lm ll lm lm lm ll lm ll ll ll ll lm ll ll ll ll lm lm ll ll ll lm lm ll ll lm lm ll lm ll lm ll lm ll ll lm ll lm lm lm ll ll ll lm lm
333081 <lmxll> ll ll ll lm lm ll ll lm lm ll ll ll ll lm lm ll lm lm ll lm lm lm lm ll lm lm ll ll -- ll lm lm lm ll lm ll ll -- ll ll ll lm lm -- ll lm LM lm lm ll lm lm lm lm ll lm ll lm ll lm lm lm ll ll ll lm ll ll ll lm ll lm lm lm ll ll ll ll lm ll lm lm ll -- lm lm lm lm ll ll ll ll lm -- -- lm lm lm lm ll lm ll ll ll ll ll lm lm lm ll ll -- lm ll -- ll lm lm -- lm lm ll ll lm -- ll ll ll -- lm ll lm lm ll lm lm lm ll ll lm ll lm LM lm lm -- lm ll lm
196804 <nnxnp> np nn nn np np nn nn np np np np NP nn nn np nn np nn -- nn nn nn -- nn np nn nn NP nn np np nn nn np np np np nn -- np nn nn nn np nn nn np np np nn nn nn nn nn nn nn np nn np np np nn np nn np nn nn np nn np np nn nn nn nn nn np np np nn np np nn -- np np -- np nn np np np np -- np nn np nn nn np nn nn np nn np np nn np np nn nn np nn -- np nn nn -- nn nn nn nn np np -- np np nn nn nn np np np np np np nn np np np nn nn NP np np nn np np np
358970 <lmxll> lm lm ll lm ll ll lm ll ll lm ll ll lm ll lm ll ll lm lm lm ll lm lm ll lm lm lm lm lm ll ll lm ll ll lm lm lm ll ll ll ll ll lm lm ll lm ll lm ll lm lm ll ll ll lm ll ll lm lm ll lm ll lm ll lm lm lm ll ll ll lm lm ll lm lm ll ll lm ll ll lm ll lm -- lm ll -- ll lm lm ll lm ll ll -- lm ll ll lm lm lm lm lm lm lm lm lm ll ll lm lm ll ll ll lm lm lm ll ll ll ll ll lm lm -- ll lm ll lm lm ll ll ll lm ll lm ll lm lm lm ll lm ll lm lm ll ll lm ll
154080 <lmxll> lm lm lm ll lm lm lm lm ll lm lm ll ll ll lm ll lm lm ll ll lm ll lm ll lm lm lm ll lm ll lm ll ll ll lm lm ll lm ll lm ll lm ll ll ll lm ll ll ll lm ll lm lm lm ll ll lm ll ll ll ll ll lm lm lm ll lm ll ll ll lm lm lm lm lm lm ll ll ll lm ll lm ll -- ll lm lm lm lm lm lm lm ll lm lm ll ll lm LM lm ll lm ll ll lm ll lm ll lm lm lm ll lm ll ll -- lm ll lm lm lm lm ll ll lm ll ll ll lm lm lm ll ll ll ll ll lm lm ll lm lm lm ll lm ll ll lm lm ll
228557 <lmxll> ll lm lm lm ll ll ll lm lm ll ll lm ll lm lm lm ll ll ll ll lm lm lm ll ll lm lm lm ll ll lm lm lm lm lm ll ll lm ll ll lm lm ll -- ll lm lm ll ll lm ll lm ll lm ll lm ll ll ll ll lm ll ll lm ll ll lm ll lm lm ll lm ll lm lm lm ll lm ll lm lm lm lm -- ll ll ll lm lm ll lm lm ll lm -- ll lm lm ll ll ll ll ll -- lm lm lm ll lm ll lm ll lm lm lm lm ll ll lm ll lm ll ll lm lm lm ll ll ll ll lm lm lm lm lm lm ll ll ll ll -- lm lm lm lm lm lm ll ll
83392 <nnxnp> nn np nn np nn np np nn nn nn np nn nn nn nn np np nn np nn nn np np np nn nn nn np np np np np np nn np np nn np np nn nn np nn np nn nn nn nn nn np nn np np np nn nn np nn np np np np np np nn np np np np np nn nn nn -- nn nn nn np nn np nn nn nn -- np np -- nn nn nn nn np np nn -- np np nn np np nn np nn np np np np np np nn nn nn np np np nn nn np np nn nn nn np nn -- nn nn nn nn nn np np nn nn np nn nn np nn np nn np nn nn np np np np nn
65929 <nnxnp> np np nn np np nn np nn np np np np np nn np nn np nn nn nn nn nn nn nn np nn np np nn nn nn nn np nn np nn np np np np np np np nn np np nn nn nn np np nn nn nn np nn nn nn np nn nn nn nn nn np np nn np np np nn nn np np np nn nn np nn np np nn nn -- np nn -- np nn nn nn nn np nn nn nn nn nn np np nn np nn nn np np nn nn np np np nn np nn np np nn np nn nn np np nn np nn np nn np nn nn np nn nn nn np nn np np np nn np np nn np nn np nn np nn
178689 <lmxll> ll ll ll ll ll ll ll ll ll lm lm lm ll ll ll lm ll ll ll lm lm ll lm lm lm lm ll ll lm lm lm ll lm lm ll ll lm ll ll lm lm -- lm ll lm ll ll ll ll lm ll -- lm lm lm lm ll ll lm ll ll lm ll ll -- lm ll ll ll ll lm lm lm lm ll ll lm ll ll lm lm ll lm ll ll lm ll ll ll lm ll ll lm ll -- lm ll ll lm -- ll lm lm lm ll -- ll lm ll lm ll ll lm ll ll ll lm ll ll -- ll lm lm lm ll ll ll lm ll ll lm ll ll ll lm ll lm ll ll ll lm ll lm lm lm lm lm lm lm
273385 <efxeg> fg eg eg ee ee eg fg fg eg ef -- ee ef eg eg ef ef eg -- ee fg fg eg fg fg eg ee fg eg ef fg fg eg ef ee ee fg fg fg ef fg eg ef eg ee ee fg ef ee ef ee eg ef ef ef eg fg fg eg fg ee ef fg fg eg ef ee -- ee eg ef ee eg fg fg ee ee ee fg ee eg ee ee ee ef ee eg fg fg ee fg fg fg ef -- ee ef ef ef ef ee ef ef fg ef fg eg fg ef fg ee eg ee eg eg fg fg ef fg fg eg ee ee ef ef ef ef ef ef fg ef eg ef ef ef ee ef ef ee ef eg ef eg ee fg ef ef ee ee
324097 <hkxhk> hk hh hk hh hk hk -- hh hk kk kk hk kk hk hk hh kk kk kk hh hk hk hk hk hk hk hk hh hk hh kk hk hk kk hk hk hk hk -- hk hh hk kk hk hk kk hh hk hh hk kk hk hk kk hk kk hk hh kk hh kk hk hk kk hk hh kk -- kk kk -- kk kk hk hk hh hk hh hh hh hk hk hk -- hk hk kk kk hk kk hh kk hk hk hk hk kk hk hh hh hh hk kk hk hk hh hk hh kk hk hk hk hk hk hk hh kk hh hk kk hh kk hk hh kk hh kk hh hk hk hk kk kk hh hh kk hk kk hk kk hk kk hk kk hk hh hk hh hk
187549 <nnxnp> np nn np np nn np np nn nn nn nn nn nn nn np nn np nn np nn nn np -- np nn np nn nn np nn np nn nn nn -- np np np -- nn nn nn nn np np np nn np nn nn np np np np np nn np np np np nn nn nn -- np nn nn -- nn np nn nn np nn nn nn np np np nn np nn nn -- nn nn -- -- np nn np np np np -- np nn nn nn nn np np np np np nn np np nn -- nn np np np nn nn np np np np np np np np np nn nn nn np np nn np nn np nn np nn nn nn nn np np np np nn np nn np np
377672 <nnxnp> np np np np nn nn nn np nn np nn nn np nn nn nn nn nn nn nn nn np np nn nn nn np np np np nn np nn np np np nn np np np nn nn nn nn np nn np nn nn nn nn np nn np np np np np np nn np np np nn nn -- nn NP nn nn nn nn np -- nn nn np nn nn np nn nn nn -- nn nn -- -- np nn np np np nn -- np np nn nn np nn nn np nn np nn nn nn nn np nn np np nn np nn nn nn nn nn nn nn nn np np np nn nn nn nn nn nn nn nn np nn nn np np np np np np nn np np nn np np
53254 <nnxnp> np np np np np nn nn nn np nn nn np NP np np np np np np np -- np nn -- np nn -- -- np nn np nn -- np nn nn nn nn -- -- np NP nn np np np nn nn nn np nn np nn -- np np nn nn -- nn np np NP nn -- nn NP nn NP nn np nn np nn nn np nn nn np np nn np nn -- np np nn np nn np nn nn nn np np np nn nn nn np nn nn nn np -- nn np np nn nn nn nn np np np np np np np nn -- np -- nn np nn np nn nn np np -- nn np nn nn np nn NP np nn nn nn nn nn np nn np np
93054 <lmxll> ll lm ll ll ll ll lm lm ll lm ll ll ll ll lm lm lm lm ll ll lm ll lm lm ll lm lm lm ll lm lm ll lm lm lm lm ll lm ll lm ll lm lm ll ll ll ll ll ll ll ll ll ll ll lm ll lm ll lm ll lm ll lm ll lm lm lm lm lm ll lm LM lm lm ll ll ll ll lm lm ll ll lm ll lm lm ll ll lm lm ll lm lm ll -- lm lm lm ll LM ll ll lm ll lm ll lm lm lm ll lm ll ll -- ll lm ll ll ll ll lm lm ll ll ll lm lm ll ll lm lm ll lm ll lm ll lm ll ll lm ll lm lm lm ll ll ll lm lm
220265 <nnxnp> np np nn np np nn nn nn np np nn nn nn np np np nn nn np nn NP nn nn NP nn np nn np np NP np np np nn np nn np nn -- NP nn np nn -- nn np np nn nn nn np nn -- -- nn np -- nn np np np np np nn np np nn np nn -- np nn np np np nn nn -- np np nn nn nn -- np nn NP -- nn np np nn nn nn np nn nn nn np np nn nn nn -- nn nn nn np nn NP np np -- np -- nn -- nn nn nn -- nn np np np -- np nn np nn np np np np np nn np np NP nn nn np nn np np np np nn np
273591 <nnxnp> nn np NP np np np nn np nn nn nn nn nn np np nn np np NP np np np nn nn nn nn nn nn nn np nn nn np np nn nn nn nn nn np nn np np np nn nn nn np nn nn nn np np np np nn nn np nn np np nn nn np np np nn nn np np nn np nn np np np np nn np np np np np -- nn nn nn np nn np nn nn nn nn np nn np np nn np np nn np np nn nn np np nn np np np nn nn nn nn np np nn np np np nn np np nn np nn -- np nn nn np np nn np np np np np np NP nn np np nn nn nn np
325408 <lmxll> lm lm ll lm lm lm ll lm lm ll ll lm ll ll ll lm ll ll ll lm -- ll lm ll ll lm lm lm lm lm ll lm ll ll LM ll lm ll ll lm lm ll ll lm lm ll lm lm lm lm ll lm lm ll lm ll ll lm ll lm ll ll lm ll lm lm ll ll ll ll lm ll ll ll lm lm ll lm lm lm ll lm ll -- ll ll ll ll lm ll lm ll lm ll -- lm ll ll lm lm lm ll ll -- lm lm lm lm ll lm lm lm lm lm ll lm ll lm ll ll -- ll lm lm ll lm ll lm ll ll lm ll ll lm lm ll lm ll ll ll lm ll lm ll lm lm ll lm ll
313159 <nnxnp> np np nn np nn nn nn np nn nn nn nn nn np nn np -- nn np nn nn np np nn np np np NP nn np nn nn -- nn nn np np -- -- nn NP np np np nn nn np np np nn nn nn NP np np nn nn np nn nn np np np nn np np np -- nn np nn np nn nn nn nn nn -- nn np nn np nn NP NP nn nn np nn nn np nn np np np np nn -- np NP nn nn nn nn nn NP nn np np nn nn nn nn np -- NP nn nn np np nn nn nn -- -- nn nn -- np np nn -- nn nn np -- nn np np np -- np nn nn nn np np np np
187518 <lmxll> ll ll ll ll lm lm lm lm ll ll lm ll ll lm ll ll lm lm ll lm ll lm ll ll ll ll ll ll ll ll ll lm lm ll lm lm lm ll lm lm ll lm lm ll ll ll ll ll ll ll ll ll ll lm ll lm lm ll ll lm ll ll ll ll ll ll ll ll lm ll ll lm lm lm ll lm ll lm lm lm lm ll ll -- lm ll ll lm ll ll lm ll ll ll -- ll ll ll lm ll lm lm ll lm lm ll lm lm ll ll lm lm ll ll lm ll lm lm ll lm ll lm lm lm -- lm ll lm lm ll ll ll lm lm lm lm ll -- lm ll ll lm lm lm ll lm lm lm lm
254941 <lmxll> ll lm ll ll ll lm ll lm lm ll ll lm lm ll lm lm -- ll ll lm ll lm ll ll lm ll ll ll ll lm lm lm ll lm lm ll lm lm ll lm ll ll lm LM ll ll ll lm lm lm ll lm ll lm lm lm ll ll ll ll lm lm lm ll ll ll lm lm lm ll lm ll ll ll ll LM ll lm lm ll lm lm ll -- -- ll lm ll lm lm lm ll lm lm -- ll lm lm ll ll ll lm lm ll ll ll ll lm ll ll ll lm lm -- ll ll ll lm ll ll lm ll ll -- -- lm ll lm lm ll lm ll lm ll lm lm ll lm ll ll lm ll lm lm ll ll ll ll lm
272955 <nnxnp> np nn nn nn nn nn np nn np np np np np nn nn np nn nn nn nn nn nn np np np np np np np nn np np nn nn np np np np np nn np np nn np np np np nn np np np nn nn nn nn np np nn np nn nn np np nn np nn np np nn nn np nn np nn nn nn nn np nn nn nn nn nn -- np np np np np nn np np np np -- np nn nn np nn nn np nn nn np np nn nn np nn nn nn np np np np nn nn np nn nn nn np nn nn np nn np np nn np -- nn nn np nn nn nn nn nn nn nn np nn nn np np np nn
314789 <hkxhk> hk kk hh hk hh hh hk hk hk hk hk hh hk hk hh kk hh hh hk hk hk kk kk hh kk kk kk kk hh hk hk hh hk hk hh kk hk hh hh hh kk hk hk hk hh hk kk hk kk hh hk hh hk hk kk hk hk -- hh hk kk hk hk hk hk kk kk hk hh kk hk hk hh hk hk hh hh kk hk hk hh kk hk -- hk hk hk hk hh hk hk hh hk kk hk kk hh hh kk hk hh hk hh hk hh kk hk kk kk hk hh hk hk kk hh hk hk hh hk hk hh hk hk hh HK hk hh hh hk kk hk hk hh hh kk hh hk kk kk kk hh hk hh hk hh hk hk kk hk
364400 <lmxll> ll ll lm ll lm lm ll lm lm ll lm lm ll lm ll lm lm -- ll ll lm ll ll lm ll ll ll ll ll lm lm ll -- lm ll ll ll lm -- lm lm lm ll -- lm ll lm ll lm ll ll lm lm lm ll lm lm ll ll lm ll lm ll lm ll ll ll -- lm lm -- ll lm ll ll lm lm ll lm lm ll lm ll -- -- lm lm lm ll ll lm ll lm -- -- ll lm lm ll ll ll ll ll -- ll ll ll lm lm -- -- lm lm lm -- ll ll lm lm lm lm lm ll ll -- lm ll LM ll ll lm LM lm ll lm ll -- ll ll ll LM ll lm ll ll lm lm ll lm
375425 <lmxll> ll lm lm lm ll lm ll ll ll lm ll ll ll ll lm ll lm lm lm ll lm lm lm ll lm ll lm ll ll lm ll ll LM lm ll lm lm lm -- lm ll lm ll ll ll lm ll ll ll lm ll ll lm -- lm lm lm ll ll ll lm lm lm ll ll lm lm ll lm lm -- ll lm ll lm ll ll lm lm ll lm LM lm -- lm ll lm ll lm ll ll ll ll lm lm ll lm ll ll lm ll lm lm lm ll ll LM ll ll lm ll lm LM lm lm ll ll lm ll lm ll lm ll lm lm lm ll ll ll ll lm ll ll ll ll lm lm ll lm lm lm lm ll LM ll ll lm ll lm
244760 <lmxll> ll lm lm ll ll ll ll lm ll ll lm lm ll lm lm ll ll ll lm lm lm lm ll lm ll lm ll ll ll ll ll lm ll lm ll LM ll ll lm ll lm ll ll lm lm ll lm lm ll lm ll lm lm lm lm lm lm lm lm lm lm lm lm ll ll ll lm ll ll ll lm lm lm lm ll ll ll lm lm ll lm lm lm -- ll ll LM ll ll ll lm ll ll ll -- lm lm ll ll ll lm lm lm -- ll ll lm lm lm lm lm lm ll ll lm lm lm ll ll ll ll ll ll lm ll lm ll lm ll ll lm lm ll ll ll lm lm ll lm lm lm lm ll ll ll ll lm ll ll
322497 <lmxll> ll lm ll ll ll ll lm ll lm lm lm ll lm ll ll lm ll ll ll lm lm lm LM ll lm lm lm lm ll ll lm ll lm lm ll lm ll ll ll ll lm lm ll ll ll lm lm ll lm ll lm ll ll ll lm lm lm lm -- LM lm ll ll lm ll lm lm lm ll lm ll ll ll lm lm ll ll lm lm ll ll lm lm -- ll lm LM ll ll lm ll ll ll lm LM lm ll ll lm -- ll lm ll lm ll lm lm lm lm lm ll lm lm -- ll ll lm ll ll ll ll lm lm ll -- lm ll ll ll lm lm ll ll ll LM ll lm lm lm lm lm ll ll lm ll ll ll lm ll
229710 <lmxll> ll lm lm lm ll ll ll lm lm ll ll lm ll lm lm lm ll ll ll ll lm lm lm ll ll lm lm lm ll ll lm lm lm lm lm ll ll lm ll ll lm lm ll lm ll lm lm ll ll lm ll lm ll LM ll lm ll ll ll ll lm ll ll lm ll ll lm ll lm lm ll lm ll lm lm lm ll lm ll lm lm lm lm ll ll ll ll LM lm ll lm lm ll lm lm ll lm lm -- ll ll ll ll lm lm lm lm ll lm ll lm ll lm lm LM lm -- ll lm ll lm ll ll lm lm lm ll ll ll ll lm lm lm lm lm lm ll ll ll ll lm lm lm lm lm lm lm ll ll
80335 <nnxnp> nn np nn np nn nn nn np nn np np np np nn nn nn nn nn nn np nn nn nn np np nn np nn np nn np nn nn np nn nn np nn -- nn nn NP nn np nn np nn np np np nn np NP nn -- nn np np nn np nn np nn nn np nn nn -- np nn -- np np np nn np nn np nn np np nn nn -- np nn -- np nn nn np np nn np -- nn np np NP nn nn nn np nn np np np np np np np nn np np nn np np NP nn nn nn np np nn -- nn np nn nn np np np np np nn nn nn nn np np nn np np nn np nn nn np np
45756 <lmxll> lm ll ll lm ll lm ll lm lm ll ll LM lm ll lm ll ll ll ll ll lm LM ll lm ll ll ll lm ll ll lm lm ll ll ll lm ll ll -- ll ll ll ll -- lm ll ll ll lm lm ll ll lm lm lm lm lm ll lm lm ll ll ll ll ll lm -- lm lm lm ll lm ll lm ll lm lm lm lm lm ll ll ll -- ll ll ll ll lm lm lm ll ll lm -- ll ll ll lm lm lm lm ll ll lm ll lm lm ll lm ll lm ll ll ll ll ll lm ll ll ll lm lm lm ll ll lm ll ll lm lm ll lm ll ll lm ll ll ll ll lm ll ll ll lm lm lm ll lm
171972 <lmxll> lm lm ll ll ll -- ll ll lm ll ll ll ll ll ll lm -- lm ll lm lm ll lm lm ll lm ll lm ll lm ll lm ll ll -- lm ll ll -- ll lm -- lm ll lm ll ll lm LM ll ll lm lm ll lm lm lm lm lm lm lm lm ll ll lm ll ll ll lm lm ll lm ll ll ll lm lm -- ll lm lm lm ll -- lm lm -- lm lm ll lm lm lm ll -- ll LM ll ll ll ll ll ll -- ll lm lm ll ll -- lm lm ll -- LM lm lm -- -- lm lm ll lm lm -- lm lm lm ll lm lm lm lm lm ll ll lm ll ll ll lm ll -- lm lm ll -- lm lm
175768 <lmxll> ll ll ll lm ll ll ll lm ll ll ll lm lm -- ll lm lm lm lm lm ll ll ll ll lm lm lm lm ll ll lm ll -- ll ll ll ll lm lm ll ll ll lm lm lm ll ll lm ll lm lm ll lm lm lm lm lm ll lm ll ll lm ll lm -- ll ll ll ll ll lm ll ll ll lm ll ll lm -- lm ll lm ll -- lm ll lm lm lm ll ll ll ll ll -- lm ll ll lm ll lm lm lm ll lm lm ll ll ll lm ll ll lm ll -- lm ll lm ll lm ll lm ll ll lm ll ll ll ll ll lm lm ll lm lm lm ll lm lm ll lm -- ll lm lm ll lm ll lm
137258 <lmxll> ll lm lm lm lm lm ll lm lm ll ll ll lm lm ll lm ll ll ll ll lm ll lm lm lm ll lm lm ll lm lm lm lm lm lm ll ll lm lm lm lm ll ll ll lm lm lm ll ll ll ll lm -- ll ll lm ll ll ll ll lm lm ll lm lm lm ll lm -- lm lm lm lm lm ll lm ll ll lm ll ll ll lm -- lm ll lm lm ll ll lm ll lm ll lm lm lm -- lm lm ll lm ll ll ll ll ll ll ll ll ll ll lm lm lm ll lm ll lm lm lm ll ll ll lm lm lm ll lm ll lm ll ll lm lm ll lm lm lm lm ll LM lm ll lm lm ll ll ll
265330 <lmxll> ll ll ll ll lm lm lm lm ll lm lm ll lm ll lm lm lm lm lm lm ll lm ll ll ll ll ll lm lm lm lm ll ll lm ll lm lm ll lm lm lm ll ll ll ll ll ll lm lm ll lm ll ll lm lm lm ll ll lm ll lm lm ll ll ll lm ll lm lm lm lm ll ll lm ll lm lm -- ll lm lm ll lm ll lm lm ll ll lm lm lm ll lm lm -- ll lm lm lm lm ll lm lm ll lm ll lm ll ll LM lm ll ll lm lm ll lm ll ll lm ll lm lm ll ll lm ll lm lm ll ll ll ll ll lm ll ll lm lm lm lm lm lm ll lm ll ll lm ll
290163 <lmxll> lm lm lm ll lm ll ll lm ll ll ll lm ll lm ll lm ll lm LM lm lm ll ll lm lm ll lm lm lm lm ll ll ll lm lm ll ll lm ll lm lm -- ll lm lm lm lm lm lm ll lm ll ll lm lm lm lm lm ll lm ll ll ll ll ll ll lm lm lm ll lm ll lm ll lm lm lm -- lm lm ll ll lm -- lm lm -- lm ll lm LM ll ll lm -- lm lm lm lm ll -- lm ll -- ll ll lm ll -- ll lm lm lm -- ll -- ll lm -- ll lm ll ll lm ll lm LM lm -- lm ll lm ll ll ll lm ll ll lm lm ll lm LM ll lm ll -- ll ll
371533 <lmxll> lm ll ll ll lm lm lm lm lm ll lm ll lm LM ll lm ll ll ll lm ll lm ll lm ll ll ll lm lm ll lm lm ll lm lm ll -- ll ll lm lm ll ll ll lm ll LM lm lm ll lm lm ll lm ll ll ll lm lm lm ll ll lm lm -- ll ll lm ll ll ll lm ll lm ll lm lm lm ll lm ll ll ll LM ll lm ll lm ll lm ll lm lm lm ll lm ll lm lm ll lm ll ll lm lm lm ll -- lm ll lm ll ll ll lm ll lm ll lm ll lm ll lm ll ll ll lm lm lm lm ll -- lm -- lm ll ll lm ll ll ll ll lm ll lm lm ll lm lm
183941 <lmxll> lm lm lm ll lm ll lm lm lm ll lm ll lm lm lm ll lm lm lm ll ll lm ll lm ll lm lm lm ll ll ll lm lm lm ll lm ll lm -- ll ll lm ll lm lm lm lm lm lm ll ll ll ll ll ll ll lm lm ll lm ll ll lm ll lm -- lm lm lm ll lm ll ll ll lm lm ll lm lm lm ll lm ll -- lm ll ll lm lm ll lm lm ll lm -- lm lm lm ll ll lm ll ll ll lm ll lm ll lm ll -- lm ll -- lm lm lm -- ll ll lm ll ll lm lm lm -- ll lm ll ll lm lm lm ll -- ll ll lm ll ll lm ll ll ll ll lm ll ll
266478 <nnxnp> -- np np np np np nn nn nn np nn nn np nn np nn np nn nn np nn np nn nn nn nn np nn nn np nn nn nn np nn np nn nn -- np nn np np NP np nn nn np np nn np nn np np np nn nn nn nn np np np nn np np np np nn np nn np np nn np nn np np -- nn np nn np np -- -- nn -- nn nn np nn nn nn -- -- -- np np nn np np nn np -- nn nn np np np -- np nn nn -- nn -- nn -- -- NP np np nn np -- NP np -- -- nn np nn np np NP np np np np np nn np nn np np nn -- np np
209780 <lmxll> ll lm lm ll lm ll lm lm ll ll ll ll lm ll lm ll lm ll ll lm lm lm lm ll ll lm ll lm ll lm ll lm lm ll lm ll lm lm ll ll lm lm ll lm lm ll lm lm ll lm ll lm lm lm ll ll ll ll lm ll lm lm lm ll lm lm lm lm ll ll lm lm lm -- lm lm lm lm lm ll lm ll lm -- lm ll ll ll lm lm ll lm ll ll -- lm lm lm lm ll lm ll lm ll ll ll ll lm ll ll lm ll ll ll lm ll lm lm ll lm ll lm lm ll LM ll lm lm ll lm lm ll ll lm lm ll ll ll lm lm ll lm ll lm ll lm lm lm ll
171271 <nnxnp> np np np np np np np np nn nn nn np nn np np nn nn np -- np np nn nn nn nn nn np np np nn nn np np nn nn np nn nn nn np np np nn NP nn nn np nn np np nn nn nn nn nn np np np nn nn np np np np nn nn np nn np np nn np np nn nn nn np np nn nn np nn nn -- nn nn NP np np nn nn np np nn -- nn nn nn nn nn np np np np nn np nn nn np np nn nn np nn np np np np nn nn nn np np nn -- np np np nn np nn nn np np np np np np np nn nn nn nn nn np nn nn nn nn
110283 <lmxll> ll lm lm ll lm ll lm ll lm ll ll lm lm lm ll lm ll ll lm lm lm ll ll lm ll ll lm ll -- lm lm lm ll lm ll lm -- lm -- lm lm lm ll ll ll lm lm ll lm ll lm ll ll lm ll ll ll ll ll lm lm ll lm lm lm lm LM ll lm ll ll LM lm ll lm ll ll lm lm ll ll lm lm -- lm lm ll ll lm lm lm lm ll lm -- ll lm lm lm ll ll ll lm -- lm lm lm ll lm lm lm lm lm ll lm ll ll ll ll lm ll lm lm lm -- lm lm ll ll lm ll lm lm lm lm ll ll LM ll ll lm ll lm ll lm lm ll lm ll
184540 <efxeg> ee eg ee ef eg ee ee fg eg eg eg fg fg fg ee fg -- ef ef fg eg ee ee ee fg fg fg fg ee eg ef eg eg eg eg ee ee ef ef eg eg eg fg -- ef ee eg ef eg fg ef ee ef ef ef fg ef ee ef ee eg fg eg ef eg eg eg eg eg ee fg eg ee eg ef eg ee ef ef fg ef fg eg -- fg ee -- ef ef fg ee ee ee ee -- ef eg eg eg eg ef ef ef -- ef fg ee ee eg ef eg ee ef -- fg fg -- ef ee ef ee ef ee ee ef eg eg eg ee ee fg ef ee ef fg ef eg fg fg eg ef ef ee ef fg ee fg ee ef
92612 <lmxll> ll lm lm ll ll ll lm lm ll lm ll -- ll ll lm lm lm lm ll ll lm ll lm -- ll -- lm lm ll lm LM ll LM lm lm lm ll lm -- lm ll lm lm lm ll ll ll ll ll ll ll ll ll ll lm ll lm ll lm ll lm -- lm ll LM lm lm lm lm ll LM lm lm lm ll ll ll ll lm lm ll ll lm -- lm lm lm ll lm lm ll lm lm lm ll lm ll lm ll lm ll ll lm ll lm ll lm lm lm -- lm ll ll ll ll lm ll ll ll ll lm lm -- ll -- lm lm ll ll lm ll ll lm ll lm ll lm ll ll lm ll lm lm lm ll ll ll lm lm
227000 <nnxnp> -- np np nn np nn np -- nn np nn np nn np np np np np nn nn nn np nn nn np nn nn -- np nn nn nn nn nn nn nn nn nn nn nn nn nn np nn nn nn nn np nn np np np nn -- -- nn np np np np nn np np nn np nn nn np nn nn nn np nn np np -- nn np np np nn np nn -- nn nn nn nn np np nn np nn np nn nn np np nn np nn np np np nn nn nn np nn np np nn np -- nn np np -- nn nn np np -- np nn nn nn np -- nn np np nn np nn -- nn nn np np nn nn np nn nn np np np nn
292218 <lmxll> lm ll lm ll lm lm lm lm ll ll lm lm lm lm lm ll lm ll ll ll lm ll lm ll ll lm ll -- lm lm lm ll lm lm lm ll lm lm -- ll lm LM ll -- lm ll ll ll lm lm ll ll lm lm lm lm ll ll ll ll lm lm ll lm lm lm lm ll ll lm lm ll ll ll lm ll ll lm lm ll ll ll ll -- ll ll -- lm ll ll ll lm lm lm -- ll LM lm -- ll ll ll ll -- lm ll lm ll lm ll LM ll lm ll ll -- ll lm lm lm lm ll LM ll lm -- ll lm lm lm ll ll lm ll ll lm ll ll lm ll -- ll ll lm lm lm lm lm lm
146509 <nnxnp> np nn np np nn nn nn np np np np np np nn np nn nn np np nn np np nn nn nn nn nn nn np nn nn nn np np np np np np np nn nn np np -- nn np nn nn np nn nn np nn np nn np np nn nn nn np np np np nn nn nn nn np nn nn nn nn np nn np np np np nn np np nn -- nn nn -- np np nn nn np nn nn -- nn nn np np np nn nn np nn np nn np np np np nn np nn nn np nn np np nn nn np nn nn np -- np nn np nn np nn nn nn nn np np nn np nn np np nn nn np nn nn nn nn nn
344435 <lmxll> lm ll ll lm lm lm lm lm lm lm ll ll lm ll lm ll ll lm lm lm lm ll ll ll ll lm lm lm lm lm lm lm ll ll lm lm ll ll ll ll ll ll ll lm lm lm ll lm ll ll lm -- lm ll ll lm LM ll ll ll lm ll ll lm ll lm ll lm lm ll lm lm ll ll lm ll ll ll ll lm ll lm lm -- lm ll LM LM lm ll lm lm lm ll lm lm lm ll ll lm lm lm lm ll lm ll lm ll lm ll lm lm ll lm ll lm lm lm ll lm lm lm lm ll LM lm lm lm ll ll lm ll lm ll ll ll lm ll lm lm lm ll lm lm -- lm lm ll lm
378800 <lmxll> lm lm lm ll lm ll lm lm lm lm lm lm ll lm lm lm lm ll ll lm lm ll ll lm ll lm ll ll lm ll ll lm ll ll lm lm LM lm ll lm lm lm ll ll lm ll lm lm LM lm ll ll ll ll lm lm ll lm lm ll lm lm lm ll ll ll ll lm lm ll lm lm ll ll ll lm ll lm ll lm lm lm ll lm ll ll lm ll lm ll ll ll ll lm lm lm ll lm ll lm ll ll ll lm lm lm ll ll lm lm lm lm lm lm lm ll ll lm ll ll ll ll ll lm lm lm ll lm lm ll ll lm ll lm lm lm ll lm ll ll ll ll lm ll ll ll lm LM lm
72611 <nnxnp> nn nn np np nn np nn np np nn np NP NP np np nn np np np np nn nn nn np nn nn nn nn nn nn np np nn nn np nn NP np NP nn np nn nn -- nn np np np nn np np nn nn np np np np nn np np np np np np nn nn nn nn nn nn nn np np np np nn np np np nn np np np -- nn np -- np nn nn np np nn np -- nn nn np np nn nn nn np -- np np nn nn nn np nn nn nn np np np nn -- NP nn np np nn nn -- np np nn -- nn np nn np nn np nn np nn nn np np nn nn np nn nn nn nn np
144758 <lmxll> ll lm ll ll lm ll lm lm ll ll ll lm lm lm ll lm lm ll ll ll lm lm lm lm ll ll lm ll lm lm ll -- ll ll -- lm ll ll ll lm lm ll ll lm ll ll ll lm lm ll lm ll lm ll lm lm ll ll ll ll ll ll ll lm ll ll lm lm lm lm ll lm lm ll lm ll ll lm ll ll ll lm ll -- lm lm lm ll lm ll ll ll lm ll LL ll ll ll lm lm lm ll ll ll lm lm lm lm ll ll ll lm ll -- lm -- lm lm ll lm lm ll ll ll ll ll lm lm ll lm ll ll lm lm ll lm ll ll ll lm ll LL lm lm lm lm ll lm ll
328607 <efxeg> ef fg eg fg fg ef ee fg ef ee ee ef eg eg eg fg ee ee ee fg eg ee ef eg eg ef ef fg ef fg eg ef eg ee ef eg ef eg ee ef fg eg ee -- ef eg fg ef fg ef eg fg ef ee ef ee eg fg ee fg ee eg ef ee -- ef ee -- eg ee fg ee ee eg ef ef eg fg fg fg eg ef eg -- eg eg -- eg ef eg ef ee ef eg -- ef ee eg fg -- fg eg ee ef ef fg ef fg ee ef fg ef ef ef eg ef ee fg eg ee FG ee ef fg ee fg ee eg ee eg ef ee eg fg ef ee ef ee eg ee ef ee ef ee eg fg eg -- eg
241689 <hkxhk> hk kk hh hk hk hk hk hk hk hh hk kk hk hk kk hk hk hk hk kk hk kk hk HK kk hk hk hk hh hk hk hk -- hk hk hk hk kk hk hk hk hk kk HK hh hk hh hk hk hk hh hk hh kk kk hk hh hk hh hk kk hk kk hk hk hk kk kk kk hh kk hk hk hk hh hk hh kk kk hk kk hk hk -- hk hk hk HK kk kk kk hk hk kk hk hh kk kk hk hk hk kk hk hk hh hk hk hk hh hh hk hk kk hh hk hh hk kk hk hh hk hh hh kk -- kk hh -- hk hh kk hk kk hh hk kk hk kk hh hk hk hh hk hk hh hh hk hk kk
120985 <lmxll> lm lm lm lm lm ll ll lm ll ll ll lm ll lm ll lm -- lm LM lm lm ll ll lm lm ll lm -- lm ll ll ll ll lm -- ll ll lm ll lm lm ll ll ll lm lm lm ll lm ll lm ll ll lm lm lm lm lm ll LM ll ll ll ll ll ll lm lm lm ll lm ll lm lm lm lm lm ll lm lm ll ll lm -- lm lm -- lm ll lm lm ll ll lm -- lm LM lm LM ll ll ll ll ll ll ll ll ll lm ll lm lm lm ll ll ll ll lm ll ll lm ll lm lm ll lm lm lm lm lm ll lm ll ll ll lm ll ll lm lm ll ll lm ll lm ll ll ll ll
112319 <lmxll> ll lm lm ll lm -- lm ll lm ll ll lm lm lm ll lm ll ll lm lm -- ll ll -- ll ll lm ll ll lm lm lm ll lm ll lm ll lm ll lm lm lm ll ll ll -- lm ll lm ll lm ll ll lm ll ll ll ll ll -- lm ll lm -- lm lm ll ll lm ll -- lm lm ll lm ll ll -- lm ll ll lm lm ll lm lm ll -- lm lm lm lm ll lm lm ll lm lm lm ll ll ll lm lm lm lm lm ll lm lm lm lm lm -- -- ll -- ll ll -- ll lm lm lm -- lm -- ll ll lm ll lm lm lm lm ll ll lm -- ll -- ll lm ll lm lm ll lm ll
145071 <lmxll> ll lm ll ll lm ll lm lm ll ll ll lm lm lm ll lm lm ll ll ll lm lm lm lm ll ll lm ll lm lm ll lm ll ll ll lm ll ll ll lm lm ll ll lm ll ll ll lm lm ll lm ll lm ll lm lm ll -- ll ll ll ll ll lm ll ll lm lm lm lm ll lm lm ll lm ll ll lm ll ll ll lm ll -- lm lm lm ll lm ll ll ll lm ll ll ll ll ll lm lm lm ll ll ll lm lm lm lm ll ll ll lm ll ll lm lm lm lm ll lm lm ll ll ll ll ll lm lm ll lm ll ll lm lm ll lm ll ll ll lm ll ll lm lm lm lm ll lm ll
354077 <nnxnp> np nn nn np np nn np nn nn nn np np nn np nn nn nn nn np nn nn np nn nn nn np np -- nn nn nn nn nn nn np np nn np np nn np np np np nn nn np nn nn np nn nn np nn np nn nn nn nn NP np nn np np np nn np nn np nn np np np np np np np np nn np np nn nn -- np nn -- np nn np nn nn nn np -- np nn nn np nn np np nn np nn np nn np nn nn np np np nn -- np nn -- nn nn np np np nn -- nn np nn nn np np nn nn np nn np np nn nn nn np nn np np nn nn nn np nn
276365 <abxcd> bc bc ad ad ad ad ac bc bd bc bd ad bd ac ad ac -- ad ac bd bc ac bd ad bc ad -- bc bc ac bc ad bc bd bc ad bd bd -- ad ad ad ac bc ad bc ac bc bd bd bd ad ac bd bc -- ac bd bd ac bd bd ad bc bc bd bc ac bc bc ac bd bd ac bd ad bc -- bd bd ac ac ad -- bd bd -- ad ad bd bc bd bd ad -- ac ac bd bc bc ad ac bc -- bc bc ad bc bd ad ad ac -- ad ad ac ac -- bd ac bc bc bc bc -- ad ac ad ac ad ac bd ad bd ad -- ad bd ac bc -- ad bd bd ac bc bd bd ad
107827 <nnxnp> np np nn np np np np nn np nn np np np nn np np np np nn nn nn nn np nn np np np np np nn np np np nn np nn np nn -- nn np nn nn nn np nn NP np nn nn np np nn np np nn np nn np np np nn np np np nn nn nn np np -- nn np np np np nn nn np np np nn np np nn nn nn nn np nn np nn np nn np np nn np nn nn np nn nn nn nn nn nn np nn nn nn nn nn np np nn -- np np np np np nn np -- nn np np np np nn np -- np np np nn nn nn nn nn nn np nn nn nn np np nn
349801 <nnxnp> nn np np nn np nn nn np nn np nn nn np nn nn nn np np np nn nn nn np np np nn np np np np np nn np nn nn np np nn np np nn np nn np np np nn np np nn nn nn nn np nn np np nn nn np np np nn nn nn nn NP np nn np nn -- nn nn nn nn np -- np nn nn np nn -- nn nn NP nn nn nn np nn np nn NP np np nn np nn np nn np np nn -- np np np np nn nn -- nn nn nn NP np np np nn np nn nn np nn np np nn nn nn np np nn np np np np np nn nn np np nn np nn nn nn nn
269079 <lmxll> lm ll ll ll ll ll lm lm ll lm lm ll lm ll ll lm lm ll lm ll lm -- ll lm lm ll ll lm ll lm lm lm ll lm ll ll lm lm -- lm lm ll lm ll ll ll lm lm ll lm ll ll lm lm lm ll lm lm ll lm ll lm lm lm ll lm ll lm ll ll lm ll ll lm lm ll ll -- lm ll ll ll ll -- LM ll ll lm lm ll lm lm lm lm -- ll lm lm lm lm ll lm lm lm lm lm ll lm lm lm ll ll ll -- ll lm -- -- lm lm ll ll ll lm -- lm lm lm lm lm lm ll lm lm lm ll lm lm ll lm ll lm ll ll lm lm lm ll ll
293242 <nnxnp> np np nn nn nn np nn np nn nn np nn np nn nn nn np np nn np np np nn np nn nn nn nn nn np np np nn np np nn np np nn nn np nn np -- nn np nn -- nn nn np np nn nn np np nn np nn np nn nn nn nn -- nn np -- nn np np np nn nn nn np nn nn np np np np nn -- np nn np nn nn nn nn nn np -- -- np np nn np nn np nn np np np np nn nn np np nn nn nn np nn nn nn nn nn nn nn nn nn np np np nn np np nn np np nn nn nn np nn np np nn nn nn np -- nn np nn nn nn
225257 <lmxll> lm ll ll lm lm lm ll lm ll ll lm lm lm lm lm lm lm ll ll lm lm lm lm lm lm ll lm lm ll lm lm ll ll lm ll ll ll ll ll lm ll ll ll ll ll lm ll ll ll lm lm ll lm ll lm lm lm lm ll lm lm lm ll lm lm ll lm ll ll lm lm ll ll ll ll lm ll lm ll ll lm ll lm -- lm lm -- lm ll lm lm ll ll ll -- lm ll lm lm lm lm ll ll LM ll ll lm lm ll lm ll ll ll ll lm -- ll ll ll ll lm lm lm lm -- ll lm ll lm ll lm ll ll lm lm lm lm ll lm ll LM ll lm ll lm lm ll lm ll
2329 <efxeg> ee eg ee eg ee ef ef fg ef ee ef -- ef fg eg fg fg eg eg eg fg eg ef ee fg ef ee ee fg ee fg ee ef eg eg ef ef eg -- eg fg -- ee eg ee eg ee eg ee ee ef eg ef ef eg fg ef ef eg eg ef ef ee ef -- fg eg ef ee fg fg fg ee eg ef ee ee ee ee eg eg eg ef -- eg eg -- -- fg eg ee fg fg ef -- fg eg ee fg ee eg ee eg ee fg fg eg ef fg eg ef ef fg fg fg eg ef ef ef ef ef eg fg eg FG ee fg fg ef ef ee eg fg ee eg eg ee fg eg ee fg ef eg fg fg fg ef ef ef
165096 <lmxll> ll ll ll ll lm lm lm lm ll ll lm ll ll lm ll ll lm lm ll lm ll lm ll ll ll ll ll ll ll ll -- lm lm ll lm lm lm ll lm lm ll lm lm ll ll ll ll ll ll ll ll ll ll lm ll lm lm ll ll lm ll ll ll ll ll ll ll ll lm ll ll lm lm lm ll lm ll LM lm lm lm ll ll -- lm ll LM lm ll ll lm ll ll ll LM ll ll ll lm ll lm lm ll lm lm ll lm lm ll ll lm lm ll ll lm ll lm lm ll lm ll lm lm lm lm lm ll lm lm ll ll -- lm lm lm lm ll lm lm ll ll lm lm lm ll lm lm lm lm
362281 <lmxll> lm lm ll lm lm ll lm ll ll lm ll ll lm lm lm ll ll lm lm ll ll ll ll ll lm ll lm lm ll ll ll ll -- ll lm lm ll lm lm ll ll ll lm LM ll lm ll lm ll lm lm lm ll ll lm lm ll lm lm ll lm ll lm ll lm -- lm ll ll ll lm ll ll lm lm ll lm -- ll ll ll ll lm -- lm ll -- ll lm lm lm lm lm -- -- lm ll ll lm ll lm ll lm lm lm lm -- ll ll lm lm ll lm ll ll lm -- ll -- lm lm ll -- lm -- ll lm lm -- ll ll ll ll lm ll ll ll lm lm lm LM lm ll lm lm ll ll -- ll
357477 <nnxnp> nn np nn np np np np np np nn nn nn nn nn np nn nn nn np nn np nn nn NP nn nn nn nn nn nn np nn np nn np np np np nn nn nn np np nn nn np np nn np np nn nn nn nn np nn NP nn nn nn nn np nn nn nn np nn nn nn nn np np nn np nn nn nn np nn np np np nn nn np nn nn np np nn np nn np np np nn nn nn np np nn np np np np np np nn nn np nn np np nn nn np nn np np np nn np nn np nn np nn np np np np nn np np np nn np np np np np nn np nn np nn np np nn
95437 <lmxll> ll lm ll ll ll ll lm lm ll lm ll ll ll ll lm lm lm -- ll ll lm ll lm lm ll lm lm -- ll lm lm ll lm lm lm lm ll lm lm -- ll lm lm ll ll ll ll ll ll ll ll ll ll ll lm ll lm ll lm ll lm ll lm ll lm lm lm lm lm ll lm ll lm lm ll ll lm ll lm lm ll ll lm -- -- lm -- ll lm lm ll lm lm ll -- ll lm lm ll lm ll ll lm -- lm ll lm lm lm ll lm lm ll ll ll -- ll -- ll ll ll lm ll ll -- lm lm ll ll lm lm ll lm ll lm ll lm ll ll lm ll ll lm lm lm ll ll lm lm
184277 <lmxll> lm ll lm lm ll lm ll ll ll lm ll lm ll ll ll lm ll ll lm lm lm ll lm ll ll ll ll ll lm lm ll lm ll ll lm ll lm lm ll lm lm ll lm lm ll lm ll ll ll ll lm lm lm ll ll lm lm ll lm lm lm lm ll lm ll lm ll lm ll lm ll lm ll ll ll ll lm ll ll ll ll lm ll -- lm lm lm ll ll lm lm ll ll ll -- ll lm lm lm lm ll lm lm lm ll lm ll ll ll lm lm ll lm ll ll ll ll ll lm ll lm ll lm ll -- lm ll ll ll lm ll ll lm ll lm ll lm lm lm lm lm lm lm lm lm ll ll ll lm
268402 <nnxnp> np nn nn nn nn nn np nn np np np np np nn nn np nn nn nn nn nn nn np np np np np np np nn np np nn nn np np np np np nn np np nn np nn np np nn np np nn nn nn nn nn np np nn np nn nn np np nn np nn np np nn nn nn nn np nn np nn nn np np nn nn nn nn -- np np -- np np nn np np np np -- np nn nn np nn nn np nn nn np np nn nn np nn nn nn np np np np nn nn np nn nn nn np nn nn np nn np np np np np nn nn np nn nn nn nn nn nn nn np nn nn np np np nn
224996 <nnxnp> nn np nn NP nn np np np np nn np nn np np nn nn nn nn np np np nn nn np nn np nn nn nn nn np nn nn np np np np nn -- np nn np nn np nn nn np nn np nn -- np nn nn np np nn nn np nn nn nn nn np nn np nn nn np nn -- nn np np nn nn np -- np nn np nn np -- np np -- np nn nn nn nn np nn -- np nn nn np nn np nn nn np np np np nn np nn nn np nn nn np nn nn nn np nn np nn nn np -- np np np np nn nn nn nn np np nn nn np nn np np np nn np np nn nn np np
325760 <lmxll> lm lm ll lm lm lm ll lm lm ll ll lm ll ll ll lm ll ll ll lm ll ll lm ll ll lm lm lm lm lm ll lm ll ll lm ll lm ll ll lm lm ll ll lm lm ll lm lm lm lm ll lm lm ll lm ll ll lm ll lm ll ll lm ll LM lm ll ll ll ll lm ll ll ll lm lm ll LM lm lm ll lm ll -- ll ll ll ll lm ll lm ll lm ll LM lm ll ll lm lm lm ll ll lm lm lm lm lm ll lm lm lm lm lm ll lm ll -- ll ll lm ll lm lm -- lm ll lm ll ll lm ll ll lm lm ll lm ll ll ll lm ll lm ll lm lm ll lm ll
267987 <nnxnp> np nn nn nn nn nn np nn np np np np np nn nn np nn nn nn nn nn nn np np -- np np np np nn np np np nn np np np np np nn NP np nn np nn np np nn np np nn nn nn nn nn np np nn np nn nn np np nn NP nn np -- nn nn nn nn np nn np nn -- np np nn nn nn nn -- np np np np np nn np np np np np np nn nn np nn nn np nn nn np np nn nn np nn nn nn np NP np np nn nn np nn nn nn np nn -- np nn np np np np np nn nn np nn nn nn nn nn nn nn np nn nn np np np nn
105463 <nnxnp> nn nn np np nn np np np nn nn np nn nn nn np np nn np np nn np nn np np np nn nn nn nn nn np nn nn nn nn np nn nn nn nn np np np np nn nn nn nn nn np np nn nn nn np nn nn np np np np np np np np np nn nn nn nn nn np np np np nn nn nn nn nn np np np -- np nn np np np np nn nn nn np -- np np nn np nn np nn np np np np nn nn nn nn np np np nn nn nn nn nn np np nn nn nn np nn np np nn nn nn np np np nn nn np nn np nn nn np np np np np np np np np
156915 <hkxhk> hh hh hk hk hk hk hk hk hk kk kk hk kk hk hk hh kk hh hk hh hh kk HK hk -- hk hk hh hk hk kk hh hk kk kk hh kk kk -- hk hh hk hk HK hk kk hk hk hh hk kk HK hk kk hh hh hh hh hk hk hh hh hk hk hk kk hk kk hh hh kk hh hk kk kk hk hh hk kk hk hh hk hk -- hk hk hk -- hk kk hk hh hh kk HK kk hk kk kk kk hk hk hk hh kk hh hk kk hk hk hk hk hk kk hh hh hh HK hk hk hk hk hh hk -- hh hh hh kk hh hk hk hh hh hk hk hh hk hk kk hk kk hk hk -- kk hk hk hk
116419 <nnxnp> nn np nn nn np nn nn nn nn nn np np nn np np np nn np np -- nn nn np NP np nn nn -- -- NP nn np nn nn np np nn np -- -- np np np np np nn np nn nn np NP nn nn nn np nn -- np np np nn np nn np np nn nn nn NP np np nn np -- nn np nn np nn nn np nn nn -- nn np -- np np np np nn nn nn -- NP nn nn -- np nn -- np nn nn nn nn np np NP -- np np np np -- np nn NP nn nn np np np -- np -- nn nn np nn np nn -- np nn np nn -- np nn nn nn nn np np nn nn np
265983 <nnxnp> nn nn np np np nn nn nn nn np nn np np nn nn nn np nn nn np nn nn nn nn nn nn np nn nn np nn nn nn np nn np nn nn nn np nn np np np np np nn np np nn np nn np np np nn nn nn nn nn np np nn np nn np np nn np nn np np nn nn nn np np np nn np nn np np -- np nn nn nn nn np nn nn nn np -- np np np nn np np np np np np nn np nn np nn np nn np nn nn nn nn np nn np nn np NP np np np np np np nn np nn np np np np np np np np nn np nn np nn np np np np
333082 <lmxll> lm lm lm ll ll lm lm ll ll lm lm lm lm ll ll lm ll ll lm ll ll ll ll lm ll ll lm lm -- lm ll ll ll lm ll lm lm -- lm lm lm ll ll -- lm ll LL ll ll lm ll ll ll ll lm ll lm ll lm ll ll ll lm lm lm ll lm lm lm ll lm ll ll ll lm lm lm lm ll lm ll ll lm -- ll ll ll ll lm lm lm lm ll -- -- ll ll ll ll lm ll lm lm lm lm lm ll ll ll lm lm ll ll lm lm lm LL ll -- ll ll lm lm ll -- lm lm lm -- ll lm ll ll lm ll ll ll lm lm ll lm ll LL ll ll -- ll lm ll
212899 <lmxll> ll lm lm ll lm ll lm lm ll ll ll ll lm ll lm ll lm ll ll lm lm lm lm -- ll lm ll LM ll lm ll lm lm ll lm ll lm lm -- ll lm lm ll -- lm ll lm lm ll lm ll lm lm lm ll ll ll ll lm ll lm lm lm ll lm lm lm lm ll ll lm LM lm ll lm lm lm lm lm ll lm ll lm -- lm ll -- ll lm lm ll -- ll ll -- lm lm lm lm ll lm ll lm -- ll ll ll lm ll ll -- ll ll ll lm ll lm lm ll lm ll lm lm ll -- ll lm lm -- lm lm ll ll lm lm ll ll ll lm lm ll lm ll lm ll lm lm lm ll
305558 <nnxnp> np np nn np np nn np nn -- np nn nn np np np np nn np nn np np np nn -- nn nn np np nn np np np np np np nn np np np nn nn np np nn nn np nn np np np nn np nn -- np nn np nn nn np np nn nn np np nn nn nn nn nn np np nn nn np np nn np nn np nn np nn -- nn nn nn np nn np nn nn np nn -- nn nn np np np nn nn nn nn np nn nn nn nn nn nn np nn nn nn nn nn nn np nn nn nn np np nn nn np np np np nn np np np nn nn np np nn nn nn np np nn np nn np np np
229267 <lmxll> lm ll ll ll lm lm lm ll ll lm lm ll lm ll ll ll lm lm lm lm ll ll ll lm lm ll ll ll lm lm ll ll ll ll ll lm lm ll lm lm ll ll lm ll lm ll ll lm lm ll lm ll lm ll lm ll lm lm lm lm ll lm lm ll LM lm ll lm ll ll lm ll lm ll ll ll lm ll lm ll ll ll ll -- lm lm lm ll -- -- ll ll lm ll ll lm ll ll lm lm -- lm -- ll ll ll ll lm ll lm ll lm ll ll ll ll lm lm ll lm ll lm lm ll ll ll lm lm lm lm ll ll ll ll ll ll lm lm lm lm ll ll ll ll ll ll ll lm lm
141348 <lmxll> lm ll ll lm lm ll ll ll ll lm lm LM ll ll lm ll lm lm lm lm ll lm ll ll ll lm ll ll lm lm ll ll ll ll ll lm ll ll -- lm ll lm lm lm ll ll ll lm lm lm ll lm ll lm lm ll lm lm lm ll ll ll lm ll ll ll lm ll lm ll ll lm ll ll lm ll ll lm ll ll lm lm ll -- ll lm -- ll lm lm ll ll ll lm ll ll ll lm ll ll lm ll lm lm ll lm lm lm ll lm lm lm ll ll ll lm ll ll ll ll -- lm lm lm -- ll ll lm ll lm ll ll lm lm ll lm ll ll ll -- lm lm ll lm ll ll ll lm ll
381784 <nnxnp> nn np nn nn np nn np np np nn np np nn nn np nn np np np nn nn nn np np nn np np np np nn np np np np nn nn nn np nn nn nn np np np np nn np np nn nn nn np np -- np nn NP np np nn np nn np nn np nn nn -- np nn nn nn nn nn nn np np nn nn nn np nn np -- nn nn np np np nn nn np np nn np nn nn nn np np np nn nn nn np nn nn nn nn np nn np np np np nn nn np nn nn nn np nn np nn nn NP np nn nn nn nn nn nn nn nn nn np np nn np np nn np nn np -- np np
283532 <nnxnp> np np nn np nn nn nn np nn nn nn nn nn np nn np nn nn -- nn nn np np nn np np np np nn np nn nn nn nn nn np np nn nn nn np np np np nn -- np np np nn -- nn np np np nn nn np nn nn np np np nn np np np NP nn np nn np nn -- nn nn nn np nn np nn np nn -- np nn -- np nn nn np nn np np np -- nn nn np np nn nn nn nn nn np nn np np nn nn nn nn np nn np nn nn np np nn nn nn nn nn -- nn nn np np nn np nn nn np nn nn np np np nn np nn nn nn np np np np
256599 <nnxnp> np np np np nn NP nn nn nn np nn nn nn nn nn np nn np nn nn np nn np NP np -- nn nn np nn nn np nn np nn nn np nn np nn NP -- nn np nn np np np nn np nn nn nn np np np NP np nn nn np np nn nn nn np np nn nn np np np np np np np nn nn nn np nn np np np nn nn np NP nn nn nn np nn np np nn np nn nn nn nn nn nn np np np nn nn np np nn nn np NP nn np nn nn np np nn np np nn nn nn nn np nn nn nn nn np nn np np np nn np nn np np nn nn np np np nn nn
313958 <nnxnp> np np nn np nn nn nn np nn nn nn nn nn np nn np nn nn np nn nn np np nn np np np np nn np nn nn nn nn nn np np nn -- nn np np np NP nn nn np np np nn nn nn np -- np nn -- np nn nn np np NP nn np np np nn nn np nn np nn nn nn nn nn np nn np nn np nn -- np nn -- np nn nn np nn np np -- np nn nn np np nn nn nn nn nn np nn np np nn nn nn nn NP nn np nn nn np np nn nn nn nn np nn nn nn np np nn np nn nn np nn nn np np np nn np nn nn nn np np np np
322414 <lmxll> lm lm LM lm ll -- ll lm ll lm ll lm ll lm lm lm LM lm ll ll ll ll ll lm lm lm ll lm lm lm ll lm ll lm lm lm lm lm -- ll lm ll lm ll ll ll lm ll ll lm ll lm ll lm lm lm lm lm lm lm -- ll lm ll lm ll -- ll lm lm ll LM lm LM ll lm LM -- lm ll ll ll lm -- ll lm LM ll ll ll ll lm ll ll ll ll lm ll ll lm ll lm ll lm ll lm -- ll lm ll lm ll -- -- -- lm ll ll ll ll ll ll lm ll -- lm lm ll lm lm lm ll lm lm ll LM lm lm lm lm ll -- ll ll ll lm lm lm ll
108863 <lmxll> ll lm lm ll lm ll lm ll lm ll ll lm lm lm ll lm ll ll lm lm lm ll ll lm ll ll lm ll ll lm LM lm ll lm ll lm ll lm -- lm lm lm ll ll ll lm lm ll lm ll lm ll ll lm ll ll ll ll ll lm lm ll lm lm lm lm ll ll lm ll ll lm lm ll lm ll ll lm lm ll ll lm lm -- lm lm ll ll lm lm lm lm ll lm -- ll lm lm lm ll ll ll lm lm lm lm lm ll lm lm lm lm lm ll lm ll ll ll ll lm ll lm lm lm ll lm lm ll ll lm ll lm lm lm lm ll ll lm ll ll lm ll lm ll lm lm ll lm ll
93942 <lmxll> ll lm ll ll ll ll lm lm ll lm ll ll ll ll lm LM lm lm ll ll -- ll lm lm ll lm lm lm ll lm lm ll -- lm lm lm ll lm -- lm ll lm lm -- ll ll ll ll ll -- ll ll ll -- lm ll lm ll lm ll lm ll lm ll lm LM lm LM lm ll lm ll lm lm ll ll lm -- lm lm ll ll lm -- lm lm ll ll lm lm ll lm lm LM -- ll lm lm ll lm ll ll lm -- LM ll lm lm lm -- lm lm ll ll ll lm ll lm ll ll lm lm ll ll -- LM lm ll ll lm lm ll lm ll lm ll lm ll ll lm ll lm lm lm lm ll ll lm lm
308610 <lmxll> lm lm ll lm lm ll lm lm lm ll ll ll ll ll lm lm lm ll ll ll lm LM lm lm lm ll lm ll ll lm lm lm lm lm lm ll ll lm lm lm ll ll lm ll lm ll ll ll ll ll lm ll lm lm lm ll lm lm lm lm ll ll lm ll lm lm lm lm ll lm ll lm lm ll lm -- lm ll ll lm lm lm lm -- lm ll ll lm lm lm lm ll lm ll -- lm lm lm ll ll lm lm ll ll ll ll lm lm lm ll ll ll lm -- ll lm ll ll -- ll ll lm ll ll -- lm lm lm -- lm ll ll ll lm lm ll ll ll ll lm ll ll lm lm ll lm LM lm ll
289007 <lmxll> lm ll lm ll lm lm lm lm ll ll -- lm lm lm lm ll lm ll ll ll lm ll lm LL ll lm ll ll lm lm lm ll -- lm lm ll -- lm ll ll lm lm ll lm lm ll ll ll -- -- ll ll -- lm lm lm ll ll ll LL lm lm ll lm lm lm lm ll ll lm -- ll LL ll lm ll ll lm lm ll ll ll ll -- ll ll lm -- ll ll ll -- -- lm -- ll lm lm ll ll ll ll ll ll lm ll lm ll lm ll lm ll lm ll ll ll ll -- lm lm lm LL -- ll -- lm ll lm lm lm ll ll lm ll ll lm ll ll lm ll ll ll ll lm lm lm lm lm lm
173958 <nnxnp> nn nn nn nn nn nn nn nn np np np nn np nn nn nn np nn nn nn nn np np np np np nn nn nn np np nn -- np np nn np np -- nn nn np np np np np nn np nn nn NP np np np np nn nn nn np np nn nn nn nn np np nn -- nn -- np nn nn np np np nn nn NP np nn np np -- np np np NP nn np np nn nn NP -- np NP np -- np nn nn nn nn np nn np np nn nn np np nn -- -- nn nn nn NP np NP nn nn np nn nn nn NP np nn np NP nn nn nn nn nn nn nn np np np np np nn np np np np
225707 <lmxll> lm ll ll lm lm lm ll lm ll ll lm lm lm lm -- lm lm ll ll lm lm lm lm lm lm ll lm lm ll lm lm ll ll lm ll ll ll ll ll lm ll ll ll ll ll lm ll ll ll lm lm ll lm ll lm lm lm lm ll lm lm lm ll lm lm ll lm ll ll lm lm ll ll ll ll lm ll lm ll ll lm ll lm -- -- lm ll lm ll lm lm ll ll ll -- lm ll lm lm lm lm ll ll lm ll ll lm lm ll lm ll ll ll ll lm lm ll ll ll ll lm lm lm lm -- ll lm ll lm ll lm ll ll lm lm lm lm ll lm ll lm ll lm ll lm lm ll lm ll
188117 <lmxll> ll ll ll lm ll ll ll lm ll ll ll lm lm lm ll lm lm lm lm lm ll ll ll ll lm lm lm LM ll ll lm ll ll ll ll ll ll lm lm ll ll ll lm ll lm ll ll lm -- lm lm ll lm lm lm lm lm ll lm ll ll lm ll lm ll ll ll ll ll ll lm ll ll ll lm ll ll lm lm lm lm lm ll -- lm ll -- lm lm lm ll ll ll ll -- lm ll ll ll ll lm lm lm -- lm lm ll ll ll lm ll ll lm ll lm lm ll -- ll lm ll lm ll ll -- ll ll ll ll ll lm lm ll lm lm lm ll lm lm ll lm lm ll lm lm ll lm ll lm
120487 <lmxll> lm lm lm lm lm ll ll lm ll ll ll lm ll lm ll lm ll lm lm lm lm ll ll lm lm ll lm ll -- ll ll ll ll lm lm ll ll lm -- LM lm ll ll lm lm lm lm ll LM ll lm ll ll lm lm lm lm lm ll lm ll ll ll ll ll ll lm lm lm ll lm ll lm lm lm lm lm ll lm lm ll ll lm LM lm lm ll lm ll lm lm ll ll lm lm lm lm lm lm ll ll ll ll ll ll ll ll ll LM ll lm lm lm ll ll ll -- lm ll ll lm ll lm lm -- lm lm lm lm lm ll lm ll ll ll lm ll ll lm lm ll ll lm ll lm ll ll ll ll
118898 <hkxhk> hk hk hk hh kk hk kk kk hh hk kk hh hh hh kk hh kk kk hk hh kk hk kk hh kk hk kk -- kk hh hk hk hh hk hk hk hh HK -- hk hk hk hh -- hh kk hh hk hh hk hk kk hk hk hh hh kk hk hk hk hh hh hk kk hk hh hk hh hk hh hk hk kk hk kk hk hk -- hk kk hh hk hk -- hh kk -- hk hk hk kk hk hk -- -- hk hh hk kk hk hk kk hk hk hk hh hk hk hk kk hk hk hk -- hh HK hk hh hk hk hk hk hk hk -- hh hh hk -- hk hk hh hh hh hh hh kk hk hh kk kk hk hk hk hk hh kk kk hh
94957 <lmxll> ll lm ll ll ll ll lm lm LM lm ll ll ll ll lm lm lm lm ll ll lm ll lm -- ll lm lm lm ll lm lm ll lm lm lm lm ll lm LM lm ll lm lm ll ll ll -- ll ll ll ll -- ll -- lm ll -- ll lm ll lm ll lm ll lm lm lm lm lm ll LM ll lm lm ll ll lm ll lm lm ll ll lm -- lm lm ll ll lm lm ll lm lm ll -- ll lm -- ll lm ll ll lm ll lm ll lm lm lm ll lm lm -- ll -- LM ll -- ll ll lm lm ll ll -- lm lm ll ll lm lm ll lm ll lm ll lm ll ll lm ll lm lm lm lm ll ll lm lm
200337 <lmxll> lm ll ll lm ll ll -- ll ll lm lm ll ll lm ll lm ll lm ll ll lm lm lm ll lm ll lm lm lm lm lm lm -- lm ll ll lm ll ll ll ll ll ll ll ll ll ll lm lm ll lm ll ll ll lm lm lm lm ll lm lm lm lm lm lm lm lm lm ll -- lm lm lm lm lm ll ll lm lm lm ll ll lm -- ll ll ll lm ll lm lm lm ll ll lm lm lm lm ll lm lm ll lm lm ll lm lm lm lm ll ll lm ll ll lm ll lm ll lm ll ll ll ll lm ll ll ll ll lm ll lm lm ll ll lm ll ll ll lm lm lm ll ll ll ll ll ll lm lm
68192 <hkxhk> kk hk hh kk hh HK hh kk kk hh hh hk kk hh kk hh hh hk hk hh hk HK hh hk hk hh hh HK kk hh kk kk hh hk hh kk hh hh kk -- hh hk hk -- hk hk hk hh hk kk hk hh kk -- kk kk kk hk hk kk hh hh hk hh -- hk hh kk hk hk hk hk hk kk hk hk kk hk kk -- hk hk HK -- hh hk -- hk hk hk hk hh hk hk -- hk hh hh hk hk hk hk hk hk kk hh hk hk hh kk hk kk hh -- -- hk hk HK hk -- -- kk -- kk -- hh hk hh hh HK kk hh kk hk hk kk hk hh hk hk HK hh hk hk -- kk hk hh hk
109824 <lmxll> ll lm lm ll lm ll lm ll lm ll ll lm lm lm ll lm ll ll lm lm lm ll ll lm ll ll lm ll ll lm lm lm ll lm ll lm ll lm -- lm lm lm ll -- ll lm lm ll lm ll lm ll ll lm ll ll ll ll ll lm lm ll lm lm lm lm ll -- lm ll ll lm lm ll lm ll ll lm lm ll ll lm lm -- lm lm ll ll lm lm lm lm ll lm -- ll lm lm lm ll ll ll lm lm lm lm lm ll lm lm lm lm lm ll lm ll ll ll ll lm ll lm lm lm -- lm lm ll ll lm ll lm lm lm lm ll ll lm ll ll lm ll lm ll lm lm ll lm ll
275676 <nnxnp> nn nn nn np np nn nn nn nn np nn np np nn nn np np nn nn np nn nn -- nn nn nn np nn nn np nn nn nn np np np nn nn -- np nn np np np np np nn np np np np nn np np np nn nn nn nn nn np np nn nn nn np np nn np nn np np nn nn nn np np -- nn np nn np np np np np nn nn nn np nn nn nn np np np np np np np np np np -- np nn nn nn np nn np nn np -- nn nn nn -- nn nn nn np np np np np np NP np nn np nn np NP np np np np np np nn np nn np nn np np np np
210948 <lmxll> lm ll ll lm ll lm ll ll lm lm -- lm ll lm ll lm ll lm lm ll ll -- ll lm lm ll lm ll lm ll lm ll ll lm ll lm ll ll lm lm ll ll lm ll ll lm ll ll lm ll lm ll ll ll lm lm lm lm ll lm ll ll ll lm ll ll ll ll lm lm ll ll ll lm ll ll ll ll ll lm ll lm ll ll ll lm lm lm ll ll lm ll lm lm lm ll ll ll ll lm ll lm ll lm lm lm lm ll lm lm ll lm lm lm ll lm ll ll lm ll lm ll ll lm ll lm ll ll lm ll ll lm lm ll ll lm lm lm ll ll lm ll lm ll lm ll ll ll lm
276157 <efxeg> ef ef eg eg eg eg ee ef fg ef fg eg fg ee eg ee ef eg ee fg ef ee fg eg ef eg ee ef ef ee ef eg ef fg ef eg fg fg fg eg eg eg ee ef eg ef ee ef fg fg fg eg ee fg ef ee ee fg fg ee fg fg eg ef ef fg ef ee ef ef -- fg fg ee fg eg ef ee fg fg ee ee eg -- fg fg ef eg eg fg ef fg fg eg -- ee ee fg ef ef eg ee ef -- ef ef eg ef fg eg eg ee eg eg eg ee ee fg fg ee ef ef ef ef eg eg ee eg ee eg ee fg eg fg eg ef eg fg ee ef ef eg fg fg ee ef fg -- eg
101877 <lmxll> ll ll lm -- lm lm ll lm ll lm ll lm ll ll lm ll lm lm lm ll ll lm lm ll lm lm lm ll ll lm lm lm lm lm lm lm lm ll ll ll lm -- ll LM ll ll lm lm ll lm ll ll ll ll ll lm ll ll lm lm ll lm lm ll lm ll lm lm lm lm lm ll ll lm ll ll lm -- lm ll lm lm ll -- ll lm lm ll lm lm lm ll lm ll -- ll ll lm ll ll lm ll ll lm lm ll ll lm lm ll lm lm ll lm lm ll lm ll lm ll lm lm lm lm ll LM ll ll ll ll ll ll ll lm lm ll lm ll ll ll lm lm -- ll lm lm lm lm lm
125556 <nnxnp> np nn np nn np nn nn np np np nn np nn np nn nn nn nn np np nn nn nn nn nn nn np np nn np nn nn nn np nn nn np nn np np np np np nn np np np np nn nn nn np nn -- np nn np np nn np nn nn nn nn np np nn nn np nn np np np np np np nn np nn nn nn np np -- nn nn np np np nn np np nn nn -- nn nn np np nn np np np nn nn np nn np nn np nn nn nn nn nn np nn nn np np np nn np nn nn np np np nn nn nn np np nn np np nn np nn np nn np np np nn nn nn nn np
234358 <lmxll> ll lm lm lm ll ll ll lm lm ll ll lm ll lm lm lm ll ll ll ll lm lm lm ll ll lm lm lm ll ll lm lm lm lm lm ll ll lm ll ll lm lm ll lm ll lm lm ll -- lm ll lm ll LM ll lm ll ll ll ll lm ll ll lm ll ll lm ll lm lm ll lm ll lm lm lm ll lm ll lm lm lm lm ll ll ll ll lm lm ll lm lm ll lm lm ll lm lm ll ll ll ll ll lm lm lm lm ll lm ll lm ll lm lm lm lm ll ll lm ll lm ll ll lm LM lm ll ll ll ll lm lm lm lm lm lm ll ll ll ll lm lm lm lm lm lm lm ll ll
292452 <lmxll> lm ll lm ll lm lm lm lm ll ll lm lm lm lm lm ll lm ll ll ll ll ll lm ll ll lm ll ll lm lm lm ll lm lm lm ll lm LM ll ll lm lm ll lm lm ll ll ll lm lm ll ll lm lm lm lm ll ll ll ll lm lm ll lm lm lm lm ll ll lm lm ll ll ll lm ll ll lm lm ll ll ll ll -- ll ll -- lm ll ll ll lm lm lm -- ll lm lm ll ll ll ll ll ll lm ll lm ll -- ll lm ll lm ll ll ll ll lm LM lm lm ll lm ll -- lm ll lm lm lm ll ll lm ll ll lm ll ll lm ll ll ll ll lm lm lm lm lm lm
229069 <lmxll> lm ll ll ll lm LM lm ll ll lm lm ll lm ll -- ll lm lm lm lm ll ll ll lm lm ll ll ll lm lm ll ll ll ll ll lm lm ll -- lm ll ll lm -- lm ll ll lm lm ll lm ll lm ll lm ll lm lm lm lm ll lm lm ll LM lm ll lm ll ll lm ll lm ll ll ll lm ll lm ll ll ll ll -- -- lm -- ll ll lm ll ll lm -- -- lm ll ll lm lm lm lm lm ll ll ll ll lm ll lm ll lm ll -- ll ll LM lm ll lm -- lm lm ll -- ll lm -- lm lm ll ll ll ll ll ll lm lm lm lm ll ll ll ll ll ll ll lm lm
164847 <lmxll> lm lm lm lm ll ll ll ll lm lm ll lm ll ll lm lm ll ll lm ll lm ll lm lm lm lm lm lm lm lm lm ll ll lm ll ll ll lm -- LL lm ll ll lm lm lm lm lm lm lm lm lm lm -- lm ll ll lm lm ll lm lm lm lm lm lm lm lm ll lm lm ll ll ll lm ll lm ll ll ll ll lm lm -- ll lm lm ll lm lm ll lm lm lm ll lm lm lm ll lm ll ll lm ll ll lm ll ll lm lm LL ll lm lm ll lm ll ll lm ll lm ll ll ll ll ll lm ll ll lm lm lm ll ll ll ll lm ll ll lm lm ll ll ll lm ll ll ll ll
279822 <nnxnp> nn np np np np nn nn np np nn np np np np np np np np np np nn np nn np np nn nn np np np np nn nn np nn nn nn nn nn nn np np nn np np np nn nn np nn nn np nn np np np nn nn np nn np np np nn np nn np np nn nn np np np np np np np nn nn np np np nn -- nn np nn np nn np np np nn nn -- np nn nn nn nn nn np nn np nn nn np np nn nn np nn np np np np np NP np np np np np nn -- nn np nn nn np np nn np nn nn nn nn nn np np nn nn nn nn nn np nn np np
356898 <nnxnp> np nn np np nn nn nn nn nn np np nn np np nn np nn np nn np nn nn np nn np np np np np np nn np nn np nn nn nn np np nn np np nn np np -- nn np np nn np np np np nn np nn np np np np nn np np np nn np np np np nn nn nn np np np np nn np nn nn nn nn -- nn np np np nn nn nn np nn nn -- np nn np nn nn np nn nn nn nn nn nn np NP nn np nn nn np np nn np nn nn nn np nn nn nn np np nn nn nn nn nn np nn nn nn np nn nn np nn np np nn np nn nn nn nn np
357115 <lmxll> lm lm ll lm ll ll lm ll ll lm ll ll lm ll lm ll -- lm lm lm ll lm lm ll lm lm lm lm lm ll ll lm ll ll lm lm lm ll -- ll ll ll lm -- ll lm ll lm ll lm lm ll ll ll lm ll ll lm lm ll lm ll lm ll lm lm lm ll ll ll lm lm ll lm lm ll ll lm ll ll lm ll lm -- lm ll -- ll lm lm ll lm ll ll -- lm ll ll lm lm lm lm lm -- lm lm lm ll ll lm lm ll ll -- lm lm lm ll ll ll ll ll lm lm -- ll lm ll lm lm ll ll ll lm ll lm ll lm lm lm ll lm ll lm lm ll ll lm ll
203346 <lmxll> lm ll ll lm ll ll ll ll ll lm lm ll ll lm ll lm ll lm ll ll lm lm lm ll lm ll lm lm lm lm lm lm ll lm ll ll lm ll -- ll ll ll ll ll ll ll -- lm lm ll lm ll ll ll lm lm lm -- -- LM lm lm lm lm lm lm lm LM ll lm LM lm lm LM lm ll ll lm lm lm ll ll lm ll ll ll ll lm ll lm lm lm ll ll lm lm lm -- ll lm lm ll lm lm ll lm lm lm lm ll ll lm ll -- lm ll lm ll lm ll ll ll -- lm ll ll ll ll lm ll lm lm ll ll lm ll ll ll lm lm lm ll ll ll ll ll ll lm lm
161325 <lmxll> ll ll ll ll lm lm lm lm ll ll lm -- ll lm ll ll -- lm ll lm ll lm ll ll ll ll ll -- ll ll ll lm lm ll lm lm lm ll lm lm ll lm lm ll ll ll ll ll ll ll -- -- ll lm ll LM lm ll ll lm ll ll ll ll ll ll ll ll lm ll ll lm lm lm ll lm ll lm lm lm lm ll ll -- lm ll ll lm ll ll lm ll ll ll -- ll ll ll lm ll lm lm ll -- lm ll lm lm ll ll lm lm ll -- lm ll -- lm ll lm ll lm lm lm lm lm ll lm lm ll ll ll lm lm lm lm ll lm lm ll ll lm lm -- ll lm lm lm lm
331809 <lmxll> lm lm ll ll ll ll ll lm lm ll ll ll ll ll ll lm ll lm ll lm lm ll lm ll ll lm ll lm ll lm ll lm ll ll ll ll ll ll lm ll lm ll lm LL lm ll ll lm lm lm ll ll lm ll ll lm lm lm lm lm lm ll ll ll lm ll ll -- lm lm lm lm ll ll ll lm lm -- ll lm lm lm lm -- lm lm lm ll lm ll lm -- lm ll ll lm lm ll ll ll ll ll ll lm ll lm lm ll ll ll lm lm ll lm lm lm -- ll lm lm lm ll lm lm -- lm lm lm ll lm lm ll lm lm ll ll ll ll ll lm lm lm -- ll lm ll ll lm lm
62375 <lmxll> ll ll lm lm ll lm lm lm lm ll LM lm lm lm ll ll ll lm lm ll ll ll lm ll lm lm LM lm ll lm ll lm lm lm ll ll LM ll ll ll lm lm lm lm ll ll ll lm lm lm lm -- lm ll ll lm ll ll ll ll lm lm ll ll ll ll ll ll ll ll ll lm ll ll lm lm lm lm lm ll lm lm ll -- lm ll -- lm ll ll lm ll ll ll -- ll ll ll ll LM ll lm lm LM lm lm lm ll ll lm lm lm lm ll -- ll lm LM lm ll lm lm ll lm -- ll lm ll -- lm ll ll ll lm lm ll ll lm lm ll ll ll ll lm ll ll ll ll lm
158490 <lmxll> ll ll lm lm lm lm lm -- ll lm lm lm lm lm lm ll lm ll lm -- ll lm ll ll lm ll lm ll lm ll lm ll lm lm lm ll lm lm ll lm ll lm ll lm ll lm lm ll ll lm lm ll ll lm ll ll ll ll ll ll ll ll lm lm ll lm lm lm ll ll lm ll lm lm lm ll ll lm lm ll ll ll lm lm ll ll ll ll ll lm ll ll ll lm ll lm ll lm lm lm -- lm lm ll lm ll ll lm lm lm ll ll lm ll ll ll ll lm ll ll ll lm ll ll lm ll ll ll lm ll ll ll ll ll lm lm ll lm lm lm ll lm ll ll ll lm ll ll ll
341162 <nnxnp> np nn np nn nn nn np -- nn -- nn np np np np nn np np np np np nn np nn nn np nn np np nn nn nn nn np np np nn np nn np nn nn np -- np nn np np np nn np nn np np np nn nn nn np nn np nn np nn nn nn nn np np nn nn nn nn -- np nn np nn nn np np nn nn -- np np -- -- np nn np np np nn -- nn np np NP nn np np np np nn nn np nn nn nn np nn nn np -- nn nn nn nn nn nn np np np -- nn nn nn nn nn np np nn nn np nn np nn nn np nn np nn nn np np np nn np
181485 <lmxll> ll ll ll ll ll ll ll ll ll lm lm lm ll ll ll lm ll ll ll lm lm ll lm lm lm lm ll ll lm lm lm ll lm lm ll ll lm ll ll lm lm ll lm ll lm ll ll ll ll lm ll lm lm lm lm lm ll ll lm ll ll lm ll ll ll lm ll -- ll ll lm lm lm lm ll ll lm ll ll lm lm ll lm -- ll lm ll ll ll lm ll ll lm ll lm lm ll ll lm lm ll lm lm lm ll -- ll lm ll lm ll ll lm ll ll ll lm ll ll lm ll lm lm lm ll ll ll lm ll ll lm ll ll ll lm ll lm ll ll ll lm ll lm lm lm lm lm lm lm
313264 <nnxnp> np np nn np nn -- nn np nn nn nn nn nn np nn np nn nn np nn nn np np nn np np np np nn np nn nn nn nn nn np np nn nn nn np np np -- nn nn np np -- nn nn nn np np np nn nn np nn nn np np np nn np np np nn nn np nn nn nn -- nn nn nn np nn np nn np nn -- np nn -- np nn nn np nn np np -- np nn nn np np nn nn nn -- nn np nn np np nn nn nn nn -- nn np nn nn np np nn nn nn nn -- np nn nn np np nn np nn nn NP nn nn -- np np nn np nn nn nn np np np np
214642 <lmxll> lm ll ll lm ll -- ll ll lm lm lm lm ll lm ll lm ll lm lm ll ll ll ll lm lm ll lm ll lm ll lm ll ll lm ll lm ll ll -- lm ll ll lm ll ll lm ll ll lm ll lm ll ll -- lm lm lm lm ll lm ll -- ll -- ll ll ll ll lm lm ll ll ll lm ll ll ll -- ll lm ll lm ll -- ll lm lm lm ll ll lm ll lm lm -- ll ll ll ll lm ll lm ll lm lm lm lm ll lm lm ll lm lm -- ll lm ll ll lm ll -- ll ll lm ll lm ll ll lm ll ll lm lm ll ll lm lm lm ll ll lm ll lm ll lm ll ll ll lm
152160 <hkxhk> hk hk hk kk hh hk hh hh kk hk hh kk kk hk hh kk hh hh hk kk hh hk hh kk hh hk hh hk hk kk hk hk kk hk hk hk kk hk -- hk hk hk kk hk kk hh kk hk kk hk hk hh hk -- kk kk hh hk hk hk kk kk hk hh hk kk hk -- hk kk -- hk hh hk hh hk hk hk hk hh kk hk hk kk kk hh hh hk hk hk hh hk hk hk hk hk kk -- hh hk kk hh hk hk hk kk hk hk hk hh hk hk hk -- kk hh hk kk hk hk hk hk hk hk -- kk kk hk hh hk hk kk kk kk kk kk hh hk kk hh hh hk hk hk hk kk hh -- kk
117992 <nnxnp> np nn -- np nn nn nn np nn np nn nn np nn nn nn np np nn nn nn np nn nn np nn np nn nn nn nn nn np np nn np nn np nn nn nn nn np np np np np np np nn np np nn np nn np nn np nn nn nn np np np -- np nn np np nn np np np nn np nn nn np nn np nn np nn -- nn nn nn -- nn nn np nn np np nn -- nn nn nn np np np np nn nn np np np nn nn nn np np nn np -- nn nn np nn nn nn nn np np np nn np nn nn np nn nn np nn np np nn np np np nn np nn np nn nn nn nn
376937 <lmxll> lm ll ll ll lm lm lm lm lm ll lm ll lm lm ll lm ll ll ll lm ll lm ll lm ll ll ll lm lm ll lm lm ll lm lm ll lm ll ll lm lm ll ll ll lm ll lm lm lm ll lm lm ll lm ll ll ll lm lm lm ll ll lm lm ll ll ll lm ll ll ll lm ll lm ll -- lm lm ll lm ll ll ll -- ll lm ll lm ll lm ll lm lm lm ll lm ll lm lm ll lm ll ll lm lm lm ll lm lm ll lm ll ll ll lm ll lm ll lm ll lm ll lm ll -- ll lm lm lm lm ll ll lm lm lm ll ll lm ll ll ll ll lm ll lm lm ll lm lm
97278 <lmxll> lm ll lm lm lm lm ll ll lm ll lm lm lm lm ll ll ll ll lm lm ll lm ll ll lm ll ll ll lm ll ll lm ll ll ll ll lm ll ll ll lm -- ll ll lm lm lm lm lm lm lm lm lm lm ll lm ll lm ll lm ll lm ll lm ll ll ll ll ll lm ll lm ll ll lm lm ll lm ll ll lm lm ll -- ll ll -- lm ll ll lm ll ll lm -- lm ll ll lm ll lm lm ll -- ll lm ll ll ll LM ll ll lm lm lm ll lm -- lm lm ll ll lm lm -- ll ll lm lm ll ll lm ll lm ll lm ll lm lm ll lm ll ll ll ll lm LM ll ll
134046 <lmxll> lm ll ll ll ll ll lm ll ll lm lm lm ll ll lm ll lm lm lm lm ll lm ll ll ll lm ll ll lm ll ll ll ll ll ll lm lm ll ll ll ll lm lm lm ll ll ll lm lm lm lm ll ll lm lm ll lm lm lm lm ll ll lm ll ll ll lm ll lm ll ll ll ll ll lm ll lm lm ll lm lm lm ll ll ll lm ll ll lm lm ll lm ll lm ll ll ll ll ll ll lm ll lm lm lm lm lm lm lm lm lm lm ll ll ll lm ll lm ll ll ll lm lm lm ll ll ll lm ll lm ll lm lm ll ll lm ll ll ll ll lm lm ll lm ll ll lm lm lm
364219 <lmxll> lm lm ll lm ll ll lm ll ll lm ll ll lm ll lm ll ll lm lm lm ll lm lm ll lm lm lm lm lm ll ll lm ll ll lm lm lm ll lm ll ll ll lm lm ll lm ll lm ll lm lm ll ll ll lm ll ll lm lm ll lm ll lm ll lm lm lm ll ll ll lm lm -- lm lm ll ll lm -- ll lm ll lm -- lm ll ll ll lm lm ll lm ll ll lm lm ll ll lm lm lm lm lm lm lm lm lm ll ll lm lm ll ll ll lm -- lm ll ll ll ll ll lm lm -- -- lm ll lm lm ll ll ll lm ll lm ll lm lm lm -- lm ll lm lm ll ll lm ll
87452 <nnxnp> np np np np nn np np np nn np nn nn np np nn nn nn nn nn nn nn nn nn nn nn nn np nn nn nn nn np np np nn nn nn nn -- nn np -- np np np np nn np nn nn np np nn np nn nn np np np np nn np np nn nn np nn np np nn nn nn nn nn np np nn np np np nn nn nn -- nn nn np np np np nn nn nn nn -- nn nn np np np np nn nn nn np np np nn np np nn nn nn np nn nn nn -- np nn nn nn np np -- NP nn np -- nn np nn nn nn nn nn np np np np np nn nn np np nn nn np nn
46040 <nnxnp> nn nn nn np nn np np np np np nn nn nn nn np nn nn np nn nn np nn np nn nn np np np nn np nn np np nn nn np nn np np np np nn np np np nn np np np nn np -- np np np nn np nn np nn np nn nn np np np nn np nn np np np np np np nn np np nn nn np nn np -- nn nn nn np np nn np np nn nn nn nn np nn np nn nn np nn nn np nn nn nn np np np nn nn nn np nn np nn np np -- np nn np -- np nn np nn nn nn np np nn nn np nn np nn nn np np np np nn nn np nn nn
151716 <lmxll> lm lm lm ll lm lm lm lm ll lm lm ll ll -- lm ll lm lm ll ll lm ll lm ll lm lm lm -- lm ll lm ll ll ll lm lm -- ll LM lm ll ll ll -- ll lm ll ll ll lm ll LM lm LM ll ll -- ll LM ll ll ll lm lm LM ll lm -- -- ll lm lm lm lm lm lm ll LM ll lm ll lm ll -- ll lm -- lm lm lm lm lm ll lm -- ll ll lm lm lm ll lm ll -- lm ll lm ll LM lm lm ll lm ll ll ll lm ll lm lm lm lm ll ll -- ll ll ll lm LM lm ll ll ll ll ll lm LM ll LM lm lm ll lm ll ll lm lm ll
81952 <nnxnp> -- np np np nn nn nn np nn nn nn nn np nn nn nn nn nn nn nn nn NP -- np np np nn np np np nn nn nn nn nn np nn np nn nn np np np np nn np nn np nn np nn np np np np nn np np np np nn np NP np np NP np np -- -- -- np np np np nn nn nn nn np np nn nn -- np np NP np np nn np -- nn nn -- nn np np nn nn np np np nn nn np nn nn np np np nn np -- np np NP -- np nn nn nn nn nn -- nn nn -- nn np np np np np nn nn np np np np nn np np np nn np np nn nn
131662 <lmxll> ll lm lm lm lm lm ll lm lm ll ll ll lm lm ll lm ll ll ll ll lm ll lm lm lm ll lm lm ll lm lm lm LM lm lm ll ll lm LM lm lm ll ll ll lm lm lm ll ll ll ll lm lm ll ll lm ll ll ll ll lm lm ll lm lm lm ll lm ll lm lm lm lm lm ll lm ll -- lm ll ll ll lm -- lm ll -- lm ll ll lm ll LM ll -- lm lm lm lm lm ll lm ll ll ll ll ll ll ll ll ll ll lm -- lm ll -- ll lm lm lm ll ll ll -- lm lm ll lm ll lm ll ll -- LM ll LM lm lm lm ll ll lm ll lm lm ll ll ll
240973 <lmxll> lm ll ll ll lm ll lm ll lm lm ll ll lm ll ll lm lm lm ll ll ll ll lm lm lm lm ll lm lm lm ll ll lm ll lm ll lm lm ll lm ll lm lm ll lm lm ll ll ll lm ll lm ll LM ll ll lm lm ll ll ll ll ll ll lm ll lm ll ll lm ll ll ll ll ll lm lm ll ll ll ll ll ll -- lm lm ll lm lm lm lm lm lm ll ll lm lm lm ll lm ll ll ll ll ll ll lm ll lm ll ll ll lm lm ll ll ll lm LM lm ll lm LM ll lm ll lm ll lm lm ll lm lm ll lm ll ll lm ll ll ll lm lm ll lm lm lm lm lm
94878 <lmxll> ll lm -- ll ll ll lm lm ll lm ll ll ll ll lm lm lm lm ll ll lm ll lm lm ll lm lm lm ll lm lm ll lm lm lm lm ll lm -- lm ll lm lm -- ll ll ll LM ll ll ll ll -- ll lm ll lm ll lm ll lm ll lm ll lm lm lm LM lm ll lm ll lm lm ll ll lm ll lm lm ll ll lm -- lm lm -- ll lm lm ll lm lm ll -- ll lm lm ll lm ll ll lm ll lm ll lm lm lm ll lm lm ll ll -- LM ll lm ll ll lm lm ll ll ll lm lm ll ll lm lm ll lm ll lm ll lm ll ll lm ll lm lm lm lm ll ll lm lm
24035 <nnxnp> -- np np NP nn nn nn nn np nn nn nn nn np NP np nn nn np np nn np nn nn NP np np nn np np np np NP nn nn np NP np nn nn np np np -- np nn nn NP np nn nn np np np np nn np np nn nn np NP np np -- np np np NP nn nn nn np np np np np np NP nn np -- NP -- np nn np NP NP NP nn nn NP NP nn nn nn nn -- np nn np NP NP np np nn nn nn np nn np nn NP -- nn nn np nn NP np nn -- nn NP np np NP nn NP nn nn nn np -- nn nn nn np np np nn -- nn np nn nn nn nn
286175 <lmxll> lm ll ll ll lm ll lm ll ll lm ll lm lm lm lm lm -- lm ll lm ll ll lm lm ll ll lm ll ll ll ll ll lm lm lm ll ll LM lm lm lm lm ll lm lm lm ll ll ll ll ll ll lm lm lm ll lm lm lm lm lm ll ll lm ll lm ll lm ll lm ll ll lm ll lm ll lm -- ll lm ll lm lm -- ll ll -- ll ll ll ll ll lm ll -- lm lm lm lm lm lm lm ll -- ll lm ll ll ll ll ll ll lm -- ll lm lm -- lm lm ll lm ll ll -- ll ll ll -- ll lm ll lm lm lm ll lm lm lm ll lm lm ll ll ll lm lm ll ll
237401 <lmxll> ll lm ll ll ll lm ll lm lm ll ll lm lm ll lm lm ll ll ll lm ll lm ll ll lm ll ll ll ll lm lm lm ll lm lm ll lm lm ll lm ll ll lm lm ll ll ll lm lm lm ll lm ll lm lm lm ll ll ll ll lm lm lm ll ll ll lm lm lm ll lm ll ll ll ll lm ll lm lm ll lm lm ll lm ll ll lm ll lm lm lm ll lm lm ll ll lm lm ll ll ll lm lm ll ll ll ll lm ll ll ll lm lm ll ll ll ll lm ll ll lm ll ll lm ll lm ll lm lm ll lm -- lm ll lm lm ll lm ll ll lm ll lm lm ll ll ll ll lm
354443 <lmxll> lm ll ll lm ll lm lm lm ll ll lm ll lm ll ll lm ll lm lm lm ll lm ll ll ll ll ll ll ll ll lm ll ll lm ll ll ll ll ll lm lm ll ll ll ll lm ll lm ll ll lm lm ll lm ll lm ll lm lm ll ll lm lm ll ll ll ll lm lm ll ll lm lm ll ll -- lm ll lm ll lm ll ll lm ll ll -- ll lm lm ll lm lm ll ll ll lm lm ll ll ll ll lm lm ll lm ll ll lm lm lm ll lm lm -- ll lm lm lm ll lm ll ll lm -- ll ll lm lm ll ll ll ll lm ll lm ll ll lm ll ll -- lm ll lm ll lm lm lm
90288 <lmxll> lm lm lm lm ll lm lm lm ll ll ll -- lm ll ll lm lm ll ll ll ll lm ll lm LM LM lm -- ll ll ll lm -- lm ll ll ll ll ll lm ll ll ll ll lm lm lm lm ll ll ll ll lm ll lm lm ll ll lm ll lm lm lm lm ll lm ll lm ll lm -- lm lm lm ll lm lm lm lm lm ll lm ll -- ll ll ll ll ll ll lm lm lm ll LM ll ll ll lm ll lm lm lm lm ll lm ll ll lm lm ll lm lm lm ll ll ll ll ll lm lm lm lm lm -- ll ll ll lm ll lm -- lm ll ll lm ll lm ll lm ll lm ll -- ll lm lm lm ll
78347 <lmxll> lm lm lm ll lm ll lm ll ll lm ll -- lm ll lm lm lm lm ll lm lm lm ll ll ll ll ll lm lm lm lm ll ll ll ll ll lm lm ll ll lm ll lm LM ll ll ll lm lm lm ll ll ll ll ll ll -- ll ll lm ll lm ll ll lm ll ll ll ll ll lm lm lm lm ll lm lm ll lm lm ll lm ll -- ll ll -- ll ll ll lm lm ll lm -- lm ll lm lm ll lm ll lm lm lm ll lm lm lm ll LM ll ll lm -- ll -- lm lm ll lm ll ll lm lm ll ll lm -- ll lm ll lm ll ll lm ll lm ll ll LM ll ll lm ll ll lm ll lm
238023 <nnxnp> np nn nn nn nn np nn np nn np nn np np nn nn np np nn nn nn nn nn np nn np np nn nn nn np np np nn np np nn np np np nn nn np np NP nn nn np np np np nn np nn np np np np np np nn nn np nn np np nn nn np nn np nn nn nn nn np np np nn nn np nn np np -- nn np np -- nn np nn nn np np -- np nn nn nn nn nn nn nn nn nn nn np np np np nn np nn -- np np NP nn nn np nn nn np nn -- nn np nn np np nn np nn nn np nn nn nn np nn np np nn nn nn np nn nn np
141711 <abxcd> ad bd bc bc bc bc bd bd bd ad bc ac bd bd ac ad ac ad ac ac ad ac ac bc bc ad bd bd bd bd bd ad bc bc bd ac ad bd ad bc bd ad bd -- bc bd bc ac ac ac ad bc bd ac ad bd ad bc ac ac ad ad bd ad -- bd ac bc -- bc ac bd ac bc ad ad bd -- bd ac bd ad bd -- -- ad -- -- bc ac bc bc bd ac -- bc bd bc bd ac ad bc ad -- ac bd ad ac ad ad -- bc bd bd bd ad -- -- bc bd -- ad ad ad -- ac bd ad bc ad bd ac ad bc -- ac bd bc bc bd bc ad ac bc bc bc bc ad ac
143696 <lmxll> ll lm ll ll lm ll lm lm ll ll ll lm lm lm ll lm lm ll ll ll lm lm lm lm ll ll lm ll -- lm ll lm ll ll ll lm ll ll -- lm lm ll ll lm ll ll ll lm lm ll lm ll lm ll lm lm ll ll ll ll ll ll ll lm ll ll lm lm lm lm ll lm lm ll lm ll ll lm ll ll ll lm ll -- lm lm -- ll lm ll ll ll lm ll -- ll ll ll lm lm lm ll ll ll lm lm lm lm ll ll ll lm ll ll lm -- lm lm ll lm lm ll ll ll -- ll lm lm ll lm ll ll lm lm ll lm ll ll ll lm ll ll lm lm lm lm ll lm ll
331810 <lmxll> ll ll lm lm lm lm lm ll ll lm lm LM lm lm lm ll lm ll lm ll -- lm ll lm lm ll lm -- lm ll lm ll lm lm lm lm lm lm ll lm ll lm ll LM ll lm LM ll ll ll lm lm ll lm lm ll ll ll ll -- ll lm lm lm ll lm lm -- ll ll ll ll lm lm lm ll ll -- lm ll ll ll ll -- ll ll ll lm ll lm ll ll ll lm lm ll ll lm lm lm lm lm lm ll lm ll ll lm lm LM ll ll lm -- ll -- -- LM ll ll ll lm ll ll -- ll ll ll lm ll ll lm ll -- lm lm lm lm lm ll ll ll -- lm ll lm lm ll ll
70623 <lmxll> -- ll ll lm ll lm ll lm LM ll ll lm lm ll lm ll ll ll ll ll LM lm ll LM ll ll ll lm ll ll lm lm ll ll ll lm ll ll lm ll ll LM ll ll lm ll ll ll lm lm ll ll lm lm lm lm lm ll lm lm ll ll ll ll ll lm ll LM lm lm ll lm ll lm ll lm lm lm lm lm ll ll ll -- ll ll ll ll lm lm lm ll ll lm lm ll ll ll lm lm lm lm ll ll lm ll lm lm ll lm LM lm ll ll ll ll ll lm ll ll ll lm lm lm ll ll lm ll LM lm lm ll lm ll ll lm ll ll ll ll lm ll ll ll lm lm lm ll lm
129812 <lmxll> ll lm lm lm lm ll lm lm ll ll ll lm ll lm ll lm ll ll lm lm lm ll ll ll lm ll lm lm lm lm ll lm ll ll lm ll lm lm ll lm lm ll ll lm lm lm lm lm lm ll lm lm ll lm lm lm ll lm ll lm lm lm ll lm ll ll lm lm lm ll lm ll lm ll lm lm ll LM lm lm ll ll lm -- lm lm ll lm ll lm lm ll ll lm ll lm lm lm lm ll ll lm ll ll ll ll ll ll lm ll ll lm lm ll ll ll ll lm ll ll lm ll lm LM ll lm lm lm LM lm ll ll ll ll ll lm ll ll lm lm lm lm lm ll lm ll lm lm ll
245087 <lmxll> lm ll ll lm lm lm lm ll lm lm ll ll lm ll -- lm lm lm ll ll ll ll lm ll lm ll lm lm -- ll lm ll lm ll lm ll lm -- -- lm LM lm lm ll ll lm ll ll lm ll -- ll ll ll ll ll -- ll ll ll -- ll ll LM lm lm ll -- lm lm ll ll ll ll -- lm lm ll ll lm ll ll ll -- lm lm -- lm lm lm ll lm lm -- -- ll ll -- lm lm ll ll ll ll lm lm ll ll ll ll ll ll lm -- ll ll ll -- lm lm lm lm lm ll -- -- lm ll lm lm ll ll lm lm lm ll ll lm ll ll ll ll lm lm lm lm ll lm lm
306722 <nnxnp> nn nn nn nn np nn np np np nn np NP np np np np np nn nn nn nn nn np np nn nn np np nn nn np np np np np np nn nn NP np np np np np np nn -- nn nn nn np np np nn nn nn np np nn nn nn nn nn nn -- nn nn nn nn nn nn nn np np np -- np np np np nn nn nn -- nn nn nn nn np np np np np nn -- np nn nn nn nn np np nn np np np np np nn np np nn nn nn nn np nn np nn np np nn np np -- np np nn np np np np np np np np np nn np np np np nn np nn nn nn np nn
218168 <lmxll> ll lm lm ll lm ll lm lm ll lm ll ll lm ll lm ll lm ll ll lm lm lm lm ll ll ll ll lm ll lm ll lm LM ll lm ll lm lm -- ll lm lm ll lm lm ll lm lm ll lm ll lm lm lm ll lm ll ll lm lm lm lm lm ll lm lm lm lm ll ll lm lm lm -- lm lm lm lm lm ll lm ll lm -- lm ll -- ll lm lm ll lm ll lm lm lm lm lm lm lm lm ll lm ll ll ll ll lm ll ll lm lm ll ll -- ll LM lm ll lm -- ll ll lm LM ll lm lm ll lm lm ll ll lm lm ll ll ll lm ll ll lm ll lm ll lm ll -- ll
188118 <lmxll> ll ll ll lm ll ll ll lm ll ll ll lm lm lm ll lm lm lm lm lm -- ll ll ll lm lm LM lm ll ll lm ll ll ll ll ll ll lm -- ll ll ll lm ll lm ll ll lm ll lm lm ll lm lm lm lm lm ll lm ll ll lm ll lm ll ll ll ll ll ll lm ll ll ll lm ll ll lm lm lm lm lm ll -- lm ll -- LM lm lm ll ll ll ll -- LM ll ll ll ll lm lm lm -- lm lm ll ll ll lm -- ll lm ll lm lm -- -- ll lm ll lm ll ll -- ll ll ll ll ll lm lm ll lm lm LM ll LM lm ll lm lm ll lm lm ll lm ll lm
325695 <lmxll> lm lm ll lm lm lm ll lm lm ll ll lm ll ll ll lm ll -- ll lm ll ll lm ll ll lm lm lm lm lm ll lm ll ll lm ll lm ll ll lm lm ll ll lm lm ll lm lm lm lm ll lm lm ll lm ll ll lm ll lm ll ll lm ll lm -- ll ll ll ll lm ll ll ll lm lm ll lm lm lm ll lm ll -- -- ll ll ll lm ll lm ll -- ll lm lm ll ll lm lm lm ll ll lm lm lm lm lm ll lm lm lm lm lm ll lm ll lm ll ll lm ll lm lm ll lm ll lm ll ll lm ll ll lm lm ll lm ll ll ll lm ll lm ll lm lm ll lm ll
129901 <lmxll> ll lm lm lm lm ll LM lm ll ll ll lm ll lm ll lm ll ll lm lm lm ll ll ll lm ll lm lm lm lm ll lm -- ll lm ll lm lm -- lm lm ll ll ll lm lm LM lm lm ll lm lm ll lm lm lm ll lm ll lm lm lm ll LM ll ll lm lm lm ll -- ll lm ll lm lm ll -- lm lm ll ll lm -- lm lm -- lm ll lm lm ll ll lm -- lm lm LM lm ll ll lm ll ll ll ll ll ll lm ll ll LM -- -- ll ll ll lm ll ll lm ll LM lm -- lm lm -- LM lm -- ll ll ll ll lm ll ll lm lm lm lm lm ll LM ll lm LM ll
221102 <nnxnp> np nn np np nn np nn nn nn np nn nn nn nn nn nn -- np np np np np -- nn np np nn nn np np nn nn nn nn nn nn np np nn -- nn nn -- -- nn np nn np np np nn nn nn np np np nn nn np np -- np np np nn np np np np np np np nn nn np np nn -- np nn np np np -- np np -- np -- nn nn nn nn np -- nn np np np np nn np np -- nn nn nn nn np nn -- np nn np np nn np nn np nn np np nn nn nn nn nn np nn nn nn nn np nn nn np nn np -- nn nn nn np nn np np np nn np
3234 <lmxll> lm ll ll ll lm lm lm lm lm ll lm ll lm ll LL lm ll lm lm lm -- ll ll ll ll ll ll ll ll ll lm ll ll ll ll lm ll ll -- ll lm ll -- -- ll lm ll lm ll ll lm lm lm -- ll lm ll lm lm ll ll lm lm ll ll ll ll lm lm ll ll lm lm ll ll lm lm ll lm ll lm ll ll -- ll ll ll ll lm lm ll lm lm ll -- ll lm lm ll -- -- ll lm lm ll lm ll -- lm lm lm ll lm lm ll ll ll lm ll ll lm ll ll lm -- ll LL lm lm ll ll ll ll lm LL lm ll ll lm ll ll ll lm ll lm ll lm lm ll
88837 <lmxll> lm lm lm lm ll lm lm lm ll ll ll ll lm ll ll lm lm ll ll ll ll lm ll lm lm lm lm LM ll ll ll lm lm lm ll ll ll ll -- lm ll -- ll ll lm lm lm lm ll ll ll ll lm ll lm lm ll ll lm ll lm lm lm lm ll lm ll lm ll lm lm lm lm lm ll lm lm -- lm lm ll lm ll -- ll ll ll ll ll ll lm lm lm ll ll ll ll ll lm ll lm lm lm lm ll lm ll ll lm lm ll lm lm -- -- ll ll ll ll lm lm lm -- lm -- ll ll ll lm ll lm lm lm ll ll lm ll lm ll lm ll lm ll lm ll lm lm lm ll
276136 <nnxnp> nn nn nn np np nn nn nn nn np nn np np nn nn np np nn nn np nn nn nn nn nn nn np nn nn np nn nn nn np nn np nn nn nn np nn np np np np np nn np np np np nn np np np nn nn nn nn nn np np nn nn nn np np nn np nn NP np nn nn nn np np np nn np nn np np NP np np nn nn nn np nn nn nn np np np np np nn np np np np -- np nn np nn np nn np nn np nn nn nn nn np nn nn nn np np np -- np np np np nn np nn np np np np np np np np nn np nn np nn np np np np
94184 <lmxll> ll lm ll ll ll ll lm lm ll lm ll ll ll ll lm lm lm lm ll ll lm ll lm lm ll lm lm lm ll lm lm ll lm lm lm lm ll lm -- lm ll lm lm ll ll ll ll ll ll ll ll ll ll ll lm ll lm ll lm ll lm ll lm ll lm lm lm lm lm ll lm ll lm lm ll ll lm ll lm lm ll ll LM -- lm lm -- ll lm lm ll lm lm ll -- ll lm lm ll lm ll ll lm ll lm ll lm lm lm ll lm lm ll ll -- LM ll lm ll ll lm lm ll ll -- lm lm ll ll lm lm ll lm ll lm ll lm ll ll lm ll lm lm lm lm ll ll lm lm
266334 <nnxnp> nn np np np np np nn nn nn np nn nn np nn np nn np nn nn np nn NP nn nn nn nn np nn nn np nn nn nn np nn np nn nn -- np nn np np np np np nn np np nn np nn -- np np nn nn nn nn np np np nn np nn np np nn np nn np np nn np nn np np np nn np nn np np nn np nn nn nn nn np nn nn nn nn np np np np nn np np nn np np np nn np np np np np nn nn -- nn nn nn np nn np np np nn np np -- np np nn nn np nn np np np np np np np np nn np nn np np np np np np
238130 <lmxll> ll lm ll ll ll lm ll lm lm ll ll lm lm ll lm lm ll ll ll lm ll lm ll ll lm ll ll ll ll lm lm lm ll lm lm ll lm lm ll lm -- ll ll lm ll ll ll lm lm lm ll lm ll lm lm lm ll ll ll ll lm lm lm ll ll ll lm lm lm ll lm ll ll ll ll lm ll lm lm ll lm lm ll -- ll ll lm ll lm lm lm ll lm lm ll -- lm lm ll ll ll lm lm ll ll ll ll lm ll ll ll lm lm ll ll ll ll lm ll ll lm ll ll lm -- lm ll lm lm ll lm ll lm ll lm lm ll lm ll ll lm ll lm lm ll ll ll ll lm
294721 <lmxll> ll lm ll lm lm ll ll ll lm lm ll ll ll ll ll lm ll lm lm lm ll lm ll lm lm ll lm lm ll ll ll lm ll ll ll lm ll ll lm lm ll ll lm ll ll lm lm lm ll ll lm lm ll ll ll ll lm lm lm lm ll ll lm ll ll ll ll lm lm ll ll lm lm lm ll lm lm ll ll lm lm lm lm ll lm lm ll ll lm lm lm ll ll ll ll lm ll ll lm lm lm lm lm lm ll lm ll lm ll lm ll lm ll lm lm lm lm ll ll ll ll lm ll lm ll ll lm ll ll ll lm lm ll lm lm ll lm lm ll lm lm lm lm ll ll ll ll ll ll
154360 <lmxll> lm lm LM ll lm lm lm lm ll lm lm ll ll ll lm ll LM lm ll ll lm ll lm ll lm lm lm ll lm ll lm ll ll ll lm lm -- lm -- lm ll lm ll ll ll lm ll ll ll lm ll lm lm LM ll ll lm ll ll ll ll ll lm lm lm ll lm ll ll ll lm lm lm lm lm -- ll -- ll lm ll lm ll -- ll lm -- lm lm lm lm lm ll lm -- ll ll lm -- lm ll lm ll -- lm ll lm ll lm lm lm ll lm -- ll ll LM -- -- lm lm lm ll ll -- ll ll ll -- lm lm ll ll ll ll ll lm lm ll lm -- lm ll lm ll ll lm lm ll
315228 <nnxnp> np np nn np nn nn nn np nn nn nn nn nn np nn np nn nn np nn nn np np nn np np np np nn np nn nn nn nn nn np np nn nn nn np np np np nn nn np np np nn nn nn np np np nn nn np nn nn np np np nn np np np nn nn np nn np nn nn nn nn nn -- nn np nn np nn -- np nn -- np nn nn np nn np NP -- np nn nn np np nn nn nn nn nn np nn np np nn nn nn nn np nn np nn nn np np nn nn nn nn -- nn nn nn np np nn np nn nn np nn nn np np np nn np nn nn nn np np np np
268078 <lmxll> lm ll ll ll ll ll lm lm ll lm lm ll lm ll ll lm lm ll lm ll lm -- ll lm lm ll ll lm ll lm lm lm -- -- ll ll lm lm -- lm lm ll lm -- ll ll lm lm ll -- ll ll -- -- lm ll -- lm ll lm ll lm lm lm ll -- ll lm ll ll lm ll ll lm lm ll ll ll lm ll ll -- ll ll lm ll ll -- lm ll lm lm lm lm lm ll lm lm lm -- ll lm lm lm -- lm ll lm lm lm ll ll ll ll ll lm -- lm lm lm ll ll ll lm -- lm lm lm lm lm lm ll lm lm lm ll lm lm ll lm ll lm ll ll lm lm lm ll ll
227610 <lmxll> lm ll ll lm lm lm ll lm lm ll lm lm ll lm ll lm ll lm ll lm lm ll ll ll ll lm lm ll lm lm ll ll ll ll ll ll ll lm ll lm ll ll ll ll ll lm ll lm lm lm ll lm lm ll ll lm ll lm ll lm lm lm lm ll lm ll lm ll ll ll lm lm lm lm ll lm ll lm ll lm lm ll lm -- ll ll ll lm ll ll lm ll lm ll -- lm ll lm lm lm lm ll ll ll lm lm lm lm ll lm lm ll ll ll lm ll ll ll lm ll lm lm lm ll lm lm lm ll lm ll lm ll ll lm ll lm lm lm ll ll lm ll lm ll lm lm lm lm lm
325656 <nnxnp> np nn nn nn nn np np nn np np np np nn nn nn nn np np np nn nn np np nn nn np np nn np nn np np nn np np nn np nn np np nn np np nn np np nn np nn np nn np np np np np nn nn np nn np nn np np np nn np np np np nn np np nn np np nn nn nn nn nn np nn -- -- nn -- np np nn nn np np -- -- np np nn nn nn nn nn np -- np nn np nn np np nn np np -- nn NP np nn nn np nn np np nn -- nn -- nn np nn np np nn nn nn np np np nn np np np np np np nn nn nn nn
93270 <lmxll> ll lm ll ll ll ll lm lm ll lm ll ll ll ll lm lm lm lm ll -- lm ll lm lm ll lm lm lm ll lm lm ll lm lm lm lm ll lm lm lm ll lm lm ll ll ll ll ll ll ll ll ll ll ll lm ll lm ll lm ll lm ll lm ll lm lm lm lm lm ll LM ll lm lm ll ll lm ll lm lm ll ll lm -- lm lm LM ll lm lm ll lm lm ll -- ll lm lm ll lm ll ll lm ll lm ll lm lm lm -- LM lm ll -- ll lm ll lm ll ll lm lm ll ll -- lm lm ll ll lm lm ll lm ll lm ll lm ll ll lm ll lm lm lm lm ll ll lm lm
365844 <hkxhk> hk kk kk hh hk hh kk hh hh hk hk hk hk hk hk kk hh kk kk hk hh hk hk hk hh hk hk hk hk kk hk kk hh hh hk hh hh hh -- hk hk hk hk hk hk hk hk hk hh hh kk hk kk hk hk hk hk hh hh hk hk hk kk hk hk hk hk kk hh hk -- hk hk hk kk hh hk hh hk hk hh hk hk hh kk hh hk hk hk hh hk hh hk hh hk HK hk hk hk hh kk hk hk hh hk hk hh hh hk hk kk hk hk -- hk hk hk kk kk hh hk kk hk hh -- hk hh hk hh hk hk HK kk hh hh hk kk kk hh kk kk kk hk hh kk kk hk kk hh
294822 <nnxnp> nn np nn np np nn nn nn np nn np -- np nn np nn nn np nn np nn nn np np nn np nn nn nn nn nn -- np np nn np nn np np np nn np nn np nn nn -- nn np np np np nn nn nn nn nn np np np np nn np nn np np nn -- nn nn np np np np np np np nn np np np nn np -- nn np nn np np np nn np nn np -- nn nn np np nn np nn nn -- nn np nn np np nn np nn np -- nn -- np np np nn np nn nn np -- np -- np nn nn nn np np np np np nn np nn np nn np np np nn np np nn nn
231355 <lmxll> ll lm lm ll ll ll lm ll ll lm ll ll ll ll -- ll ll lm lm ll ll lm lm lm ll ll ll lm ll ll lm lm lm ll lm lm lm ll lm ll lm -- lm lm lm ll lm lm lm ll ll -- ll lm lm -- lm ll lm ll ll ll ll lm ll lm ll lm lm ll ll lm lm ll lm ll lm ll lm lm ll lm ll -- ll lm -- ll lm ll ll lm lm lm -- ll lm ll ll ll ll lm lm ll ll ll ll ll lm ll lm lm lm lm ll ll lm lm lm lm ll ll ll lm ll ll ll lm ll lm ll lm lm ll lm ll ll ll lm lm ll lm ll lm ll ll lm ll lm
60783 <lmxll> ll ll lm lm lm lm ll ll lm ll lm ll -- ll lm ll ll lm ll ll ll lm lm -- lm ll lm lm LL lm lm ll -- -- lm lm lm ll lm lm lm -- -- ll lm lm lm lm lm ll LL ll ll ll ll lm ll lm ll lm lm ll lm ll ll ll lm lm lm ll ll lm ll lm lm lm lm lm lm lm lm lm lm -- ll lm lm lm ll lm lm ll lm lm ll ll ll ll lm ll ll ll LL lm lm ll lm ll lm lm lm ll ll lm -- ll lm -- lm lm LL lm ll LL -- lm ll lm ll lm lm lm lm ll ll ll lm -- lm ll lm ll lm ll lm lm lm ll lm
109335 <lmxll> ll lm lm ll lm ll lm LL lm ll ll lm lm lm LL lm ll ll lm lm lm ll ll lm ll ll lm ll ll lm lm lm ll lm ll lm ll lm ll lm lm lm LL ll ll lm lm ll -- ll lm ll LL lm ll ll ll ll -- lm lm ll lm lm lm lm ll ll lm ll ll lm lm LL lm ll ll -- lm ll ll lm lm -- lm lm -- ll lm lm lm lm LL lm -- ll lm lm lm ll ll ll lm lm lm lm lm ll lm lm lm lm lm ll lm ll ll ll ll lm ll lm lm lm ll lm lm ll ll lm ll lm lm lm lm ll ll lm ll ll lm ll lm ll lm lm ll lm ll
62244 <nnxnp> nn nn np nn np np nn np nn nn nn nn nn np nn np nn nn np np np np np np np np nn -- np np np nn nn np nn np -- nn np nn nn np np np nn nn np np np nn np np np np np nn NP np nn np np np np np nn nn np nn nn nn np np nn nn nn np nn -- np nn nn np np -- nn np -- np np np np nn nn np -- nn np np nn nn nn nn np np nn nn np np nn np nn np nn np nn -- np nn np np nn nn np nn -- nn np np np np nn np np np np np nn nn nn np nn nn np -- np nn np nn nn
276694 <nnxnp> -- nn np np np np nn np np np np np np nn np np nn np nn np nn np np np nn np nn nn nn np np np nn np nn np np np np np np np nn nn np nn nn nn np np np np nn np nn nn np np np -- np np nn nn np np nn nn nn np nn np np nn np np nn nn np nn nn nn np -- np np -- np nn np nn np np nn -- np nn np nn nn np nn nn np nn nn np -- np np np -- np np nn nn nn nn np nn nn nn nn nn -- np nn np nn np nn np np np np nn nn nn np np nn np -- np nn nn nn np np
72812 <efxeg> ef ee eg fg ee fg ee fg fg ee eg fg fg eg fg eg eg eg eg ee ef ef ee fg ee ee eg ef ee ee fg fg ee ee eg ef -- eg -- ee eg ee ee fg ef ee eg eg ef fg eg ee ef fg fg fg fg ee fg fg eg eg -- eg ee ef ee ef ef ef -- fg ee fg eg ef fg fg fg ef eg eg eg -- eg ee -- eg ef ef fg eg ee -- fg ee ee eg fg ef ef ef eg eg fg eg ef ef ee -- ee ef ee eg eg eg ee ef eg ee eg fg ef ef -- eg fg ee ee ef fg ee fg ee eg -- eg ee ee eg fg ee ee eg ef ef ef -- fg
295085 <lmxll> lm ll lm ll ll lm lm lm ll ll lm lm lm lm lm ll lm ll ll ll lm -- lm ll ll lm ll ll lm lm lm ll lm lm lm ll lm lm -- ll lm lm ll LM lm ll ll ll lm lm ll ll lm lm lm lm ll ll ll ll lm lm ll lm lm lm lm ll ll lm lm ll ll ll lm ll ll -- lm ll ll ll ll -- ll ll lm lm ll ll ll lm lm lm -- ll lm lm ll ll ll ll ll -- lm ll lm ll lm ll lm ll lm -- ll ll ll lm lm lm lm ll ll ll -- lm ll lm LM lm ll ll lm ll ll LM ll ll lm ll ll ll ll lm lm lm LM lm lm
311159 <abxcd> ac bc ad ac ad ac bd ac bd bd bc -- bd ac ad bc ad ad ac bd -- bc bc ad bc bc bc bc -- ac bd ad bd bd ad bc ac ad -- ad bc -- ac ac ad bd bc ac bc ad bd ad ac -- bd bd bd bc ad bd bc ac ac bd ad bc bc bc ac bc bd ad ad bd bd ad ad -- bd ac ad bc bd ac ac bd bd ac ad bd ac ad ac bd -- bc ad ad -- ac ad bd ad bd ad bc bd bc bc bd ad bd bd -- ad ac bd ad -- ac ad bd bc ad -- bc ad ad ac bc bd ac ad ad bc ac bd bc bc bc bd ac ad bd ad ac ac bc ac
121351 <lmxll> ll ll ll ll ll lm lm ll lm lm lm ll lm ll lm ll lm ll ll ll ll lm lm ll ll lm -- lm ll lm lm lm lm ll ll lm lm ll lm ll ll lm lm -- ll ll ll lm ll lm ll lm lm ll ll ll ll ll lm ll lm lm lm lm lm lm ll ll ll lm ll lm ll ll ll ll ll -- ll ll lm lm ll -- ll ll lm LL lm ll ll lm lm ll -- ll ll ll LL lm lm lm lm -- lm lm lm lm ll lm ll ll ll lm lm lm lm ll lm lm ll lm LL ll -- ll ll ll ll ll lm ll lm lm lm ll lm lm ll ll lm lm ll lm -- lm lm lm lm
307963 <lmxll> -- ll lm lm lm lm lm lm ll lm lm lm lm lm lm ll lm -- lm ll ll lm ll ll lm ll lm ll lm -- lm ll lm lm lm lm lm lm -- lm ll ll -- ll ll lm lm ll ll lm lm ll -- lm ll ll -- ll ll ll ll ll lm lm ll lm lm lm ll ll LM -- lm lm lm ll ll lm lm ll ll ll lm -- ll ll ll ll ll lm ll ll ll lm ll lm ll lm lm lm lm lm lm ll lm ll ll lm lm lm ll ll lm ll ll ll ll LM ll ll ll lm ll ll -- ll ll ll lm ll ll ll ll ll lm lm ll lm lm lm ll -- ll ll ll lm ll ll ll
58620 <lmxll> lm ll ll lm ll lm ll lm ll lm ll lm lm ll lm ll ll ll ll ll lm lm ll lm ll ll ll lm ll ll lm lm ll ll ll lm ll ll -- ll ll ll ll lm lm ll ll ll lm lm ll lm lm lm lm lm lm ll lm lm ll ll ll ll ll lm ll lm ll lm ll lm ll lm ll lm lm LM lm ll lm ll ll -- ll ll -- ll lm lm lm ll ll lm ll ll ll ll lm lm lm lm ll ll lm ll lm lm lm lm ll lm ll ll ll ll ll ll ll ll ll lm ll lm -- ll lm ll ll lm lm ll lm ll ll lm lm ll ll ll lm ll ll ll -- ll ll lm lm
83087 <lmxll> lm ll ll lm lm ll ll -- lm lm lm lm lm ll lm ll lm lm ll ll ll ll ll lm ll lm ll lm lm lm lm lm lm lm ll ll lm ll lm lm lm lm ll ll ll lm ll ll lm lm lm ll ll lm ll ll lm ll lm lm lm ll lm ll lm lm ll ll lm ll ll lm ll ll ll ll ll lm ll ll ll lm lm -- ll ll -- lm lm lm lm ll lm lm -- ll ll lm ll ll lm lm lm ll ll lm ll lm ll -- ll ll lm lm ll lm ll lm lm lm ll lm lm lm lm lm ll LL ll lm LL lm ll lm ll lm lm ll ll ll -- lm ll lm LL lm lm ll ll
86715 <nnxnp> nn np nn nn np np NP np np nn nn -- nn nn np np np np nn nn -- -- -- -- np nn nn nn -- nn np nn -- nn nn NP NP nn -- nn nn nn nn np nn np np np np np nn nn nn np nn nn nn np np np nn nn nn np np np nn -- nn NP np np nn nn NP np nn nn nn nn np np nn -- nn np -- nn -- nn nn nn nn np -- nn nn np nn np nn np nn np -- nn nn nn nn nn nn nn np NP np -- -- nn -- np np nn np np -- nn np nn nn np nn nn nn nn np np np np nn np np nn nn np np nn nn nn nn
97878 <efxeg> eg fg ee eg ee eg fg fg eg ef ee eg eg ee ef fg ef fg eg eg fg ee fg ef eg fg ef ef ee fg ef ee fg ef ef ef ee ef ef ef eg fg fg eg ee eg eg eg eg ee ee eg eg ee fg eg ef ee fg ee fg ee ef eg fg fg ef fg ef eg ef ee ef fg eg eg fg eg fg ef eg ee fg eg fg ef eg eg fg fg eg fg fg ee -- eg fg fg ee ef ee ee fg eg ef eg ef fg ef ee fg fg eg eg eg ef eg fg ee eg fg fg eg ee ee ef fg eg eg fg ef ee ef eg fg ee ef eg eg fg ee ef ef ef ef ee eg ef fg
88928 <nnxnp> nn nn nn nn np nn nn nn np nn np np nn np np np np np np np np np np np np np nn np np np np nn nn nn np np np np -- nn nn np nn nn nn nn np nn nn np np nn nn -- np nn nn nn nn np np nn nn np np nn np nn nn np np np np nn nn nn np nn nn nn np np nn np NP np nn nn np np np nn nn np np np NP nn np np nn np np np nn nn nn np nn nn np np np np NP np np np np np nn np nn np -- nn np nn np np nn NP nn np np np nn nn nn nn nn nn np nn nn np nn nn np
185749 <lmxll> lm lm lm ll lm lm lm ll -- lm lm ll ll ll lm ll ll ll ll ll lm lm lm lm ll ll ll ll lm lm ll lm lm lm lm lm lm ll ll lm lm lm ll ll ll lm lm ll lm ll ll lm ll ll ll ll ll lm ll lm lm ll lm ll lm lm lm lm lm lm ll lm lm lm ll lm lm ll ll ll ll ll lm -- ll lm LL ll ll ll lm lm lm lm lm ll lm lm lm lm ll ll ll lm ll ll lm lm lm ll lm lm ll lm ll ll lm ll lm ll lm ll -- lm ll lm lm lm lm lm ll ll lm ll ll ll lm ll ll lm ll ll lm ll ll lm ll lm ll
170461 <efxeg> fg fg eg eg eg eg eg eg ef ee -- eg ee eg eg ef ee fg eg fg fg ee ef ef ee ef eg fg eg ef ee fg eg ee ee fg ee ee -- eg fg eg ef ee ef ee -- ef fg eg ee ef ef ee ef fg fg fg ef ef fg fg eg eg ef ee eg ee fg fg ee fg eg ee ee ef fg eg ee ef fg ef ee -- ef ef ef ef fg ee ef fg fg ef -- ee ef ee ee ee eg eg eg fg ee fg ef ee eg eg ef ef eg ee -- fg fg eg ef ef -- eg fg ef -- fg fg fg ee fg ef ef fg fg eg eg fg eg eg ee ef ee ef ef fg ee ef fg ef
266969 <nnxnp> nn np np np np np nn nn nn np nn nn np nn np nn np nn nn np nn np nn nn nn nn np nn nn np nn nn nn np nn np nn nn nn np nn np np np np nn nn np np nn np np np np np nn nn nn nn np np np nn np np np np nn np nn np np nn np nn np np np nn np np np np nn np nn nn nn nn np nn nn nn nn np nn np np nn np np nn np np nn nn np np np np np nn nn nn nn nn np np nn np np np nn np np np np np nn nn nn nn np np np np np np np np nn np nn np np nn np np np
387401 <hkxhk> hh hh kk kk kk kk hk hk hh hh hh kk hh kk hk hk hh kk kk hk hk hk hh kk hk hk kk hh hk hk hk kk hk hh hh hk hk hk hh hk hk hk hk hk kk hk kk hk hk hh -- kk kk kk hh kk hk hh hk hk hh hk kk hk hk hk hh kk hk hk hk hh hh hk hh hk kk kk hk hh hk hk hk hk hk kk hk hk hk hh hh hk hh hk hk kk kk hh hk hh hk hk hk hk hk hh kk hh hk kk kk hk kk -- kk hk kk kk hh hk hh hk hh hh kk hk kk kk hh kk hk hh kk hk kk hk kk hh kk hh hk hk hh hk kk hk hk hk kk
96092 <lmxll> ll ll ll ll lm ll lm ll lm ll lm ll ll lm ll lm lm ll lm lm ll ll lm ll lm lm lm ll lm lm ll ll lm ll ll ll lm lm lm lm lm lm lm ll ll lm lm ll ll ll lm ll ll ll ll ll ll lm ll ll lm ll lm lm lm ll lm ll lm ll lm ll lm ll ll ll ll ll ll lm ll lm lm -- lm lm -- lm ll ll lm ll lm ll lm lm lm lm ll ll ll ll lm ll ll ll ll ll ll ll lm ll lm LM LM lm lm lm lm ll lm ll lm ll -- lm lm lm lm ll ll lm ll ll lm ll ll lm lm lm ll ll lm lm ll lm lm ll ll
100067 <lmxll> lm lm ll lm ll ll lm ll lm ll lm ll lm lm ll lm ll ll ll lm lm ll ll lm ll ll ll lm lm ll ll ll ll ll ll ll -- lm lm lm ll lm lm -- lm lm ll ll lm ll lm lm lm lm lm ll lm lm ll ll lm ll ll lm ll lm ll ll ll ll ll lm lm ll lm LM ll -- ll lm ll ll lm -- lm ll -- lm ll ll ll lm ll lm -- lm lm ll lm lm ll lm lm -- ll lm lm ll ll lm -- ll lm ll ll lm ll lm ll lm ll ll ll ll -- ll lm lm -- lm lm lm lm ll ll lm ll lm lm lm -- ll lm lm ll ll -- ll ll
214433 <lmxll> lm ll ll lm ll lm ll ll lm lm lm LM ll lm ll lm ll lm lm ll ll ll ll lm lm ll lm ll lm ll lm ll ll lm ll lm ll ll -- lm ll ll lm -- ll lm ll ll lm ll lm ll ll ll lm lm lm lm ll lm ll ll ll lm ll ll ll ll lm lm ll ll ll lm ll ll ll ll ll lm ll lm ll -- ll lm -- lm ll ll lm ll lm lm -- ll ll -- ll lm ll lm ll -- lm lm lm ll lm lm ll lm lm lm ll lm ll ll lm ll lm ll ll lm -- lm ll ll lm ll ll -- lm ll ll lm lm lm ll ll lm ll lm ll lm ll ll ll lm
384054 <hkxhk> hh hh kk kk kk kk hk hh hk hh hk kk hk hk kk hk hh kk hk hk hh hk hk kk hh kk hk hh hh hk hh kk hk hk hh kk hk hk hh kk hk kk hk hk hk hh kk hk hk hk hk kk hk -- hh hk hk hk hk kk hk hh kk hh hk hk hh kk hh hh hk hk hk kk hk kk hk kk hk hk -- hk kk -- hh hk -- kk kk hk hh hk hh kk -- hk hk hk hk hh kk hk hh -- hh hk hk hk hk hk kk hk kk kk kk hk kk kk hh hk hk hh hh hh kk kk hk kk hk hh hk hh kk hk kk hk hk hk hk hk hh kk hk hk hk hk hk hh kk
153956 <lmxll> ll ll ll ll ll ll ll ll lm ll ll lm lm lm ll lm ll ll lm lm ll lm ll lm ll ll ll lm ll lm ll lm lm lm ll ll lm ll lm ll lm ll lm lm lm ll lm lm ll ll lm ll ll ll lm lm ll lm lm lm lm lm ll ll ll lm ll lm lm lm ll ll ll ll ll ll lm lm lm ll lm ll lm -- lm ll -- ll ll ll ll ll lm ll -- lm lm ll ll ll lm ll lm lm ll lm ll lm ll ll ll lm ll lm lm lm ll lm ll ll ll ll lm lm ll lm lm lm ll ll ll lm lm lm lm lm ll ll lm ll ll ll lm ll lm lm ll ll lm
117647 <nnxnp> nn np nn nn np np np nn np nn np np nn np np np nn nn np np np nn np np nn np nn np np np np np nn nn np nn np nn NP np np np nn np nn nn nn nn nn np nn nn np nn np nn np nn np np np nn nn nn np nn np nn nn np nn nn nn np nn np np nn np nn np nn np nn np np np np np np nn np nn nn np nn np np np nn nn nn nn np np nn nn nn np np np nn nn np nn np np np nn np np np np nn nn nn np nn np np nn np np nn np nn nn np nn nn nn np nn np nn np np np np
106174 <lmxll> ll ll ll lm ll ll ll ll lm ll ll lm lm lm ll lm -- LL lm lm -- lm ll lm ll ll ll -- ll lm ll lm lm lm ll ll lm ll -- ll lm -- lm lm lm ll lm lm lm ll lm ll ll ll lm lm ll lm lm lm lm lm ll ll LL lm ll lm lm lm ll ll ll ll ll ll lm lm lm ll lm ll lm -- lm ll -- ll ll ll ll ll lm LL -- lm lm LL ll ll lm ll lm -- ll lm ll lm ll ll ll lm ll lm lm lm -- lm ll ll ll LL lm lm -- lm lm lm LL ll ll lm lm lm lm lm ll LL lm ll ll ll lm ll lm lm ll ll lm
185626 <nnxnp> np nn np np nn np np nn nn nn nn nn nn nn np nn np np np nn nn np np np nn np nn nn np nn np nn nn nn nn np np np np NN nn np nn -- np np nn np nn nn np np np np np nn np np np np nn nn nn np -- nn nn NN nn np nn nn np NN np nn np np np nn np nn nn -- nn nn np np np nn np np np np np np nn nn nn nn np np np np np nn np np nn np nn np np np nn nn np np np np np np np np np nn -- nn np np nn np np np nn np nn nn nn nn np np np np nn np nn np np
119067 <lmxll> lm lm lm lm lm ll ll lm ll ll ll lm ll lm ll lm ll LM lm lm lm ll ll lm lm ll lm lm lm lm LM ll ll lm lm ll ll lm -- lm lm ll ll lm lm lm lm ll lm ll lm ll ll lm lm lm lm lm ll lm ll ll ll ll ll ll lm lm lm ll lm ll lm ll lm lm lm ll lm lm ll ll lm -- lm lm -- lm ll lm lm ll ll LM -- lm lm lm lm -- ll lm ll ll ll ll ll ll lm ll lm lm lm ll ll -- ll lm ll ll lm ll lm lm -- lm lm lm lm lm ll lm ll ll ll lm ll ll lm lm ll lm lm ll lm ll ll ll ll
283734 <efxeg> ee ef ef ef eg eg fg eg ee eg eg fg eg ef ee ef fg eg ef FG eg ef fg FG fg ee ef eg ef ef ef ee -- fg ef ef ee ee fg -- ef eg ee -- ee fg ee ee ef fg -- ef ef ef ef eg ee ee fg fg ef ef ef ef -- ee ef -- ee -- fg eg ee ee ef ef ef fg ee FG ef ef ee -- ee fg ef eg ee ee eg eg ee ee -- eg eg eg ee -- eg ee ee -- ee ee fg eg eg ee -- ef ee -- ef fg fg ee eg ee ee fg ef ef -- ef ee ee fg ef ef ee eg ee eg fg eg -- ef ee ee fg ee eg ef eg eg fg eg
120719 <lmxll> lm lm lm lm lm ll ll lm ll ll ll lm ll lm ll lm ll lm lm lm lm ll ll lm lm ll lm ll lm ll ll ll ll lm lm ll ll lm -- lm lm ll ll lm lm lm lm ll lm ll lm ll ll lm lm lm lm lm ll lm ll ll ll ll ll ll lm -- lm ll lm ll lm lm lm lm lm ll lm lm ll ll lm lm lm lm ll lm ll lm lm ll ll lm -- lm lm lm lm ll ll ll ll ll ll ll ll ll lm ll lm lm lm ll ll ll ll lm ll ll lm ll lm lm -- LM lm lm lm lm ll -- ll ll ll lm ll ll lm lm ll ll lm ll lm ll ll ll ll
230895 <lmxll> ll lm lm lm ll ll ll lm lm ll ll lm ll lm lm lm ll ll ll ll lm lm lm ll ll lm lm lm ll ll lm lm lm lm LM ll ll lm ll ll lm lm ll lm ll lm lm ll ll lm ll lm ll lm ll lm ll ll ll ll lm ll ll lm ll ll lm -- lm lm ll lm ll lm lm lm ll lm ll lm lm lm lm -- ll ll -- lm lm ll lm lm ll lm -- ll lm lm ll ll ll ll ll lm lm lm lm ll lm ll lm ll lm lm lm lm ll ll lm ll lm ll ll lm -- lm ll ll ll ll lm lm lm lm lm lm ll ll ll ll lm lm lm lm lm lm lm ll ll
311224 <lmxll> ll lm ll ll ll ll lm ll lm lm lm ll lm ll ll lm ll ll ll lm lm lm lm ll lm lm lm lm ll ll lm ll lm lm ll lm ll ll ll ll lm -- ll ll ll lm lm ll lm ll lm ll ll ll lm lm lm lm ll lm lm ll ll lm ll lm lm lm ll lm lm ll ll LM lm ll ll lm lm ll ll lm lm -- ll lm lm ll ll lm ll ll ll lm -- lm ll ll lm ll ll lm ll -- ll lm lm lm lm lm ll lm lm LM ll ll -- ll ll ll ll lm lm ll -- lm ll ll ll lm lm ll ll ll lm ll lm lm lm lm lm ll ll lm ll ll ll lm ll
248331 <nnxnp> np np nn np np np np nn np np nn np np np nn nn nn np np np np nn nn nn nn np nn nn nn nn nn nn nn np np nn np np np np nn nn np np nn np np np nn np np nn nn np np nn nn np nn nn np np np nn np nn np nn np np nn np nn nn nn nn nn nn nn nn np np np nn np np nn np np nn nn nn np np np nn nn np np nn nn nn nn nn nn nn nn np nn nn nn nn nn -- nn nn np nn np nn nn nn np nn -- np np nn nn nn nn np np nn nn nn nn np np nn nn np np nn np nn np nn np
277364 <hkxhk> hh hk hk kk kk hk hh hh hk hk hh kk hk hk hk hk hk hk hh kk -- hh hk hh hh hk kk hh hk hk hh hh hk hk hk kk hh hh hh hk hh hk hk HK kk kk hh hk kk hk kk hk hk hk hk hk hh hh hk hh kk hk hh hh hk hk kk hh kk hk hk kk hk hh hh kk kk kk hh kk hk kk kk -- HK hk hk hh hh kk hh hh hh hk -- kk HK hk hh hk kk hk hk HK hk hh kk hh hk hh kk hk kk hk hk hh hh HK hh hh hk kk kk hk -- hk hk hk -- hh hk hk hk hk hk kk hk hk kk hk hk hk hk kk hh hk hk kk kk
385173 <lmxll> ll ll lm lm lm lm lm ll ll ll ll lm ll lm lm lm ll lm lm ll ll lm ll lm ll lm lm ll ll lm ll lm ll ll ll lm ll ll ll lm lm ll lm ll lm ll lm ll ll ll ll lm lm ll ll lm lm ll ll lm ll ll lm ll ll ll ll lm ll ll lm ll ll lm ll lm ll lm ll ll lm lm lm -- ll ll ll lm lm ll ll ll ll lm ll lm lm ll ll ll lm lm ll -- ll ll lm ll ll lm lm lm lm lm lm lm -- ll ll lm ll ll ll ll -- lm lm lm ll lm lm ll lm ll lm ll lm ll lm ll ll lm ll ll lm ll ll ll lm
24424 <lmxll> lm ll ll ll lm lm ll lm LM lm lm ll lm ll lm ll ll lm ll ll lm ll -- ll ll lm ll lm ll ll ll ll LM ll ll ll lm lm -- LM ll ll lm ll lm ll lm lm ll ll lm ll ll ll ll lm LM -- ll ll ll ll ll ll ll lm ll lm lm ll ll LM lm lm ll ll ll -- -- ll ll ll -- ll LM ll ll LM LM -- lm lm LM ll -- LM LM lm lm LM lm LM lm lm lm lm ll lm LM -- ll ll lm lm ll ll ll -- lm lm -- ll -- ll LM ll lm -- ll ll ll lm lm lm lm ll lm -- ll lm lm ll ll lm ll lm lm ll lm
385379 <lmxll> ll ll lm LM lm lm lm ll ll ll ll lm ll lm lm lm ll lm lm ll ll lm ll lm ll lm lm ll ll lm ll lm ll ll ll lm ll ll -- lm lm LM lm -- lm ll lm ll ll ll ll lm lm ll ll lm lm ll -- lm ll ll lm ll ll ll ll lm ll ll lm ll ll lm ll lm ll lm ll ll lm lm lm -- ll ll -- lm lm ll ll ll ll lm -- lm lm ll ll ll lm lm ll lm ll ll lm ll ll LM LM lm lm lm lm lm lm ll ll lm ll ll ll ll -- lm lm LM lm lm lm ll lm ll lm ll lm ll lm ll ll lm ll ll lm ll ll ll lm
145206 <lmxll> ll lm ll ll lm ll lm lm ll ll ll lm lm LM ll lm lm ll ll ll lm lm lm lm ll ll lm ll lm lm ll lm ll ll ll lm ll ll ll lm lm ll ll lm ll ll ll lm lm ll lm ll lm ll lm lm ll ll ll ll ll ll ll lm ll ll lm lm lm lm ll lm lm ll lm ll ll -- ll ll ll lm ll -- lm lm LM ll lm ll ll ll lm ll -- -- ll ll lm lm lm ll ll -- lm lm lm lm ll ll ll lm ll ll lm LM lm LM ll lm lm ll ll ll ll ll lm lm -- lm ll ll lm lm ll lm ll ll ll lm ll ll lm lm lm lm ll lm ll
100652 <lmxll> lm lm ll lm ll ll lm ll lm ll lm ll lm lm ll lm ll ll ll lm lm ll ll lm ll ll ll LM lm ll ll ll ll ll ll ll ll lm lm lm ll lm lm ll lm lm ll ll lm ll lm lm lm lm lm ll LM lm ll ll lm ll ll lm ll lm ll ll ll ll ll lm lm ll lm lm ll lm ll lm ll ll lm ll lm ll ll lm ll ll ll lm ll lm ll lm lm ll lm lm ll lm lm ll ll lm lm ll ll lm ll ll lm -- ll lm ll lm ll lm ll ll ll ll ll ll lm lm lm lm lm lm lm ll ll lm ll lm lm lm ll ll lm lm ll ll ll ll ll
68450 <nnxnp> nn nn np nn np np np nn nn np np np nn np nn np np nn nn np np np np np nn np np np nn np nn nn np nn np nn np np nn np np -- nn -- np nn nn np np nn nn np nn np nn nn nn nn np nn np np nn np -- np np nn np np nn np nn nn nn np nn np nn nn nn nn nn np np nn np -- np np np np nn np np nn np np np np np np nn nn nn np np np np nn nn nn np nn nn nn nn np nn np np nn nn nn nn np np np np np nn np nn nn nn nn nn np nn nn np np nn nn nn nn np np np
185753 <lmxll> lm lm lm ll lm lm lm ll lm lm lm ll ll ll lm ll ll ll ll ll lm lm lm lm ll ll ll ll lm lm ll lm lm lm lm lm lm ll -- lm lm lm ll -- ll lm lm ll lm ll ll lm ll ll ll ll ll lm ll lm lm ll lm ll lm lm lm lm lm lm ll lm lm lm ll lm lm -- ll ll ll ll lm -- ll lm ll ll ll ll lm lm lm lm -- ll lm lm lm lm ll ll ll lm ll ll lm lm lm ll lm lm ll lm ll ll lm ll lm ll ll ll lm lm ll lm lm lm lm lm ll ll lm ll ll ll lm ll ll lm ll ll lm ll ll lm ll lm ll
295182 <lmxll> lm ll lm -- ll lm lm lm lm ll lm lm lm lm lm ll lm ll ll ll lm ll lm ll lm lm ll ll lm lm -- ll lm lm lm ll lm lm ll ll lm LM ll lm lm ll ll ll lm lm ll ll lm lm lm lm ll ll ll ll lm lm ll lm lm lm lm ll ll lm LM ll ll ll lm ll ll lm lm ll ll ll lm -- ll ll lm lm ll ll ll lm lm lm LM ll lm lm ll ll ll ll ll -- lm ll lm ll lm ll lm ll lm ll ll ll lm lm lm lm -- -- lm ll -- lm ll lm lm lm ll ll lm ll ll lm ll -- lm ll ll ll ll lm lm lm lm lm lm
154133 <lmxll> lm lm lm ll lm lm lm lm ll lm lm ll ll ll lm ll lm lm ll ll lm ll lm ll lm lm lm ll lm ll lm ll ll ll lm lm ll lm ll lm ll lm ll ll ll lm ll ll ll lm ll lm lm lm ll ll lm ll ll ll ll ll lm lm lm ll lm ll ll ll lm lm lm -- lm lm ll ll ll lm ll lm ll -- ll lm lm lm lm lm lm lm ll lm lm ll ll lm lm lm ll lm ll ll lm ll lm ll lm lm lm ll lm ll ll ll lm ll lm lm lm lm ll ll -- ll ll ll lm lm lm ll ll ll ll ll lm lm ll lm lm lm ll lm ll ll lm lm ll
60146 <efxeg> ef ef eg ee eg ee fg ef ee ef eg ef ee fg ee fg ef ee fg fg fg eg eg eg eg fg eg eg fg ee eg ef ee ee ee ee ee ef eg ee ee eg fg fg ee ee eg eg eg ef -- ef ef fg -- ee fg eg ef eg ee ef eg fg ef ef eg eg eg ef ef eg ef ee ee ee ee ee ee ee eg eg ee eg ef eg -- eg fg eg ee ef ee ee ef ef fg fg ee ef ef fg fg eg eg fg eg ef eg eg ee ef ef eg fg ef eg ee eg eg ef ee fg ef eg eg ef eg fg ee ee eg eg fg fg fg ee ef ee ef eg ef eg fg eg ee eg fg ee
71438 <nnxnp> np nn nn np nn nn nn np np nn nn np np nn np nn np np np np nn nn nn nn nn nn nn nn np nn np np nn np np np np np np nn np -- nn -- nn np np nn nn np np nn np nn np np np np nn np nn nn np nn -- nn nn nn nn nn np nn np np np nn np nn np np np np np -- nn np nn -- nn nn np np nn nn nn np nn nn np nn nn nn np np np nn nn nn nn np np np nn np np np np nn np nn nn np np np np np nn nn nn nn np nn np np np np np nn nn np nn nn nn np nn nn nn nn nn
81513 <lmxll> lm lm lm ll lm ll lm ll ll lm ll lm lm ll lm lm lm lm ll lm ll ll ll ll ll ll -- lm lm lm lm ll ll ll ll ll lm lm ll ll lm ll lm lm ll ll ll lm lm lm ll ll ll ll ll ll ll ll ll lm ll lm ll ll -- ll ll ll ll ll lm lm lm lm ll lm lm -- lm lm ll lm -- -- ll ll -- ll ll ll lm lm ll lm -- lm ll lm lm ll lm ll lm lm lm ll lm lm lm ll lm ll ll lm ll ll ll lm ll ll lm ll ll lm lm ll ll lm ll ll lm ll lm ll ll lm ll lm ll ll lm ll ll lm ll ll lm ll lm
66676 <nnxnp> nn nn np nn nn np nn np nn nn nn nn nn np nn np nn np np np np np np np nn np nn nn nn np np np nn np nn np nn nn nn nn nn np nn np nn nn np np np nn nn np np np nn np np np nn np np np np np np nn np nn nn nn np np nn nn nn np np nn np nn nn np np nn nn np nn np np np np np nn np np np nn np nn nn np nn np np nn nn np np nn nn nn np nn np nn nn np nn np np -- nn np nn np nn np nn np np nn np np np nn np nn nn nn np nn nn np nn np nn np nn np
361209 <lmxll> ll ll lm ll lm lm ll lm lm ll lm lm ll lm ll lm lm ll ll ll lm ll ll LM ll ll ll ll ll lm lm ll lm lm ll ll ll lm ll lm lm lm ll ll lm ll lm ll lm ll ll ll lm ll ll lm lm ll ll lm ll lm ll lm ll ll ll lm lm lm ll ll lm ll ll lm ll ll lm lm ll lm ll -- ll lm -- lm ll ll lm ll lm lm -- -- lm lm ll ll ll ll ll ll ll ll ll lm lm ll ll lm lm lm ll ll ll lm lm ll LM lm ll ll ll lm ll lm ll ll lm lm lm ll lm ll lm ll ll ll lm ll lm ll ll lm lm ll lm
78585 <lmxll> lm lm lm ll lm ll lm ll ll lm ll lm lm ll lm lm lm lm ll lm lm lm ll -- ll ll ll LM lm lm lm ll ll ll ll ll lm lm ll ll lm ll lm lm ll ll ll lm lm lm ll -- ll ll ll ll ll ll ll lm ll lm ll ll lm ll ll ll ll ll lm lm lm LM ll lm lm -- lm lm ll lm ll -- ll ll -- ll ll ll lm lm ll lm -- LM ll lm lm ll lm ll lm lm lm ll lm lm lm ll lm ll ll lm -- ll ll lm lm ll -- ll ll lm -- ll ll lm ll ll lm ll lm ll ll lm ll lm ll ll lm ll ll lm ll ll lm ll lm
171722 <nnxnp> np np np np np np np np nn nn nn np nn np np np nn np np np np nn nn nn nn nn np NP np nn nn np -- nn nn np nn nn nn np np np nn np nn nn np nn np np nn nn nn nn nn np np np nn nn np np np np np nn np nn np np nn np np nn nn nn np NP nn nn np nn nn nn nn nn nn np np nn nn np np nn np nn nn nn nn nn np np np NP nn np nn nn NP np nn nn np nn np np np NP nn nn -- np np nn np np NP np nn np nn nn np np np -- np np np nn nn nn nn nn np nn nn nn nn
116323 <nnxnp> nn nn np nn nn nn nn np nn np nn nn nn np NP nn np nn np np np nn NP nn nn np NP np np nn np np np nn np np np -- -- np np -- nn NP np nn nn nn -- np -- nn np nn nn NP np np np nn np np nn nn np np nn np np np -- np nn nn nn nn np np nn np nn np nn nn nn nn nn -- nn nn nn np nn -- np nn np np -- np -- nn nn nn np nn nn np np np nn np nn nn nn nn NP nn nn np nn nn np nn np np nn np nn nn np nn np nn nn nn nn np nn nn NP NP NP np nn np nn np np
220654 <nnxnp> np np nn np np nn nn nn np np nn nn nn np np np nn -- np nn np nn nn np nn np nn np np nn np np np nn np nn np nn -- np nn nn nn NP nn np np nn nn nn np nn np nn nn np np nn np np np np np nn np np nn np nn nn np nn np np np nn nn NP np np nn nn nn -- NP nn -- nn nn np np nn nn nn -- nn -- nn np np nn nn nn -- nn nn nn np nn -- -- np np -- np nn nn nn nn nn np nn -- np -- nn np nn np nn np np np NP np nn np np np nn nn np nn np np np NP nn np
308342 <lmxll> lm lm ll LM lm ll lm lm lm ll ll lm ll ll lm lm LM ll ll ll lm lm lm lm lm ll lm ll ll lm lm lm lm lm lm ll ll lm -- lm ll ll lm ll lm ll ll ll ll ll lm ll lm lm ll ll lm lm lm lm ll ll lm ll lm lm lm lm ll lm ll lm lm ll lm ll lm -- ll lm lm lm lm -- lm ll ll lm lm lm lm ll lm -- -- lm lm lm ll ll ll lm ll ll ll ll lm lm lm ll -- ll lm LM ll lm ll ll lm ll ll lm ll ll -- lm lm lm lm lm ll ll ll lm lm ll lm ll ll lm ll ll lm lm ll lm lm lm ll
232458 <lmxll> ll lm lm lm ll ll ll lm lm ll ll lm ll lm lm lm ll ll ll ll lm lm lm ll ll lm lm lm ll ll lm lm lm lm lm ll ll lm ll ll lm lm ll lm ll lm lm ll ll lm ll lm ll lm ll LM -- ll -- ll lm ll ll lm ll ll lm ll lm lm ll lm ll lm lm lm ll lm ll lm lm lm lm ll ll ll ll -- lm ll lm lm ll lm lm ll lm lm ll ll ll ll ll lm lm lm lm ll lm ll lm ll lm lm lm lm ll ll lm ll lm ll ll lm lm lm ll ll ll ll lm lm lm -- lm lm ll ll ll ll lm lm LM lm lm lm lm ll ll
149735 <nnxnp> nn nn nn np np nn np np nn nn nn nn -- nn np nn np nn nn nn nn np -- nn np np nn np nn nn np np -- -- nn nn np nn np nn -- -- nn np np nn nn np nn np nn nn nn -- np nn -- np nn np nn nn nn np -- -- np -- nn np nn np nn nn np nn nn nn nn nn nn nn np -- np np nn -- nn nn np nn np np np nn np nn np np nn nn np np nn np np nn nn nn nn np np np np -- nn nn -- np nn np np nn -- np nn np np nn np nn nn np np nn np np np nn np nn nn nn np nn np np nn
323650 <nnxnp> np np np np nn nn nn nn nn nn nn nn nn np np np nn nn nn np np np nn np -- nn nn np nn np nn nn np nn nn np nn np nn nn np np nn np nn nn np nn np nn nn nn nn nn nn nn NP np nn np nn np nn np np np nn nn nn np np nn np np nn np np np np np np nn np nn np np nn nn nn nn np nn nn np nn nn nn np np np np np nn nn nn np nn np nn nn nn nn nn nn np np nn np np nn np nn nn np nn nn nn np np np np nn nn nn np nn nn np np nn nn nn nn nn nn np np np nn
279409 <nnxnp> nn np np np np nn nn nn np nn np np np np NP np np np np np nn np nn np np nn nn np np np np -- nn np nn nn nn nn nn nn np np nn NP np np nn nn np nn nn np nn np np np nn nn np nn np np np nn nn nn np np nn nn np np np np np np np nn np np np np nn -- nn np nn np nn np np np nn nn np np nn nn nn nn nn np nn -- nn nn np np nn nn -- nn np np np np np np np nn np np np nn -- nn np nn nn np np nn np nn nn nn nn nn np np nn nn nn nn nn np nn np np
277438 <lmxll> ll ll lm lm LM LM lm ll ll ll ll lm ll lm lm lm ll lm lm ll ll lm ll lm ll LM LM ll ll lm ll LM ll ll ll lm ll ll ll lm lm lm lm ll LM ll lm ll ll ll ll lm LM ll ll lm lm ll ll lm ll ll lm ll ll ll ll lm ll ll ll ll ll LM ll lm ll -- ll ll lm LM LM -- ll ll ll -- lm ll ll ll ll lm -- LM LM ll ll ll lm lm ll lm ll ll lm ll ll lm lm lm lm lm lm lm -- ll ll lm ll ll ll ll lm lm lm lm LM lm lm ll lm ll lm ll lm ll lm ll ll lm ll ll lm ll ll ll lm
312314 <hkxhk> hk hh kk hk kk kk hk hh hk hk hk kk hk hh kk hh kk kk hk hk hk hh hh kk hh hh hh hh kk hk hk kk hk hk kk hh hk kk kk kk hh hk hk -- kk hk hh hk hh kk hk kk hk hk hh hk hk hh kk hk hh hk hk hk hk hh hh hk kk hh hk hk kk hk hk kk kk hh kk hk hk hh hk -- hk hk -- hk kk hk hk kk hk hh -- hh hk kk hh hk kk hk kk hk kk hh hk hh hh hk kk kk hk hh kk hk hk kk hk hh kk hk hk kk -- hk kk kk hk hh hk hk kk kk hh kk hk hh hh hk kk hk kk hk kk hk hk hh hk
144002 <lmxll> ll lm ll ll lm ll lm lm ll ll ll lm lm lm ll lm lm ll ll ll lm LM lm lm ll ll lm ll lm lm ll -- ll ll ll lm ll ll ll lm lm -- ll LM ll ll ll lm lm ll lm ll -- ll lm lm ll ll ll ll ll ll ll lm -- ll lm lm lm lm ll LM lm ll LM ll ll -- ll ll ll lm ll -- lm lm -- ll lm ll ll ll lm ll -- ll ll ll lm lm lm ll ll ll lm lm lm lm ll ll ll lm ll ll lm lm lm -- -- lm lm ll ll ll -- -- lm lm -- lm ll ll lm lm ll lm ll ll ll lm ll ll lm lm lm lm ll lm ll
176098 <lmxll> ll ll ll ll ll ll ll ll ll lm lm lm ll ll ll lm ll ll ll lm lm ll lm lm LM lm ll ll lm lm lm ll lm lm ll ll lm ll ll lm lm ll lm LM lm ll ll ll ll lm ll lm lm lm lm lm ll ll lm ll ll lm ll ll ll lm ll ll ll ll lm lm lm lm ll ll lm ll ll lm lm ll lm -- ll lm -- ll ll lm ll ll lm -- -- lm ll ll lm lm ll lm lm lm ll lm ll lm ll LM ll ll lm ll ll ll lm ll ll lm ll lm lm lm -- ll ll lm ll ll lm ll ll ll lm ll lm ll ll ll lm ll lm lm lm lm lm lm lm
231660 <nnxnp> np np nn np np nn nn nn np np np np np np np np nn np np nn np nn nn np nn np nn np np nn np np np nn np nn np nn np nn nn np nn NP nn np np nn nn nn np nn np nn nn np np nn np np np np np nn np np nn np nn nn np np np np np nn nn np np np nn nn nn -- np np np np nn nn nn nn nn np -- nn nn nn np np nn nn nn nn nn nn nn np nn np np np np np np nn np nn nn nn nn nn np np np nn np nn np nn np np nn np np nn np np np nn nn np nn np np np nn nn np
358540 <hkxhk> hk hh kk hh hk hk hh hk hk hk kk kk hh kk hh kk kk hk hh hk hk hk hk hk hk hk hk hk hk kk hk hk hk kk hk hh hh hk HK kk kk HK hh hk kk hh hk hk hk hh hk kk kk kk hh kk hk hk hk kk hk hk hk kk hk hh hk kk kk hk hh hh kk hh hk hk kk hh kk hk hk hk -- -- hh kk -- hk hh hk hk hk hk HK -- hk kk kk hh hh hk hh hh hh hh hh hh kk kk hh hk hk hk -- hk hh hk hk -- hk kk hk hk hh -- hk hk hk hh hh hk kk kk hh hk HK hk hh hh hh hk hk kk hk hh kk hk hh kk
117719 <nnxnp> np nn np np -- nn nn np nn np nn nn np nn nn nn np np nn nn nn np nn nn np nn np nn nn nn nn nn np np nn np nn np nn nn nn -- np -- np np np np np nn np np nn np nn np nn np nn nn nn np np np -- np nn np np nn np np np nn np nn nn -- nn np nn np nn np nn nn nn np nn nn np nn np np -- np nn nn nn np np np np nn nn np np np nn nn nn np np nn np nn -- NN np nn nn nn nn np np np nn np nn nn np nn nn np nn np np -- np np np nn np nn np nn nn nn nn
123609 <nnxnp> nn np nn np nn nn np nn nn nn np nn np nn np nn np np nn nn np np np nn np np nn nn np nn np np np nn np np nn np nn nn nn np nn np nn nn nn nn np np np nn np np nn np nn nn np nn np np np np nn nn np np nn np nn nn nn np nn nn np nn np np np nn nn -- nn np -- nn nn np nn nn np np -- np np nn nn np nn nn nn np np nn np nn np nn np np nn np np nn nn NP nn nn np np nn np nn nn nn nn np np np nn nn np nn nn np nn np nn nn nn nn nn np np np np np
324724 <lmxll> lm ll ll ll lm lm lm ll ll lm lm ll lm ll ll ll lm lm lm lm ll ll ll -- lm ll ll ll lm lm ll ll -- ll ll lm lm LL lm lm ll ll lm ll -- ll ll lm lm ll lm ll lm ll lm ll -- lm -- -- ll lm lm ll lm lm ll lm ll ll lm ll lm ll ll ll lm LL lm ll ll ll ll -- lm lm -- ll ll lm ll ll lm ll lm -- ll ll lm lm lm lm lm ll -- ll ll lm ll lm ll lm ll ll ll ll -- lm ll lm ll -- lm ll lm ll lm lm lm lm ll ll ll ll ll ll lm lm lm lm ll ll ll ll ll ll ll lm lm
226950 <nnxnp> nn np np nn np nn np nn nn np nn np nn np np np np np nn nn nn np nn nn np nn nn np np nn nn nn nn nn nn nn nn nn nn nn nn nn np -- nn nn nn np nn np np np nn np np -- np np np np nn np np nn np nn nn np nn nn -- np nn np np nn nn np np np nn np nn -- nn nn nn nn np np nn np nn np -- NP np np -- np nn np np np nn nn nn np nn np np nn np np nn np np np nn nn np np np np -- nn nn np np nn np np nn np nn np nn nn np np nn nn NP nn nn np np np nn
213450 <lmxll> ll lm lm ll lm ll lm lm ll ll ll ll lm ll lm ll lm ll ll lm lm lm lm ll ll lm ll lm ll lm ll lm lm ll lm ll lm lm ll ll lm lm ll lm lm ll lm lm ll lm ll lm lm lm ll ll ll ll lm ll lm lm lm ll lm lm lm LM ll ll lm lm lm ll lm lm lm lm lm ll lm ll lm lm lm ll ll ll lm lm ll lm ll ll ll lm lm LM lm ll lm ll lm ll ll ll ll lm ll ll lm ll ll ll lm ll -- lm ll lm ll lm lm ll -- ll lm lm ll lm lm ll ll lm lm ll ll ll lm lm ll lm ll lm ll lm lm lm ll
1420 <lmxll> lm lm ll ll ll ll ll ll lm ll -- ll ll ll ll lm ll lm ll lm lm ll lm lm ll lm ll lm ll lm ll lm ll ll ll lm ll ll -- ll lm ll lm ll lm ll ll lm lm ll ll lm lm ll lm lm lm lm lm lm lm lm ll ll lm ll ll ll lm lm ll lm ll ll ll lm lm -- ll lm lm lm ll -- lm lm -- lm lm ll lm lm lm lm -- ll lm ll ll ll ll ll ll -- ll lm lm ll ll ll -- lm ll lm lm -- lm ll lm lm lm ll lm lm -- lm lm lm -- lm lm lm lm lm ll ll lm ll ll ll lm ll lm lm lm ll ll lm lm
112202 <lmxll> lm ll ll lm ll lm ll lm ll lm lm -- ll -- lm -- lm lm ll ll ll lm lm -- lm lm ll lm lm ll ll ll lm ll lm ll lm ll lm ll ll ll lm lm lm ll ll lm ll lm ll lm lm ll lm lm lm lm lm ll ll lm ll ll ll ll lm lm ll lm lm ll ll lm ll lm lm ll ll lm lm ll ll -- ll ll lm lm ll ll ll ll lm ll ll lm ll ll ll lm lm lm ll ll ll ll ll lm ll ll ll ll ll lm ll lm lm lm lm ll lm ll ll ll lm ll ll lm lm ll lm ll ll ll ll lm lm -- lm lm ll lm ll lm ll ll lm ll lm
216363 <nnxnp> np nn np np np nn np nn nn np nn nn nn nn np np np nn np nn np np np nn nn np nn nn nn nn nn nn nn nn nn nn nn nn np np np np nn np nn np nn np nn nn np np nn nn nn np np nn np nn nn np nn nn np np nn nn np np np nn nn nn nn nn np -- np nn np np nn -- np nn -- np np np nn nn nn nn -- nn nn nn nn np np nn np nn nn nn nn nn nn nn np nn np np np nn np -- nn np -- np nn np nn nn np nn nn np nn nn np np np nn nn nn np nn np np np np nn nn np nn nn
80885 <efxeg> ef fg ef eg ef ee ef eg ee fg eg ef fg ee ef ef ef ef ee ef ef ef eg eg eg ee ee ef fg ef fg ee ee eg ee ee fg ef ee -- ef eg fg -- ee eg ee fg ef fg ee eg eg eg eg ee eg eg ee fg ee fg ee ee -- ee ee eg eg ee ef fg fg fg eg fg ef eg ef fg eg ef ee -- eg eg ee eg eg ee fg fg ee ef eg ef eg fg fg ee fg eg fg ef ef eg ef fg fg eg fg ee eg fg eg eg eg ef fg ee ef eg eg ef ef ee eg ef ee eg fg eg fg eg ee ef eg ef eg eg ef eg eg ef eg eg fg eg fg
351650 <lmxll> ll lm lm lm ll ll -- ll ll lm ll -- ll lm lm ll ll ll ll ll ll lm lm lm lm lm lm -- LM lm lm ll ll lm lm ll lm lm -- lm lm lm lm -- lm ll ll ll lm lm ll ll ll ll lm ll ll ll LM lm lm ll lm -- ll ll lm ll ll lm lm lm ll ll lm ll ll -- ll lm ll lm lm -- lm lm -- lm ll ll lm ll ll lm -- lm ll ll lm lm ll lm ll -- ll ll ll ll ll ll lm lm ll -- lm lm lm -- lm LM ll lm lm lm -- ll lm ll -- lm lm lm lm lm ll ll lm lm ll lm lm lm ll lm ll ll ll ll lm
354677 <lmxll> ll lm lm lm ll ll ll ll ll lm ll lm ll lm lm ll lm ll ll ll ll lm lm lm lm lm lm lm lm lm ll lm lm lm lm ll lm lm LM lm ll lm lm lm lm ll lm ll lm lm ll ll ll ll lm ll lm ll ll lm lm ll ll lm lm ll lm ll ll lm lm ll ll ll lm ll ll lm ll lm ll lm lm -- lm lm lm lm ll ll lm ll ll lm ll lm ll ll lm lm lm lm ll ll lm ll lm lm ll ll ll lm ll ll lm lm lm ll lm lm ll lm lm ll -- lm lm ll ll lm lm lm lm ll lm ll lm lm ll lm lm lm ll lm ll lm ll ll lm
240784 <lmxll> lm ll lm lm lm ll lm ll -- lm lm ll ll lm ll ll lm lm lm ll lm ll lm lm ll lm lm lm lm ll LL ll lm ll ll lm ll ll lm LL -- -- ll LL lm lm lm LL -- ll lm ll lm ll ll -- -- lm lm lm ll ll ll lm lm lm ll ll ll lm ll lm lm lm lm ll lm ll ll lm ll -- lm -- lm lm ll lm ll ll ll lm ll ll -- lm ll ll lm lm lm ll ll lm lm lm lm ll lm lm lm ll ll lm LL -- -- ll lm lm ll lm lm ll -- ll lm ll ll lm ll lm ll lm ll ll lm LL lm lm ll LL ll ll lm lm lm lm ll
356524 <lmxll> lm lm ll lm ll ll lm ll ll lm ll ll lm ll lm ll ll lm lm lm ll lm lm ll lm lm lm lm lm ll ll lm ll ll lm lm lm ll lm ll ll ll lm -- ll lm ll lm ll lm lm ll ll ll lm ll ll lm lm ll lm ll lm ll lm lm lm ll ll ll lm lm ll lm lm ll ll lm ll ll lm ll lm -- lm ll -- ll lm lm ll lm ll ll -- -- ll ll lm lm lm lm lm lm lm lm lm ll ll lm lm ll ll ll lm lm -- ll ll ll ll ll lm lm -- ll lm ll lm lm ll ll ll lm ll lm ll lm lm -- -- lm ll lm lm ll ll lm ll
71966 <nnxnp> np nn nn np nn np nn np np nn nn np np np np nn np np np np nn nn nn nn nn -- nn -- nn nn np np nn nn np np np np np nn np -- nn np nn np np np nn np np nn np np np np np nn np np np np np nn nn nn -- nn nn nn nn np np np np nn np np np np np np np nn nn np nn -- nn nn np np nn np -- np nn nn np nn nn nn np np np nn nn nn nn np np np nn np np np np nn np nn nn np np np np np np nn nn nn np nn np nn np np np nn nn np np nn nn np nn nn nn nn nn
189451 <lmxll> lm lm lm ll lm lm lm ll lm lm lm ll ll ll lm ll ll ll ll ll lm lm lm lm ll ll ll ll ll lm ll lm ll lm lm lm lm ll ll lm lm lm ll ll ll lm lm ll lm ll ll lm ll ll ll ll ll lm ll lm lm ll lm ll lm lm lm ll lm lm ll lm lm lm ll lm lm ll ll ll ll ll lm -- ll lm ll ll ll ll lm lm lm lm -- ll lm lm lm lm ll ll ll lm ll ll ll lm lm ll lm lm ll ll -- ll ll ll ll ll ll ll lm lm -- lm lm lm lm lm ll ll lm ll ll ll lm ll ll lm ll ll lm ll ll lm ll lm ll
93501 <lmxll> ll lm -- ll ll ll lm lm ll lm ll ll ll ll lm lm LM lm ll ll lm ll lm lm ll lm lm -- ll lm lm ll lm lm lm lm ll lm lm lm ll lm lm ll ll ll -- ll ll ll -- ll -- ll lm ll lm ll lm ll lm ll lm ll lm lm lm lm lm -- lm ll lm lm ll ll lm -- lm lm ll ll lm -- lm lm -- ll lm lm ll lm lm ll -- ll lm lm ll lm ll ll lm -- lm ll lm lm lm ll lm lm ll ll ll lm ll lm ll ll lm lm ll ll -- lm lm ll ll lm lm ll LM ll lm ll lm ll ll lm ll lm lm lm lm ll ll lm lm
329578 <nnxnp> np nn nn nn nn np np nn np np np np nn np nn nn np np np nn nn np np nn nn np np nn np nn nn np nn np np nn np nn np np nn -- np -- np nn nn np nn np nn nn np np np np nn nn np nn np nn np np -- np np np nn np nn np np nn np np nn nn nn nn nn np nn nn nn nn np -- np nn np np np nn -- np np nn nn nn nn nn np np np nn np nn np np nn np np np nn np np nn -- np nn np np nn np nn np nn np nn np np nn nn np -- np np nn np -- np np -- nn nn nn nn nn
13569 <nnxnp> nn nn NP np nn np nn np np np np nn np nn np np nn nn nn nn nn np nn np nn nn nn nn nn np np np nn nn np np np np np np nn np np NP np nn nn nn nn NP np nn nn NP nn nn NP np np nn nn np nn nn NP np nn nn nn np nn nn np np np np nn nn NP nn nn nn np np np np nn -- nn np np np np nn -- np nn np nn nn np nn np np nn np np np nn np np nn np nn nn np nn nn nn nn nn nn nn np np np nn np nn np nn np nn np NP nn nn nn np np nn nn nn nn nn nn nn np np
321940 <lmxll> lm lm lm lm ll lm ll ll ll lm ll lm ll lm lm lm lm ll ll lm ll ll ll lm lm lm ll ll lm lm ll lm ll lm lm lm ll lm lm ll lm -- ll ll ll ll lm ll ll lm ll lm ll lm lm lm -- lm lm lm lm ll lm ll lm ll lm ll lm lm ll lm lm lm ll lm lm ll lm ll ll ll lm lm ll lm lm ll ll ll ll lm ll ll lm ll lm lm ll lm ll lm ll lm ll ll lm lm lm ll ll ll ll -- ll lm ll ll ll ll ll ll lm ll -- lm lm ll lm ll lm ll lm lm ll lm lm lm lm lm ll lm lm ll ll lm lm lm ll
383767 <lmxll> -- ll lm lm lm lm lm ll ll ll ll lm ll lm lm lm ll lm lm ll ll lm ll ll ll lm lm ll ll lm ll lm ll ll ll lm ll ll ll lm lm lm lm ll lm ll lm -- ll ll ll lm lm ll ll lm lm ll ll lm ll ll lm ll ll -- ll lm ll ll lm ll ll lm ll lm ll -- ll ll lm lm lm -- ll ll -- lm lm ll ll ll ll lm -- lm lm ll ll ll lm lm ll ll ll ll lm ll ll lm lm lm lm lm lm lm lm ll ll lm ll ll ll ll lm lm lm lm lm lm lm ll lm ll lm ll lm ll lm ll ll lm ll ll lm ll ll ll lm
670 <lmxll> ll lm lm lm ll ll ll ll ll lm ll lm ll lm LM ll lm ll ll ll -- LM lm lm lm LM lm ll LM lm lm lm ll lm lm ll lm lm lm LM ll lm lm -- lm ll lm ll lm lm ll ll ll ll lm ll ll ll lm LM lm ll lm lm ll ll LM ll ll lm lm lm ll ll lm ll ll LM ll lm ll lm lm -- LM lm lm lm ll ll lm ll ll LM -- lm ll ll LM lm ll LM ll -- ll ll ll ll ll ll lm lm ll ll lm -- lm -- lm lm ll lm lm ll ll ll lm ll lm lm LM lm lm lm ll ll lm lm ll lm ll lm ll lm ll ll ll ll lm
152425 <efxeg> ef ef ee ee fg ef fg fg ee ef fg ee ee eg fg ee fg fg eg ee fg eg fg ee fg ef fg -- -- ee ef eg ee eg ef ef ee ef eg ef eg ef ee ee ee fg ee eg ee ef eg fg ef -- ee ee fg eg eg eg ee ee ef fg -- ee ef ee eg ee ef ef fg ef fg ef eg eg eg fg ee ef eg -- ee fg -- -- ef ef fg ef eg ef -- eg ee ef fg ef ee -- eg ee ef ee ef eg ef fg -- eg ef ee ee eg ef ee -- ef ef ef eg eg -- ee ee eg -- ef ef ee ee ee eg ee -- ef ee fg -- ee eg ef eg ee fg fg ee
58940 <efxeg> ee eg ee eg ee ef ef fg ef ee ef ee ef fg eg fg fg eg eg eg fg eg ef ee fg ef ee ee fg ef fg ee ee -- eg ef ef eg ef eg fg -- ee eg ee eg ee eg ef ee ee eg ef ef eg fg ef ef eg eg ef ef ee ef -- fg eg ef ee fg fg fg ee eg ef eg ee ee ee eg eg eg ef -- eg eg ef -- fg eg ee fg fg ef fg fg eg ef fg ee eg ee eg ee fg fg eg ef fg eg ef ee fg fg -- eg -- ef ef ef ef eg fg eg -- ee fg fg ef ef ee ee fg ee eg fg ee fg eg ee fg ef eg fg fg fg ef ef ef
167932 <lmxll> lm lm ll ll ll ll lm ll lm ll ll ll ll ll ll lm ll lm ll lm lm ll lm lm ll lm ll lm ll lm ll lm ll ll ll lm ll ll lm ll lm ll lm ll lm ll ll lm lm ll ll lm lm ll lm lm lm lm lm lm lm lm ll ll lm ll ll ll lm lm ll lm ll ll ll lm lm ll ll lm lm lm ll ll lm lm lm lm lm ll lm lm lm lm lm ll lm ll ll ll ll ll ll -- ll lm lm ll ll ll lm lm ll lm lm lm -- ll lm lm lm ll lm lm -- lm lm lm ll lm lm lm lm ll ll ll lm ll ll ll lm ll lm lm lm ll lm lm lm
379503 <lmxll> ll ll ll lm ll lm ll ll ll ll ll ll lm ll ll ll ll lm lm ll ll LM lm ll lm ll lm lm ll lm lm ll lm lm ll ll ll ll LM ll ll -- lm lm ll lm ll ll ll ll lm lm lm lm ll ll lm ll ll lm ll ll ll lm lm lm lm ll ll lm ll ll lm LM lm ll lm -- lm ll ll ll lm -- lm lm -- lm ll lm lm lm lm ll ll ll lm ll lm ll lm lm lm ll ll ll lm lm ll ll ll ll ll -- ll lm lm ll lm LM lm lm lm ll ll -- lm ll ll lm lm ll lm ll ll ll lm ll lm lm lm lm ll lm lm lm ll lm ll
186528 <lmxll> lm lm lm ll lm lm lm ll lm lm lm ll ll ll lm ll ll ll ll ll lm lm lm lm ll ll ll ll lm lm ll lm lm lm lm lm lm ll -- lm lm -- ll -- ll lm lm ll lm ll ll lm ll ll ll ll ll lm ll lm lm ll lm ll lm lm lm lm lm lm ll lm lm lm ll lm lm ll ll ll ll ll lm -- ll lm ll ll ll ll lm lm lm lm ll ll lm lm lm lm ll ll ll -- ll ll lm lm -- ll lm lm ll -- ll ll -- ll lm ll lm ll lm lm -- lm lm lm lm lm ll ll lm ll ll ll lm ll ll lm ll ll lm ll ll lm ll lm ll
221764 <lmxll> ll lm lm ll ll ll lm ll lm lm ll ll ll ll ll ll ll lm lm ll ll ll ll ll ll lm ll ll lm ll ll lm lm ll lm lm lm lm -- ll lm lm lm lm lm ll lm lm lm ll ll lm ll lm ll ll ll ll lm ll ll ll lm ll -- lm ll lm lm ll ll lm lm lm lm ll lm ll lm lm ll lm ll -- ll ll -- ll lm ll ll lm lm lm -- ll lm ll ll ll ll lm lm ll lm lm ll ll lm ll lm lm lm -- ll ll lm lm lm lm ll ll ll ll -- LM ll lm ll lm ll lm lm ll ll ll ll lm ll lm ll lm ll lm ll ll lm ll lm
384990 <nnxnp> np nn NP np np np np np nn np nn -- nn np nn np nn np np nn np np nn -- np np np np np np np np -- nn np nn np nn nn nn np -- np np np np nn np np nn nn nn -- np nn np nn nn np nn nn np nn np np np np np np np nn nn nn -- nn nn np np nn nn nn np nn nn np np -- np np nn nn np nn nn nn np np nn nn np nn np np nn np nn np nn nn np np nn nn nn np nn NP nn nn np nn np NP nn -- nn np NP np np np -- np nn nn nn np nn np nn np nn nn nn np nn np np np
180000 <lmxll> ll ll ll ll ll ll ll ll ll lm lm lm ll ll ll lm ll ll ll lm lm ll lm lm lm lm ll -- lm lm lm ll lm lm ll ll lm ll ll lm lm ll lm ll lm ll ll ll ll lm ll lm lm lm lm lm ll ll lm ll ll lm ll ll ll lm ll ll ll ll lm lm lm lm ll ll lm -- -- lm lm ll lm -- ll lm -- ll ll lm ll ll lm ll -- lm ll ll lm lm ll lm lm lm ll lm ll lm ll -- ll ll lm -- ll ll lm ll ll lm ll lm lm lm -- ll ll lm ll ll lm -- ll ll lm ll lm ll ll ll -- ll lm -- lm lm lm lm lm
362055 <nnxnp> nn np nn np np np np np np np nn nn np nn np nn nn nn np nn np nn nn np nn nn nn nn nn nn np nn -- nn nn np np np -- nn nn np np np nn np np nn np np nn nn nn nn np nn np nn nn nn nn np nn nn np np -- nn nn np np np nn np nn np nn np nn np nn np nn -- np nn -- np np nn np nn np np -- nn nn nn np np nn np np np np np np np nn nn nn np np nn nn np nn np np np nn np nn np -- np nn np np np np nn nn nn np nn np np np np np nn nn nn np nn np nn nn
321088 <lmxll> ll ll lm lm ll lm lm lm lm ll lm lm lm lm ll ll ll lm lm ll ll lm lm ll lm lm lm lm ll lm ll lm lm lm ll ll lm ll ll ll lm lm lm lm ll ll ll lm lm lm lm ll lm ll ll lm ll ll ll ll lm lm ll ll ll ll ll ll ll ll ll lm ll ll lm lm lm lm lm ll lm lm ll lm lm ll ll lm ll ll lm ll ll ll -- ll ll ll ll lm ll lm lm lm lm lm lm ll ll lm lm lm lm ll lm ll lm lm lm ll lm lm ll lm lm ll lm ll lm lm ll ll ll lm lm ll ll lm lm ll ll ll ll lm ll ll ll ll lm
92925 <efxeg> ee ef eg eg ee eg fg fg ee ef eg ee ee ee fg fg ef fg eg ee fg ee fg fg eg ef ef ef ee ef fg ee ef ef ef fg ee ef -- ef eg eg fg eg ee ee ee ee ee eg eg -- ee eg fg ee ef eg fg eg fg eg fg eg -- fg ef ef ef ee ef ef -- fg eg ee ee ee ef ef eg eg fg -- fg ef eg eg fg fg ee ef ef eg -- fg fg ef eg ef eg ee fg eg fg eg ef ef ef ee fg eg eg ee ee ef ee ee eg eg ef ef ee eg -- fg fg ee ee ef fg eg fg ee ef eg ef eg ee ef eg fg fg fg eg eg eg fg fg
176369 <lmxll> lm lm lm ll -- lm lm ll ll lm lm ll -- lm lm ll ll ll ll ll lm lm lm lm ll ll ll ll -- lm ll lm lm lm lm lm lm ll ll lm lm lm ll ll ll lm lm ll lm ll ll lm ll ll ll ll ll lm ll ll lm ll lm ll lm lm lm ll lm lm ll lm lm lm ll lm lm -- lm ll lm ll lm -- ll lm -- ll ll lm lm lm lm lm -- ll lm lm ll lm ll ll lm ll ll ll lm lm lm ll lm lm ll lm ll ll lm ll lm lm lm ll lm lm -- lm lm lm ll lm ll ll lm ll ll ll lm ll lm lm ll ll lm ll ll ll ll lm ll
386929 <lmxll> lm lm ll ll ll lm lm lm lm lm lm ll lm ll ll ll lm ll ll lm lm lm lm ll lm lm ll lm lm -- ll ll lm lm lm ll lm lm lm ll lm ll ll lm ll lm ll lm lm lm lm ll ll lm lm ll ll lm lm ll lm lm ll lm lm lm lm ll lm lm ll lm lm ll lm ll lm ll lm lm ll lm ll -- lm lm lm ll ll -- lm lm lm ll -- ll ll lm lm lm ll lm lm ll lm lm ll lm lm LL LL -- ll ll ll ll ll lm lm ll lm lm lm lm ll ll ll ll lm ll ll lm ll ll ll ll ll lm ll lm lm ll lm lm ll ll lm lm --
385342 <lmxll> ll ll lm lm lm lm lm ll ll ll ll lm ll -- lm lm ll lm LM -- ll -- ll lm ll lm lm ll ll lm ll lm ll ll ll lm ll ll ll -- lm lm lm ll -- ll -- ll ll ll ll lm lm ll ll lm lm ll ll lm ll ll lm ll ll ll ll lm ll ll -- ll ll lm ll lm ll LM ll ll lm lm lm lm ll -- ll lm lm ll ll ll ll lm ll lm lm ll ll ll lm lm ll lm ll ll lm ll ll lm lm lm lm lm -- LM LM ll ll lm ll ll ll ll lm lm lm lm lm lm lm ll lm ll lm ll lm ll -- ll ll lm ll ll lm ll ll ll lm
365068 <nnxnp> nn nn nn np nn np nn np np nn np nn nn nn NP nn np nn nn nn np nn np nn np np np nn nn np np nn np np np np np np nn nn np NP np np nn np np nn np np nn nn nn np nn nn np np np np nn np nn nn np nn np nn np nn np np nn np nn np np np nn np np nn nn -- nn np np np np np np np np np np nn nn np np np nn nn nn np np nn np np np np nn np np np nn np np -- nn np np nn nn np np np np np np nn nn np nn np np nn nn nn np nn nn nn nn np nn nn np nn np
377680 <nnxnp> nn nn nn nn np np np nn np nn np np nn np np np np np np np np nn nn np np np nn nn nn nn np nn np nn nn nn np nn nn nn np np np np nn np nn np np np np nn np nn nn nn nn nn nn np nn nn nn np np nn np nn np np np np nn np np np nn NP np nn np np np np np np nn np nn np nn nn nn np nn nn nn np np nn np np nn np nn np np np np nn np nn nn np nn np np np np np np np np nn nn nn np np np np np np np np nn np np nn nn nn nn nn nn np nn nn np nn nn
383914 <nnxnp> nn nn np np np np nn nn np nn np np np nn np nn nn np nn np nn nn np np nn np nn nn nn nn nn np np np nn np np np nn np nn np nn np nn nn np np np np np np nn nn nn nn nn np np np np nn np nn -- np nn nn nn nn nn np np np np np np -- np np nn nn np -- nn np -- np np np nn np nn np -- nn -- np np nn np nn nn np nn np nn np np nn np nn np -- np nn np np np nn np nn nn nn -- np nn np nn nn nn np np np np np nn np nn np nn np np np nn np np nn np
137440 <nnxnp> np nn np np np np np np np np nn np np nn nn np np nn np np nn np np np nn nn np nn nn nn nn np np np nn np nn np nn np nn np np np nn np np nn nn np nn nn nn np np nn nn np np nn nn np nn np np nn np np nn np np nn np nn nn np np -- np nn nn np np -- np nn -- nn nn np nn np np NP np np nn nn nn np np np nn nn np np nn nn nn nn np nn np nn nn np nn np nn np nn np np nn -- np nn np nn nn np np nn nn nn np np np nn nn nn nn np np np nn nn nn nn
81580 <efxeg> eg ee eg ef eg fg eg ef fg eg fg eg ee fg eg eg eg eg fg eg eg eg ef ef ef ef fg ee ee ee eg fg fg ef fg ef ee ee -- fg ee eg ee ee fg ef fg ee eg ee fg ef ef ef ef fg ef ef ef ee fg ee fg ef ee fg ef ef ef -- ee ee ee ee ef ee eg FG eg ee ef eg fg fg ef ef fg ef ef fg ee eg fg eg -- eg ef ee ee fg ee ef ee eg eg ef eg eg ee ef ee fg ef ee -- ef ef eg ee -- eg fg -- eg ee fg ef eg fg ef ee ef ee ef fg -- ef ee ef ef eg ef ef ee ef ef ee fg eg
180711 <lmxll> ll ll ll ll ll ll ll ll ll lm lm -- ll ll ll lm -- ll ll lm ll -- lm lm lm lm ll ll -- -- lm ll -- lm ll ll LM ll ll -- lm ll lm ll lm ll ll ll ll lm -- lm lm -- LM lm ll ll lm ll ll lm ll ll ll lm ll -- ll ll lm lm lm lm ll ll lm -- ll lm lm ll lm -- ll lm ll ll ll lm ll ll lm ll -- lm ll ll lm lm ll lm lm -- ll lm ll lm ll LM ll ll lm ll ll ll lm ll -- lm ll lm lm lm ll ll ll lm ll ll lm ll ll ll LM ll lm ll ll ll lm ll lm lm lm lm lm lm --
267986 <nnxnp> np nn nn nn nn nn np nn np np np np np nn nn np nn nn nn nn nn nn np np -- np np np np nn np np np nn np np np np np nn NP np nn np nn np np nn np np nn nn nn nn nn np np nn np nn nn np np nn np nn np -- nn nn nn nn np nn np nn nn np np nn nn nn nn -- np np np np np nn np np np np np np nn nn np nn nn np nn nn np np nn nn np nn nn nn np NP np np nn nn np nn nn nn np nn -- np nn np np np np np nn nn np nn nn nn nn nn nn nn np nn nn np np np nn
270124 <nnxnp> nn nn nn np np nn nn nn nn np nn np np nn nn np np nn nn nn nn nn nn nn nn nn np nn np np nn nn nn np np np np nn -- nn nn -- np np np np nn nn np np -- nn np -- np nn nn nn nn nn np np nn nn nn np np nn np nn -- np nn nn nn np np np nn np nn nn np -- np np -- nn nn np np nn nn np np np np np np np np np nn nn np np nn nn np nn nn nn np nn nn nn nn np nn nn nn np np nn nn np np np np nn np nn np np np np np np np nn nn np nn np nn np np np np
356700 <lmxll> lm lm ll -- ll ll lm ll ll lm ll ll lm ll lm ll ll lm lm -- -- lm lm ll lm lm lm -- lm ll ll lm ll ll -- lm -- ll -- ll ll ll lm lm ll lm ll lm ll lm lm ll -- -- lm ll ll lm lm ll lm ll lm ll lm lm lm ll ll ll LM lm ll lm lm ll ll LM ll ll lm ll lm -- lm ll -- ll lm lm ll lm ll -- -- lm ll ll lm lm lm lm lm lm lm lm lm ll ll lm lm ll ll -- lm lm -- -- ll ll ll ll lm lm -- ll lm ll lm lm ll -- ll LM ll lm ll lm lm lm ll lm ll lm lm ll ll lm ll
354788 <lmxll> lm ll ll lm ll lm lm lm ll ll lm ll lm ll ll lm ll lm lm lm ll lm ll ll ll ll ll ll ll ll lm -- ll lm ll ll ll ll ll lm lm ll ll ll ll lm ll lm ll ll lm lm -- lm ll lm ll lm lm ll ll lm lm ll ll ll ll lm lm ll ll lm lm ll ll lm lm -- lm ll lm ll ll -- ll ll -- ll lm ll ll lm lm ll -- ll lm lm ll ll ll ll lm lm ll lm ll ll lm -- lm ll lm LM ll ll lm -- lm ll lm ll ll lm -- ll ll lm lm ll ll ll ll LM ll lm ll ll lm ll ll lm lm ll lm ll lm lm lm
119130 <lmxll> ll lm lm ll ll lm ll lm lm ll ll lm lm ll ll lm ll ll ll lm -- ll lm ll lm ll ll ll lm lm lm lm ll lm lm ll lm lm lm lm ll -- lm LM ll ll ll lm ll lm ll lm ll lm lm lm ll ll lm ll lm lm lm ll ll lm lm lm lm lm lm ll ll ll ll -- ll -- lm ll lm lm ll -- ll ll LM ll lm lm ll lm lm lm -- ll lm lm ll ll lm lm ll -- ll ll ll ll ll -- ll lm lm -- ll lm ll -- ll -- ll lm ll lm -- ll ll lm -- ll lm ll lm ll lm lm ll lm ll lm ll ll LM ll ll ll ll ll lm
70035 <lmxll> lm ll ll lm ll lm ll lm lm ll ll lm lm ll lm ll ll ll ll ll lm lm ll lm ll ll ll lm ll ll lm lm ll ll ll lm ll ll lm ll ll -- ll lm lm ll ll ll lm lm ll ll lm LM lm lm lm ll lm lm ll ll ll ll ll lm ll lm lm lm ll lm ll lm ll lm lm lm lm lm ll ll -- -- ll ll -- ll lm lm lm ll ll lm -- ll ll ll lm lm lm lm ll ll lm ll lm lm ll lm ll lm ll ll ll ll ll lm ll ll ll lm lm lm ll ll lm ll ll lm lm ll lm ll ll lm ll ll ll ll lm ll ll ll lm lm LM ll lm
119537 <lmxll> lm ll ll -- lm ll ll lm lm ll ll ll ll lm lm lm ll lm -- ll ll lm lm LM lm lm lm -- ll ll lm ll lm lm lm lm ll ll lm -- ll lm ll lm ll lm ll ll ll lm lm ll lm ll ll lm lm ll lm -- ll ll lm ll ll lm ll ll ll lm ll lm lm lm lm ll lm ll ll ll ll lm ll -- lm ll -- ll lm ll ll lm lm ll -- lm ll lm -- lm lm ll lm LM ll lm lm lm ll lm lm ll ll ll lm -- ll lm lm ll ll ll ll lm -- ll ll ll lm ll lm lm lm -- lm lm lm ll ll lm ll ll ll lm ll lm ll ll lm
170186 <nnxnp> np nn nn np np nn np np np nn np nn nn nn np nn nn nn nn nn nn nn nn nn np nn nn np nn np np nn -- np np nn np nn nn np nn nn nn np nn nn np np nn np nn nn np nn nn nn np nn np np np nn np nn np nn nn np nn np np nn nn np nn nn np np nn nn np nn np np np np nn np nn np nn np np nn np nn np nn np np nn np np nn np nn nn np np np nn nn nn nn np nn nn nn nn np nn nn np nn nn np np nn nn nn np np nn np np np nn np np np np nn np np np nn np np np
3206 <nnxnp> -- np NP np nn nn nn nn np nn nn nn nn np np np nn nn NP np nn np nn nn np np np nn np NP np np np nn nn np np np nn nn np np NP np np nn np -- np nn nn np np np -- nn -- np nn nn np np NP np np NP np np np nn nn nn np NP np np np np np nn np nn np -- np nn NP -- NP np nn nn np nn nn nn nn nn NP np nn np NP -- np np nn nn nn np nn np nn nn NP nn nn NP nn -- np nn np np -- np NP np nn np nn nn nn np -- nn nn nn np np np nn np nn np nn nn nn nn
138991 <lmxll> ll lm lm lm lm lm ll lm lm ll ll ll lm lm ll lm ll ll ll ll lm ll lm lm lm ll lm lm ll lm lm lm lm lm lm ll ll lm lm lm lm ll ll ll lm lm lm ll ll ll ll lm lm ll ll lm ll ll ll ll lm lm ll lm lm lm ll lm ll lm lm lm lm lm ll lm ll ll lm ll ll -- lm -- lm ll LM lm ll ll lm ll lm ll lm lm lm lm lm lm ll lm ll ll ll ll ll ll ll ll ll ll lm lm LM ll ll ll lm lm lm ll ll ll lm lm lm ll lm ll lm ll ll lm lm ll lm lm lm lm ll ll lm ll lm lm ll ll ll
324363 <lmxll> ll ll lm ll ll ll lm ll ll lm lm ll lm lm lm ll lm lm lm ll lm lm ll lm lm ll ll ll ll ll lm ll lm lm ll lm ll lm lm ll ll lm lm ll ll lm ll ll ll ll lm ll ll lm ll lm lm ll lm ll lm lm ll lm ll ll lm lm lm lm ll lm lm lm ll ll lm ll ll ll lm ll lm -- lm lm -- lm ll lm ll lm ll lm ll ll lm lm ll ll ll lm lm -- ll ll ll ll lm ll ll ll ll ll lm ll lm ll lm lm ll lm ll ll lm ll lm ll LM lm ll lm lm ll ll lm ll lm LM lm ll lm ll lm ll ll lm ll lm
372901 <lmxll> lm ll ll ll lm lm lm lm lm ll lm ll lm lm ll lm ll ll -- lm ll lm ll lm ll ll ll lm lm ll lm lm ll lm lm -- lm ll ll lm lm ll ll ll lm ll lm lm lm ll lm lm ll -- ll ll ll lm lm lm ll ll lm lm ll ll ll lm ll -- ll lm ll lm ll lm lm lm ll lm ll ll ll lm ll lm ll lm ll lm ll lm lm lm ll lm ll lm lm ll lm ll ll lm lm lm ll lm lm ll lm ll ll ll lm ll lm ll lm ll lm ll -- ll -- ll lm lm lm lm ll -- lm lm lm -- ll lm ll ll ll ll lm ll lm lm ll lm lm
330246 <lmxll> lm lm ll lm ll ll lm ll ll lm ll ll lm ll lm ll ll lm lm lm ll lm lm ll lm lm lm lm lm ll ll lm ll ll lm lm lm ll -- ll ll ll lm lm ll lm ll lm ll lm lm ll ll ll lm ll ll lm lm ll lm ll lm ll lm lm lm ll ll ll lm lm ll LM lm ll ll lm ll ll lm ll lm -- lm ll -- ll lm lm ll lm ll ll -- lm ll ll lm lm lm lm lm lm lm lm lm ll ll lm LM ll ll ll lm lm lm -- ll ll ll ll lm lm lm ll lm ll lm lm ll ll ll lm ll lm ll lm lm lm ll lm ll lm lm ll ll lm ll
241747 <hkxhk> hk kk hh hk hk hk hk hk hk hh hk kk hk hk kk hk hk hk hk kk hk kk hk hk kk hk hk hk hh hk hk hk hk hk hk hk hk kk hk hk hk hk kk hk hh hk hh hk hk hk hh hk hh kk kk hk hh hk hh hk kk hk kk hk hk hk kk kk kk hh kk hk hk hk hh hk hh kk kk hk kk hk hk -- hk hk hk hk kk kk hk kk hk kk hk hh kk kk hk hk hk kk hk hk hh hk hk hk hh hh hk hk kk hh hk hh hk kk hk hh hk hh hh kk hh kk hh kk hk hh kk hk kk hh hk kk hk kk hh hk -- hh hk hk hh hh hk hk kk
93163 <efxeg> eg fg ee ee eg ee ef ef eg fg ee eg eg eg ef ef -- ef ee eg ef eg ef ee ee fg fg fg eg fg ef eg fg fg fg ef eg fg fg fg ee -- ef ee eg eg eg eg eg ee ee eg eg ee ef eg fg ee ef ee ef ee ef ee ef ef fg fg fg eg fg fg ef ef ee ee eg eg fg fg ee ee ef -- ef fg ee eg ef ef eg fg fg ee -- ee ef FG ee fg ee eg ef ee ef ee fg fg fg eg ef ef ee eg -- fg eg eg ee ee fg fg eg ee eg ef ef eg eg fg ef ee ef eg fg ee fg ee eg fg -- ef ef ef ef ee ee ef ef
95350 <efxeg> eg fg ee ee eg ee ef ef eg fg eg eg eg eg ef ef fg ef ee eg ef eg ef ef ee fg fg fg eg FG ef eg -- fg -- fg eg fg fg fg ee -- ef ee eg eg eg eg eg ee eg eg eg -- ef eg fg ee ee ee ef ee ef ee -- ef fg fg fg eg fg eg fg ef ee eg fg ee fg fg ee ee ef ee ef fg ee eg ef ef eg fg fg ee eg ee ef fg ee -- ee eg ef ee ef ee fg fg fg eg ef ef ee -- eg fg -- FG ee ee fg fg eg ee -- ef ef eg eg fg ef ee ef ee ef ee fg ee eg fg ee ef ef ef ef ee ee ef ef
339938 <nnxnp> nn np nn np np NP nn nn nn np np nn nn nn np np nn np nn nn np nn np nn np nn nn nn nn nn np np np nn nn nn np nn -- nn nn np np np nn np nn np np np np np nn nn np nn np np nn np nn np np np np np np np nn np np np nn np nn nn np NP nn np nn np np -- nn np nn np nn np nn nn np nn -- nn nn nn np nn nn nn nn nn np np nn np nn nn np nn nn np np nn np np nn np np nn nn nn -- nn np np nn np nn nn np nn nn nn nn np np np np nn np nn nn np np np nn
189543 <nnxnp> np nn np nn nn np np nn nn nn nn nn nn np nn nn np nn np nn nn nn np np nn np nn nn np nn np nn nn nn nn np np np np nn np nn nn nn np nn nn np nn nn np nn np np np nn np np -- np np nn nn np np np nn NP nn np np np nn np nn nn nn np nn nn np nn nn -- nn np np nn np np np np np np nn np nn nn nn nn np np nn np nn nn np np np np nn nn np np nn np np np np np np np np np np nn nn nn np np np np nn np nn np np np nn nn np np nn nn nn nn np np nn
225643 <lmxll> ll lm lm ll ll ll lm ll lm lm ll ll ll ll ll ll ll lm lm ll ll ll ll ll ll lm ll ll lm ll ll lm lm ll lm lm lm lm lm ll lm lm lm lm lm ll lm lm lm ll ll lm ll -- ll ll ll ll lm ll ll ll lm ll ll lm ll lm lm ll ll lm lm lm lm -- lm ll lm lm ll lm ll -- ll ll lm ll lm ll ll lm lm lm ll ll lm ll ll ll ll lm lm ll lm lm ll ll lm ll lm lm lm lm ll ll lm LM LM lm ll ll ll ll lm lm ll ll ll lm ll LM lm ll ll ll ll lm ll lm ll lm ll lm ll ll lm ll lm
275747 <nnxnp> nn nn np np np np -- nn np nn np np -- nn np nn nn np nn np nn nn np np nn np nn nn nn nn nn np np np nn np np np -- -- np -- nn nn np nn np np np np np np nn -- nn nn nn np np nn np np np nn nn np nn nn nn nn nn np np nn np -- nn -- np np nn nn np np np np nn np np np nn np -- np np nn nn np np nn np nn nn np nn nn np nn np nn np nn np np np nn nn np np nn -- nn nn nn np np nn np nn np nn np np np np np np np nn nn nn np np np nn nn np nn np
137330 <nnxnp> nn np nn nn nn nn nn nn nn nn np nn nn np np nn nn np nn nn np nn nn nn np np nn np np np np nn nn nn np -- np nn np nn NP nn nn np np nn nn np np nn np np np nn nn np np nn nn np np nn np nn np np nn nn np nn nn np nn np np nn nn nn nn np np nn nn -- nn np nn np np nn np nn nn nn -- nn np np nn nn nn nn np np nn nn np np np np nn np nn NP np nn -- nn np nn np nn nn np -- nn np nn np np nn nn np np nn nn nn nn np np np np nn nn nn np np np np
315100 <efxeg> eg fg ee eg ee ee ef eg ef ef ef ee ef eg ee -- ee ee eg ef ef fg fg ee fg fg fg fg ee eg ef ee ef ef ee fg eg ee -- ee fg -- eg eg ee ef fg eg fg ee ef ee eg eg fg ef ef fg ee ef fg eg eg ef eg fg fg ef ee fg ef eg ee ef ef ee ee -- ee eg ef fg ef -- eg ef ef eg ee ef eg ee eg fg ef fg ee ee fg eg ee ef ee ef ee fg ef fg fg ef ee ef ef -- ee eg ef ee eg eg ee ef ef ee fg ef ee ee eg fg ef eg ee ee fg ee ef fg -- fg ee eg ee ef ee eg eg fg eg
387862 <hkxhk> hh hk kk kk kk kk hk hk hh hk hh kk hh kk hh hk hh kk kk hk kk hk hh kk hk hk hk hh hk hk hk kk hh hh hk hk hk hk -- HK hk hk hh hk hk hk kk hk hk hk hh kk kk hk hh hk hh hk hk hk hh hk kk hk hk hk hh kk hk hk -- hh hk hk hh hk kk kk hk hh hk hk hh -- kk hk hk hk hk hk hh hk hk hk hh kk hk -- hk hh hk hk hk hk hk hh kk hh hk kk hk hk kk -- kk hh kk hk -- hh HK hk hk hh kk hk kk kk hh kk hk hh hk hk kk hk kk hh hk hh hk hk hh hk kk hk hk hk kk
66587 <lmxll> -- lm ll lm ll ll lm lm ll lm ll lm ll ll ll lm lm ll lm lm lm lm ll ll ll lm -- ll lm ll ll lm ll ll lm ll ll lm -- ll ll ll -- -- ll ll ll ll ll lm lm lm lm -- lm ll lm ll lm ll ll lm ll lm lm lm ll ll ll ll lm ll lm ll lm ll ll ll ll ll ll ll ll -- lm ll lm ll lm ll ll lm ll ll -- lm lm lm ll -- ll lm lm ll lm lm ll -- ll ll ll lm lm ll lm -- lm ll ll lm lm ll lm lm ll ll lm lm lm ll ll lm ll lm lm lm ll lm ll -- ll lm ll lm ll ll ll lm ll
3082 <lmxll> lm ll ll ll ll lm ll lm ll lm ll ll lm lm ll lm ll lm lm ll lm ll lm -- lm lm lm ll lm lm lm lm lm ll -- ll lm ll lm lm ll lm ll ll lm ll lm lm ll ll lm ll ll ll lm lm -- lm lm ll ll lm lm lm lm ll lm lm ll ll lm ll lm ll lm lm ll -- ll lm ll ll ll -- lm lm LL lm ll ll ll lm ll lm lm lm ll lm lm ll ll ll lm lm ll ll lm ll LL lm ll lm ll -- ll ll lm lm lm lm ll lm ll ll -- lm lm ll lm lm ll lm ll ll lm lm lm lm lm lm lm ll ll ll ll lm ll lm ll
78492 <lmxll> ll ll ll lm ll lm ll lm lm ll lm ll ll lm ll ll ll ll lm ll ll ll lm lm lm lm lm ll ll ll ll lm lm lm lm lm ll ll lm lm ll lm ll ll lm lm lm ll -- ll lm lm lm lm lm lm lm lm lm ll lm ll lm lm ll lm lm lm lm lm ll ll ll ll lm ll ll ll ll ll lm ll lm -- lm lm lm lm lm lm ll ll lm ll -- ll lm ll ll lm ll lm ll ll ll lm ll ll ll lm ll lm lm ll lm lm lm ll ll lm ll lm lm ll ll lm lm ll lm lm ll lm ll lm lm ll lm ll lm lm ll lm lm ll lm lm ll lm ll
243937 <nnxnp> np np nn np nn np nn np nn nn np nn np nn nn nn nn np nn np np nn nn np nn np nn np nn nn nn np np np nn np np nn nn np np np nn nn np nn nn np nn np np np np np np nn np np np nn np np np nn np np nn nn np nn nn np np nn nn np nn np nn np nn np np nn nn nn nn np np nn np nn nn np nn nn nn nn np nn np np np nn nn nn nn nn np nn nn nn np nn nn np np np np nn np nn nn np NP np np np np np nn np nn np nn np np nn np nn nn np nn nn np nn nn nn np
315274 <nnxnp> np np nn np nn nn nn np nn nn nn nn nn np nn NP nn nn np nn nn np np nn np np np np nn np nn nn nn nn nn np np nn nn nn np np np np nn nn np np np nn nn nn np np np nn nn np nn nn np np np nn np np np nn nn np nn np nn nn nn nn nn np nn np nn np nn -- np nn -- NP nn nn np nn np np -- np nn nn np np nn nn nn nn nn np nn np np nn nn nn nn np nn np nn nn np np nn nn nn nn -- nn nn -- np np nn np nn nn np nn nn np -- np nn np nn nn nn np np np np
166694 <lmxll> lm lm lm lm ll lm ll ll lm lm ll lm ll ll lm lm ll ll lm ll ll ll lm lm lm lm lm lm lm lm lm ll ll ll ll ll ll ll -- ll lm -- ll lm lm lm lm lm lm lm ll lm lm lm lm ll lm lm lm -- lm lm lm LM lm lm lm lm ll lm LM ll ll ll ll ll lm -- ll lm ll lm lm -- ll lm -- lm lm lm lm lm ll lm -- LM lm lm ll lm lm ll lm ll ll lm ll ll lm ll ll ll lm -- ll lm ll ll lm ll lm ll -- lm -- ll lm ll -- lm lm ll ll ll ll ll ll ll ll lm lm ll ll ll lm ll lm ll ll
385130 <lmxll> ll ll lm lm lm lm lm ll ll ll ll lm ll lm lm lm ll lm lm ll ll lm ll lm ll lm lm ll ll lm ll lm ll ll ll lm ll ll ll lm lm lm lm ll lm ll lm ll ll ll ll lm lm ll ll lm lm ll ll lm ll ll lm ll ll ll ll lm ll ll lm ll ll lm ll lm ll lm ll ll lm lm lm lm ll ll ll lm lm ll ll ll ll lm ll lm lm ll ll ll lm lm ll -- ll ll lm ll ll lm lm lm lm lm LM lm lm ll ll lm ll ll ll ll LM lm lm lm lm lm lm ll lm ll lm ll lm ll lm ll ll lm ll ll lm ll ll ll lm
174529 <nnxnp> nn nn nn nn nn nn nn nn np np np nn np nn nn nn np nn nn NP nn np np np np np -- nn nn np np nn nn np np nn np np np nn nn np np np np np nn np nn nn np np np np np nn nn nn np np nn nn nn nn np np nn np nn nn np nn nn np np np nn nn np np nn np np -- np np np np nn np np nn nn np nn np np np np np nn nn nn nn np nn np np nn nn np np nn -- nn nn nn nn np np np nn nn np -- nn nn nn np nn np np nn nn nn nn nn nn nn np np np np np nn np np np np
177529 <lmxll> ll ll lm ll ll lm ll ll ll lm lm ll ll lm ll ll ll ll lm ll lm ll ll -- ll lm ll ll ll ll ll ll ll lm ll ll lm lm ll ll lm lm lm ll ll lm lm ll ll lm lm ll ll lm lm lm ll lm ll ll lm lm ll ll ll -- -- ll lm ll ll lm lm ll lm ll -- -- lm ll lm lm lm -- -- ll -- lm lm lm ll lm lm ll -- lm lm ll ll lm ll ll lm ll lm ll lm ll ll ll ll lm ll -- lm ll lm ll ll lm ll ll ll lm -- lm ll ll ll lm lm ll lm lm ll ll lm lm lm lm ll lm ll lm lm ll ll ll lm
95908 <lmxll> ll lm ll ll ll ll lm lm ll lm ll ll ll ll -- lm -- lm ll ll lm ll lm LM ll lm lm lm ll lm lm ll lm lm lm lm ll lm lm lm ll lm lm ll ll ll ll ll ll ll ll ll ll ll lm ll lm ll lm ll lm ll lm ll lm lm lm lm lm ll lm ll lm lm ll ll lm ll lm lm ll ll lm -- lm lm ll ll lm lm ll lm lm ll -- ll lm lm ll lm ll ll lm ll lm ll lm lm lm ll lm lm ll ll ll lm ll lm ll ll lm lm ll ll ll lm lm ll -- lm lm ll lm ll lm ll lm ll ll lm ll lm lm lm lm ll ll lm lm
97109 <lmxll> ll lm ll ll -- ll lm lm ll lm ll ll ll ll lm lm -- lm ll ll lm ll lm lm ll lm lm -- ll lm lm ll lm lm -- lm ll lm lm lm ll lm lm -- ll ll ll ll ll ll -- ll ll ll lm ll lm ll lm ll lm ll lm ll lm lm lm lm lm ll lm ll lm lm ll ll lm -- lm lm ll ll lm -- lm lm -- -- lm lm ll lm lm ll -- ll lm lm ll lm ll -- lm ll lm ll lm lm lm ll lm lm ll ll ll lm ll lm ll ll lm lm -- ll -- lm lm ll -- lm -- ll lm ll lm ll lm ll -- lm ll lm lm -- lm ll ll lm lm
282620 <efxeg> eg fg fg ef ee ee ef ee ee ee ee ef eg ef ee fg fg eg -- ef eg ef ef ef ef ee fg ee fg fg ef ee eg ef FG ef ee ee ef ee fg -- eg ee eg ef eg ee ef ef eg ef ef fg fg eg eg eg ef ef ef fg ef ef -- eg ef eg eg ef fg ee eg -- fg -- ef ef ee fg ef fg eg -- ee ef -- eg eg ee eg ee eg fg -- ee -- eg eg eg eg eg ee -- eg eg ef ee ee ee ef fg eg -- fg ef ef eg ee ee ee fg -- ef -- ef -- eg ef fg fg eg ee eg ee ef ee eg fg ee ee ef eg eg fg ee eg fg ee
352781 <nnxnp> nn nn nn np np nn nn nn nn np nn np np nn nn np np nn nn np nn nn nn nn nn nn np nn nn np nn nn -- np np np nn nn nn np nn NP np np np np nn np np np np nn np np np nn nn nn nn nn np np nn nn nn np np nn np nn np np nn nn nn np np np nn np nn np np -- -- np -- nn nn np nn nn nn np -- np np np np np np np np nn np nn nn nn np nn np nn -- nn nn nn nn np nn nn nn np np np np np np np np nn np nn np np np np np np np np nn np nn np nn np np np np
177194 <nnxnp> nn nn np NN np np nn nn np np nn nn np nn nn np np np np nn nn np nn nn np nn np NN np np nn np NN nn nn nn np nn np np np np nn nn nn np np nn nn np np np nn nn nn np NN np nn nn np nn np np nn nn np nn nn nn np np np nn nn np nn np np np nn np nn np nn np np np nn np np nn np nn np np nn np nn np nn nn np nn np nn np nn NN np nn nn nn -- np np np nn np nn nn NN nn np nn np nn np NN np nn np nn np np nn nn np np np nn nn np nn np np np nn np
296508 <hkxhk> hh kk hh kk hk hh hh hk hh hk hh hh hh hk hk kk hk kk kk kk hk kk hh hk hk hh hk hk hk hh hk kk hh hk hk hk hh hk hh kk hk hh hk -- hh kk hk kk hh hh hk -- hh hh hk hk hk hk kk kk hh hh hk hh hk hk hk hk hk hk hk kk hk HK hh kk hk hh hk kk kk kk hh -- -- kk -- hk kk kk hk hk hk -- -- kk -- hh HK hk kk hk kk hk hk hk hk hk hk kk -- hk hk -- kk kk hh -- hh hh hh kk -- kk -- hh kk hk HK hh hk kk hk hk kk hk hk hk hk hk kk HK kk hk hk hk hh hh hh
247060 <lmxll> lm lm lm ll lm ll lm ll ll lm ll lm lm ll lm lm lm lm ll lm lm lm ll ll ll ll ll ll lm lm lm ll ll ll ll ll lm lm ll ll lm ll lm lm ll ll ll lm lm lm ll ll ll ll ll ll ll ll ll lm ll lm ll ll lm ll ll -- ll ll lm lm lm lm ll lm lm -- lm lm ll lm ll -- ll ll -- ll ll ll lm lm ll lm -- lm ll lm lm ll lm ll lm lm lm ll lm lm lm ll lm ll ll lm ll ll ll -- lm ll lm ll ll lm -- ll ll lm ll ll lm ll lm ll ll lm ll lm ll ll lm ll ll lm ll ll -- ll lm
316336 <lmxll> ll ll lm lm ll lm lm lm lm ll lm lm lm lm ll ll ll lm lm ll ll ll lm ll lm lm lm lm ll lm ll lm -- lm ll ll lm ll ll ll lm lm lm lm ll ll ll lm lm lm lm ll lm ll ll -- ll ll ll ll lm lm ll ll ll ll ll ll ll ll ll lm ll ll lm lm lm -- lm ll lm lm ll -- lm ll ll lm ll ll lm ll ll ll lm ll ll ll ll lm ll lm lm lm lm lm lm ll ll lm lm lm lm ll lm ll lm lm lm ll lm lm ll lm ll ll lm ll lm lm ll ll ll lm lm ll ll lm lm ll ll ll ll lm ll ll ll ll --
241458 <hkxhk> hh hk hk hh hh kk hh kk kk hk hh hk kk hh hk kk hh hh hh hk hh hk hh hh hk hh hh HK hk kk kk kk hh kk kk hh kk hk hh kk hh hk hk kk hk hh hk kk kk kk hk kk hk HK hk kk hk hh hk hh hk kk hk hh hk hh hk hk hk hk hk hh hh hh hk kk hk hk HK hh hk kk hh hk hh hh kk hk hk hk hk hh kk hk hk hk hk hk hh hh hh hk hh hh hk hh hh kk hk hk hh kk hk hk hh hk hh hk hh hk kk hk hk hk HK hk hk hk kk hk hk hh hk hk kk hk hh hk HK hh kk HK kk kk hk hk hh hh hk
358749 <nnxnp> nn np nn np np np np np np nn nn nn np nn np nn nn nn np nn np nn nn np nn nn nn nn nn nn np nn nn nn nn np np np nn nn nn NP np -- nn np np nn np np nn nn nn nn np nn -- nn nn nn nn np nn nn np np nn nn nn np np np nn np nn np nn np nn np nn np nn -- NP nn -- np np nn np nn np np -- nn nn nn np np nn np np -- np np np nn nn np nn np np nn nn -- nn np np np nn np nn np -- np nn np np np np nn nn np np nn np np np np NP nn nn nn np nn np np nn
385123 <lmxll> ll ll lm lm lm lm lm ll ll ll ll lm -- lm lm lm ll lm lm ll ll lm ll lm ll lm lm ll ll LM ll lm ll ll ll lm ll ll ll lm lm -- lm -- lm ll lm ll ll ll ll lm lm ll ll lm lm ll ll lm ll ll lm ll ll ll ll lm ll ll lm ll ll lm ll lm ll -- ll ll lm lm lm -- ll ll -- lm lm ll ll ll ll lm -- lm lm ll ll ll lm lm ll -- ll ll lm ll ll lm LM lm lm lm lm lm lm ll ll lm ll ll ll ll -- -- lm lm LM lm lm ll lm ll lm ll lm ll lm ll ll lm ll ll lm ll ll ll lm
84125 <lmxll> ll lm lm ll ll lm lm ll ll ll lm ll ll lm ll lm ll ll lm lm LM lm lm ll lm ll lm ll ll ll ll ll ll ll lm lm ll lm ll ll ll ll lm lm -- ll lm lm ll ll ll LM LM ll lm lm ll lm ll ll ll lm ll lm ll ll lm lm ll lm lm ll lm lm lm lm lm ll lm lm lm ll ll -- lm lm lm ll ll ll ll lm ll ll lm lm lm ll lm lm ll ll ll lm -- ll lm ll -- lm lm lm ll ll lm ll lm ll ll ll lm ll ll ll ll ll lm lm lm ll lm ll lm ll lm ll ll lm lm lm ll ll lm ll lm ll ll lm lm
383939 <hkxhk> kk kk hh hh hh hh hk kk hk kk hk hh hk hk hh hk kk hh hk hk kk hk HK hh kk hh hk kk kk hk kk hh hk hk kk hh hk hk -- hh hk hh hk HK hk kk hh hk hk hk hk hh hk kk kk hk hk hk hk hh hk kk -- kk hk HK -- hk kk kk hk hk hk hh hk hh hk hk -- hk hk hk hh -- kk hk -- hh hh hk kk hk kk hh -- hk hk hk hk kk hh hk kk hh kk hk hk hk hk hk hh hk hh hh hh hk hh hk hk hk -- kk kk kk -- hh hk hh hk hk hk hk hh hk hh hk hk hk hk hk kk hh hk hk hk hk hk kk hh
380507 <nnxnp> np nn np np nn np nn nn nn np nn nn np np nn np nn nn -- np np np nn nn np nn nn nn nn np nn nn nn nn np np np nn -- np np np nn np nn np nn nn np np np nn nn nn nn np nn nn nn nn nn np nn np np np np nn nn np np np np np np nn nn np np np nn np nn -- np np nn np nn np np nn nn np -- np np np nn nn nn np np np nn np np np np nn np nn nn -- nn np np nn np np np nn -- nn -- nn nn nn nn np np np np np np np np nn nn np nn nn np nn np nn -- nn np
230997 <lmxll> LM ll ll ll lm -- lm ll ll lm lm ll lm ll ll ll lm lm lm lm ll ll ll lm lm ll ll ll lm lm ll ll ll ll ll lm lm ll lm lm ll ll lm ll lm ll ll -- lm ll lm ll lm ll lm ll lm lm lm lm ll lm lm ll lm lm ll lm ll ll lm ll lm ll ll ll lm ll lm ll ll ll ll -- lm lm lm ll ll lm ll ll lm ll -- lm ll -- lm lm lm lm lm ll ll ll ll lm ll lm ll lm ll -- ll ll lm lm ll lm ll lm lm ll -- ll lm lm lm lm ll ll ll ll ll ll lm lm lm lm ll ll ll ll ll ll ll lm lm
153662 <lmxll> ll ll ll lm ll ll ll ll lm ll ll lm lm lm ll lm ll ll lm lm ll lm ll lm ll ll ll lm ll lm ll lm lm -- ll ll lm ll lm ll lm ll lm lm lm ll lm lm lm ll lm ll ll ll lm lm ll lm lm lm lm lm ll ll ll lm ll lm lm lm ll ll ll ll ll ll lm lm lm ll lm ll lm -- lm ll -- ll ll ll ll ll lm ll -- lm -- ll ll ll lm ll -- -- ll -- ll lm ll ll ll lm ll lm lm lm ll lm ll ll ll ll lm lm ll lm lm lm ll ll ll lm lm lm lm lm ll ll lm ll ll ll lm ll -- lm ll ll lm
62424 <nnxnp> np np nn np nn nn np nn np np np np np nn np nn np np nn nn nn nn nn nn nn nn np np nn nn nn np np nn np nn np np nn np np -- nn np np np nn nn nn np nn nn nn nn nn np nn nn np nn nn nn nn nn np np nn np np np nn nn np np np nn np np nn np np nn nn np np nn np -- nn nn nn np np nn np np nn nn np -- np np nn nn np np nn nn np nn np nn np -- np np -- np nn nn np np nn np nn NP nn nn nn nn np nn nn nn nn nn np np np nn np np nn -- nn np nn np np
256634 <nnxnp> nn nn nn nn np nn np np np nn np np np np np nn np nn np np nn nn nn nn nn nn np np nn np np nn np nn np np nn np nn np nn nn np nn np nn nn nn np nn -- NP np nn nn nn nn nn np np nn nn np np NP nn nn np np nn nn nn nn nn nn nn np np np nn np nn nn -- np np nn nn np np np nn np nn np np nn np np np np np np nn nn nn np np nn nn np np nn nn np nn NP np nn nn np nn nn np np np np nn np np np np nn np nn nn nn np nn np nn nn np np nn nn nn np np
137831 <lmxll> lm ll ll ll ll ll lm ll ll lm lm lm ll ll lm ll lm lm lm lm ll lm ll ll ll lm ll ll lm ll ll ll ll ll ll lm lm ll -- ll ll lm lm LM ll ll ll lm lm lm lm ll ll lm lm ll lm lm lm lm ll ll lm ll ll ll lm ll lm ll ll ll -- ll lm ll lm lm ll lm lm lm ll -- ll lm ll ll lm lm ll lm ll LM ll ll ll ll ll ll lm ll lm lm lm lm lm lm lm lm lm lm ll ll ll lm -- lm ll ll ll lm lm LM ll ll ll lm ll lm ll lm -- ll ll lm ll ll ll ll lm lm ll lm ll ll lm lm lm
335469 <nnxnp> nn np nn np np np nn nn nn nn np nn nn nn np np nn np nn nn -- nn np -- np nn nn nn -- nn np np -- nn nn nn np nn -- nn nn NP NP np nn np nn np np np np np nn nn NP nn np np nn np nn np nn np np np np -- nn np np np np np nn nn np np nn np nn np np -- nn np -- np nn np nn nn np -- NP nn nn nn -- np nn nn nn nn np np nn np nn nn NP -- np np np -- np -- nn np np nn nn nn -- nn np np nn np nn nn np np nn nn nn NP np NP NP nn NP nn nn NP np np nn
190510 <lmxll> ll ll ll ll ll -- ll ll ll lm lm lm ll ll ll lm ll ll ll lm lm ll lm lm lm lm ll ll lm lm lm ll lm lm ll ll lm ll -- lm lm ll lm -- lm ll ll ll ll lm ll lm lm -- -- lm ll ll lm ll ll lm ll ll ll lm ll ll ll ll LM lm lm lm ll ll lm ll ll lm lm ll lm -- ll lm -- ll ll lm ll ll lm ll lm lm ll ll lm lm ll lm lm lm ll lm ll lm ll lm ll ll lm ll ll ll lm ll -- lm ll lm lm lm -- ll ll lm ll ll lm ll ll ll lm ll lm ll ll ll lm ll lm lm lm lm lm lm lm
376935 <lmxll> lm ll ll ll lm lm lm lm -- ll lm ll lm lm ll lm ll ll ll lm ll lm ll lm ll ll ll lm lm ll lm lm ll lm lm ll lm ll -- lm lm ll ll ll lm ll lm lm lm ll lm lm ll lm ll ll ll lm lm lm ll ll lm lm ll ll ll -- ll ll ll lm ll lm ll lm lm lm ll lm ll ll ll lm ll lm ll lm ll lm ll lm lm lm ll lm ll lm lm ll lm ll ll lm lm lm ll lm lm ll lm ll ll ll lm ll lm ll lm ll -- ll lm ll -- ll lm lm lm lm ll ll lm lm lm ll ll lm ll ll ll ll lm ll lm lm ll lm lm
4691 <lmxll> lm ll ll ll ll ll lm ll ll lm lm lm ll ll lm ll lm lm lm lm ll lm ll ll ll lm ll ll lm ll ll ll ll ll ll lm lm ll ll ll ll LM lm -- ll ll ll lm lm lm lm ll ll lm lm ll lm lm lm lm ll ll lm ll ll ll lm ll lm ll ll ll ll ll lm ll lm lm ll lm lm lm ll -- ll lm ll ll lm lm ll lm ll lm ll ll ll ll ll ll lm ll lm LM lm lm lm lm lm lm lm lm ll ll ll lm ll LM ll ll ll lm lm lm -- ll ll lm ll lm ll lm lm ll ll lm ll ll ll ll lm lm ll lm ll ll lm lm lm
323523 <lmxll> lm lm ll lm lm lm ll lm lm ll ll lm ll ll ll lm ll ll ll lm ll -- lm ll ll lm lm lm lm lm ll lm ll ll lm ll lm ll -- lm lm ll ll -- lm ll lm lm lm lm ll lm lm ll lm -- ll lm ll lm ll ll lm ll lm lm ll ll ll ll lm ll ll -- lm lm ll lm lm lm ll lm ll -- ll ll ll ll lm ll lm ll lm ll lm lm ll ll lm lm lm ll ll lm lm lm lm lm ll lm lm lm lm lm ll lm -- -- ll ll lm ll lm lm ll lm ll lm ll ll lm ll ll lm lm ll lm ll ll ll lm ll lm ll lm lm ll lm ll
273441 <nnxnp> nn np np np np np nn np nn nn nn nn nn np np nn np np np np np np nn nn nn nn nn nn nn np nn nn np np nn nn nn nn nn np nn np np np nn nn nn np nn nn nn np np np np nn nn np nn np np nn nn np np np nn nn np np nn np nn np np np np nn np np np np np nn nn nn nn np nn np nn nn nn nn np nn np np nn np np nn np nn nn nn np np nn np np np nn -- nn nn np np nn np np np nn np np -- np nn nn np nn nn np np nn np np np np np -- np nn np np nn nn nn np
117152 <lmxll> lm ll ll lm ll lm ll lm ll lm lm ll ll ll lm ll lm lm ll ll ll lm lm ll lm lm ll lm lm lm ll ll LM ll lm ll lm ll lm ll ll ll lm lm lm ll ll lm ll lm ll lm LM ll lm lm lm lm lm ll ll lm ll ll ll ll lm lm ll lm lm lm ll lm ll lm lm ll ll lm lm ll ll -- ll ll lm lm ll ll ll ll lm ll ll lm ll ll ll lm lm lm ll ll ll ll ll lm ll ll ll ll ll lm ll lm lm lm lm ll -- ll ll ll lm ll ll -- lm ll lm ll lm ll ll lm lm ll lm lm ll lm ll lm ll ll lm ll lm
355050 <lmxll> lm ll lm ll lm ll ll lm lm lm ll lm ll -- lm lm lm ll ll ll lm ll lm lm lm ll lm lm ll lm ll lm lm ll lm lm lm lm ll ll ll -- lm lm lm ll lm lm lm lm ll ll lm ll lm ll lm ll ll lm ll ll ll ll lm lm lm ll ll ll lm ll ll lm lm ll ll lm ll ll lm ll ll -- lm ll -- lm ll lm ll ll lm ll -- lm ll ll ll lm lm ll ll lm lm ll lm lm ll ll ll ll ll ll lm lm ll -- ll lm ll ll lm -- -- lm lm ll ll lm ll -- ll ll lm -- ll lm lm -- lm ll ll lm lm lm ll ll ll
95725 <abxcd> ac bc ad ad ac ad bd bd ac bc ac ac ac ac bd bd bc bd ad ac bd ac bd bd ad bc bc bc ac bc bd ac bd bc bc bc ac bc bc bc ad bd bd ad ac ac -- ac ac ad ac ac ac ad bd ac bc ad bd ad bd ad bd ad -- bd bc ac bc ac bc ac bc bd ad ac bc ad bc bc ad ad bd -- bd bc -- -- bd bd ac bc bc ad -- ad bd bc ad bc ad ac bd -- bd ad bc bc bc -- bd bd ad ac ac bc ac bc ac ad bc bc ac ad -- bc bd ac -- bc bd ad bd ad bd ad bc -- ac bc ad bd bd bd bd ad ad bd bd
326668 <lmxll> lm lm ll lm lm lm ll lm lm ll ll lm ll ll ll lm ll ll ll lm ll ll lm ll ll lm lm lm lm lm ll lm ll ll lm ll lm ll ll lm lm ll ll lm lm ll lm lm lm lm ll lm lm ll lm ll ll lm ll lm ll ll lm ll lm lm ll ll ll ll lm ll ll ll lm lm ll lm lm lm ll lm ll -- ll ll ll ll lm ll lm ll lm ll -- lm ll ll lm lm lm ll ll lm lm lm lm lm ll lm lm lm lm -- ll lm ll lm ll ll lm ll lm lm ll lm ll lm ll -- lm ll ll lm lm ll lm ll ll ll lm ll lm ll lm lm ll lm ll
319502 <lmxll> ll lm ll ll ll ll lm ll -- lm lm ll lm ll ll lm ll ll ll lm lm lm lm ll lm lm lm lm ll ll lm ll lm lm ll lm ll ll ll ll lm lm ll ll ll lm lm ll lm ll lm ll ll ll lm lm lm lm ll lm lm ll ll lm ll lm lm lm ll lm lm ll ll lm lm ll ll lm lm ll ll lm lm ll ll lm lm ll ll lm ll ll ll lm lm lm ll ll lm ll ll lm ll lm ll lm lm lm lm -- ll lm lm lm ll ll lm ll ll ll ll lm lm ll lm lm ll ll ll lm lm ll ll ll lm ll lm lm lm lm lm ll ll lm ll ll ll lm ll
266354 <nnxnp> nn np np np np np nn nn nn np nn nn np nn np nn np nn nn NP nn np nn -- nn nn np nn nn np nn nn -- np nn np nn nn nn np nn np NP np np nn nn np np nn np nn np np np nn nn nn nn np np np nn np nn np np nn np nn -- np nn np nn np np -- nn np nn np np -- np nn nn nn nn np nn nn nn nn -- np np np nn np np nn np NP np nn np np NP np np nn nn -- nn nn nn np nn np np np nn np np np nn np nn nn np nn np np np np np np np np -- np -- np -- np np np np
321101 <lmxll> ll ll lm lm ll lm lm lm lm ll lm lm lm lm ll ll ll lm lm ll ll lm lm ll lm lm lm lm ll lm ll lm lm lm ll ll lm ll -- ll lm lm lm -- ll ll ll lm lm lm lm -- lm ll ll lm ll ll ll ll lm lm ll ll ll ll ll ll ll ll ll lm ll ll lm lm lm lm lm ll lm lm ll -- lm ll ll lm ll ll lm ll ll ll LL ll ll ll ll lm ll lm lm -- lm lm lm ll ll lm lm lm lm ll lm ll lm lm lm ll lm lm ll lm -- ll lm -- lm lm ll ll ll lm lm ll ll lm lm ll ll ll ll lm ll ll ll ll lm
224862 <lmxll> lm ll ll lm lm lm ll lm ll ll lm lm lm lm lm lm lm ll ll lm lm lm lm lm lm ll lm lm ll lm lm ll ll lm ll ll ll ll ll lm ll ll ll ll ll lm ll ll ll lm lm ll lm ll lm lm lm lm ll lm lm lm ll lm lm ll lm ll ll lm lm ll ll ll ll lm ll lm ll ll lm ll lm ll lm lm ll lm ll lm lm ll ll ll LM LM ll lm lm lm lm ll ll lm ll ll lm lm ll lm ll ll ll -- lm lm ll ll ll ll lm lm lm lm -- ll lm ll lm ll lm ll ll lm lm lm lm ll lm ll lm ll lm ll lm lm ll lm ll
375704 <nnxnp> np np np np np nn nn np nn np np -- np np nn nn nn nn nn nn nn np np -- nn np np np np np nn np nn np np nn nn nn nn np nn np nn np nn nn nn nn np nn nn np nn -- nn np np np np nn np np np np np np nn np nn nn nn nn np nn nn nn nn -- nn nn nn np nn -- np nn np np np nn np nn nn nn -- nn np np nn np np nn np np np nn nn np nn np nn np np -- nn nn np nn nn nn -- np nn np -- np nn nn -- nn np nn nn nn np nn nn nn np nn np np nn nn np np np np nn
141323 <nnxnp> np nn np nn np np np np nn nn np nn nn nn np np np np np np nn np np np nn nn np np nn nn np np np np nn nn nn np nn np nn np np np nn np np nn nn np nn nn nn np np nn nn nn np nn np np np np np nn np nn nn np np np np nn nn nn nn np nn nn np np np -- np nn np np nn np np np np np -- np nn nn nn nn np nn nn nn np np nn nn nn nn np nn np nn nn np np np nn nn nn np nn np nn np nn nn nn np nn np nn nn nn nn np nn nn nn nn nn np nn np np np nn nn
114012 <lmxll> ll lm ll lm ll ll ll ll lm lm ll ll ll ll ll lm ll lm lm lm ll lm ll lm lm ll lm lm ll ll ll lm ll ll ll lm ll ll -- lm ll ll lm ll ll lm lm lm ll ll lm lm ll LL ll ll lm lm lm lm ll ll lm ll ll ll ll lm lm ll ll lm lm lm ll lm lm ll ll lm lm lm lm ll lm lm ll ll lm lm lm ll ll ll ll lm ll ll lm lm lm lm lm lm ll lm ll lm ll lm ll lm ll -- lm lm LL ll ll ll ll lm ll lm ll ll lm ll ll ll lm lm ll lm lm ll lm lm ll lm lm lm lm ll ll ll ll ll ll
366932 <nnxnp> nn nn nn np nn np np nn np nn np nn nn nn np nn np nn nn nn np nn np nn np np np nn nn np np nn np np np np np np nn nn np -- np -- nn np nn nn np np nn nn nn -- nn nn np np np np nn np nn nn -- nn np nn np nn np np nn np nn np np nn nn np np nn nn np nn np np -- np nn np np np np -- nn nn nn np -- nn nn nn np np nn np -- np np nn np np np nn np np nn np np np nn nn np nn np np np np nn nn np nn np np nn nn nn np nn nn nn nn np nn nn np nn np
201277 <lmxll> lm ll ll lm ll ll ll ll ll lm lm ll ll lm ll lm ll lm ll ll lm -- lm ll lm ll lm lm lm lm lm lm ll lm ll ll lm ll ll ll ll ll ll ll ll ll ll lm lm ll lm ll ll ll lm lm -- lm ll lm lm lm lm lm lm lm lm lm ll lm -- lm lm lm lm ll ll -- lm lm ll ll lm -- ll ll ll lm ll lm lm lm ll ll -- lm lm lm ll lm lm ll lm lm ll lm lm lm lm ll ll lm ll ll lm ll lm ll lm ll ll ll ll lm -- ll ll ll lm ll lm lm ll ll lm ll ll ll lm lm lm ll ll ll ll ll ll lm lm
314028 <lmxll> ll lm ll ll ll ll lm ll lm lm lm ll lm ll ll lm ll ll ll lm lm lm lm ll lm lm lm lm ll ll lm ll lm lm ll lm ll ll ll ll lm lm ll ll ll lm lm ll lm ll lm ll ll ll lm lm lm lm ll lm lm ll ll lm ll lm lm lm ll lm lm ll ll lm lm ll ll -- lm ll ll lm lm -- ll lm -- ll ll lm ll ll ll lm -- lm ll ll lm -- ll lm ll lm ll lm lm lm lm lm ll lm lm lm ll ll lm ll ll ll ll lm lm ll lm lm ll ll ll lm lm ll ll ll lm ll lm lm lm lm lm ll ll lm ll ll ll lm ll
340624 <nnxnp> nn np nn np np np nn nn nn np NP nn nn nn np np -- np nn nn -- nn NP nn np nn nn nn nn nn np np np nn nn nn np nn -- nn nn np np -- nn np nn np np np np np nn nn np nn np np nn np nn np np np np np np np nn NP np np nn np nn nn np -- nn -- nn np np -- -- np -- np nn np nn nn np nn -- nn nn nn np nn nn nn nn nn np np nn np nn nn np nn nn -- np -- np np nn np NP nn nn nn -- nn np NP nn np nn nn np nn nn nn nn np np np np nn np nn nn np NP np nn
275100 <lmxll> lm lm ll ll ll ll ll lm lm lm lm ll lm ll ll ll lm ll ll lm lm ll lm ll lm ll ll lm lm ll lm ll lm lm lm ll lm ll -- ll ll ll ll lm ll lm ll lm lm lm lm ll ll lm lm ll ll lm lm ll lm lm ll lm lm lm lm ll lm lm ll lm lm ll lm ll lm -- lm lm ll ll ll -- lm lm -- ll ll lm lm lm lm ll -- ll ll lm -- lm ll ll lm -- lm lm ll lm lm -- ll ll ll -- ll ll ll LM lm ll lm lm lm lm -- ll ll ll -- ll ll lm ll lm ll lm ll lm ll lm lm ll lm lm ll lm lm lm ll
61179 <lmxll> ll ll -- -- lm lm ll ll lm ll lm ll lm ll lm ll ll lm ll ll ll lm lm lm lm ll lm -- ll lm lm ll lm lm lm lm lm ll lm lm lm lm ll ll lm lm lm lm lm ll ll ll ll ll ll lm ll lm ll lm lm ll lm ll ll ll lm lm lm ll ll lm ll lm lm lm lm lm lm lm lm lm lm -- ll lm lm lm ll lm lm ll lm lm ll ll ll ll lm ll ll ll ll lm lm ll lm ll lm lm lm ll ll -- ll ll -- lm lm lm ll lm ll ll -- lm ll lm ll lm lm lm lm ll ll ll lm ll lm ll lm ll lm ll lm lm lm ll lm
151529 <lmxll> ll ll -- lm ll ll ll ll lm ll ll lm lm lm ll lm ll ll lm lm ll lm ll lm ll ll ll lm ll lm ll lm lm lm ll ll lm ll lm ll lm ll lm lm lm ll lm lm lm ll lm ll ll ll lm lm ll lm lm lm lm lm ll ll ll lm ll lm lm lm ll ll ll ll ll ll lm lm lm ll lm ll lm -- lm ll ll ll ll ll ll ll lm ll ll lm lm ll ll ll lm ll lm lm ll lm ll lm ll ll ll lm ll lm LM lm ll LM ll ll -- ll lm lm ll lm lm lm ll ll ll lm lm lm lm lm ll ll lm ll ll ll lm ll lm lm ll ll lm
308423 <lmxll> ll ll lm ll ll lm ll ll ll lm lm ll lm lm ll ll ll lm lm lm ll ll ll ll ll lm ll lm lm ll ll ll ll ll ll lm lm ll ll ll lm lm ll lm ll lm lm lm lm lm ll lm ll ll lm lm ll ll ll ll lm lm ll lm ll ll ll ll lm ll lm ll ll lm ll lm ll lm lm ll ll ll ll lm ll lm lm ll ll ll ll lm ll lm ll ll ll ll lm lm lm ll lm lm lm lm ll ll ll lm lm lm ll ll lm ll lm lm ll lm lm ll lm lm ll ll ll ll ll ll lm lm lm ll ll lm ll lm lm ll lm lm ll ll lm ll ll ll lm
179897 <lmxll> ll ll ll ll ll ll ll ll ll LM lm lm ll ll ll lm ll ll ll lm lm ll lm lm -- lm ll ll lm lm lm ll -- -- ll ll lm ll ll lm lm -- lm ll lm ll ll ll ll lm -- lm LM lm lm lm -- ll LM ll ll lm ll ll -- lm ll ll ll ll lm lm lm lm ll ll lm ll ll lm lm ll lm -- ll LM -- ll ll lm ll ll lm ll -- lm -- ll -- lm ll lm lm -- ll lm ll lm ll lm ll ll lm ll ll ll -- -- ll lm ll lm lm lm ll ll -- lm ll ll lm ll ll ll lm ll LM ll ll ll -- ll lm lm lm LM lm lm lm
337332 <hkxhk> hk kk hk hk hk kk hk hh hh kk kk hk hk hh hk kk hh hk hk hh hk hh hk hk hk hh hk hk hk hk hk hk hk hk hh hk kk hh kk hk hk hk hk HK hk hk -- hk hk kk hk hk hh hh kk hh kk hk hk hk hh hk hk kk HK hk kk kk hk hk kk hk hh hk hk hk kk -- hh kk hh hk kk -- hh hk -- hk hk kk hk hk hk hh -- hh hh hh hk kk hh hk hk hk kk kk hh hk hh hk kk hh hh -- kk hk hk -- hk hk hk hk hk hh -- hk kk kk hh hk hk hh hk hk -- hh -- kk kk hk kk hh hk hh hh kk hk kk hh
1592 <nnxnp> np np np nn np nn nn np nn nn np nn nn nn np nn nn np nn nn np nn np nn nn np np np nn np nn np np nn nn np nn np NP nn np np np np nn np np np np nn np np np nn np nn nn nn nn np nn np np np np nn nn np nn nn nn nn np nn nn nn np NP nn nn np nn np -- nn np -- np np np nn nn nn -- -- nn np nn nn np nn np nn np np np np nn nn nn np np nn -- nn nn nn np np np np np NP np -- nn -- nn np nn nn np nn nn np np nn np np np nn np np nn np nn np np nn
74072 <lmxll> ll ll ll -- ll lm ll lm lm ll lm ll ll lm ll ll ll ll lm ll ll ll lm lm lm lm lm ll ll ll ll lm lm lm lm lm ll ll -- lm ll lm ll LL lm lm lm ll LL ll lm lm lm lm lm lm lm lm lm ll lm ll lm lm ll lm lm lm lm lm ll ll ll ll lm ll ll lm LL ll lm ll lm -- lm lm lm -- lm lm ll ll lm ll -- ll lm ll LL lm ll lm ll ll ll lm ll ll ll lm LL lm lm ll lm lm lm ll ll lm ll lm lm ll -- lm lm ll lm lm ll lm ll lm lm ll lm ll lm lm ll lm lm ll lm lm ll lm ll
167687 <nnxnp> np nn nn np np nn nn np nn np nn np nn nn nn nn nn np np nn nn nn np np np nn np np nn np nn np nn nn np nn nn nn nn nn nn np nn nn nn nn nn nn nn nn np np nn -- np nn nn nn nn nn nn nn np nn nn nn nn nn np np np nn np np np nn np np np np np nn np -- np np np np np nn nn nn np nn nn nn np nn nn nn nn nn np nn nn nn np nn nn np nn np np np np np -- nn nn nn -- nn np nn nn np np np np np np np np nn np nn np nn np nn nn np nn nn np nn np np np
317046 <lmxll> ll ll lm lm ll lm lm lm lm ll lm lm lm lm ll ll ll lm lm ll ll -- lm ll lm lm lm lm ll lm ll lm -- lm ll ll lm ll ll ll lm lm lm lm ll ll ll lm lm lm lm ll lm ll ll lm ll ll -- ll lm lm ll ll -- ll ll ll ll ll -- lm ll ll lm lm lm lm lm ll lm lm ll -- lm ll -- LM ll ll lm ll ll ll ll ll ll ll ll lm ll lm lm lm lm lm lm ll ll lm lm lm lm ll LM ll lm lm lm ll lm lm ll LM -- ll lm ll lm lm ll ll ll lm lm ll ll lm lm ll ll ll ll lm ll ll ll ll lm
314622 <nnxnp> np np nn np nn nn nn np nn nn nn nn nn np nn np nn nn np nn nn np np nn np np np np nn np nn nn nn nn nn np np nn nn nn np np np np nn nn np np NP nn nn nn np np np nn -- np nn nn np np np nn np np np nn nn np nn np nn nn nn nn nn np nn np nn np nn -- np nn -- np nn nn np nn np nn -- np nn nn np np nn nn nn nn nn np nn np NP nn nn nn nn NP nn np nn nn np np nn nn nn nn NP nn nn nn np np nn -- nn nn np nn nn np np np nn np nn nn nn np np np np
340444 <nnxnp> np nn np nn nn nn np np np nn nn np np np nn nn np nn np np nn np nn np nn np np np np np nn nn nn np np np nn np nn np np np nn np np nn np nn nn nn nn nn np np nn np nn nn np nn np nn nn nn np nn nn nn np nn nn nn np nn np np nn -- np nn np nn nn NP np nn NP np np nn np np nn np -- np np np nn np np np np np nn nn np nn np np nn np np nn nn NP nn nn np nn nn np np np nn np nn nn np nn np NP nn np np np np nn nn nn nn np nn np np nn nn nn np
675 <lmxll> lm ll ll ll lm lm lm lm LM ll lm ll lm ll ll lm ll lm lm lm lm ll ll ll ll ll ll lm ll ll ll ll LM ll ll lm ll ll -- ll lm ll ll ll ll lm ll lm ll ll lm lm -- lm ll lm LM lm ll ll ll lm ll ll lm lm ll lm lm ll -- ll lm lm ll lm lm ll lm ll LM ll ll lm ll ll ll ll lm lm ll lm lm ll lm ll lm lm ll ll lm ll lm lm lm lm lm lm lm lm ll ll lm lm ll ll ll lm ll ll lm ll ll lm lm lm ll lm ll ll ll ll ll ll lm lm ll ll lm ll ll ll lm ll LM lm lm lm ll
225173 <efxeg> ee ef fg ee eg ee ef ee ef -- ee eg ee ee eg eg eg fg ef ee ee eg eg ee eg ef eg ee ef eg ee fg fg ee ef ef ef fg ef ee fg ef ef -- fg eg ef fg ef eg eg ef eg fg ee ee eg eg ef eg eg ee fg ee eg ef eg fg ef eg ee fg ef ef fg eg ef eg ef fg ee -- ee -- ee ee fg eg fg eg eg fg ef fg ee ee fg ee ee eg ee fg fg ee ef ef ee eg ef eg fg ef fg fg ee eg fg fg ef fg ee eg eg ee fg ef ee ef ee fg eg fg fg ee ee eg eg ef eg ef ee ef eg fg ee eg fg ee ef
233086 <lmxll> lm ll ll lm lm lm ll lm lm ll lm lm lm lm lm lm lm ll ll lm lm lm lm lm lm ll lm lm lm lm ll ll ll lm ll ll ll ll ll lm ll ll ll ll ll lm ll ll ll lm lm lm lm ll ll lm lm lm -- lm lm lm lm ll lm ll lm ll ll lm lm ll -- lm ll lm ll lm ll ll lm ll lm LL lm lm ll -- ll lm lm ll ll ll lm lm ll lm lm lm lm ll ll lm lm lm lm lm ll lm ll ll ll ll lm -- ll ll ll ll lm lm lm lm lm LL lm ll -- ll lm ll ll lm ll lm lm ll lm ll lm ll lm ll lm lm LL lm ll
120175 <lmxll> ll ll ll ll LL lm lm ll lm lm lm ll lm ll lm ll lm ll ll ll ll lm lm ll ll lm ll lm ll lm lm lm lm ll ll lm lm ll lm ll ll lm lm LL ll ll ll lm ll lm ll lm lm ll ll ll ll ll lm ll lm lm lm lm -- lm ll ll ll lm ll lm ll ll ll ll ll lm LL ll lm lm ll -- ll ll lm ll lm ll ll lm lm ll -- ll ll ll LL lm lm lm lm lm lm lm lm lm ll lm ll ll ll lm lm -- lm LL lm lm LL lm ll ll -- ll ll ll ll ll lm ll lm lm lm ll lm lm ll ll lm lm ll lm ll lm lm lm lm
244571 <lmxll> lm ll ll lm lm lm lm ll lm lm ll ll lm ll ll lm lm lm ll ll ll ll lm ll lm ll lm lm lm lm lm ll -- ll lm ll lm lm ll lm ll ll lm ll ll lm ll ll lm ll lm ll ll ll ll ll ll ll ll ll ll ll ll lm lm lm ll lm lm lm ll ll ll ll lm lm lm ll ll lm ll ll ll -- lm lm ll lm lm lm ll lm lm lm ll ll ll lm lm lm ll ll ll ll lm lm ll ll ll ll ll ll lm lm ll ll ll lm lm lm lm lm lm ll lm ll lm ll lm lm ll ll lm lm lm ll ll lm ll ll ll ll lm lm lm lm ll lm lm
110170 <lmxll> ll lm lm ll lm ll lm ll lm ll ll LM lm lm ll lm ll ll lm LM lm ll ll lm ll ll lm ll ll lm lm lm ll lm ll LM ll lm -- lm lm lm ll ll -- lm lm ll lm ll lm ll ll LM ll ll -- ll ll lm lm ll lm lm lm lm ll ll lm ll ll lm lm ll lm ll ll lm lm ll ll lm lm ll lm lm ll ll lm lm lm lm ll lm LM ll lm lm lm ll ll ll lm lm lm lm lm ll lm lm lm lm lm ll lm ll ll ll ll lm -- lm lm lm -- lm lm ll ll lm ll -- lm lm lm ll ll lm ll ll lm ll lm ll lm lm ll lm ll
146377 <nnxnp> nn np nn np np nn nn np NP nn np np nn nn np np nn np nn nn NP nn nn np np nn NP np nn nn nn nn np NP np np nn nn np -- NP -- nn NP nn NP np np nn nn nn np nn np np nn nn nn np nn nn np NP np np np np np nn nn nn NP nn nn np NP nn NP np nn nn np nn -- np np nn NP nn nn nn nn nn np -- nn nn np np np nn NP nn NP np np np np nn -- nn nn np nn nn np np nn -- nn nn np np nn -- nn nn nn nn nn np np nn nn np nn nn nn nn nn NP np -- nn np nn np nn np
46487 <lmxll> lm ll ll ll ll ll lm ll ll lm lm lm ll ll lm ll lm lm lm lm ll lm ll ll ll lm ll ll LM -- ll ll -- ll ll lm lm ll -- ll ll lm lm lm ll ll ll lm lm LM lm ll ll lm lm ll lm lm lm lm ll ll LM ll ll ll lm ll lm ll ll ll ll ll lm ll lm lm ll lm lm lm ll -- ll lm -- ll lm lm ll lm ll lm -- ll ll ll ll ll lm ll lm lm lm lm lm lm lm lm lm lm ll -- ll lm ll lm ll ll ll lm lm lm -- ll ll lm ll lm ll lm lm ll ll lm ll ll ll ll lm lm ll lm ll ll lm lm lm
362164 <lmxll> lm lm ll lm lm ll lm ll ll lm ll ll lm lm lm ll ll lm lm ll ll ll ll -- lm ll lm lm ll ll ll ll ll ll lm lm ll -- lm ll ll ll lm lm ll lm ll lm ll lm lm lm ll ll lm lm ll lm lm ll lm ll lm ll LM lm lm ll ll ll lm ll ll lm lm ll lm lm ll ll lm ll lm lm lm ll lm ll lm lm lm lm lm lm lm -- ll ll lm ll lm ll lm lm lm lm ll ll ll lm lm ll lm ll ll lm ll ll ll lm lm ll lm lm ll ll LM lm lm ll ll ll ll lm ll ll ll lm lm lm lm lm ll lm lm ll ll lm ll
276950 <hkxhk> hk hk hk hk hk hk hh kk kk kk kk hk kk hh hk hk hk hk hh hk hk hk kk hk hk hk hh hk hk hk kk hk hk kk hk hk kk kk kk hk hk hk hh hk hk hk hh hk hk kk kk hk hh kk hk hh hk kk kk hh kk kk hh hk hk kk hk hh hk kk hh hk kk hh kk hk hk hh kk hk hh hh hk hk kk kk hk hk hh kk kk kk kk hh hk hk hh kk hk hk hk hh hk hk hk hk hk hk hk hk hk hh hk hh hh hk hh hk kk hh hk hk hk kk hk hk hh hk hh hk hh kk hk kk hk hk hh hk hk kk hk hh kk kk hh hk hk kk hk
192328 <lmxll> lm lm lm ll lm lm lm ll lm lm lm ll ll ll lm ll ll ll ll ll lm lm lm lm ll ll ll ll lm lm ll lm lm lm lm lm lm ll -- lm lm lm ll ll ll lm lm ll lm ll ll lm ll ll ll ll ll lm ll lm lm ll lm ll lm lm lm -- lm lm ll lm lm lm ll lm lm ll ll ll ll ll lm -- ll lm -- ll ll ll lm lm lm lm -- ll lm lm lm lm ll ll ll lm ll ll lm lm lm ll lm lm ll lm ll ll -- ll lm ll lm ll lm lm -- lm lm lm lm lm -- ll lm ll ll ll lm ll ll lm ll ll -- ll ll lm ll lm ll
204349 <lmxll> ll lm lm ll lm lm lm lm lm ll ll lm lm ll lm ll lm ll lm lm ll ll ll lm ll lm ll ll ll ll ll ll lm ll lm lm ll lm lm lm lm lm lm lm lm lm lm ll ll LM ll lm lm LM ll ll -- ll lm ll ll ll ll ll ll ll ll ll lm ll -- ll ll lm ll lm lm ll ll ll ll lm ll -- lm lm lm ll lm ll ll ll lm lm ll ll ll ll lm ll ll lm ll ll lm ll ll ll ll lm lm ll lm -- ll lm -- lm ll lm lm lm ll ll lm LM lm lm ll lm ll ll lm lm ll lm lm lm ll ll ll lm lm lm lm lm lm ll ll
274457 <nnxnp> nn nn nn np np nn nn nn nn np nn np np nn nn np np nn nn np nn nn nn -- nn nn np nn nn np nn nn nn np np np nn nn nn np nn np np np np np nn np np np np nn np np np nn nn nn nn nn np np nn nn nn np np nn np nn np np nn nn nn np np np nn np nn np np -- np np nn nn nn np nn nn nn np -- np np np np np np np np nn np nn nn nn np nn np nn np nn nn nn nn np nn nn nn np np np np np np np np nn np nn np np np np np np np np nn np nn np nn np np np np
148574 <lmxll> ll lm ll ll lm ll lm lm ll ll ll ll lm lm ll lm lm ll ll ll lm lm lm lm ll ll lm ll lm lm ll -- ll ll ll lm ll ll ll lm lm -- ll -- ll ll ll lm lm ll lm ll -- ll lm lm ll ll ll ll ll ll ll lm -- ll lm lm lm lm ll lm lm ll lm ll ll lm ll ll ll lm ll -- lm lm lm ll lm ll ll ll lm -- ll ll ll ll LM lm lm ll ll -- lm lm -- lm ll ll ll lm ll ll LM lm lm lm ll lm lm ll ll ll ll ll LM lm ll lm ll ll lm lm ll lm ll ll ll lm ll ll lm lm lm LM ll lm ll
197652 <nnxnp> nn nn nn np nn np np nn np nn np nn nn nn np nn np nn nn nn np nn np nn np np nn nn nn np np nn np np np np np np nn nn nn np nn NP np np nn nn np np np np nn np nn nn np np np np np np nn nn np nn nn nn np np np np nn np nn np np nn nn np np nn nn np nn np np np np nn nn np np np np nn nn nn np np nn nn nn np np nn np np np np nn np NP NP nn np np nn np np NP nn nn np nn np np np np nn np np nn np np nn nn nn np nn nn nn nn np nn nn nn nn np
120748 <lmxll> -- ll ll ll ll lm lm ll lm lm lm ll lm ll lm ll lm ll ll ll ll lm lm ll ll lm ll lm ll lm lm lm lm ll ll LM lm ll lm ll ll lm lm ll ll ll ll lm ll lm ll lm lm ll ll ll ll ll lm ll lm lm lm lm lm lm ll -- ll lm ll lm ll ll ll ll ll lm ll ll lm lm ll -- ll ll lm ll lm ll ll lm lm ll -- ll ll ll ll lm lm lm lm lm lm lm lm lm ll lm ll ll ll -- lm lm lm ll lm lm ll lm ll ll -- ll ll ll ll ll lm ll lm lm lm ll lm lm ll ll lm lm ll lm ll lm lm lm lm
384582 <lmxll> lm lm ll ll ll ll ll lm lm lm lm ll lm ll ll ll lm ll ll lm lm ll lm ll lm ll ll lm lm ll lm ll lm lm lm ll lm lm -- ll ll ll ll -- ll lm -- lm lm lm lm -- ll -- lm ll ll lm lm ll lm lm ll lm lm lm lm ll lm lm ll lm lm ll lm ll lm ll lm lm ll ll ll -- lm lm lm ll ll lm lm lm lm ll -- ll ll lm lm lm ll ll lm ll lm lm ll lm lm ll ll ll ll ll ll ll ll lm lm ll lm lm lm lm ll ll -- ll ll ll ll lm ll lm ll lm ll lm ll lm lm ll lm lm ll lm lm lm ll
37795 <lmxll> ll ll lm lm lm ll lm lm ll lm lm lm lm lm lm ll lm ll lm ll ll lm ll ll lm ll lm ll lm ll lm ll lm lm lm ll lm lm ll lm ll lm ll lm ll lm lm ll ll lm lm ll ll lm ll ll ll ll ll ll ll ll lm lm ll lm lm lm ll ll lm ll lm lm lm ll ll lm lm ll ll ll lm lm ll ll ll ll ll lm ll ll ll lm ll lm ll lm lm lm lm lm lm ll lm ll ll lm lm lm ll ll lm ll ll ll ll lm ll ll ll lm ll ll ll ll ll ll lm ll ll ll ll ll lm lm ll lm lm lm ll lm ll ll ll lm ll ll ll
236643 <lmxll> ll lm ll -- ll lm -- lm lm ll -- lm lm ll lm lm ll ll ll lm ll -- ll -- lm ll ll ll ll lm lm lm ll lm lm ll lm lm ll lm ll ll lm lm ll ll ll lm lm lm ll lm ll lm -- lm ll ll ll ll lm lm lm ll ll ll lm ll lm ll lm ll ll ll ll lm ll lm lm ll lm lm ll -- ll ll lm ll lm lm lm ll lm lm -- ll lm lm ll ll ll lm lm ll ll ll ll lm ll ll ll lm lm ll ll ll ll lm ll ll lm ll ll lm ll -- ll lm lm ll lm ll lm ll lm lm ll lm ll ll lm -- lm lm ll ll ll ll lm
118724 <nnxnp> nn nn np nn nn nn nn np nn np nn nn nn np np nn np nn np np np -- np nn nn np np -- np nn np np np nn np np np np nn np np NP np np np nn nn nn nn np nn nn np nn nn np np np np nn np np nn nn np np np np np np np np nn nn nn nn np np nn nn nn np nn -- np nn np np nn np nn np nn np -- nn np np np np nn nn nn nn np nn np nn np np nn np nn nn nn np nn nn nn np nn nn np nn -- np nn np nn nn np nn np nn nn nn np np -- nn np np np np nn np nn np np
144504 <lmxll> lm ll lm lm ll lm ll ll lm lm lm LL ll ll lm ll ll -- lm lm ll ll ll ll lm lm ll -- ll ll lm ll -- lm lm ll -- -- -- LL ll -- lm ll lm lm lm ll ll lm ll lm ll lm ll ll lm lm lm lm lm lm lm ll lm lm ll ll ll ll lm ll ll lm ll -- lm ll lm lm lm ll lm -- ll ll ll lm ll lm lm lm ll lm -- lm lm -- LL ll ll lm lm lm ll ll ll ll lm -- lm ll lm -- LL LL ll ll lm ll ll lm lm lm -- lm ll ll -- ll lm -- ll ll lm ll lm lm lm ll lm -- ll ll ll ll lm ll lm
308412 <lmxll> lm lm ll lm lm ll lm ll lm ll ll lm ll ll lm lm lm ll ll ll lm lm lm lm lm ll lm ll ll lm lm lm lm lm lm ll ll -- lm -- ll ll lm ll lm ll ll ll ll ll lm ll lm lm ll ll lm lm lm lm ll ll lm ll lm lm lm lm -- lm ll lm lm ll lm ll lm ll ll lm lm -- lm -- lm ll -- lm lm lm lm ll lm ll -- lm lm lm ll ll ll lm ll ll ll ll lm lm lm ll ll ll lm ll ll ll ll ll lm ll ll lm ll ll -- lm lm lm -- lm ll ll ll lm lm ll lm ll ll lm ll ll lm lm ll lm lm lm ll
283569 <lmxll> lm ll ll ll lm lm ll lm lm lm lm ll lm ll lm ll ll lm ll ll lm ll ll ll ll lm ll lm ll ll ll -- -- ll ll ll lm lm -- lm ll lm lm lm lm ll lm lm ll ll lm ll ll ll ll lm -- lm ll ll ll ll ll ll ll lm ll LM lm ll ll lm lm lm ll ll ll -- lm ll ll ll lm lm lm ll -- lm lm lm lm lm lm ll lm lm lm lm lm lm lm lm lm lm lm lm ll lm lm lm ll ll -- lm ll ll ll lm lm lm lm ll ll ll lm ll lm LM ll ll ll lm lm lm lm ll lm lm ll lm LM ll lm lm ll lm lm ll lm
93500 <lmxll> ll lm -- ll ll ll lm lm ll lm ll ll ll ll lm lm LM lm ll ll lm ll lm lm ll lm lm lm ll lm lm ll lm lm lm lm ll lm lm lm ll LM lm ll ll ll -- ll ll ll ll ll -- ll lm ll lm ll lm ll lm ll lm ll lm lm lm lm lm -- lm ll lm lm ll LM lm -- lm lm ll ll lm -- lm lm -- ll lm lm ll lm lm -- -- ll lm lm ll lm ll ll lm -- lm ll lm lm lm ll lm lm ll ll ll lm ll lm ll ll lm lm ll ll -- lm lm ll ll lm lm ll LM ll lm ll lm ll ll lm ll lm lm lm lm ll ll lm lm
387991 <hkxhk> hh hk kk kk kk kk hk hk hh hk hh -- hh kk -- hk hh kk kk kk kk hk hh kk hk hk hk -- hk hk hk kk hk hh HK hk hk hk -- hk HK hk hh hk hk hk kk hk hk hk hh kk hk hk hh hk hh hk hk hk hk hk kk hk hk kk hh kk hk hk hk hh HK hk hh hk kk kk hk hh hk hk hh -- kk hk hk hk hk hk hh hk hk kk -- kk hk hh hk hh hk hk hk hk hk hh kk hh hk kk HK hk kk -- kk hh kk hk hk hh hk hk -- hh -- hk kk kk hh kk hk hk hk hk kk hk kk -- hk hh hk hk hh hk kk HK hk hk kk
62546 <nnxnp> nn nn np nn np np nn np nn nn nn nn nn np nn np nn nn np np np np np np np np nn nn np np np nn nn np nn np nn nn np nn nn np np np nn nn np np np nn np np np np np nn np np nn np np np np np nn nn np nn nn nn np np nn nn nn np nn nn np nn nn np np nn nn np nn np np np np nn nn np nn nn np np nn nn np nn np np nn nn np np nn np nn np nn -- nn nn np nn np np nn nn np nn -- nn np np np np nn np np np np np nn nn nn np nn nn np nn np nn np nn nn
384587 <lmxll> lm lm ll ll ll ll ll lm lm lm lm ll lm ll ll ll lm ll ll lm lm ll lm ll lm ll ll lm lm ll lm ll lm lm lm ll lm lm LM ll ll ll ll lm ll lm ll lm lm lm lm ll ll lm lm ll ll lm lm ll lm lm ll lm lm lm lm ll lm lm ll lm lm ll lm ll lm -- lm lm ll ll ll -- lm lm -- ll ll lm lm lm lm ll -- ll ll lm lm lm ll ll lm ll lm lm ll lm lm ll ll ll ll -- ll -- ll -- -- ll lm lm lm lm -- ll ll ll ll ll ll lm ll lm ll lm ll lm ll lm lm ll lm lm ll lm LM lm ll
93117 <lmxll> ll ll lm lm lm lm ll ll ll ll lm ll ll ll lm -- ll lm lm ll lm ll ll ll ll lm ll ll lm ll lm ll ll ll ll ll lm lm ll ll ll lm ll lm ll ll ll ll ll ll ll lm ll lm ll ll lm lm lm ll lm lm ll ll lm lm lm lm lm ll ll lm lm lm ll lm ll LM lm ll ll lm ll lm ll ll lm -- lm lm -- lm lm lm lm lm ll ll ll lm ll ll ll lm lm lm lm lm ll ll ll ll lm -- ll lm ll lm lm ll lm ll ll lm ll ll lm ll -- lm ll ll lm lm lm lm ll lm ll ll ll lm ll ll ll lm lm ll ll
144914 <lmxll> -- -- lm lm ll lm ll ll lm lm lm ll ll ll lm ll ll lm lm lm ll ll ll ll lm lm ll lm ll ll lm lm lm lm lm ll lm lm -- ll ll lm lm ll lm lm lm ll ll lm ll lm ll lm ll ll lm lm lm lm lm lm lm ll lm lm ll ll ll ll lm ll ll lm ll lm lm ll lm lm lm ll lm -- ll ll ll lm -- lm lm lm ll lm ll lm lm lm ll ll ll lm lm lm ll ll -- ll lm lm lm ll lm ll -- ll ll ll lm ll ll lm lm lm lm lm ll ll -- ll lm lm ll ll lm ll lm lm lm ll lm lm ll ll ll ll lm ll lm
282072 <lmxll> lm ll ll ll lm lm ll lm lm lm lm ll lm ll lm ll ll lm ll ll lm ll ll ll ll lm ll lm ll ll ll ll lm ll ll ll lm lm -- lm -- lm lm lm lm ll lm lm ll ll lm ll ll -- ll lm lm lm ll ll ll ll ll LM ll lm ll lm lm ll ll lm lm lm ll ll ll ll lm ll ll ll lm -- lm ll -- lm lm lm lm lm lm ll -- lm lm lm lm lm lm lm lm lm lm lm ll lm lm lm ll ll lm lm ll ll -- lm lm LM lm ll ll ll LM ll lm lm ll ll ll lm lm lm lm ll lm lm ll lm LM ll lm lm ll lm lm ll lm
384187 <nnxnp> np np nn nn nn nn np np nn np nn nn nn np nn np np nn np nn np np nn nn np nn np np np np np nn nn nn np nn nn nn np nn np nn np np np np nn np nn nn nn nn np np np np np nn nn nn nn np nn np np nn np -- np np np nn nn nn nn nn nn np nn nn np np nn -- np nn np nn nn nn np nn np nn nn np np nn nn np nn np np nn np nn np nn nn np nn np nn nn nn np nn nn nn np nn np np np nn nn np nn np np np nn nn nn nn nn np nn np nn np nn nn nn np nn nn np nn
341032 <nnxnp> np nn np nn nn nn np np nn np nn np np np np nn np np -- np NP nn np -- nn np nn np np nn nn nn -- np np np nn np nn NP nn np np np np nn np np np nn np nn np np np nn nn nn np nn np nn np nn nn nn nn NP np np nn nn nn nn NP nn np nn nn np np nn nn -- np np np np np nn np np np nn -- nn np np np nn np np np np nn nn np nn nn nn -- nn nn np nn nn -- np nn nn nn np np np nn nn nn nn nn nn np np nn nn np nn np nn nn np nn np nn nn np np np nn np
187664 <lmxll> ll ll ll lm ll ll ll lm ll ll ll lm lm lm ll lm lm lm lm lm -- ll ll ll lm lm lm lm ll ll lm ll ll ll ll ll ll lm lm ll ll ll lm lm lm ll ll lm ll lm lm ll lm lm lm lm lm ll lm ll ll lm ll lm ll ll ll ll ll ll lm ll ll ll lm ll ll lm lm lm lm lm ll -- lm ll lm lm lm lm ll ll ll ll -- lm ll ll ll ll lm lm lm ll lm lm ll ll ll lm ll -- lm ll lm lm ll lm ll lm ll lm ll -- lm ll ll ll ll ll lm lm ll lm lm lm ll lm lm ll lm lm ll lm lm ll lm ll lm
233555 <lmxll> ll lm lm lm ll ll ll lm lm ll ll lm ll lm lm lm ll ll ll ll lm lm lm ll ll lm lm lm ll ll lm lm lm lm lm ll ll lm ll ll lm lm ll lm ll lm lm ll ll lm ll lm ll lm ll lm ll ll ll ll lm ll ll lm ll ll lm ll lm lm ll lm ll lm lm lm ll lm ll lm lm lm lm -- ll ll -- lm lm ll lm lm ll lm -- ll lm lm ll ll ll ll ll ll lm lm lm ll lm -- lm ll lm -- lm lm ll ll lm ll lm ll ll lm lm lm ll ll ll ll lm lm lm lm lm lm ll ll ll ll lm lm lm lm lm lm lm ll ll
225220 <lmxll> lm ll ll lm lm lm ll lm ll ll lm lm lm lm lm lm lm ll ll lm lm lm lm lm lm ll lm lm ll lm lm ll ll lm ll ll ll ll ll lm ll ll ll ll ll lm ll ll ll lm lm ll lm ll lm lm lm lm ll lm lm lm ll lm lm ll lm ll ll lm lm ll ll ll ll lm ll lm ll ll lm ll lm -- lm lm ll lm ll lm lm ll ll ll lm lm ll lm lm lm lm ll ll lm ll ll lm lm ll lm ll ll ll ll lm lm ll ll ll ll lm lm lm lm ll ll lm ll lm ll lm ll ll lm lm lm lm ll lm ll lm ll lm ll lm lm ll lm ll
321285 <lmxll> ll lm ll ll ll ll lm ll lm lm lm ll lm ll ll lm ll ll ll lm lm lm lm ll lm lm lm lm ll ll lm ll lm lm ll lm ll ll -- ll lm lm ll ll ll lm lm ll lm ll lm ll ll ll lm lm lm lm ll lm lm ll ll lm ll lm lm lm ll lm lm ll ll lm lm ll ll lm lm ll ll lm lm -- ll lm lm ll ll lm ll ll ll lm lm lm ll ll lm ll ll lm ll -- ll lm lm lm lm lm ll lm lm -- ll ll lm ll ll ll ll lm lm ll -- lm ll ll ll lm lm ll ll ll lm ll lm lm lm lm lm ll ll lm ll ll ll lm ll
333441 <lmxll> ll ll ll lm lm ll ll lm lm ll ll ll ll lm lm ll lm lm ll lm lm lm lm ll lm lm ll -- ll ll lm lm lm ll lm ll ll lm -- ll ll lm lm ll ll lm lm lm lm ll lm lm lm lm ll lm ll lm ll lm lm lm ll ll ll lm ll ll ll lm ll lm lm lm ll ll ll ll lm ll lm lm ll -- lm lm -- lm ll ll ll ll lm lm -- lm lm lm lm ll lm ll ll ll ll ll lm lm lm -- ll lm lm ll ll ll lm lm ll lm lm ll ll lm ll ll ll ll lm lm ll lm lm ll lm lm lm ll ll lm ll lm lm lm lm ll lm ll lm
94879 <lmxll> ll lm ll ll ll -- lm lm ll lm ll ll ll ll lm lm lm lm ll ll lm ll lm lm ll lm lm lm ll lm lm ll lm lm lm lm ll lm LM lm ll lm lm -- ll ll ll LM ll ll ll ll -- ll lm ll lm ll lm ll lm ll lm ll lm lm lm lm lm ll lm ll lm lm ll ll lm ll lm lm ll ll lm -- lm lm -- ll lm lm ll lm lm ll -- ll lm lm ll lm ll ll lm ll lm ll lm lm lm ll lm lm ll ll -- LM ll lm ll ll lm lm ll ll ll lm lm ll ll lm lm ll lm ll lm ll lm ll ll lm ll lm lm lm lm ll ll lm lm
371870 <lmxll> lm ll ll ll lm lm lm lm lm ll lm ll lm lm ll lm ll ll ll lm ll lm ll lm ll ll ll lm lm ll lm lm ll lm lm ll lm ll ll lm lm ll ll ll lm ll lm lm lm ll lm lm ll lm ll ll -- lm lm lm ll ll lm lm ll ll ll lm ll ll ll lm ll lm ll lm lm lm ll lm ll ll ll -- ll lm ll lm ll lm ll lm lm lm -- lm ll lm lm ll lm ll ll lm lm lm ll lm lm ll lm ll ll ll LM ll lm ll lm ll lm ll lm ll ll ll lm lm lm lm ll ll lm lm lm ll ll lm ll ll ll ll lm ll lm lm ll lm lm
312490 <nnxnp> np np nn np nn nn nn np -- nn nn nn nn np nn np nn nn np nn nn np np nn np np np np -- np nn nn nn nn nn np np nn nn nn np np np np nn nn np np np nn nn nn np np np nn nn np nn nn np np np nn nn np np nn nn np nn nn nn nn nn nn nn NP nn np nn np nn -- -- nn -- np nn nn np nn np np -- np nn nn np np nn nn nn nn nn np nn np np nn nn nn nn np nn np nn nn np np nn nn nn nn -- np nn nn np np nn np nn nn np np nn np np np nn np nn nn nn np np np np
305193 <nnxnp> nn nn np nn nn np nn nn np nn np np nn nn nn nn np nn np nn nn nn np nn nn np nn nn np nn nn nn nn nn nn np nn nn nn np np np nn np np np np nn nn nn np np np np nn np nn np np nn nn np np nn nn np np np np np nn nn np nn nn nn np nn np nn np nn np np nn np np nn np nn np np nn np nn np np nn nn nn np np np np nn np np np np np np nn np np np np np np nn np np np -- nn NP np nn nn nn nn np nn nn nn np nn np nn np np np nn nn np nn np nn nn nn
148780 <nnxnp> nn nn nn np np nn np np nn nn nn nn nn nn nn nn np nn nn nn nn np nn nn np np nn -- nn nn np np nn nn nn nn np nn -- nn nn NP nn np np nn nn np nn np nn nn nn -- np nn np np nn np nn nn nn np np np np np nn np nn np nn nn np nn nn -- nn nn nn nn np -- -- NP -- nn nn np np nn np np NP np np nn np np nn nn np np nn np np nn nn nn nn np NP np np nn nn -- nn np nn np -- nn np np np np NP nn np nn nn np np nn np np np nn np nn nn nn np nn np np nn
161536 <nnxnp> np nn nn np np nn nn np np np np -- np np np np np nn nn nn -- nn np np np np np np nn np np nn nn np np np np np -- np nn -- np np nn nn np nn -- nn np nn nn nn np nn nn nn nn nn -- nn nn nn np nn nn nn np np np nn nn nn nn nn np -- np nn np np nn -- nn np -- -- nn nn -- np np nn -- np np np nn nn np nn nn nn np np np nn np nn nn np nn nn np np np nn nn nn -- np np -- -- np nn nn nn nn nn np np np nn nn np np nn np nn np np np np nn np nn np
350594 <nnxnp> nn np np nn nn np nn np np np nn nn np nn np nn np np np np nn nn np np np nn nn np np np np nn np np nn np np nn nn np nn -- nn np np np nn np np nn nn nn nn np nn np np nn np np np np nn nn nn nn nn -- nn np -- nn nn nn nn nn nn NN np nn nn np np -- nn nn -- nn nn nn np np np nn np nn np np nn np np nn np nn np nn np np np np nn nn np np np nn np np np np nn np nn nn np nn nn np nn nn nn np np nn np np np np np np nn np np nn -- np np nn np
267868 <lmxll> lm ll ll ll ll ll lm lm ll lm lm ll lm ll ll LM lm ll lm ll lm lm ll lm lm ll ll -- ll lm lm lm ll lm ll ll lm lm lm lm lm ll lm -- ll ll -- lm ll lm ll ll lm lm lm ll ll lm ll LM ll lm lm lm ll lm -- lm ll ll -- ll ll lm lm ll ll ll lm ll ll ll ll -- lm ll ll lm lm ll lm lm lm lm lm ll lm lm lm lm ll lm lm lm LM lm ll lm lm lm ll ll ll ll -- lm lm LM lm lm ll ll ll lm lm lm lm lm lm lm lm ll lm lm lm ll lm lm ll lm ll lm ll ll lm lm lm ll ll
148224 <lmxll> ll lm ll ll lm ll lm lm ll ll ll lm lm -- ll lm lm ll ll ll lm lm lm lm ll ll lm ll lm lm ll lm ll ll ll lm ll ll ll lm lm ll ll -- ll ll ll lm lm ll lm ll lm ll lm lm ll ll ll ll ll ll ll lm ll ll lm lm lm lm ll lm -- ll lm ll ll lm ll ll ll lm ll -- lm -- lm ll lm ll ll ll lm ll ll ll ll ll lm lm lm ll ll ll lm lm lm lm ll ll ll -- ll -- lm lm lm lm ll -- lm ll ll ll ll ll lm lm ll lm ll ll lm lm ll lm ll ll ll lm ll ll lm lm lm lm ll lm ll
90456 <lmxll> lm lm lm lm ll lm lm lm ll ll -- ll lm ll ll lm LM ll ll ll ll lm ll lm lm lm lm lm ll ll ll lm -- lm ll ll ll ll lm lm ll ll ll ll lm lm lm lm ll ll ll ll lm ll lm lm ll ll lm ll lm lm lm lm ll lm ll LM ll lm lm lm lm lm ll lm lm lm lm lm ll lm ll -- ll ll ll ll ll ll lm lm lm ll LM ll ll ll lm ll lm lm lm lm ll lm ll ll lm lm ll lm lm lm -- ll ll ll ll lm lm lm lm lm -- ll ll ll lm ll lm lm lm ll ll lm ll lm ll lm ll lm ll lm ll lm lm lm LM
311113 <efxeg> ee ef eg ee eg ee fg ee fg fg ef eg FG ee eg ef eg eg ee fg fg ef ef -- ef ef ef -- eg ee fg eg fg fg eg ef ee eg -- ee ef eg ee ee eg fg -- ee -- eg fg eg ee -- fg fg -- ef eg fg ef ee ee fg eg ef ef ef ee ef fg eg eg fg fg eg eg -- fg ee eg ef fg -- -- fg -- ee eg fg ee eg ee -- -- ef eg eg ef ee eg fg eg fg -- ef fg ef ef FG eg fg fg ef eg -- fg eg ee ee eg fg ef eg -- ef eg eg ee ef fg ee eg eg ef ee fg ef ef ee fg ee eg FG eg ee ee ef ee
164293 <lmxll> ll ll ll ll lm lm lm lm ll ll lm ll ll lm ll ll lm lm ll lm ll lm ll ll ll ll ll ll ll ll ll lm lm ll lm lm lm ll lm lm ll lm lm ll ll ll ll ll ll ll ll ll ll lm ll lm lm ll ll lm ll ll ll ll ll ll ll ll lm ll ll lm lm lm ll lm ll lm lm lm lm ll ll -- lm ll ll lm ll ll lm ll ll ll lm ll ll ll lm ll lm lm ll lm lm ll lm lm ll ll lm lm ll -- LM ll LM lm ll lm ll lm lm lm -- LM ll lm lm ll ll ll lm lm lm lm ll lm lm ll ll lm lm lm ll lm lm lm lm
97367 <lmxll> ll lm ll ll -- ll lm lm ll lm ll -- ll ll lm lm lm -- ll ll lm ll lm lm ll lm lm lm LL lm lm ll lm lm lm lm LL lm -- lm ll -- lm -- ll LL ll ll ll ll ll ll ll ll lm ll lm ll -- ll lm ll lm ll lm lm lm lm lm ll lm ll lm -- ll ll lm LL lm lm ll ll lm -- lm lm -- ll lm lm ll lm lm -- -- LL lm lm ll lm ll ll lm -- lm ll lm lm lm -- -- lm ll -- ll -- LL lm ll ll -- lm ll ll -- lm lm ll ll lm lm ll lm ll lm ll lm ll ll lm LL lm lm lm lm ll LL lm lm
227658 <lmxll> ll lm lm lm ll ll ll lm lm ll ll lm ll lm lm lm ll ll ll ll lm lm lm ll ll lm lm lm ll ll lm lm -- lm lm ll ll lm ll ll lm lm ll lm ll lm lm ll ll lm ll -- ll lm ll lm ll ll ll ll lm ll -- lm ll ll lm ll lm lm ll lm ll lm lm lm ll lm ll lm lm lm lm ll ll ll ll lm lm ll lm lm ll lm lm ll lm lm ll ll ll ll ll lm lm lm lm ll lm ll lm ll lm lm lm lm ll ll lm ll lm ll ll lm lm lm ll ll ll ll lm lm lm lm lm lm ll ll ll ll lm lm lm lm lm lm lm ll ll
91492 <nnxnp> nn nn np nn np nn np np nn np nn nn np nn np nn nn np nn nn np np np np nn np np nn nn nn np nn nn np nn nn nn nn nn nn np nn nn np nn nn np np nn np np nn nn np np nn np nn np nn np nn np np np np nn np nn -- nn nn np np np nn np nn nn nn np nn nn nn nn nn np nn np np nn nn np nn np np np np np nn np nn np nn np nn nn nn np nn nn nn nn nn nn np nn nn np nn -- np np np np nn np nn nn np np nn nn nn np np np np nn nn nn nn np np np nn nn nn nn
243700 <lmxll> ll lm lm ll ll ll ll lm ll ll lm lm ll lm lm ll -- ll lm lm lm -- ll lm ll lm ll -- ll ll ll lm ll lm ll lm ll ll lm ll lm ll ll ll lm ll LM lm ll lm ll lm lm LM lm lm lm lm lm lm lm lm lm ll ll ll lm ll ll ll lm lm lm lm ll ll ll lm lm ll lm lm lm -- -- ll -- ll ll ll lm ll ll ll -- lm lm ll ll -- lm lm lm -- ll ll lm lm lm LM -- lm ll ll lm lm -- -- ll ll ll ll ll LM ll lm -- lm ll ll lm lm ll ll ll LM lm ll lm lm lm lm ll ll ll ll lm -- ll
365537 <nnxnp> nn nn -- np nn np nn np np nn np nn nn nn np nn np nn nn nn np nn np nn np np np nn nn np np nn np np np np np np nn nn np -- np -- nn np np nn np np nn nn nn np nn nn np np np np nn np nn nn nn nn np nn np nn np np nn np nn np np np nn np np nn nn np nn np np -- np np np np np np -- nn nn np np np nn nn nn np np nn np np np np nn np np np nn np np nn nn np np nn nn np -- np np np np nn nn np nn np np nn nn nn np nn nn nn nn np nn nn np nn np
175285 <lmxll> ll ll lm lm lm lm lm lm ll lm lm lm lm lm lm ll lm -- lm ll ll lm ll ll lm ll lm ll lm ll lm ll lm lm lm ll lm lm ll LM ll lm ll lm ll lm lm ll ll lm lm ll ll lm ll ll ll ll ll ll ll ll lm lm ll lm lm lm ll ll lm ll lm lm lm ll ll -- lm ll ll ll lm -- ll ll -- ll ll lm ll ll ll -- -- lm ll lm lm lm lm lm lm -- lm ll ll lm lm LM ll ll lm -- -- -- ll -- ll ll ll lm ll ll -- ll ll ll -- ll ll ll ll ll lm lm ll lm lm lm ll lm ll ll ll lm -- ll ll
33755 <lmxll> lm lm lm ll LM ll lm lm -- ll lm ll lm lm lm ll lm lm ll ll ll lm ll lm ll lm lm lm ll ll lm lm lm lm ll lm ll ll LM ll ll LM ll ll LM lm lm lm lm ll ll ll ll -- lm ll lm lm ll ll ll ll lm ll LM -- lm LM lm ll LM ll lm ll lm lm ll lm lm LM lm lm ll -- lm ll -- lm lm ll lm LM lm lm -- lm lm ll ll ll lm ll ll -- lm ll lm ll lm -- LM lm ll LM lm lm lm lm ll lm lm ll ll lm -- ll LM ll lm ll ll lm lm lm ll lm ll ll ll ll ll ll ll ll ll lm lm ll ll
364827 <lmxll> ll lm lm ll ll ll lm ll ll ll lm ll ll ll lm lm ll lm lm ll ll ll lm ll ll lm lm -- ll lm lm lm ll ll lm ll ll ll -- ll lm LM lm -- ll lm LM ll ll ll lm ll lm lm ll ll lm ll ll lm ll lm lm ll ll ll lm lm ll ll ll lm ll lm lm ll lm -- ll lm ll ll ll -- -- ll -- ll lm ll lm ll lm -- -- ll -- ll lm ll lm ll ll -- lm ll ll ll lm LM lm lm lm -- ll -- lm LM lm ll lm lm ll ll -- LM ll lm -- ll ll lm LM ll ll ll lm lm ll lm LM lm ll ll lm lm -- lm ll
323176 <lmxll> ll ll lm ll ll ll lm ll ll lm lm ll lm lm lm ll lm lm lm ll lm lm ll lm lm ll ll ll ll ll lm ll lm lm ll lm -- lm lm ll ll lm lm ll ll lm ll ll ll ll lm ll ll lm ll lm lm ll lm ll lm lm ll lm ll ll lm -- lm lm ll lm lm -- ll ll lm ll ll ll lm ll lm -- lm lm -- lm ll lm ll lm ll lm -- ll lm lm ll ll ll lm lm ll ll ll ll ll lm ll -- ll ll ll lm -- lm ll lm lm -- lm ll ll -- ll -- ll lm lm ll lm lm ll ll lm ll lm lm lm ll lm ll lm ll ll -- ll --
93292 <lmxll> ll lm ll ll ll ll lm lm ll lm -- ll ll ll lm lm lm lm ll ll lm ll lm lm ll lm lm lm ll lm lm ll lm lm lm lm ll lm lm lm ll lm lm ll ll ll ll ll ll ll ll ll ll ll lm ll lm ll lm ll lm ll lm ll LM lm lm lm lm ll lm ll lm lm ll ll lm ll lm lm ll ll lm -- lm lm ll ll lm lm ll lm lm ll -- ll lm lm ll lm ll ll lm ll LM ll lm lm lm -- lm lm ll ll ll lm ll lm ll ll lm lm ll ll -- lm lm ll ll lm lm ll lm ll lm ll lm ll ll lm ll lm lm lm lm ll ll lm lm
11917 <lmxll> ll ll ll ll lm lm lm lm lm ll ll ll lm lm ll ll lm ll ll lm ll ll lm ll ll lm ll ll lm lm lm ll lm ll ll ll ll lm lm lm ll -- -- -- lm lm lm ll ll lm lm ll ll ll ll ll lm ll ll ll ll ll ll lm lm lm ll ll lm ll ll ll ll lm ll ll ll -- lm lm ll lm lm -- lm lm ll ll lm lm lm ll ll ll lm lm ll lm lm ll lm ll ll ll ll ll lm lm ll ll ll lm lm -- ll lm ll lm ll ll -- lm lm ll ll ll lm lm lm lm ll lm lm ll lm ll ll lm lm ll -- ll ll lm ll lm lm ll ll
95124 <lmxll> ll lm ll ll ll ll lm lm ll lm ll ll ll ll lm lm lm lm ll ll lm ll lm lm ll lm lm lm -- lm lm ll lm lm lm lm ll lm lm lm ll lm lm ll ll ll ll ll ll ll ll ll ll ll lm ll lm ll lm ll lm ll lm ll lm lm lm lm lm ll lm ll lm lm ll ll lm ll lm lm ll ll lm -- lm lm ll ll lm lm ll lm lm ll ll ll lm lm ll lm ll ll lm ll lm ll lm lm lm ll LM lm ll ll ll lm ll lm ll ll lm lm ll ll -- lm lm ll ll lm lm ll lm ll lm ll lm ll ll lm ll -- lm lm lm ll ll lm lm
163887 <lmxll> lm lm lm lm ll ll ll -- lm lm ll lm lm ll lm lm ll ll lm ll lm ll lm lm lm lm lm lm lm lm lm ll ll lm ll ll ll lm -- ll lm ll ll lm lm lm lm lm LM lm lm lm lm ll lm -- ll lm lm ll lm lm lm lm lm lm lm lm ll lm lm ll ll -- lm ll lm -- ll ll ll lm lm -- ll lm -- ll lm lm ll lm lm lm -- LM lm lm ll lm ll ll lm ll ll lm ll ll lm -- ll ll lm -- LM lm ll -- lm ll lm ll ll ll -- ll lm ll ll lm lm lm ll ll ll ll lm ll ll lm lm ll ll ll lm ll ll ll ll
312584 <lmxll> ll -- ll ll ll ll lm ll lm lm lm ll lm ll ll lm ll ll ll lm lm lm lm ll lm lm lm lm ll ll lm ll lm lm ll -- ll ll ll ll lm lm ll ll ll lm -- ll lm ll LM ll ll ll lm lm lm lm ll lm lm ll ll lm ll lm lm lm ll lm lm ll ll lm lm ll ll lm lm ll ll lm lm -- ll lm LM -- ll lm ll ll ll lm lm lm ll ll lm ll ll lm ll lm ll lm lm lm lm lm ll lm lm lm ll ll lm ll ll ll ll lm lm ll -- lm ll ll ll lm lm ll ll ll lm ll lm lm lm lm lm ll ll lm ll ll ll lm ll
225172 <nnxnp> nn nn np nn np nn nn nn nn np nn np nn nn np np np np nn nn nn np np nn np nn np nn nn np nn np np nn nn nn nn np nn nn np nn nn np np np nn np nn np np nn np np nn nn np np nn np np nn np nn np nn np np nn np nn np nn nn np np nn np nn np nn np nn -- nn nn np np np np np np nn np NP nn np nn nn np nn np np nn nn nn nn np nn np np nn np np nn np np np nn np nn np np nn np nn nn nn nn np np np np nn nn np np nn np nn nn nn np np nn np np nn nn
314562 <nnxnp> np np nn np nn nn nn np nn nn nn nn nn np nn np nn nn np nn nn np np nn np np np np nn np nn nn nn nn nn np np nn -- nn np NP NP np nn nn np np np nn nn nn NP np np nn nn -- nn nn np np np nn np np np -- nn np nn np nn nn nn nn nn NP nn np nn np nn np np nn -- np nn nn np nn np np np np nn nn np np nn nn nn nn nn np nn np np nn nn nn nn np nn np nn nn np np nn nn nn nn np nn nn nn np np nn np nn nn np nn nn np np np nn np nn nn nn np np np np
141346 <lmxll> lm ll ll lm lm ll ll ll ll lm lm lm ll ll lm ll lm lm lm lm ll lm ll ll ll lm ll ll lm lm ll ll ll ll ll lm ll ll ll lm ll lm lm lm ll ll ll lm lm lm ll lm ll lm lm ll lm lm lm ll ll ll lm ll ll ll lm ll lm ll ll lm ll ll lm ll ll lm ll ll lm lm ll -- ll lm ll ll lm lm ll ll ll lm ll ll ll lm ll ll lm ll lm lm ll lm lm lm ll lm lm lm ll ll ll lm ll ll ll ll lm lm lm lm -- ll ll lm ll lm ll ll lm lm ll lm ll ll ll lm lm lm ll lm ll ll ll lm ll
388389 <nnxnp> nn nn np np np np nn nn np nn np np np nn np nn nn np nn np nn nn np np nn np nn nn nn nn nn np np np nn np np np -- np np np nn nn nn nn np np np np np np nn np nn nn nn np np np np np np nn nn np nn nn nn nn nn np np np np np -- nn np np nn nn np -- np np nn np np np nn np nn np -- nn nn -- np nn np nn nn np nn nn np nn np nn np nn np np np nn NP np np nn np nn nn nn nn np nn np nn np nn np np np np np np np nn nn nn np np np nn nn np nn np
101848 <lmxll> ll ll lm ll lm lm ll lm ll lm ll lm ll ll lm ll -- lm lm ll ll lm lm ll lm lm lm ll ll lm lm lm lm lm lm lm lm ll -- ll lm ll ll lm ll ll lm lm ll lm ll ll ll -- ll lm ll ll lm lm ll lm lm ll lm ll ll -- lm lm lm ll ll -- ll ll -- -- lm ll lm lm ll lm ll lm -- ll lm lm lm ll lm ll lm ll ll lm ll ll lm ll ll -- lm ll ll lm lm ll lm lm ll -- lm ll lm ll lm ll lm lm lm lm ll lm ll ll ll ll ll ll ll lm lm ll lm ll ll ll lm lm ll ll lm -- lm lm lm
236982 <hkxhk> hk hk hh hh hh kk hh kk hk hk hk kk kk hh kk hk hk hh hh hk hh kk hk hh kk hk hh hh hh kk kk kk hh kk kk hh kk kk hk hk hh hk kk hk hh hk hk kk kk hk hh kk hh kk kk kk hk hk hk hh kk hk kk hk hk hh hk kk hk hk hk hh hh hh hk kk hh hk hk hk hk kk hk kk hh hk kk hk hk kk hk hh kk kk hh hk hk hk hh hk hk kk hk hh hh hh hk kk hk hk hh kk hk hk hk hk hk hk hh hk hk hh hk hk hh hk hk hk kk hk hk hk hk hh kk hk hh hk hk hh kk hk hk hk hh hk hk hk kk
96219 <lmxll> ll lm ll ll ll ll lm lm ll lm ll ll ll ll lm lm lm lm ll ll lm ll lm lm ll lm LM lm ll lm lm ll lm lm lm lm ll lm lm lm ll lm lm -- ll ll ll ll ll ll ll ll ll ll lm ll lm ll lm ll lm ll lm ll lm lm lm -- lm ll lm ll lm lm ll ll LM ll lm lm ll ll lm -- lm lm -- ll lm lm ll lm lm ll -- ll lm lm ll lm ll ll lm ll lm ll lm lm lm ll lm lm ll ll ll lm ll lm ll ll lm lm -- ll -- lm lm ll ll lm lm ll lm ll lm ll lm ll ll lm ll lm lm lm lm ll ll lm lm
315500 <efxeg> fg eg ef fg ef ef ee fg ee ee ee ef ee eg ef eg ef ef fg ee ee eg eg -- eg eg eg eg ef fg ee ef ee ee ef eg FG ef ef ef eg ee fg -- ef ee eg fg eg ef ee ef fg fg eg ee ee eg ef ee eg fg fg ee -- eg eg ee ef eg ee fg ef ee ee ef ef eg ef -- ee eg ee -- FG -- ee -- ef ee fg ef fg eg eg eg ef ef eg fg ef ee ef ee ef eg ee eg eg ee ef ee ee eg ef fg ee ef fg fg ef ee ee ef -- ee ef ef fg eg ee fg ef ef eg ef ee eg eg fg ef fg ef ee ef fg fg eg fg
225601 <lmxll> -- ll ll lm lm lm ll lm ll ll lm lm lm lm lm lm lm ll ll lm lm lm lm lm lm ll lm lm ll -- lm ll ll lm ll ll ll ll -- lm ll -- ll -- ll lm ll ll ll lm lm ll lm ll lm lm lm lm ll lm lm lm ll lm lm ll lm ll ll lm lm ll ll ll ll lm ll -- ll ll lm ll lm -- lm lm -- lm ll lm lm ll ll ll lm lm ll lm lm lm lm ll ll lm ll ll lm lm ll lm ll ll ll ll lm -- ll ll ll ll lm lm lm lm -- ll lm ll lm ll lm ll ll lm lm lm lm ll lm ll lm ll lm ll lm lm LM lm ll
136128 <lmxll> lm ll ll ll ll ll lm ll ll lm lm lm ll ll lm ll lm lm lm lm ll lm ll ll ll lm ll ll lm ll ll ll ll ll ll lm lm ll ll ll ll lm lm lm ll ll ll lm lm lm lm ll ll lm lm ll lm lm lm lm ll ll lm ll ll ll lm ll lm ll ll ll ll ll lm ll lm lm ll lm lm lm ll -- ll lm -- ll lm lm ll lm ll lm -- ll ll ll ll ll lm ll lm lm lm lm lm lm lm lm lm lm ll ll ll lm ll lm LL ll ll lm lm lm -- ll ll lm -- lm ll lm lm ll ll lm ll ll ll ll lm lm ll lm ll ll -- lm lm
154208 <lmxll> ll ll ll ll -- ll ll ll lm ll ll lm lm lm ll lm -- ll lm lm -- -- ll lm ll ll ll lm ll lm ll lm -- lm ll ll lm ll lm ll lm ll lm -- lm ll lm lm lm ll -- ll ll -- lm lm ll lm lm lm lm lm ll ll ll lm ll lm lm ll ll ll ll ll ll ll lm -- lm ll lm ll lm -- -- ll -- ll ll ll ll ll lm ll -- lm -- ll ll ll lm ll lm -- ll lm ll lm ll -- ll lm ll lm lm lm ll lm ll ll ll ll lm lm -- ll lm lm ll ll ll lm lm lm lm lm ll -- lm ll ll -- lm ll lm lm ll ll lm
191313 <nnxnp> nn np nn nn np nn nn np np np np np np np nn np nn nn nn np np nn nn nn np np np np nn np nn np np np np nn nn nn -- np np np np np nn nn np nn np np nn nn nn nn nn np nn nn nn nn np np np nn np np np np np nn np np nn np nn np nn -- nn np nn np np -- np np -- np nn np nn nn nn nn np -- np np np np nn nn nn nn nn np nn nn np nn np nn nn nn np np -- nn nn nn nn nn nn nn -- np np np nn nn np nn nn nn np nn np np np np nn nn nn nn np nn np nn nn
92984 <lmxll> ll lm ll ll ll ll lm lm ll lm ll ll ll ll lm lm lm lm ll ll lm ll lm lm ll lm lm lm ll lm lm ll lm lm lm lm ll lm lm lm ll lm lm lm ll ll ll ll ll ll ll ll ll ll lm ll lm ll lm ll lm ll lm ll lm lm lm lm lm ll lm lm lm lm ll ll ll -- lm lm ll ll lm -- lm lm ll ll lm lm ll lm lm ll -- lm lm -- ll lm ll ll lm ll lm ll lm lm lm ll lm ll ll ll ll lm ll ll ll ll lm lm ll ll -- lm lm ll ll lm lm ll lm ll lm ll lm ll ll lm ll lm lm lm ll ll ll lm lm
312445 <nnxnp> np np nn np nn -- nn np nn nn nn nn nn np nn np nn nn np nn nn np np nn np np -- np nn np nn nn -- nn nn np NP nn NP nn np np np NP nn nn np np np nn nn nn np -- np nn -- np nn nn np np np nn nn np np -- nn np nn nn nn nn nn nn nn np nn np nn np nn -- np nn -- np nn nn np nn np np -- np nn nn np np nn nn nn -- nn np nn np np nn nn nn nn np nn np nn nn np np nn nn nn nn np np nn nn np np nn np nn nn np np nn np np np nn np nn nn nn np np np np
289709 <lmxll> lm lm lm ll lm ll lm ll ll lm ll lm lm ll lm lm lm lm ll lm lm ll ll ll lm ll ll lm lm lm lm ll ll ll ll ll lm lm ll ll lm ll lm lm ll ll ll lm lm lm ll ll ll ll ll ll ll ll ll lm ll lm ll ll lm ll ll LL ll ll lm lm lm lm ll lm lm LL lm lm ll lm ll -- ll ll ll ll ll ll lm lm ll lm ll lm ll lm lm ll lm ll lm lm lm ll lm lm lm ll lm ll ll lm ll ll LL lm lm ll lm ll ll lm lm ll ll lm -- ll lm ll lm ll ll lm ll lm ll ll lm ll ll lm LL ll lm ll lm
138495 <lmxll> lm ll ll ll ll ll lm ll ll lm lm lm ll ll lm ll lm lm lm lm ll lm -- ll ll lm ll ll LM ll ll ll ll ll ll lm lm ll -- ll ll lm lm lm ll ll ll lm LM lm ll ll ll LM lm ll lm lm lm lm ll ll lm ll ll ll lm ll lm ll ll ll ll ll lm ll LM lm ll lm lm lm ll ll ll lm ll ll lm lm ll lm ll lm ll ll ll LM ll ll lm ll lm lm lm lm lm lm lm lm lm lm ll ll ll lm ll lm ll ll ll lm lm lm -- ll ll lm ll lm ll lm lm ll ll lm ll ll ll ll -- lm ll lm ll ll lm lm lm
327520 <lmxll> lm lm ll lm lm lm ll lm lm ll ll lm ll ll ll lm ll ll ll -- -- ll lm ll ll lm lm LM lm lm ll lm ll ll lm ll lm ll -- lm lm -- ll -- lm ll lm lm -- lm -- lm lm ll lm ll ll lm ll lm ll ll lm ll lm lm ll -- ll ll lm ll ll ll lm lm ll -- lm lm ll LM ll -- -- ll -- ll lm ll lm ll lm ll -- lm ll ll lm lm lm ll ll lm lm lm lm lm ll -- LM lm lm lm ll lm ll lm ll ll lm ll LM LM -- lm ll lm -- ll lm -- ll lm lm ll lm ll ll ll LM ll lm ll lm lm ll lm ll
283637 <lmxll> ll lm lm lm ll ll lm ll ll ll ll lm ll lm ll lm LM ll lm lm ll lm lm lm lm ll lm ll lm lm lm LM ll lm lm lm -- ll -- ll lm -- ll ll ll -- ll ll lm lm ll lm lm LM lm ll ll ll lm lm LM lm lm lm -- ll lm ll ll lm lm ll ll ll lm lm lm -- ll lm lm lm ll -- ll lm -- ll ll ll ll ll ll lm -- ll ll ll ll ll ll ll ll ll ll ll lm ll ll ll LM lm ll -- lm lm lm ll ll ll ll lm LM lm -- lm ll ll lm lm lm ll ll ll ll lm ll ll lm ll ll lm ll ll lm ll ll lm ll
372840 <lmxll> LM ll ll -- lm lm lm lm lm ll lm ll lm lm ll lm ll ll ll lm ll LM ll lm ll ll ll LM lm ll lm lm ll lm lm ll LM -- ll lm lm -- ll ll lm ll lm lm lm ll lm lm ll lm ll ll ll lm lm lm ll ll lm lm ll ll ll lm ll ll ll lm ll lm ll -- lm -- ll lm ll ll ll -- ll lm -- lm ll lm ll lm lm lm -- lm ll lm -- ll lm ll ll -- lm lm ll lm lm ll -- ll ll -- lm ll lm -- lm ll lm ll -- ll -- -- lm lm -- lm ll ll LM LM lm ll ll lm ll ll ll ll lm ll lm lm ll lm lm
325658 <nnxnp> np nn nn nn nn np np nn np np np np nn nn nn nn np np np nn nn np np nn nn np np nn np nn np np nn np np nn np nn np np nn np np nn np np nn np nn np nn np np np np np nn nn np nn np nn np np np nn np np np np nn np np nn np np nn nn nn nn nn np nn -- -- nn -- np np nn nn np np nn -- np np nn nn nn nn nn np -- np nn np nn np np nn np np -- nn NP np nn nn np nn np np nn -- nn -- nn -- nn np np nn nn nn np np np nn np np np np np np nn nn nn nn
227662 <lmxll> ll lm -- lm ll ll ll lm lm ll ll lm ll lm lm lm ll ll ll ll lm -- lm ll ll lm lm -- ll ll lm lm lm lm lm ll LL lm ll ll lm lm ll lm -- lm lm ll ll lm ll lm ll lm ll lm ll ll ll ll lm ll ll lm ll ll lm ll lm lm ll lm ll lm lm lm ll -- ll lm lm lm lm -- -- ll -- lm lm ll lm lm ll lm -- ll lm lm ll ll LL ll ll lm lm lm lm ll lm -- -- ll lm -- -- lm -- ll lm ll lm ll ll lm -- lm ll ll ll ll lm lm lm lm lm lm ll ll ll ll lm lm lm lm lm lm lm ll ll
129922 <lmxll> ll LM lm lm lm ll lm lm ll ll ll LM ll lm ll lm ll ll lm lm -- ll ll ll lm ll ll lm lm lm ll lm ll ll lm ll lm lm -- lm lm ll ll LM lm LM lm lm lm ll ll lm ll -- lm lm -- lm ll lm lm lm ll LM lm ll lm -- lm ll lm -- LM ll ll lm ll lm lm lm ll ll lm -- ll lm ll LM ll lm lm ll ll lm LM ll lm lm lm ll ll lm ll -- lm ll ll ll lm ll ll lm -- lm ll ll -- lm ll ll -- ll lm lm -- LM lm lm lm lm ll ll ll lm ll ll ll ll lm lm lm lm lm ll lm ll lm lm ll
363783 <lmxll> ll ll lm ll lm lm ll lm lm ll lm lm ll lm ll lm lm ll ll ll lm ll ll lm ll ll ll ll ll lm lm ll lm lm ll ll ll lm ll lm lm lm ll ll lm ll lm ll lm ll ll lm lm lm ll lm lm ll ll lm ll lm ll lm ll ll ll lm lm lm ll ll lm ll ll lm lm ll lm lm ll lm ll -- ll lm lm lm ll ll lm ll lm lm ll ll lm lm ll ll ll ll ll ll ll ll ll lm lm ll ll lm lm lm ll ll ll lm lm lm lm lm ll ll ll lm ll lm ll ll lm lm lm ll lm ll lm ll ll ll lm ll lm ll ll lm lm ll lm
273655 <nnxnp> np nn nn nn nn nn np nn np np np np np nn nn np nn nn nn nn nn nn np np np np np np np nn np np nn nn np np np np np nn np np nn np np np np nn np np np nn nn nn nn np np nn np nn nn np np nn np nn np np nn nn np nn np nn nn nn nn np nn nn nn nn nn np np np np np np nn np np np np np np nn nn np nn nn np nn nn np np nn nn np nn nn nn np NP np np nn nn np nn nn nn np nn nn np nn np np nn np np nn nn np nn nn nn nn nn nn nn np nn nn np np np nn
223742 <nnxnp> np np nn np nn np np np np np np np nn np nn nn nn nn nn NP np nn nn nn nn np nn np np nn np nn nn np nn np np nn -- nn nn NP np -- nn nn np nn np nn np np nn nn np np nn nn np nn nn np np np np nn nn np np nn np nn np np np nn np -- np nn np nn np -- np np -- np nn nn nn nn NP nn -- np nn np np nn np nn nn -- np np np nn np nn nn np nn -- np -- nn np np nn np nn -- np -- nn np np np nn nn nn nn np np nn nn nn nn np np np nn nn nn nn nn np np
131663 <lmxll> ll lm lm lm lm lm ll lm lm ll ll ll lm lm ll lm ll ll ll ll lm ll lm lm lm ll lm lm ll lm lm lm LM lm lm ll ll lm LM lm lm ll ll ll lm lm lm ll ll ll ll lm lm ll ll lm ll ll ll ll lm lm ll lm lm lm ll lm ll lm lm LM lm lm ll lm ll -- lm ll ll ll lm -- lm ll -- lm ll ll lm ll LM ll -- lm lm lm lm lm ll lm ll ll ll ll ll ll ll ll ll ll lm -- lm ll lm ll lm lm lm ll ll ll -- lm lm ll lm ll lm ll ll -- LM ll LM lm lm -- ll ll lm ll lm lm ll ll ll
347276 <efxeg> eg ef fg ee ef eg eg ee ee eg ee ef fg fg ef ef fg ee eg eg -- fg fg ef ef fg ef -- -- fg fg eg -- ef ee ee fg ef -- ef ef eg fg -- eg ee ef ee fg fg eg ef eg ef fg eg eg eg ef fg eg ef ef ee -- ef ef ef eg fg ee ee eg -- ee ef fg -- ef eg fg ee eg -- -- ef -- eg eg eg fg fg eg ef -- eg eg ef ef ee eg ee eg ee ef ef ee ef fg ee fg fg ee -- fg -- ee eg ef eg eg ee ee fg -- eg eg eg -- fg ee ef eg fg ef FG eg fg fg eg ee ef ee ee ef eg ee eg ee
314262 <hkxhk> kk hk hk kk hk hk hh kk hh hh hh hk hh kk hk hk hk hk kk hh hh hk hk hk hk hk hk HK hk kk hh hk hh hh hk hk kk hk hk hk hk hk kk hk hk hh hk kk hk hk hh hk kk kk hk hh hh hk hk hh hk kk kk hh hk hk hk hh hk hk hh kk hk hh hh hk hk hk hh kk hk hk hh -- kk hh -- hk hk hh kk hk kk hk -- hk hk hk hk kk hk hh hk hh hk hk hh hk hk hh hk hh hh hk hk kk hh hk kk kk hk hh hh hk -- hh hk hk kk hk hh HK hk hk hk hk hh hk hk hk hh kk hk hh hk kk kk hk kk
94786 <lmxll> ll lm ll ll ll ll lm lm ll lm ll ll -- ll lm lm lm LM ll ll lm ll lm lm ll lm lm lm ll lm lm ll lm lm lm lm ll lm lm lm ll lm lm ll ll ll ll ll ll ll ll ll -- ll lm ll lm ll lm ll lm ll lm ll LM lm lm -- lm ll lm ll lm lm ll ll lm ll lm lm ll ll lm -- lm lm -- ll lm lm ll lm lm ll -- ll lm lm ll lm ll ll lm ll lm ll lm lm LM ll lm lm ll ll ll LM ll lm ll ll lm lm ll ll ll lm lm ll ll lm lm ll lm ll lm ll lm ll ll lm ll lm lm lm lm ll ll lm lm
311674 <hkxhk> hh hk hk hh hk hk kk hh kk kk kk hk kk hh hk hk hk hk hh kk kk hk hk HK hk hk hk hk hk hh kk hk kk kk hk hk hh hk -- hk hk hk hh -- hk kk hk hh hk hk kk hk hh hh kk kk kk hk hk kk hk hh hh kk hk hk hk -- hk hk kk hk hk kk kk -- hk -- kk hh hk hk kk -- -- kk -- hk hk kk hh hk hh kk hk hk hk hk HK hh hk kk hk kk hk hk kk -- hk kk hk kk kk -- hk -- -- HK hh hh hk kk kk hk -- hh -- hk hh hk kk hh hk hk hk hh kk hk hk hk kk hh hk kk hk hh -- hk hh
214059 <lmxll> ll lm lm ll lm ll lm lm ll ll ll ll lm ll lm ll lm ll ll lm lm lm lm ll ll lm ll lm ll lm ll lm lm ll lm ll lm lm ll ll lm lm ll lm lm ll lm lm ll lm ll lm lm -- ll ll ll ll lm ll lm lm lm ll lm lm lm lm ll ll lm lm lm ll lm lm lm lm lm ll lm ll lm lm lm ll ll ll lm lm ll lm ll ll LL lm lm lm lm ll lm ll lm ll ll ll ll lm ll ll lm ll ll ll lm ll lm lm ll lm LL lm lm ll lm ll lm lm ll lm lm ll ll lm lm ll ll ll lm lm ll -- ll lm ll lm lm lm ll
242404 <lmxll> lm ll ll lm lm ll lm ll ll lm lm ll ll lm lm ll lm lm lm ll lm lm -- lm ll lm -- lm ll ll ll ll lm ll ll lm ll ll ll ll lm lm ll ll lm lm lm ll lm ll lm ll lm ll ll ll lm lm ll lm ll ll ll lm lm ll ll ll ll ll ll lm lm lm lm ll lm ll ll lm ll ll lm -- lm lm ll lm ll ll lm ll ll ll ll lm ll ll lm lm ll ll lm lm lm lm lm lm lm lm lm ll ll lm lm ll lm ll lm lm ll ll lm ll lm lm lm ll lm lm ll lm ll lm ll ll lm ll lm ll lm lm ll lm lm lm lm lm ll
81912 <nnxnp> np nn nn nn np np np nn np np np np nn np np np np np np np np nn nn nn nn nn np nn nn nn np np -- np np nn np nn np np nn nn nn np np nn np nn np nn np nn nn nn nn np nn nn nn nn np nn np nn nn np nn nn np np nn nn nn nn nn np np nn np nn nn np np -- nn nn -- nn nn np nn np np np -- np nn nn np np nn nn nn NP np nn np np nn nn nn np nn nn nn nn nn -- nn np np np np np -- np np np np nn nn nn nn nn np np nn nn nn nn np nn nn nn np nn nn np np
80571 <lmxll> ll ll ll lm ll lm ll lm lm ll lm ll ll lm ll ll ll ll lm ll ll ll lm lm lm lm lm ll ll ll ll lm lm lm lm lm ll ll lm lm ll lm ll ll lm lm lm ll ll ll lm lm lm lm lm lm LM lm lm ll lm ll lm lm ll lm lm lm lm lm ll ll ll ll lm ll ll lm ll ll lm ll lm -- lm lm lm lm lm lm ll ll lm ll LM ll lm ll ll lm ll lm ll -- ll lm ll ll ll lm ll lm lm -- lm lm lm ll ll lm ll lm lm ll -- lm lm ll LM lm ll lm ll lm lm ll lm ll lm lm ll lm lm ll lm lm ll lm ll
282073 <lmxll> lm ll ll ll lm lm ll lm lm lm lm ll lm ll lm -- ll lm ll ll lm ll ll ll ll lm ll lm ll ll ll ll lm ll ll ll lm lm -- lm -- lm lm LM lm ll lm lm ll ll lm ll ll -- ll lm lm lm ll ll ll ll ll ll ll lm ll lm lm ll ll lm lm lm ll ll ll ll lm ll ll ll lm -- lm ll -- lm lm lm lm lm lm ll -- lm lm lm lm lm lm lm lm lm lm lm ll lm lm lm ll ll lm lm ll ll -- lm lm LM lm ll ll ll LM ll lm lm ll ll ll lm lm lm lm ll lm lm ll lm LM ll lm lm ll lm lm ll lm
389206 <lmxll> ll ll lm lm lm -- lm ll ll ll ll lm ll lm lm lm ll lm lm ll ll lm ll lm ll lm lm -- ll lm ll lm ll ll ll lm ll ll -- lm lm lm lm -- lm ll lm ll ll ll ll lm lm ll ll lm lm ll ll lm ll ll lm ll ll ll ll -- ll ll lm ll ll lm ll lm ll lm ll ll lm lm lm -- ll ll ll lm lm ll ll ll ll lm ll lm lm ll ll ll lm lm ll lm ll ll lm ll ll lm lm lm -- lm lm lm lm ll ll lm ll ll ll ll -- lm lm lm lm lm lm ll lm ll lm ll lm ll lm ll ll lm ll ll lm ll ll ll lm
285691 <lmxll> ll lm ll ll lm ll LM -- ll ll ll lm ll lm ll LM lm ll ll ll LM lm LM lm lm ll lm -- lm lm lm lm ll ll ll lm ll ll ll lm lm ll ll -- ll ll lm lm LM ll LM ll lm ll LM lm ll ll ll -- ll ll ll ll ll ll lm lm lm lm ll lm lm ll lm ll LM ll lm ll ll lm ll -- ll lm -- ll lm -- ll ll lm -- -- ll ll ll lm LM lm ll ll lm -- lm LM -- ll ll ll lm ll ll lm ll lm LM ll lm ll ll ll ll ll ll ll -- ll lm ll ll lm ll ll lm ll ll ll lm ll ll lm LM lm LM ll LM ll
374818 <lmxll> ll lm lm lm ll ll ll ll ll lm ll lm ll ll lm ll lm lm lm ll lm ll lm ll lm lm lm ll ll lm ll ll lm ll ll lm ll lm lm ll ll lm lm lm ll lm ll ll ll lm ll ll lm ll lm lm lm ll ll ll lm lm ll ll -- lm lm ll lm lm lm ll lm ll lm ll ll ll lm ll lm lm lm ll lm ll lm ll lm ll lm ll ll ll lm ll lm ll ll lm ll lm lm ll ll ll lm ll ll lm ll lm lm lm ll lm ll lm ll lm ll lm ll lm lm lm ll ll ll ll lm -- ll ll ll lm lm ll lm lm lm lm ll lm ll ll lm ll ll
324304 <efxeg> eg ee ef ee ee eg fg ee eg fg fg eg -- ef ef ee fg fg fg ee ef ef eg ef ef eg eg ee eg ee fg eg ef -- eg ef eg ef fg eg ee -- fg eg eg fg ee eg ee eg fg eg eg fg eg fg ef ee fg ee fg ef eg fg eg ee fg FG fg fg ee fg fg ef eg ee ef ee ee ee ef eg ef eg ef ef fg fg eg ef ee fg eg ef eg eg fg ef ee -- ee ef fg eg eg ee eg ee fg eg ee eg eg eg ef ee fg ee ef fg ee fg eg ee FG ee fg ee ef ef eg fg fg ee ee fg eg fg ef fg eg fg eg fg eg ee ef -- ef
95966 <lmxll> ll lm ll ll ll ll lm lm ll lm ll ll ll -- lm lm -- lm ll ll lm ll lm lm ll lm lm ll ll lm lm ll lm lm lm lm ll lm lm lm ll lm lm ll ll ll ll ll ll ll ll ll ll ll lm ll lm ll lm ll lm ll lm ll LM lm lm lm lm ll lm ll lm lm ll ll lm -- lm lm ll ll lm -- lm lm -- ll lm lm ll lm lm ll -- ll lm lm ll LM ll ll lm ll lm ll lm lm lm ll lm lm ll ll ll lm ll -- ll ll lm lm -- ll -- lm LM ll -- lm lm ll lm ll lm ll lm ll ll lm ll lm lm lm lm ll ll lm lm
275746 <lmxll> ll ll lm lm lm lm lm ll ll ll ll lm ll lm lm lm ll lm ll ll ll lm ll lm ll lm lm ll ll lm ll lm ll ll ll lm ll ll ll lm lm ll lm ll lm ll lm ll ll ll ll lm lm -- ll lm lm ll ll lm ll ll lm ll ll ll ll lm ll ll lm ll ll lm ll lm ll lm ll ll lm lm lm lm ll ll ll lm lm ll ll ll ll lm ll lm lm ll ll ll lm lm ll lm ll ll lm ll ll lm lm lm lm lm lm lm lm ll ll lm ll ll ll ll -- lm lm lm lm lm lm ll lm ll lm ll lm ll lm ll ll lm ll ll lm ll ll ll lm
324321 <lmxll> ll ll lm ll ll ll lm ll ll lm lm ll lm lm lm ll lm lm lm ll lm lm ll lm lm ll ll ll ll ll lm ll lm lm ll lm ll lm lm ll ll lm lm ll ll lm ll ll ll ll lm ll ll lm ll lm lm ll lm ll lm lm ll lm ll ll lm lm lm lm ll lm lm lm ll ll lm ll ll ll lm ll lm -- lm lm lm lm ll lm ll lm ll lm ll ll lm lm ll ll ll -- lm ll ll ll ll ll lm ll ll ll ll ll lm ll lm ll lm lm ll lm -- ll lm ll lm ll lm lm ll lm lm ll ll lm ll lm lm lm ll lm ll lm ll ll lm ll lm
291488 <lmxll> ll lm ll lm ll ll ll ll lm lm ll ll ll -- ll lm LL lm lm -- ll lm ll lm lm ll lm lm ll ll ll lm ll ll ll lm ll ll lm lm ll ll lm -- ll lm lm lm ll ll lm lm ll ll ll ll lm lm lm lm ll ll lm ll ll ll ll lm lm ll ll lm lm lm ll lm lm ll ll lm lm lm lm -- lm lm ll ll lm lm lm ll ll ll -- lm -- -- lm lm lm lm lm -- ll lm ll lm -- lm ll lm ll lm lm lm lm ll ll ll ll lm ll lm -- ll lm ll ll ll lm lm ll lm lm ll lm lm ll lm lm lm lm ll ll ll ll ll ll
111009 <nnxnp> nn nn nn np nn np np np np np np np nn np np nn nn nn nn np nn np np np np np nn np nn nn np -- np np nn np np np np np nn nn np np nn np nn np np nn nn np np nn nn nn nn nn np np np nn np np np nn np nn nn np nn np nn nn nn nn np np np nn np nn nn -- np np np nn nn np nn np nn np -- np nn nn nn nn nn nn np np nn np np np np np np nn nn nn nn np np nn np np np nn nn np np np nn nn np nn nn nn np nn np np np nn nn np np np nn nn nn np nn nn np
152602 <lmxll> lm lm lm ll lm lm lm lm ll lm lm ll ll ll lm ll lm lm ll ll lm ll lm ll lm lm lm ll lm ll lm ll ll ll lm lm ll lm -- lm ll lm ll ll ll lm ll ll ll lm ll lm lm lm ll ll lm ll ll ll ll ll lm lm lm ll lm ll ll ll lm lm lm lm lm lm ll ll ll lm ll lm ll -- ll lm lm lm lm lm lm lm ll lm lm ll ll lm lm lm ll lm ll ll lm ll lm ll lm lm lm ll lm ll ll ll lm ll lm lm lm lm ll ll lm ll ll ll lm lm lm ll ll ll ll ll lm lm ll lm lm lm ll lm ll ll lm lm ll
83854 <lmxll> lm ll ll lm lm ll ll lm lm lm ll lm lm ll lm ll lm lm ll ll ll ll ll lm ll lm ll lm lm lm lm lm lm lm ll ll lm ll lm lm lm lm ll ll ll lm ll ll lm lm lm ll ll lm ll ll lm ll lm lm lm ll lm ll lm lm ll ll lm ll ll lm ll ll ll ll ll -- ll ll ll lm lm ll ll ll ll lm lm lm lm ll lm lm ll ll ll lm ll ll lm lm lm ll ll lm ll lm ll ll ll ll lm lm ll lm -- lm lm lm ll -- lm lm lm lm ll ll ll lm ll lm ll lm ll lm lm ll ll ll lm lm ll lm ll lm lm ll ll
233032 <lmxll> ll lm lm lm ll ll ll lm lm ll ll lm ll lm lm lm ll ll ll ll lm lm lm ll ll lm lm lm ll ll lm lm lm lm lm ll ll lm ll ll lm lm ll lm ll lm lm ll ll lm ll lm ll LM ll lm ll ll ll ll lm ll ll lm ll ll lm ll lm lm ll lm ll lm lm lm ll lm ll lm lm lm lm -- ll ll ll lm lm ll lm lm ll lm lm ll lm lm ll ll ll ll ll lm lm lm lm ll lm ll lm ll lm lm lm lm ll ll lm ll lm ll ll lm lm lm ll ll ll ll lm lm lm lm lm lm ll ll ll ll lm lm lm lm lm lm lm ll ll
314383 <nnxnp> np np nn np nn nn nn np nn nn nn nn nn np nn np nn nn np nn nn np np nn np np np np nn np nn nn nn nn nn np np nn -- nn np np np NP nn -- np np np nn nn nn np np NP -- -- NP nn nn np np np nn np np np nn nn np nn -- nn nn nn nn nn -- nn np nn np nn -- np nn -- np nn nn np nn np np -- np nn nn np np nn nn nn nn nn np nn np np nn nn nn nn np nn np nn nn np np nn nn nn nn np nn nn nn np np nn NP nn nn np nn nn np np np -- np nn nn nn np -- np np
114738 <nnxnp> np nn NP np nn nn nn np nn np nn nn np nn nn nn np np nn nn nn np nn nn np nn np nn nn nn nn nn np np nn np nn np nn nn nn np np np np np np np np nn np np nn np nn np nn np nn nn nn np np np NP np nn -- np nn np np nn nn NP nn nn np nn np nn np nn np nn nn nn np nn nn np nn np np np np nn nn nn np np np np nn nn np np np nn nn nn np np nn np nn nn nn np nn nn nn nn np np np nn np nn nn np np nn np nn np np nn np np np nn np nn np nn nn nn nn
356240 <lmxll> ll lm lm lm ll -- ll ll ll lm ll lm ll lm lm ll ll ll ll ll ll lm lm lm lm lm lm ll lm lm lm ll ll lm lm ll lm lm lm lm lm ll lm lm lm ll ll ll lm lm ll ll ll ll lm ll ll ll lm lm lm ll lm lm ll ll lm ll ll lm lm lm ll ll lm ll ll lm ll lm ll lm lm -- lm lm lm lm ll ll lm ll ll lm ll lm ll ll lm lm ll lm ll ll ll ll ll ll ll ll lm lm ll ll lm lm lm ll lm lm ll lm lm lm ll ll lm ll lm lm lm lm lm lm ll ll lm lm ll lm lm lm ll lm ll ll ll ll lm
387075 <lmxll> ll ll lm lm lm lm ll ll ll ll ll lm ll lm lm lm ll lm lm ll ll ll ll lm ll ll lm ll ll ll lm lm ll ll ll lm ll ll ll lm ll lm lm ll lm ll lm ll ll ll ll lm lm ll ll lm lm ll ll lm ll ll lm ll ll ll ll lm ll ll ll ll ll lm ll lm ll lm ll ll lm ll lm -- ll ll -- lm lm ll ll ll ll lm ll lm lm ll ll ll lm ll ll lm ll ll lm ll ll -- lm lm lm lm lm lm lm ll ll lm ll ll ll ll -- lm lm lm ll lm lm ll lm lm lm lm lm ll lm ll ll lm ll ll lm lm ll ll lm
211497 <lmxll> lm ll ll lm ll lm ll ll lm lm lm lm ll lm ll lm ll lm lm ll ll ll ll lm lm ll lm ll lm ll lm ll ll lm ll lm ll ll -- lm ll ll lm ll ll lm ll ll lm ll lm ll ll ll lm lm lm lm ll lm ll ll ll lm ll ll ll ll lm lm -- ll ll lm ll ll ll ll ll lm ll lm ll -- ll lm lm lm ll ll lm ll lm lm lm ll ll ll ll lm ll lm ll lm lm lm lm ll lm lm ll lm lm lm ll lm ll ll lm ll lm ll ll lm -- lm ll ll lm ll ll lm lm ll ll lm lm lm ll ll lm ll lm ll lm ll ll ll lm
278602 <nnxnp> NP np np nn nn np np np np nn np nn nn np np nn nn np np nn np np np np np np nn np np nn np np np nn np nn np np -- nn np -- nn np nn nn np nn nn nn nn np nn nn nn np NP np np np nn nn np np np nn nn np nn NP nn nn np np np nn nn nn np nn np nn nn -- nn np NP np np nn np np np nn -- nn nn nn np nn nn nn nn nn nn np nn np nn np -- np nn NP np np np -- nn np np nn nn nn nn nn nn nn nn np nn np nn nn nn nn nn nn nn nn np nn np nn np nn nn nn nn
325568 <efxeg> fg ef ee ef ef fg eg ef fg eg eg fg ee ee ee ef eg eg eg ef ee eg fg ee ee fg fg ef fg ef eg fg ee eg fg ee fg ee eg fg ef eg eg -- fg eg ef fg ef fg ee fg fg eg fg eg ee ef eg ef eg ee -- eg -- ef eg eg eg eg ef eg eg ee fg fg ee ef ef ef ee fg ee ef ee ee eg eg fg ee ef eg fg ee -- fg eg ee ef ef ef ee eg fg fg ef fg ef eg fg ef fg fg fg ee fg eg ef ee eg ef eg fg ef eg ef eg ef eg ee fg eg ee ef ef eg fg eg ee eg fg eg fg eg -- ef ee ef ee
251101 <nnxnp> np nn nn np nn np nn nn np nn np np nn np nn np np np nn nn np nn nn nn nn nn np nn nn np np np nn np nn -- nn nn -- np np np np nn np nn np nn nn nn nn nn nn nn nn nn nn nn np np nn nn np np np nn np np np nn nn np np np np np np -- nn np nn nn nn -- np nn -- np np nn np np nn nn -- nn nn nn np np nn nn nn np np np nn np nn nn np np nn -- np np nn np np nn np np nn np -- nn np np nn np np nn nn nn np np np nn nn np nn np nn np np nn nn nn nn
107426 <efxeg> fg eg ee fg fg fg fg ef fg ef eg eg fg ee fg eg eg fg ef ef ef ee eg ee eg fg fg fg fg ef fg fg -- ee fg ef eg ee ee ee eg ee ee ef fg ef eg fg -- ee fg fg ef eg eg ef fg ee eg eg fg ee eg fg eg ef ee ef fg eg ef ef eg eg fg eg ee ee eg fg eg ef fg -- ef ee ef ef fg ee fg ef fg ee -- fg ef eg ee ef fg ef ef ee ef ee ef eg ee ee ef ef ee fg eg ef fg fg eg fg fg fg ef eg ef ef fg fg eg eg ef eg ef eg eg eg ef ee ef ef ef ee ef ef ef ef fg eg ef
160612 <lmxll> lm lm ll lm lm lm lm -- ll ll lm lm lm ll lm lm ll lm ll lm lm lm lm lm lm ll ll ll lm ll lm ll lm lm lm lm lm lm -- ll ll -- lm lm ll lm lm lm ll ll ll lm ll ll lm lm ll lm ll ll ll lm lm ll ll ll lm lm ll ll ll ll ll lm lm ll lm -- ll lm ll ll ll -- lm lm -- lm ll ll lm lm lm ll lm ll ll ll ll lm ll lm lm -- lm ll LM ll ll -- ll ll ll ll -- lm lm lm ll ll lm lm lm ll LM ll lm lm ll ll ll lm lm ll ll lm lm lm ll ll ll ll ll lm ll lm lm lm ll
372452 <lmxll> ll lm -- lm ll ll ll ll ll lm ll lm ll ll lm ll ll lm lm ll lm ll lm ll lm lm lm -- ll lm ll ll ll ll ll lm ll -- ll ll ll lm lm -- ll lm ll ll ll lm ll ll lm -- lm lm -- ll ll ll lm lm ll ll lm lm lm ll lm ll lm ll lm ll -- ll ll -- lm ll lm lm lm -- lm ll -- ll lm ll lm ll ll ll lm ll lm ll ll lm ll lm lm -- ll ll lm ll ll lm -- lm lm lm -- -- -- lm ll lm ll lm ll lm -- lm ll ll -- ll lm -- ll ll ll lm lm ll lm lm lm lm -- lm ll ll lm ll ll
222160 <lmxll> ll lm lm ll ll ll lm -- lm lm ll ll ll ll ll ll ll lm lm ll ll ll ll ll ll lm ll ll lm ll ll lm lm ll lm lm lm lm LM ll lm LM lm lm lm ll lm lm lm ll ll lm ll lm ll ll ll ll lm -- ll ll lm ll ll lm ll lm lm ll ll lm lm lm lm ll lm -- lm lm ll lm ll -- ll ll lm ll lm ll ll lm lm lm ll ll lm ll ll ll ll lm lm ll lm lm ll ll lm -- lm lm lm -- ll ll LM lm lm lm ll ll ll ll -- lm ll lm ll lm ll lm lm ll ll ll ll lm ll lm ll lm ll lm ll ll lm ll lm
245318 <nnxnp> np np nn np np np np np np np nn np np -- nn nn nn np np np np nn nn -- nn np nn nn nn nn nn nn np np np nn np np nn np np np np np nn np nn np nn np np nn nn -- np nn nn np np nn np np np nn np nn np -- np np -- np np nn nn nn nn nn nn nn np np np -- np np nn np np nn nn nn nn np np nn nn np nn nn nn nn nn -- -- nn nn np nn nn nn nn nn np nn np -- nn np nn nn nn np nn np np np nn np nn nn np np nn nn nn nn np np nn nn np nn nn nn nn nn nn np
383928 <nnxnp> nn nn np np np np nn nn np nn np np np nn np nn nn np nn np nn nn np np nn np nn nn nn nn nn np NP np nn np np np nn np nn NP nn np nn nn NP np np np np np nn nn nn nn nn np np np np nn np nn np np nn nn nn nn nn np np np np np np nn np np nn nn np -- nn np nn NP np np nn np nn np np nn nn np np nn np nn nn np nn np nn np np nn np nn np np NP -- np np np nn np nn nn nn -- np nn np nn nn nn np np np np np nn np nn np nn np np np nn np np nn np
202137 <lmxll> lm ll -- lm ll ll ll ll ll lm lm ll ll lm ll lm ll lm ll ll lm lm lm -- lm ll LM lm lm lm lm lm ll LM ll ll lm ll ll ll -- -- ll ll ll ll ll lm -- ll lm -- ll ll lm lm lm lm ll lm lm lm lm lm lm lm -- lm ll lm lm lm lm lm lm ll ll lm lm lm ll ll lm -- ll ll ll lm ll lm lm lm ll ll -- lm lm lm ll lm lm ll lm lm ll lm lm lm LM ll ll lm ll ll lm -- lm ll lm ll ll ll ll lm ll ll ll ll LM ll lm lm ll ll lm ll ll ll lm lm lm ll ll ll ll ll ll lm lm
185679 <lmxll> ll ll ll lm ll ll ll lm ll ll ll lm lm lm ll lm lm lm lm lm ll ll ll ll lm lm lm lm ll ll lm ll ll ll ll ll ll lm -- ll ll ll lm lm lm ll ll lm ll lm lm ll lm lm lm lm lm ll lm ll ll lm ll lm ll ll ll ll ll ll lm ll ll ll lm ll ll -- lm lm lm lm ll -- lm ll lm lm lm lm ll ll ll ll lm lm ll ll ll ll lm lm lm ll lm lm ll ll ll lm ll ll lm ll lm LM ll lm ll lm ll lm ll ll lm ll ll ll ll ll lm lm ll lm lm lm ll lm lm ll lm lm ll lm lm ll lm ll lm
153957 <lmxll> ll ll ll ll ll -- ll ll lm ll ll lm lm lm ll lm -- ll lm lm ll lm ll lm ll ll ll lm ll lm ll lm lm lm ll ll lm ll lm ll lm ll lm lm lm ll lm lm ll ll lm ll ll ll lm lm ll lm lm lm lm lm ll ll ll lm ll lm lm lm ll ll ll ll ll ll lm lm lm ll lm ll lm -- lm ll -- ll ll ll ll ll lm ll -- lm lm ll ll ll lm ll lm lm ll lm ll lm ll ll ll lm ll lm lm lm ll lm ll ll ll ll lm lm ll lm lm lm ll ll ll lm lm lm lm lm ll ll lm ll ll ll lm ll lm lm ll ll lm
141974 <lmxll> lm ll ll lm lm ll ll ll lm lm ll lm ll lm ll ll lm lm lm ll ll ll ll ll ll ll ll lm lm lm ll ll ll lm lm ll ll lm lm lm lm lm lm ll lm lm ll ll lm lm ll lm ll ll lm ll lm ll lm ll lm ll lm lm ll ll ll ll lm ll ll lm lm lm ll ll ll LM ll ll ll lm ll -- ll lm -- ll lm lm ll ll ll lm ll lm lm lm ll lm ll ll lm lm ll ll ll lm ll ll ll lm ll lm ll lm lm ll lm lm lm lm lm ll -- lm ll ll ll ll ll ll ll lm ll lm ll ll ll lm lm lm lm lm lm lm ll lm ll
95989 <lmxll> ll lm ll ll ll ll lm lm ll lm ll ll ll ll lm lm lm -- ll ll lm ll lm lm ll lm lm lm ll lm lm ll lm lm lm lm ll lm LM lm ll lm lm ll ll ll ll ll ll ll ll ll ll ll lm ll lm ll lm ll lm ll lm ll lm lm lm lm lm ll lm ll lm lm ll ll lm ll lm lm ll ll lm -- lm lm ll ll lm lm ll lm lm ll -- ll lm lm ll lm ll ll lm ll lm ll lm lm lm ll -- lm ll -- ll lm ll lm ll ll lm lm ll ll ll lm lm ll ll lm lm ll lm ll lm ll lm ll ll lm ll lm lm lm lm ll ll lm lm
371256 <lmxll> lm ll ll -- lm lm lm lm lm ll lm ll lm lm ll lm ll ll ll lm ll lm ll lm ll ll ll lm lm ll lm lm ll lm lm ll lm ll ll lm lm ll ll ll lm ll lm lm -- ll lm lm ll lm ll ll ll lm -- lm ll ll lm lm ll ll ll lm ll ll ll lm ll lm ll lm lm lm ll lm ll ll ll -- ll lm -- lm -- lm ll lm lm lm -- lm ll lm lm ll lm ll ll ll lm lm ll lm lm ll lm ll ll -- -- ll lm ll lm ll lm ll lm ll -- ll lm lm lm lm ll ll lm lm lm ll ll lm ll ll ll ll lm ll lm lm ll lm lm
323222 <nnxnp> nn nn nn np np np np np np nn np np np nn nn nn np np np nn nn nn np nn nn np np nn np nn np nn nn nn np nn np nn np np nn nn np nn np np nn np nn np np np np np np np nn nn np nn np nn np nn np nn np np np nn nn np nn nn np nn nn nn nn nn nn np nn -- np nn np np np np nn np np nn np np np nn np nn np nn np np np nn np nn np np np np nn np nn nn np nn nn np np np np nn nn np np nn nn nn nn np np np nn nn np nn nn np np np nn np np nn nn nn np
322626 <nnxnp> np nn nn np np nn nn nn np np nn np np np np np np np nn nn nn nn -- np np np np np nn np np nn nn np np np np np -- np nn nn np np np nn np nn np nn np nn nn -- np nn nn nn nn nn np nn nn nn np np np -- np np np nn nn nn nn nn np np np nn np -- nn np nn np -- np nn nn np np np nn np np np np nn nn np nn nn nn np np np nn np nn nn -- nn nn np np np np nn nn -- np np np nn np nn nn nn nn nn np np np nn nn np np nn np nn np np np np nn np nn np
75047 <lmxll> ll ll ll lm ll lm ll lm lm ll lm ll ll lm ll ll ll ll lm ll ll ll lm lm lm lm lm ll ll ll ll lm lm lm lm lm ll ll lm lm ll lm ll ll lm lm lm ll ll ll lm lm lm lm lm lm lm lm lm ll lm ll lm lm ll lm lm lm lm lm ll ll ll ll lm ll ll lm ll ll lm ll lm lm lm lm LM lm lm lm ll ll lm ll lm ll lm ll ll lm ll lm ll ll ll lm ll ll ll lm ll lm lm -- lm lm lm ll ll lm ll lm lm ll -- lm lm ll lm lm ll lm ll lm lm ll lm ll lm lm ll lm lm ll lm lm ll lm ll
125555 <nnxnp> np nn np nn np nn nn np np np nn np nn np nn nn nn nn np np nn nn nn nn nn nn np np nn np nn nn nn np nn nn np nn np np np np np nn np np np np nn -- nn np nn -- np nn np np nn np nn nn nn nn np np nn nn np nn np np np np np np nn np nn nn nn np np -- nn nn np np np nn np np nn nn -- nn nn np np nn np np np nn nn np nn np nn np nn nn nn nn nn np nn nn np np np nn np nn np np np np nn nn nn np np nn np np nn np nn np nn np np np nn nn nn nn np
313283 <efxeg> eg fg ee eg ee ee ef eg ef ef ef ee ef eg ee fg ee ee eg ef ef fg fg ee fg fg fg fg ee eg ef ee ef ef ee fg eg ee ee -- fg -- ee ee ee ef -- eg fg ee ef ee eg eg fg ef ef fg ee ef fg eg eg ef eg -- -- ef ee -- ef -- ee ef ef ee ee fg ef eg ee fg ef -- eg ef -- eg ee ef eg ee eg fg -- fg ee ee fg eg ee ef ee ef ee fg ef fg fg -- ee ef ef fg ee eg ef ee eg eg ee ef ef ee FG fg ee ee eg fg ef eg ee ee fg ee ef fg -- fg ef eg ee ef ee eg eg fg eg
112857 <nnxnp> np nn np NP nn nn nn np nn NP nn nn np nn nn nn nn np nn nn -- np nn nn np nn np nn nn nn nn nn np np nn np nn np nn nn nn -- np np np np np np np nn np np nn nn nn np nn np nn nn nn np np np nn np nn np np nn np np nn nn np nn nn np nn np nn np nn -- -- nn -- NP nn nn np nn np -- -- np nn nn nn np np np np -- nn np np np nn nn nn np np nn np nn nn nn np nn nn nn nn np -- np nn NP nn nn np np nn np nn np np nn np np np nn np nn np nn nn nn nn
91093 <nnxnp> nn np nn nn np nn nn nn nn nn np np nn np np np nn np np np nn nn np np np nn nn nn np np nn np nn nn np np np np nn nn np np np np np nn np nn nn np np nn nn nn np nn nn np np np nn np nn np np nn nn nn np np np nn np nn nn np nn np nn nn np nn nn -- nn np np np np np np nn nn nn np np nn nn np np nn np np nn nn nn nn np np np nn np np np np np np nn np nn nn np np np np np nn nn nn np nn np nn np np nn np nn np np nn nn nn nn np np nn nn np
51139 <lmxll> lm lm lm ll lm ll lm ll ll lm ll lm -- ll lm lm lm lm ll lm lm lm ll ll -- -- ll LM lm lm lm ll ll ll ll ll lm -- -- ll lm ll lm lm ll ll ll lm lm lm ll ll ll ll ll ll ll ll ll lm ll lm ll ll lm ll ll ll ll ll lm lm lm lm ll lm lm ll lm lm ll lm ll -- ll ll ll ll ll ll lm lm ll lm ll lm ll LM lm ll lm ll lm LM lm ll lm lm lm ll lm ll ll lm ll ll ll lm lm ll -- ll ll lm lm ll ll lm ll -- lm ll lm ll ll lm ll lm ll ll lm ll ll lm ll ll lm ll lm
323233 <nnxnp> np np np nn nn nn nn nn nn np nn nn nn np np np nn nn nn np -- np nn np np nn nn np nn np nn np np np nn np nn np nn nn np -- nn np nn nn np nn np nn nn nn nn nn nn nn np np nn np nn np nn np nn np nn nn nn np np nn np np nn np np -- np np np nn np -- nn np -- nn nn nn np nn nn np -- nn nn np nn np nn np nn nn nn np nn np nn -- -- nn nn nn np -- nn np np nn nn nn nn np -- -- nn np -- np np nn nn nn np np nn np np nn nn nn np nn nn np np np nn
311185 <efxeg> ee ef eg ee eg ee fg ee fg fg ef -- fg ee eg ef eg eg ee fg fg ef ef eg ef ef ef EF eg ee fg eg fg fg eg ef ee eg -- eg ef eg ee -- eg fg ef ee ef eg -- eg ee ee fg fg fg ef eg fg ef ee ee fg eg ef ef EF ee ef fg eg eg fg fg eg eg fg fg ee ee ef fg -- ee fg -- ee eg fg ee eg ee fg -- ef eg ee ef -- eg fg eg fg eg ef fg ef ef -- eg fg fg -- eg ee -- eg ee ee -- fg ef eg -- ef eg eg -- ef fg ee eg eg ef ee fg ef ef ef fg ee -- fg eg ee ee ef ee
279573 <nnxnp> nn np np np np nn nn np np nn np np NP np np np np np np np nn np nn np np nn nn np np np np nn nn np nn nn nn nn -- nn NP np nn nn np np nn nn np nn nn np nn -- np np nn nn np nn np np np nn nn nn np -- nn nn np np np np np NP np nn np np np np -- -- nn np -- np nn np np np nn nn np np nn nn nn nn nn np nn np nn nn np np nn nn np nn np np np np -- np np np np np np nn nn nn np nn nn np np nn np nn nn nn nn nn NP np nn nn nn nn nn np nn np np
45757 <lmxll> lm ll ll lm ll lm ll lm lm ll ll LM lm ll lm ll ll ll ll ll lm LM ll lm ll ll ll lm ll ll lm lm ll ll ll lm ll ll lm ll ll ll ll LM lm ll ll ll lm lm ll ll lm lm lm lm lm ll lm lm ll ll ll ll ll lm -- lm lm lm ll lm ll lm ll lm lm lm lm lm ll ll ll -- ll ll ll ll lm lm lm ll ll lm -- ll ll ll lm lm lm lm ll ll lm ll lm lm ll lm ll lm ll ll ll ll ll lm ll ll ll lm lm lm ll ll lm ll ll lm lm ll lm ll ll lm ll ll ll ll lm ll ll ll lm lm lm ll lm
168523 <lmxll> lm lm ll ll ll ll lm ll lm ll ll ll ll ll ll lm ll -- ll -- lm ll lm lm ll lm ll lm ll lm ll lm ll ll ll lm ll ll lm ll lm ll lm ll lm ll ll lm lm ll ll lm lm ll lm lm lm lm lm lm lm lm ll ll lm ll ll ll lm lm ll lm ll ll ll lm LM -- ll lm lm lm ll ll lm lm lm lm lm ll lm lm lm lm lm ll lm ll ll ll ll ll ll lm ll lm lm ll ll ll lm lm ll lm lm lm lm ll lm lm ll ll -- lm ll lm lm lm ll lm lm lm lm ll ll ll lm ll ll ll lm ll lm lm -- ll lm lm lm
279334 <lmxll> lm ll ll ll lm ll lm ll ll lm ll lm lm lm lm lm -- lm ll lm ll -- lm lm ll ll lm ll ll ll ll ll lm lm lm ll ll lm lm lm lm ll ll lm lm lm ll ll ll ll ll ll lm lm lm ll lm lm -- lm lm ll ll lm ll lm ll lm ll lm ll ll lm ll ll ll lm -- ll lm ll lm lm -- ll ll -- ll ll ll ll ll lm ll lm lm lm lm lm lm lm lm ll -- ll lm ll ll ll -- -- ll lm -- ll lm lm lm lm lm ll lm ll ll -- ll ll ll ll ll lm ll lm lm lm ll lm ll lm ll ll lm ll ll ll lm lm ll ll
166119 <lmxll> LM lm lm lm ll ll ll ll lm lm ll lm ll ll lm lm ll ll lm ll lm ll lm lm lm lm lm lm lm lm lm ll ll ll ll ll ll lm ll ll lm ll ll lm lm lm lm lm lm lm lm lm lm LM lm ll ll lm -- ll lm lm lm lm LM lm lm lm ll lm lm ll ll ll ll ll lm ll ll ll ll lm lm -- ll lm LM lm lm lm ll lm lm lm ll lm lm lm ll lm lm ll lm ll ll lm ll ll lm ll ll ll lm lm ll lm ll ll lm ll lm ll ll lm ll ll lm ll ll lm lm LM ll ll ll ll ll ll ll lm lm ll ll ll lm ll ll ll ll
64548 <nnxnp> np np nn np np nn np nn np np np np np nn np nn np nn nn nn nn nn nn nn np nn np np nn nn nn nn np nn np nn np np np np np NP np np np np nn nn nn np np nn nn nn nn np nn nn np nn nn nn nn nn np np nn np np np nn nn np np np nn nn np nn np np nn nn np np nn np NP nn nn nn nn np nn NP nn nn nn np np nn np nn nn np np nn nn np np np nn np nn NP np nn np nn nn np np nn np -- np nn np nn nn np nn nn nn nn nn np np np nn np np nn np nn np nn np nn
315587 <nnxnp> np np nn np nn nn nn np nn nn nn nn nn np nn np nn nn np nn nn np NP nn np np np np nn np nn nn nn nn -- np np nn NP nn np nn np -- nn nn np np np nn nn nn np np np nn nn np nn nn np np np nn np np np nn nn np nn np nn nn nn nn nn -- nn np nn np nn -- np nn -- np nn nn np nn np np -- np nn nn np np nn nn nn -- nn np nn np nn nn nn nn nn np nn np nn nn np np nn nn nn nn -- nn nn nn np np nn np nn nn np nn nn -- np np nn np nn nn nn np np np np
202031 <lmxll> lm ll ll lm ll ll ll ll ll lm lm ll ll lm ll lm ll LM ll ll lm lm lm ll lm ll lm LM lm lm lm lm ll -- ll ll lm ll ll ll ll ll ll ll ll ll ll lm lm ll lm ll ll -- lm lm lm lm ll lm lm lm lm lm LM lm lm lm ll lm lm lm lm lm lm ll ll lm lm lm ll ll lm -- ll ll -- lm ll lm lm lm ll ll lm lm lm lm ll lm lm ll lm lm ll lm lm lm lm ll ll lm ll ll lm ll lm ll lm ll ll ll ll lm -- ll ll ll lm ll lm lm ll ll lm ll ll ll lm lm lm ll ll ll ll ll ll lm lm
270629 <nnxnp> np nn nn nn nn nn np nn np np np np np nn nn np nn nn nn nn nn nn np np np np np np np nn np np nn nn np np np np np nn np -- nn np nn np np nn -- np np nn nn nn nn np np nn np nn nn np np nn -- nn np np nn nn np nn np nn nn nn nn -- nn nn nn nn nn -- np np -- -- np nn np np -- np -- np nn nn -- nn nn np nn nn np np nn nn np nn nn nn np np np np nn -- -- nn nn nn np nn -- np nn np np nn np np nn nn np nn nn nn nn nn nn nn np nn nn np np np nn
158671 <nnxnp> nn nn nn nn nn nn nn nn np np np nn np nn nn nn np nn np nn nn np np np np np nn nn np np np nn nn np np nn np np nn nn nn np np np np np nn nn np nn np np np np nn nn nn nn np np nn -- nn nn np np nn np nn nn np nn nn np np np nn nn np -- nn np nn -- np np np np np np np nn nn np nn np np np np np nn nn nn nn np nn np np nn nn np np -- -- nn nn nn nn np np np nn nn np nn nn nn nn np nn np np nn -- nn nn nn nn nn np np np nn np nn np np np np
69027 <nnxnp> nn nn np nn np np np nn nn np np np nn np nn np np nn nn np np np np np nn np np NP nn np nn nn np nn np nn np np nn np np nn nn nn np nn -- np np nn nn np nn np nn nn nn nn np nn np np nn np -- np np nn np np nn np nn nn nn np nn np nn nn nn nn nn np np nn np -- np np np np nn np nn -- np np np np np np nn nn nn np np np np nn nn nn np nn nn nn -- np nn np np nn -- nn -- np np -- np np nn np nn nn nn nn nn np nn nn np np nn nn nn nn np -- np
266631 <nnxnp> np nn nn nn nn nn np np -- nn np np nn np nn np nn np np nn np nn np np np np nn np np nn np np np nn np nn np np np nn np nn nn -- nn np np nn nn np nn np nn nn nn np np np np nn nn nn np nn -- nn nn np nn np nn nn np nn np nn nn nn np nn np nn nn np nn np np np np nn np np np np nn nn nn nn np nn nn np nn nn np np nn nn nn nn nn np np np np np np nn np nn nn nn -- nn nn nn nn nn np np nn np nn nn nn nn -- nn nn -- np nn np nn nn np nn nn nn
311186 <hkxhk> kk hk hk kk hk kk hh kk hh hh hk -- hh kk hk hk hk hk kk hh hh hk hk HK hk hk hk hk hk kk hh hk hh hh hk hk kk hk -- hk hk hk kk -- hk hh hk kk hk hk hh hk kk kk hh hh -- hk hk hh hk kk kk hh hk hk hk HK kk hk hh hk hk hh hh hk hk hh hh kk HK hk hh -- kk hh -- kk hk hh kk hk kk hh -- hk hk HK hk -- hk hh hk -- hk hk hh hk hk -- hk hh hh -- hk kk hh hk kk kk HK hh hk hk -- hk hk hk -- hk hh kk hk hk hk kk hh HK hk hk hh kk HK hh hk kk kk hk kk
162294 <nnxnp> nn np np -- nn np -- nn nn nn nn -- nn nn nn nn nn nn np np np NP -- -- nn nn nn nn np nn nn np -- nn nn nn nn nn -- nn np -- nn -- np np nn np nn np nn np np NP nn np np np np np nn np np np nn np np np nn nn nn np np np np np nn nn nn -- nn nn np nn np nn nn -- np np nn nn nn np nn nn nn nn np np nn np np np nn nn nn np nn np np -- np -- nn nn -- -- np np nn nn nn nn np nn np np np np np nn nn nn np np nn nn np nn np nn nn nn nn np nn np nn
94958 <lmxll> ll lm ll ll ll ll lm lm -- lm ll ll ll ll lm lm lm lm ll ll lm ll lm -- ll lm lm lm ll lm lm ll lm lm lm lm ll lm LM lm ll lm lm ll ll ll -- ll ll ll ll ll ll -- lm ll -- ll lm ll LM ll lm ll lm lm lm lm lm ll LM ll lm lm ll ll lm ll lm lm ll ll lm -- lm lm ll ll lm lm ll lm lm ll -- ll lm lm ll lm ll ll lm ll lm ll lm lm lm ll lm lm -- ll -- LM ll -- ll ll lm lm ll ll -- lm lm ll ll lm lm ll lm ll lm ll lm ll ll lm ll lm lm lm lm ll ll lm lm
165368 <lmxll> ll ll ll ll lm lm lm lm ll ll lm ll lm lm ll ll lm lm ll lm ll lm ll ll LL ll ll ll ll ll ll lm -- ll lm lm lm ll lm lm ll lm lm ll ll ll ll ll ll ll ll ll ll lm ll lm lm ll ll lm ll ll ll ll ll ll ll ll lm ll ll lm lm lm lm lm ll -- lm lm lm ll ll -- lm ll ll lm ll ll lm ll ll ll -- ll ll ll lm ll lm lm ll -- lm ll lm lm ll ll lm lm ll ll lm ll lm lm ll lm ll lm lm ll -- lm ll lm lm ll ll ll lm lm lm lm ll lm lm ll ll lm lm lm ll lm -- lm lm
82937 <lmxll> ll lm lm ll -- lm ll ll ll ll lm ll ll lm ll lm ll -- LM lm lm lm lm ll lm ll lm ll -- ll ll ll -- ll lm lm ll lm ll ll ll ll LM ll lm ll LM lm ll ll ll lm lm -- lm lm ll lm ll ll ll lm -- lm ll ll lm -- ll lm lm ll lm lm -- lm lm ll lm lm lm ll ll -- lm lm -- ll ll ll ll lm ll -- -- lm lm ll lm lm ll ll ll lm lm ll lm ll lm LM lm lm ll -- -- ll lm ll ll ll lm ll ll ll -- ll ll lm lm ll lm ll lm ll lm ll ll lm lm lm ll ll lm ll LM ll ll lm lm
231449 <nnxnp> np np nn np np nn nn nn np np np np np np np np nn np np nn np nn nn np nn np nn np np nn np np np nn np nn np nn np nn nn np nn np nn np NP nn nn nn np nn NP nn nn np np nn np NP np np np nn np np nn np nn nn np np np np np nn nn np np np nn nn nn -- np np np NP nn nn nn nn np np np nn nn nn np np nn nn nn nn nn nn nn np nn np np np NP np np nn np nn nn nn nn nn np np -- nn NP nn np nn np np nn np np nn np np np nn nn np nn np np np nn nn np
370413 <lmxll> ll lm lm ll ll ll lm ll ll ll lm ll ll ll lm lm ll lm lm ll ll ll lm ll ll lm lm -- ll lm lm lm ll ll lm ll ll ll ll ll lm ll lm ll ll lm lm ll ll ll LM ll lm lm ll ll lm ll ll lm ll lm lm ll ll ll lm lm ll -- ll lm ll lm lm ll lm ll ll lm ll ll ll -- lm ll -- ll lm ll lm ll lm ll -- ll ll ll LM ll lm ll ll ll lm ll ll ll lm lm lm lm lm ll ll lm lm lm lm ll lm lm ll ll -- lm ll lm ll ll ll lm lm ll ll ll lm lm ll lm lm lm ll ll lm lm LM lm ll
76809 <lmxll> lm lm lm ll lm LM lm ll ll lm ll lm lm ll lm lm lm lm ll lm lm lm ll ll ll ll ll lm lm lm lm ll ll ll ll ll lm lm ll ll lm ll lm lm ll ll ll lm lm lm ll ll ll ll ll ll ll ll ll lm ll lm ll ll lm ll ll ll ll ll lm lm lm lm ll lm lm ll lm lm ll lm ll -- ll ll ll ll ll ll lm lm ll lm -- lm ll lm lm ll lm ll lm lm lm ll lm lm lm ll lm ll ll LM ll ll ll lm lm ll lm ll ll lm lm ll ll lm ll ll lm ll lm ll ll lm ll lm ll ll lm ll ll lm -- ll LM ll lm
239656 <nnxnp> nn nn np nn nn np nn np np np nn NN np nn nn np -- NN nn nn nn nn nn nn np nn nn nn nn np np np nn np np nn np -- -- np nn -- -- np np nn np np np -- np np NN nn nn np np np np nn nn np nn nn np nn nn nn nn np nn nn nn nn np np np -- nn nn nn np nn -- nn np -- -- nn np nn nn np NN -- np nn nn nn -- nn nn nn NN np nn np np np np nn np NN -- nn -- nn -- nn np np np np nn np nn np nn np np nn nn nn np np nn nn nn np nn np np -- np nn np nn nn np
225564 <nnxnp> nn nn np nn np nn nn nn nn np nn np np nn np np np np np nn nn np np nn np nn np nn nn np nn np np nn np nn nn np nn np np nn nn NP np np nn np nn np np nn np np nn nn np np nn np np nn np nn np nn np np nn np nn np nn nn np np nn np nn np nn np nn -- nn nn np np np np np np nn np np nn np nn nn np nn np np nn nn nn nn np nn np np nn np np nn np np np nn np nn np np nn NP nn nn nn -- np np np np nn nn np np nn np nn nn nn np np nn np np nn nn
107757 <nnxnp> np np nn np np np np -- np nn np np np nn np np np np nn nn nn nn np nn np np np np nn nn np np np nn np nn np nn nn -- np nn nn nn np nn np np nn nn np np nn np np nn np nn np np np nn np np np nn nn nn np np nn nn np np np np nn nn np np np nn np -- nn nn nn nn np nn np nn np nn np np nn np nn nn np nn nn nn nn nn nn np nn nn nn nn nn np np nn np np np np np np -- np -- nn np np np np nn np nn np np np nn nn nn nn nn nn nn nn nn nn np np nn
9868 <lmxll> ll ll ll lm lm ll ll lm lm ll ll lm ll lm ll ll ll lm lm LL ll ll lm lm ll lm ll -- ll ll ll ll ll lm ll ll lm ll -- ll ll ll lm ll lm lm ll ll ll lm LL lm ll lm ll lm lm lm ll ll ll ll lm ll lm ll lm ll lm ll ll ll lm ll lm ll ll -- lm lm lm lm ll lm ll ll ll lm ll ll ll lm ll ll ll lm ll lm lm ll lm ll lm lm lm ll ll lm lm ll lm ll ll ll ll LL lm -- lm ll lm ll ll ll lm ll lm lm -- lm lm lm LL ll ll lm lm lm lm ll ll lm ll lm lm lm -- lm ll
70116 <lmxll> lm ll ll lm ll lm ll lm lm ll ll lm lm ll lm ll ll ll ll -- lm lm ll lm ll ll ll -- ll ll lm lm ll ll -- lm -- ll lm ll ll -- -- lm lm ll ll ll lm lm ll ll lm LM lm lm LM ll lm lm ll ll ll ll ll lm ll lm lm lm ll lm ll lm ll lm lm lm lm lm ll ll ll -- ll ll -- ll LM lm lm ll ll lm -- ll -- ll LM lm lm lm ll ll lm ll LM lm ll lm -- -- ll -- ll ll ll -- ll ll ll lm lm LM -- ll lm ll -- lm lm ll lm ll ll lm ll ll ll ll lm ll ll ll LM lm lm ll lm
365949 <nnxnp> nn nn nn np nn np nn np np nn np nn nn nn np nn np nn nn nn np nn np nn np np np nn nn np np nn np np np np np np nn nn np np np np nn np np nn np np nn nn nn nn nn nn np np np np nn np nn nn np nn np nn np nn np np nn np nn NP np np nn np np nn nn -- nn np np np np nn np np np np -- nn nn nn np np nn nn nn np np nn np np np NP nn np np NP nn NP np nn nn np np nn NP np -- np np np np nn nn np nn np np nn nn nn np nn nn nn nn np nn nn np nn np
150792 <nnxnp> nn nn nn np nn np np nn np np nn np np np nn np np nn np np nn np nn np np nn nn nn np nn np nn nn np np nn np nn nn np nn np nn np np nn nn nn nn np nn nn nn np nn np np np np nn np nn nn nn NP np np nn np np np np nn np np np nn nn np np nn np nn -- np nn nn np nn nn np np np np np np nn np np nn np nn np nn nn nn nn np np np nn nn np nn np np np nn nn nn nn nn nn nn -- np np np nn np np nn np np nn nn np nn nn nn np nn nn np nn np nn nn np
275103 <nnxnp> nn nn np np np np nn nn np nn np np np nn np nn nn np nn np NP nn np np nn np nn nn nn nn nn np np np -- -- np np NP np np NP nn nn nn nn -- np NP np np -- nn np nn nn nn np np np np -- np nn nn np nn -- nn nn nn np np nn np np np nn nn np nn nn np -- np np -- -- np np nn np nn -- -- nn nn nn np nn np nn nn np -- nn np nn np nn np nn np np np nn np np np nn np nn nn nn -- np nn np nn np nn np np np np np np np nn nn nn np NP np nn nn np nn np
174476 <lmxll> lm lm lm lm ll lm lm lm ll ll ll ll lm ll ll lm lm ll ll ll ll lm ll lm lm lm lm lm ll ll ll lm lm lm ll ll ll ll lm lm ll ll ll -- lm lm lm lm ll ll ll ll lm ll lm lm ll ll lm ll lm lm lm lm ll lm ll lm ll lm lm lm lm lm ll lm lm lm lm lm ll lm ll -- ll ll ll ll ll ll lm lm lm ll -- ll ll ll lm ll lm lm lm lm ll lm ll ll lm lm ll lm lm lm ll ll ll ll ll lm lm lm lm lm -- ll ll ll lm ll lm lm lm ll ll lm ll lm ll lm ll lm ll lm ll lm lm lm ll
72267 <lmxll> lm ll ll lm ll lm ll lm lm ll ll lm lm ll lm ll ll ll ll ll -- lm ll lm ll ll ll lm ll ll lm lm ll ll ll lm ll ll lm ll ll -- ll lm lm ll ll ll lm lm ll ll lm lm lm lm lm ll lm lm ll ll ll ll ll lm ll lm lm lm ll lm ll lm ll lm lm -- lm lm ll ll ll -- ll ll -- ll lm lm lm ll ll lm -- ll ll ll lm lm lm lm ll -- lm ll lm lm ll lm ll lm ll -- ll ll ll LM ll ll ll lm lm lm -- ll lm ll ll lm lm ll lm ll ll lm ll ll ll ll lm ll ll ll LM lm lm ll lm
238495 <nnxnp> nn np nn np np nn np nn nn nn np np nn np np nn np np np np np np np np nn nn np np np nn nn nn np nn nn np nn nn np np np np nn np nn np nn nn nn nn np nn np np nn nn nn nn nn np np nn np nn nn np np nn np nn np np np np nn nn nn np np np np nn np -- np nn -- np np nn np np nn nn NP nn np np np np np np np np nn np nn nn nn nn np nn np nn nn nn nn np np nn nn np nn np -- np nn np nn nn np np np np nn np np np nn np nn nn np np np nn -- np nn
255651 <efxeg> ee ef ef fg ef ef eg -- ee ef eg fg fg eg eg fg eg ef fg eg ee fg ef ee ee -- fg eg ee fg fg fg fg ef eg fg ef fg ee fg ef -- -- eg eg ef ef ee ef eg fg eg fg ee ef ef eg ef eg eg ef ee fg fg ef ef ef fg fg ee fg ef ef ef ee ef ef fg fg ef fg fg fg -- eg fg fg ee eg eg eg ef fg ef -- ef ef eg eg eg eg eg fg ef ee ee eg -- ee eg fg fg ee ef fg -- fg eg ef ef fg ee ee eg fg fg fg ee fg eg eg eg ee eg ef ee ef eg ee eg ef ee fg fg ee eg ee fg --
279073 <efxeg> eg -- fg fg eg ef ee ef fg ee fg eg eg eg eg eg eg eg fg eg ef fg ee eg fg ef ee ef fg ef fg ef ee eg ee ef ef ee ee ee eg eg ef eg ee eg ef ef ef -- ef fg ee eg eg fg ee ee eg ee eg fg fg ee ef ee fg eg fg ee fg ef eg ef ee fg -- ee fg eg ef eg ee -- fg fg ef -- ef fg ef ef ee -- eg eg ee ee ee eg ee ee ef eg ef ee fg fg ef ef ef ef eg fg fg eg eg eg eg ee fg eg fg ef fg ef fg ef ef fg eg ef ee eg ee ef eg ee eg fg -- ee ef ef ef eg ee fg fg
351298 <lmxll> lm ll ll ll lm lm lm lm lm ll lm -- lm ll ll lm lm lm lm lm LM ll ll ll ll ll ll lm ll ll ll lm lm ll ll lm ll ll ll ll ll ll ll ll ll lm lm lm ll ll lm lm lm lm ll lm lm lm ll ll ll lm ll ll lm lm ll lm lm ll ll ll lm lm ll lm lm ll lm ll lm ll ll -- ll ll ll ll lm lm ll lm lm ll lm ll lm lm ll ll lm ll lm lm lm lm lm lm lm lm ll ll lm lm ll -- ll lm ll ll LM ll ll ll lm lm ll lm ll ll ll ll ll ll lm lm ll ll lm ll ll ll lm ll lm lm lm lm ll
377557 <lmxll> lm ll -- ll lm lm lm lm lm ll lm ll lm lm LL lm ll ll ll lm ll lm ll -- ll ll ll lm lm ll lm lm LL lm lm ll lm ll -- lm lm LL LL ll lm LL lm lm lm ll -- lm ll lm ll ll -- lm lm lm LL ll lm lm ll ll ll -- ll ll ll lm ll lm ll lm lm lm ll lm ll ll ll lm ll lm ll lm ll lm ll -- lm lm -- lm ll lm lm ll lm ll ll lm lm lm ll lm -- ll lm ll ll ll lm ll -- ll lm LL lm ll lm ll ll ll lm lm lm lm ll -- lm lm lm ll ll lm ll ll LL -- lm ll -- lm ll lm --
229201 <lmxll> lm ll ll ll lm lm lm ll ll lm lm ll lm -- ll ll lm lm lm lm ll ll ll lm lm ll ll -- lm lm ll ll ll ll ll lm lm ll -- lm ll ll LM ll lm ll ll lm lm ll lm ll lm ll lm ll lm lm lm lm ll lm lm ll lm lm ll lm ll ll lm ll lm ll ll ll lm ll lm ll ll ll ll -- lm lm -- ll ll lm ll ll lm ll ll lm ll ll lm lm lm lm lm ll ll ll ll lm ll lm ll lm ll -- ll ll lm lm ll lm ll lm lm ll ll ll lm lm lm lm ll ll ll ll ll ll lm lm lm lm ll ll ll ll ll ll ll lm lm
205801 <lmxll> lm ll ll lm ll ll ll ll ll lm lm ll ll lm ll lm lm lm ll ll lm lm lm lm lm ll lm lm lm lm lm lm ll lm ll ll lm ll ll ll ll ll ll ll ll ll ll lm lm ll lm ll ll ll lm lm lm ll ll lm ll lm lm lm lm lm lm lm lm lm lm -- lm ll lm ll ll -- lm lm lm ll lm -- ll ll lm lm ll lm lm lm lm lm -- lm lm lm ll lm lm ll lm -- lm lm lm lm lm ll ll lm ll ll lm lm lm -- lm ll ll -- ll lm LL lm ll ll ll ll lm lm ll LL lm ll ll ll lm lm lm ll ll ll ll ll ll lm lm
312349 <nnxnp> nn nn np nn np np np -- np np np np np NN np nn np np nn np np nn nn np nn nn -- nn np nn np np np np np nn nn np np np nn -- nn -- np np nn -- nn np np np nn nn nn np np nn np -- nn nn nn np np nn nn np np nn np np np np np np np nn np nn np nn np -- nn np -- -- np np nn np nn nn -- nn np np -- nn np np np -- np nn np nn nn -- np np np nn np nn np np NN nn np np np -- nn nn np np nn nn np nn np np nn nn np nn nn nn np nn np np np nn nn nn nn
331300 <nnxnp> np np np nn nn np np nn np np nn nn nn np np nn nn nn nn np np np nn np np nn np np nn nn nn np -- np nn np nn np nn nn np np np np np nn np nn np nn nn nn np nn nn nn np np np -- nn np nn np nn np nn nn nn np np np -- np nn np -- np np np nn nn np -- nn np nn nn nn nn np nn nn np nn nn nn np nn nn nn np nn nn nn np nn nn nn nn nn nn np nn nn np -- np np np nn nn nn nn -- nn nn np np np np nn nn nn np np nn np np nn nn -- np nn nn np np np nn
221143 <lmxll> lm ll ll lm lm lm ll lm ll ll lm lm lm lm lm lm lm ll ll lm lm lm lm LM lm ll lm lm ll lm lm ll ll lm ll ll ll ll -- lm ll ll ll ll ll lm ll ll ll lm lm ll lm ll lm lm lm lm ll lm lm lm ll lm lm ll lm ll ll lm lm ll ll ll ll -- ll lm ll ll lm ll lm -- lm lm -- lm ll lm LM ll ll ll -- lm ll lm lm lm lm ll ll lm -- ll lm lm ll lm ll ll ll -- lm lm ll ll ll ll lm lm lm lm -- ll lm ll lm ll lm ll ll lm lm lm lm ll lm ll lm ll lm ll lm lm ll lm ll
72664 <lmxll> ll ll ll ll lm lm lm ll lm ll lm ll ll lm ll lm lm ll lm lm ll ll lm ll lm lm lm ll lm lm ll ll lm ll ll ll lm lm lm lm lm lm lm ll ll lm lm ll ll ll lm ll ll ll ll ll ll lm ll ll ll ll lm lm lm ll lm ll lm ll lm ll lm lm -- ll ll -- ll lm ll lm lm -- lm lm -- lm lm ll lm ll lm ll -- lm lm lm ll ll ll ll lm ll ll ll ll lm ll -- lm lm lm lm lm lm lm lm lm ll lm lm lm ll -- lm lm lm lm ll ll lm ll ll lm ll ll lm lm ll ll ll lm lm ll lm lm ll ll
222069 <lmxll> lm ll ll lm lm lm ll lm ll ll lm lm lm lm lm lm lm ll ll lm -- lm lm -- lm ll lm lm ll lm lm ll ll lm ll ll ll ll ll lm ll ll ll ll ll lm ll ll ll lm lm ll lm -- lm lm LM lm ll lm lm lm ll lm lm ll lm ll ll lm lm ll ll ll ll lm ll lm ll ll lm ll lm -- lm lm ll lm ll lm lm ll ll ll lm lm ll lm lm lm lm ll ll lm ll ll lm lm ll lm ll ll ll ll lm lm ll ll ll ll lm lm lm lm ll ll lm ll lm ll LM ll ll lm lm lm lm ll lm ll lm ll lm ll lm lm ll lm ll
276946 <lmxll> ll ll lm lm lm lm lm ll ll ll ll lm ll lm lm lm ll lm lm ll ll lm -- lm -- lm lm ll -- -- ll lm ll ll ll lm ll ll ll lm lm lm lm ll lm ll -- ll ll ll ll lm lm ll ll lm lm ll ll lm ll ll lm ll ll ll ll lm ll ll lm ll ll lm ll lm ll lm ll ll lm lm lm lm ll ll ll lm lm ll ll ll ll lm ll lm lm ll ll ll lm lm ll lm ll ll lm ll ll lm lm lm lm lm ll lm lm ll ll lm -- ll ll ll -- lm lm lm lm lm lm ll lm ll lm ll lm ll lm ll ll ll ll ll lm ll ll ll lm
165879 <lmxll> ll ll -- ll lm lm lm lm ll -- lm ll lm lm ll ll lm lm ll lm ll lm ll ll ll ll ll ll ll ll ll lm lm ll lm lm lm ll lm lm ll lm lm ll ll ll ll ll ll ll ll ll ll ll ll lm lm ll ll lm ll ll ll ll ll ll ll ll lm ll ll lm lm lm lm lm ll lm lm lm lm ll ll ll lm ll ll ll ll ll lm ll ll ll lm ll ll ll lm ll ll lm -- lm lm ll lm lm ll lm lm lm ll ll lm ll lm lm ll lm ll lm lm ll -- lm ll lm lm ll ll ll lm lm lm lm lm lm lm ll ll lm lm lm ll lm lm lm lm
138157 <nnxnp> nn np nn np nn nn nn nn NP nn np np np np np nn -- np nn nn NP -- nn nn np np nn -- np np np nn nn nn np nn np nn np nn np np nn -- NP nn nn np np nn np np np nn nn np np np nn np nn nn np nn np np nn nn np nn nn nn nn np np nn nn -- nn np np nn nn -- nn np -- np np nn np nn nn nn -- nn np np NP nn nn nn np np nn nn -- np np np -- np nn -- np nn np nn NP nn np nn nn nn np nn np nn np np -- nn np np np np nn np np np np np nn np nn np np np np
101965 <lmxll> ll ll lm ll ll lm lm lm ll lm ll ll ll ll lm lm lm lm lm ll lm ll lm -- ll lm ll lm lm lm lm ll lm lm ll lm ll lm ll lm ll lm lm lm ll ll ll ll ll ll ll ll ll lm ll ll lm ll lm ll lm lm ll ll lm lm lm lm lm ll ll lm lm lm ll lm ll ll lm lm ll ll ll -- ll lm lm ll lm lm lm lm lm lm -- lm ll ll ll lm ll ll lm lm lm ll lm lm lm ll lm ll ll ll ll lm ll ll ll ll lm lm ll ll ll lm lm ll lm lm ll ll lm ll lm ll lm ll ll lm ll lm lm lm ll ll ll lm lm
371585 <lmxll> lm ll ll ll lm lm lm lm lm ll lm ll lm lm ll lm ll ll ll lm ll -- ll lm ll ll ll lm lm ll lm lm ll lm lm ll lm ll ll lm lm ll ll ll lm ll lm lm lm ll lm lm ll lm ll ll ll lm lm lm ll ll lm lm ll ll ll lm ll ll ll lm ll lm ll lm lm -- ll lm ll ll ll -- ll lm ll lm ll lm ll lm lm lm ll lm ll lm lm ll lm ll ll lm lm lm ll lm lm ll lm ll ll ll lm ll lm LL lm ll lm ll lm ll ll ll lm lm lm lm ll ll lm lm lm ll ll lm ll ll ll ll lm ll lm lm ll lm lm
144070 <lmxll> lm ll lm lm ll lm ll ll lm lm lm ll ll ll lm ll ll lm lm lm ll ll ll ll lm lm ll lm ll ll lm -- lm lm lm ll lm lm lm ll ll lm lm ll lm lm lm ll LL lm ll lm ll lm ll ll lm lm lm lm lm lm lm ll lm lm ll ll ll ll lm ll ll lm -- lm lm ll lm lm lm ll lm -- ll ll -- lm LL lm lm lm ll -- -- lm lm lm ll ll ll lm lm lm ll ll ll ll lm lm lm ll lm lm ll ll ll LL -- ll ll lm lm lm -- lm ll ll -- ll lm lm ll ll lm ll lm lm lm ll lm lm -- ll ll ll lm ll lm
222974 <nnxnp> np np nn np nn -- np np np np np np nn np nn nn nn nn nn np np -- nn np nn np nn np np nn np nn nn np nn np np nn np nn nn np np np nn -- np nn np nn np np nn nn np np nn nn np nn nn np np NP nn nn nn np np nn np nn np np nn nn np nn np nn np nn np np np np nn np nn nn nn nn np nn np np nn np np nn np nn nn np np np np nn np nn nn np nn nn np nn nn np np nn np nn np np nn nn NP np np nn nn nn nn np np nn nn nn nn np np np nn nn nn nn nn np np
113656 <nnxnp> nn np nn nn np np np nn np nn np np nn np np np np nn np np np nn np np -- np nn np np np np np nn nn np nn np nn np np np nn nn nn nn nn nn nn nn np nn nn np nn np nn np nn np np np nn nn nn np nn np nn nn np nn nn np np nn np np nn np nn np nn np -- np np np np np np nn np nn nn nn nn np np np nn nn nn nn -- np nn nn nn np np np nn nn -- nn np np np nn np np np np nn -- nn np nn -- np nn nn np nn np nn nn np nn nn nn np nn np nn np np np np
386944 <lmxll> ll ll lm lm lm lm ll ll ll ll ll lm ll lm lm lm ll lm lm ll ll ll ll lm ll ll lm ll ll ll lm lm ll ll ll lm ll ll ll lm ll lm lm ll lm ll lm ll ll ll ll lm lm ll ll lm lm ll ll lm ll ll lm ll ll ll ll lm ll ll lm ll ll lm ll lm ll lm ll ll lm ll lm -- ll ll -- lm lm ll ll ll ll lm -- LM lm ll ll ll lm ll ll -- ll ll lm ll ll lm lm lm lm -- lm lm lm ll ll lm ll ll ll ll -- lm lm lm -- lm lm ll lm lm lm lm lm ll lm ll ll lm ll ll lm lm ll ll lm
[truncated: 1,450,464 more chars]
