# Supplementary material for: A Dense Brown Trout (Salmo trutta) Linkage Map Reveals Recent Chromosomal Rearrangements in the Salmo Genus and the Impact of Selection on Linked Neutral Diversity
Source: G3 (Bethesda). 2017 Feb 24;7(4):1365–76. doi: 10.1534/g3.116.038497 (PMC5386884; doi:10.1534/g3.116.038497)
Supplement: Supplementary file 5 [file 1365TableS1.xlsx]

## Sheet: Feuil2
sp	locus_name	consensus_LG	position_cM	chromosome	physical_position	tag	recombination_rate_cM/Mb
Salmo_trutta	387947	1	0	CM003307.1	35743356	AATTCCGAGTTGGATGACCGTTGAAAATGATTTTTCCCAGTGGAATTTCGTTTTTCTTCAGAGTTCCCAGCTGTATTGAACGCACTGAAGTCAGAAGTCTGAGATTTCCNNNNNNNNNNN	1.17
Salmo_trutta	388081	1	1.844	CM003307.1	36866275	NNNNNNNNNNNNNNNNNNNNNNNNNNNNNNNNNNNNNNCTCCCAATGACGTTCTTACCTGCAGCAGGAGGTTGGAGGTCCCAGCTGCTGGTGCATGGTCCTGTCTATCAAGGAGGACGTA	1.167536406
Salmo_trutta	277446	1	1.991	CM003294.1	76085296	AATTCCTCTTTCTAGATTGATGGGCTTTGTATGTCTCCTGTCCTTGTCAGCTGTTTAGGTCATGTAACTTCAGTCATAATTANNNNNNNNNAGAGGGGTCAGTCTAAAACAGTGGTTCCC	1.167340013
Salmo_trutta	49376	1	6.099	AGKD04560836.1	208	CGGTGGAAATCTGTCCTTTGGTCTGATCAGTCCAAACGGGAGAGTTTTGGTTCTAAACGCCATGTCTTTGTGAGACGCAGAGTAGATGAACGGATGATCTCCGCATGTGTGGTTCCCAGC	NA
Salmo_trutta	388040	1	7.485	CM003307.1	36470712	AATTCCATTTTACAGTACAACTGTTTGAAACAGGAATAAGTTTCAGAAAACTTCCAGTCAGATGCATATTTCTAAGCTTTCGGTCAGTCGACCTTCATGTACAACTGTTTACCAATACAT	1.16
Salmo_trutta	387933	1	7.597	CM003307.1	35614361	AATTCTAAATAAATCACAGACTGTGTCACCAACAAAGCACCCCCACACCACCTCCTCCATGCTTCACGGTGGGAACCACACATGAAGATCATCCGTTCACCTACTCTGCGTCTCACAGAC	1.17
Salmo_trutta	387863	1	7.689	CM003307.1	34877714	AATTCATGTAGGTTCTGCCATCTGCCTACAGTGCTGTCCTTAAGACTGTTAATATTCATATGTATGTTTTACTTTCATATACTGGATTAGGTGTCTTTATAACCACTTTTATGACCAAAC	1.18
Salmo_trutta	387862	1	7.698	CM003307.1	34877513	CGGGGCTCCACTACATTTCCATAGCCCTGTTTTGTTTGATTAACATCCCCTCTGTGGTGTTAGTTTAATAATTACAGTAGTAGTTTGGTCATAAAAGTGGTTATAAAGACACCTAATCCA	1.18
Salmo_trutta	2373	1	7.971	AGKD04011320.1	33571	AATTCTTCGGGACATTCAACAAGTTGTTGGAAACGTTCCACAGGGATGTTGGTCCATGCTGATGCGATGGCATCACGCAGTTGCTACAGATTGGATGGCGATACATCATGCTGCTAACAG	NA
Salmo_trutta	276635	1	8.205	CM003294.1	70810922	AATTCCACAATGTTTCTTTAGCTGAGCAAGCCATCCCCATCCTTCATACCAGTCTCTCACACACTCGTGCAATTGCAGCACCGTACCGTAATTGAGACAATTGGCAGTACTGAGGCAGGA	2.24
Salmo_trutta	387991	1	8.271	CM003307.1	36167633	CGGACGACGCTGTGCGCCGCCCCGTGGGTCTCCTGGTCGCGGTCGGCTGTGACAGAGCATGGACTCGAACCAGGTTCTCTAGTGGCACAACTAGCACTGCGATGCAGTGCCTTACACCAC	1.16
Salmo_trutta	276694	1	8.33	CM003294.1	71197182	AATTCTAAATAAATCACAGACAGTGTCACCAGCAAACCACCCCCACACCACCTCCGCCATGCTTTATGGTGGGAAATACACATGTGGAGATCATCTGTTCACCCACACCGTATCTCATAA	2.19
Salmo_trutta	277171	1	8.674	CM003294.1	73975852	CGGTTTTGGAGGTCAACATGATCGTGTATCCAGTCCTCCAATGCTAAGTTTTCAAATATGTCTGTTGACAAAGATTTGAGGATAAGTCCTGACTTACCAGTCTCGTCAATGACAGCTGAC	2.15
Salmo_trutta	387690	1	9.365	CM003307.1	33816383	CGGAACACATTCCAGTCTGTGCTAGCAAAACAGTCCTGTAGCTTAGCATTTGCTTCATCTGACCACTTTTTTATTGATCTAGTCACTGATGCTTCCTGCATTCATATTTGCTTGTAAGCA	1.19
Salmo_trutta	387692	1	9.404	CM003307.1	33816522	AATTCTATCCTCCTGATTCCTGCTTACAAGCAAATATGAATGCAGGAAGCATCAGTGACTAGATCAATAAAAAAGTGGTCAGATGAAGCAAATGCTAAGCTACAGGACTGTTTTGCTAGC	1.19
Salmo_trutta	276663	1	9.518	CM003294.1	70994895	AATTCATCTCACTTATCACACGCCACTGGGTATGAGACACTTGGATAGCATCAGAATAGCATGCAATGATCGTAATCTCATCCGTTTTTTATCGTTAAAAATGACCGATGGTAATGTATT	2.22
Salmo_trutta	276720	1	10.062	CM003294.1	71314008	AATTCTGACTGTTTCGCGCACGGCTACTCACCTTCACTGGAGGTAAACCATTCCAAGAAGAGATTTCATCCAGAAATGTAAATGGCATATTTCTCCCTTCAATCACACGGTACAGTCAGG	2.19
Salmo_trutta	276950	1	10.261	CM003294.1	72650243	AATTCTCACAGTACCATTTGGACTCTAGATCAGTTTAGCAGTATATGAGCATATAACAGAGGTCATTTGGAGAACCAAGCTCACGTGATCAGTAACCAAACCACCTAGGCTTTAGCTCAC	2.17
Salmo_trutta	276951	1	10.582	CM003294.1	72650364	CGGTGAGCTAAAGCCTAGGTGGTTTGGTTACTGATCACGTGAGCTTGGTTCTCCAAATGACCTCTGTTATATGCTCATATACTGCTAAACTGATCTAGAGTCCAAATGGTACTGTGAGAA	2.17
Salmo_trutta	387477	1	11.064	CM003307.1	32248553	AATTCACAAGTGATTGTGCTGTTTAAAGCCGCCGTCTGCCTCTCTCAGCCACCTGTGATTCATTTCCACAAGGAGAAGAAAAGGGAGTTAAATTGATGGTGGCTCTATTTGGTTCGTAAT	1.2
Salmo_trutta	387401	1	11.516	CM003307.1	31737413	AATTCTTTCCAATATGTCAAGTATCTTTTTGTTTTCTCATGATTTGGTTTGGTCTTATATCTCTCTCTCTCAGTTCACTGACTGCTTAGGCCTAATTGATTGTTTAAATCCTGACATTGA	1.21
Salmo_trutta	276465	1	11.649	CM003294.1	69928285	AATTCAAGGCACACTTAACAAGCATGGCTTCCACAGCATTCTGCAGCGATACGCCATCCCATCTGAATTGCGTTTTGGGAAAGGGGGATCCTAGTCAGTTGTCCAACTGAATGTATTCAA	2.28
Salmo_trutta	387843	1	11.928	CM003307.1	34712718	AATTCTTTCCGAATGTACTGTACATGTTTTTAGAATAATATAATTTATAAATGTCTTGGGAGTTCAGCACAACTAAACATTTCGCTAGCCCCATTCCTCAACTGTAAAGCCTAGTAAAAA	1.18
Salmo_trutta	275878	1	12.001	CM003294.1	66571723	AATTCATTTTGACCTACAATGTTTCTTCTAAATGTCTTTCAGGGAGAGTTAGAAAAGAGAAATAGAAAAGGGAGAAAGAGAGCCAGAGAGCTGAGAGGTAGAGAAAAGGAGAGAGANNNN	1.189511401
Salmo_trutta	387283	1	12.235	CM003307.1	30645072	CGGGACGCCGTGCAGGCTCGCTCCAGACAGGGGCAGATGGCTCGAGAATGTAATTTTAAATGAAAGTCTATTTAACCCGCTGCGAATAGCGTGACCCCATCCTTCGCCTAGCGAGCCCAT	1.22
Salmo_trutta	388446	1	12.472	CM003307.1	40318567	AATTCAACTTTGCGTTGTTATTACCTTTGGCATCACGCTGTCCAGCCTTCCCAGATCATTGTGTTGTGTTACTCTAAGACTGGCCCATAAATACATATAGTGCTGTGACTGCCAGAGGCT	1.849835616
Salmo_trutta	276696	1	12.6	CM003294.1	71197366	CGGTGGAAATCTGTCCTTTGCTCTGGAGTCCAAATTTGACTTTTTTGGTTCCAACCGCCGTGTCTTTATGAGATACGGTGTGGGTGAACAGATGATCTCCACATGTGTATTTCCCACCAT	2.19
Salmo_trutta	387284	1	12.654	CM003307.1	30645219	AATTCTGAAAATGATATTTTTAACAGTGATGGGCTCGCTAGGCGAAGGATGGGGTCACGCTATTCGCAGCGGGTTAAATAGACTTTCATTTAAAATTACATTCTCGAGCCATCTGCCCCT	1.22
Salmo_trutta	387456	1	12.714	CM003307.1	32049725	AATTCAAGCCGAACCACCTAGCCTCCACTCTCCATCGAATCGTGGTATCTACACTGTTTCATTCCTACGCTGTGAGCTCTGAGCTACAGAGCTGTCTGTCCTCAAAAGACCCCTTCCAGA	1.22
Salmo_trutta	387320	1	12.868	CM003307.1	30899485	CGGGATGCTGGCCTTCTAGGCAGAGATGCAAAGAAAAAGCGTATCTCAGGCTGGCCAATAAAAATATAAAAGATTAAGATGGGCAAAAGAACACAGACACTGGATAGAGGAANNNNNNNN	1.22
Salmo_trutta	387624	1	13.053	CM003307.1	33333968	CGGCCTCACAACCACGTGTATTGTCGTGTGGGCGAGCAGTTTGCTGATGTCAAAGTTGTGAACAGAGTGCCCCATGGTGGTGGTGGGGTTATGGTATGGGCAGGCATAAATTACGGACAA	1.19
Salmo_trutta	387586	1	13.092	CM003307.1	33102955	CGGGATGCTGGCCATCAATGCAGAGTTGCAAAGAAAAAGCCATATATCTGTCCAGTGTCTGTGTTCTTTTGCAAATCTTGTAGAATGGCTCGAAGAATTNNNNNNNNNNNNNNNNNNNNN	1.19
Salmo_trutta	387585	1	13.169	CM003307.1	33102857	AATTCTTCGAGCCATTCTACAAGATTTGCAAAAGAACACAGACACTGGACAGATATATGGCTTTTTCTTTGCAACTCTGCATTGATGGCCAGCATCCCGGGNNNNNNNNNNNNNNNNNNN	1.19
Salmo_trutta	387604	1	13.184	CM003307.1	33238408	CGGTAAGTGTAACGTCTGCTTCCAACTCACACACTCAAACACTTAGATAACCTGAACGCAGCTCACTTTCCAGCCCACTTTCCAGCTCACACTCCCAAACCCCTAGATCCCCTGAATGCA	1.19
Salmo_trutta	387607	1	13.245	CM003307.1	33238558	AATTCAGGTGATTGGGATCTGGAGAGTGAGCTGCATTCAGGGGATCTAGGGGTTTGGGAGTGTGAGCTGGAAAGTGGGCTGGAAAGTGAGCTGCGTTCAGGTTATCTAAGTGTTTGAGTG	1.19
Salmo_trutta	387568	1	13.333	CM003307.1	32893996	AATTCTTCGAGCCATTCTACAAGATTTGCAAAAGAACACAGACACTGGACAGATATATGGCTTTTTCTTTGCAACTCTGCATTGATGGCCAGCATCCCGGNNNNNNNNNNNNNNNNNNNN	1.19
Salmo_trutta	387569	1	13.347	CM003307.1	32894094	CGGGATGCTGGCCATCAATGCAGAGTTGCAAAGAAAAAGCCATATATCTGTCCAGTGTCTGTGTTCTTTTGCAAATCTTGTAGAATGGCTCGAAGAATTNNNNNNNNNNNNNNNNNNNNN	1.19
Salmo_trutta	387042	1	13.561	CM003307.1	28798868	CGGACAAGTAGATGTGCAATGGATTATGGTCACCGTAGTTAATTACCATGTTTTAGACGCTAAACAATGTAGAATATTGTCTTGTTGGAAACTACACATCTTTACTACCATCGCACGGTT	1.17
Salmo_trutta	387276	1	13.702	CM003307.1	30604301	CGGGTGGACATCACTAGCAACATGCAGGCTCAAGCACGGCTACATTCTTATTTATTAAAACTGCTATTGTATCTATTCTCTCTTCTCGCTCGAAATGAAAAGCCATACAAGCTCAGATNN	1.22
Salmo_trutta	386858	1	13.864	CM003307.1	27383221	AATTCTAAATAAATCACAGACAGTGTCACCAGCAAAGCACCCCCACACCATAACACCTCCTCCATGCTTTACGGTGGGAAATGCACATATGGAGATCATCCGTTCACCTACTCTGCGTCT	1.28
Salmo_trutta	309890	1	13.93	CM003297.1	8508852	CGGTTGTATTTACAATGGTGTTTGTTCTTCACTGGTTGCCCTTTCCTTGTGGCAACAGGTCACAAATCTTGCTGCAGTGATGGCACCNNGAGATATTTCACCCAGTAGATATGGCAGTTT	1.258594595
Salmo_trutta	387295	1	14.049	CM003307.1	30680162	AATTCTGTAATAAATCAGAGACAGTGTCACCAGCAAAGCACCCCCACACCATCACATCTCCTCCATGCTTCACGGTGGGAACCACACATGCGGAGATCANNNNTCCATTCACCTACTCTG	1.22
Salmo_trutta	386945	1	14.204	CM003307.1	27946933	AATTCAGGCTATAACAAAATGTGGAATAAGTCAAGAGGTATGAATACTTTCTGAAGGCACTGTACGTAACGAATATACACAAGTAAATTAACCCATAGACCGGTAAGCAGGACTGGTCAA	1.16
Salmo_trutta	5921	1	14.485	AGKD04015424.1	8375	AATTCGGAAATACCCCTCTACAGTACCAGTAGGCTTACCTGTGTATTTCACTGTTAAATTACTACTTATTTATCCAACTTCCCATATGGTCTAGCGGTTAGGATTCCTGGTTTTCACCCA	NA
Salmo_trutta	387061	1	14.585	CM003307.1	28969541	AATTCTCCTTAGAGCTCCAAGACAGGAGTGTGTCGAAGCGCAGATCTGGGAAAAGGTACCAACATATTTCTGCAGCATTGAATGTCCCCAAGAACATTGTTAATTGGAAGAAGTTTGGAA	1.2
Salmo_trutta	386895	1	14.691	CM003307.1	27697900	AATTCAGCTGTCACTGCTGTAGCTGTAATTGCTTGTTCTAACCTATGCATCTTCCCCTGCAGTGCCCCTAATCCATCGCACCATGGCAGACACTGATCTTGACTTCACCACCGGNNNNNN	1.2
Salmo_trutta	387400	1	14.73	CM003307.1	31727797	NNNTACTCTACCCTGCACCTTAGAGTCTGCTGCCCTATGTACATAGAGTAATTGAACACTGGTCACTTTAATAATGTTTACATACTGTTTTACCCACTTTATATGTACCGTGCCTTCAAG	1.21
Salmo_trutta	386896	1	14.757	CM003307.1	27698012	CGGTGGTGAAGTCAAGATCAGTGTCTGCCATGGTGCGATGGATTAGGGGCACTGCAGGGGAAGATGCATAGGTTAGAACAAGCAATTACAGCTACAGCAGTGACAGCTGAATTCAANNNN	1.2
Salmo_trutta	387060	1	14.846	CM003307.1	28969390	CGGTTAACCAGATCTAGACAGAGCCTTGGTAGTTCCAAACTTCTTCCAATTAACAATGTTCTTGGGGACATTCAATGCTGCAGAAATATGTTGGTACCTTTTCCCAGATCTGCGCTTCGA	1.2
Salmo_trutta	386917	1	14.862	CM003307.1	27853329	CGGTGGAAATATGTCATTTGGTCTGATGAGTCCACATTTGAGATTTTTGGTTCCAACCACTGTGTGTTTGTGAGACACAGAGTAGGTGAACGGATGATTACCGCATGTGTGGTTCCCACT	1.17
Salmo_trutta	386944	1	14.906	CM003307.1	27946832	CGGTCTATGGGTTAATTTACTTGTGTATATTCGTTACGTACAGTGCCTTCAGAAAGTATTCATACCTCTTGACTTATTCCACATTTTGTTATAGCCTGAATTCANNNNNNNNNNNNNNNN	1.16
Salmo_trutta	387074	1	14.963	CM003307.1	29152567	AATTCCCTAATGAATGTTACAGAAGATTTTTACGCGCTTCAGCACTCGGCGGTCCCATTCTGTGAGCAGCCAATTCGCGGCTGAGCCGTTGTTGCTCCTAGATGTTTCCACTTCACAATA	1.25
Salmo_trutta	387075	1	14.965	CM003307.1	29152704	CGGTCAACTAAATGCTGTTATTGTGAAGTGGAAACATCTAGGAGCAACAACGGCTCAGCCGCGAATTGGCTGCTCACAGAATGGGACCGCCGAGTGCTGAAGCGCGTAAAAATCTTCTGT	1.25
Salmo_trutta	386874	1	15.059	CM003307.1	27545427	AATTCTGTGGTAGTCATGCTGGTTAAGTGTGCCTTAAATTCTAAATAAATCACAGACAGTGTCACCAGCAAAGCACCCCAATACCATAACACCTCCGCCTCCATGCTTCACGGTGGGAAA	1.23
Salmo_trutta	387516	1	15.213	CM003307.1	32467905	AATTCTCAAAACCAATTTCATTTCATCCTGATGAGACCTGTGGCTGCCATAGAAATTACCTATACATCCCAATGTCCCATTTCAGTCCTCAGAAAGCACCAACATGGAGACCCTTCGTGT	1.2
Salmo_trutta	386872	1	15.291	CM003307.1	27545199	NNNNNNNNATTTGTCTTTTGGTCTGGAGTCCAAATTTTAGATCTTTGGTTCCAACCGCTGTGTCTTTGTGAGACGGGTTGTGGGTGAACGGATGATCTCTGCATGTGTATTTCCCACCGT	1.23
Salmo_trutta	387281	1	15.371	CM003307.1	30638263	AATTCAAACACCATTTTCTCCCTGAGAATAGCCCATGTTTGCTCTCACGCTAAGTGCGCTTGTATAAATCGTCCGTTTCCGCTTAATTGCCGTTAAAACGTCCCTTGGCGCATGTGATAA	1.22
Salmo_trutta	386931	1	15.524	CM003307.1	27908986	CGGAAGAGCTCTCAGTGGCCGCGGGTCCCCTCCCCAACAGTGGCAGGGGGGTCAAGACTCCCCCCTTCAACCTGCAGAATGTGAAAATCAAAGTGGAGCAAAGCTATGATGAATTNNNNN	1.16
Salmo_trutta	277438	1	15.773	CM003294.1	76073050	AATTCAATTAGAAAGTTTTAATGAGCAAGACAAATATCTATCTGATCTATCGATCTCCAGGGGCCAAAGGGAGAGTCCATCGTCGGTCCTTCAGGGCCCCAGGGCCCTCCAGGTAACCCA	1.16
Salmo_trutta	277437	1	15.946	CM003294.1	76072894	CGGAGGATATTATGGTGGCGGTTACGGTGGACAGGGTGGTCAACCTGGACCTCCAGGACTTCCAGTAAGAATAACCACGAAACAACAACAGCCATTTTATTTTACTGCATCCTCCACGGT	1.16
Salmo_trutta	388397	1	16.089	CM003307.1	39834037	AATTCCATTAATTCCCTTGGAGGACTGCTTCTTCTGGGGAGTTCCAATATGGCCGACATGGCAGCTTCAATGACCTCTCAATGGCCAAGACATAGCATCAGCAACTCTATGTATATCAGG	1.16
Salmo_trutta	277583	1	16.112	CM003294.1	77185299	CGGCACAGTGTGTCTGATGCCCTCTTAGGGCGCCATCTAGTGGAGGACAATGGTACAGTCAGTTCAAATGATTCCATGCAGATTTCTATGGTCGTGTCACTTCTAGTTCTGACAGAGNNN	1.16
Salmo_trutta	277586	1	16.201	CM003294.1	77185682	CGGTTAAGAGCGTTGGGCAAGTAACCGAAAGATTTCTGGTTCGAATCCCCGAGCCGACTAGGCGAAAAATCTGCCNNNNNNNNCTTGAGCAAGGCACCTAACCCTAATTGCTCCTGTAAG	1.16
Salmo_trutta	7377	1	16.281	AGKD04016125.1	11820	AATTCTAAGAATATCTCGACCAGACACATTTATCATGTTCTTAGTCCAACCAGAACCTTAACCACTCACCATAGGTAAGTGATAACCCCAATAGGCCTGTGAACAGAGAGAGAGAAATGA	NA
Salmo_trutta	388396	1	16.318	CM003307.1	39833885	CGGTTTTGATTCCTTGGCCGTTACATTTGTGCCCCTGATATACATAGAGTTGCTGATGCTATGTCTTGGCCATTGAGAGGTCATTGAAGCTGCCATGTCGGCCATATTGGAACTCCCCAG	1.16
Salmo_trutta	386929	1	16.485	CM003307.1	27908872	AATTCATCATAGCTTTGCTCCACTTTGATTTTCACATTCTGCAGGTTGAAGGGGGGAGTCTTGACCCCCCTGCCACTGTTGGGGAGGGGACCCGCGGCCACTGAGAGCTCTTCCGGNNNN	1.16
Salmo_trutta	388394	1	16.578	CM003307.1	39827950	AATTCCATGTTACGTAGTACAGGGCTGTGCTGCTCTTCTACCACTGTGAACCTTACAGTACATTCCAGTAGGTCTGTGCTGCTTGCCTGTCCTCATATGGCACAGTAGGGCATGAAATCA	1.133925234
Salmo_trutta	386978	1	16.592	CM003307.1	28292035	CGGTAAGACAGTGTGTTCTTTTTTTCTTCTGCTACTTGGACACAGCTATCAGTCTCCACCTCTCTTCCCCGTTGGATCATCACCCCTGTAGACAACCCGCTAATTAACATCTAATTATAC	1.13
Salmo_trutta	276201	1	16.87	CM003294.1	68513286	CGGTTGTATCATGACAGATCTATGGTACCATTTATGTTTACGTATTCTGTCCACGGAGATTAAGGAAAAACAACCCAATGCTTCATCGATTGTTAGTTGGCTGTAGTTGGATTGATGGAG	2.15
Salmo_trutta	280335	1	17.461	CM003295.1	18755339	CGGTGGAAATCTGTCCTTTGGTCTGATGAGTCCAAATTGGAGATTTTTGGTTCCAACCGCCGTGTCTTTGTGAGACGCAGAGTAGGTGAATGGATGATCTCCGCATGTTTGGTTCCCACC	1.71792437
Salmo_trutta	5920	1	17.615	AGKD04015424.1	8247	CGGGCCGCCTGGGTGAAAACCAGGAATCCTAACCGCTAGACCATATGGGAAGTTGGATAAATAAGTAGTAATTTAACAGTGAAATACACAGGTAAGCCTACTGGTACTGTAGAGGGGTAT	NA
Salmo_trutta	276946	1	17.9	CM003294.1	72648149	CGGAGAATAGGCTGTTGACATGTCGTTAGAATGCTTATGTACGCTATTCGCCCGTTGGAAATAATACATGTCTTGCAAATAGCCTATTAAGCAAATTTGACACTTCCCTCAATAAACCAT	1.39697479
Salmo_trutta	386856	1	18.06	CM003307.1	27378086	CGGCATGGTCACACAGACCAACACACACATCGACTCCATGGAGGCAGGAGTGCCACACACACACACTGCCAAGGCCAGGGCCAGCTGTGAGAATGTTCTGTGTATGGAGGAGGGTGTGGA	1.28
Salmo_trutta	277093	1	18.394	CM003294.1	73505444	AATTCTTGCCACCAACAAAATGTTGAATATTTGGGGCAAAAAGTCATCGGAGCTCAGCAGATTTTGTTGTGAGGATACAGAATCAATAGACAATTTATTTTGGTATTGCTCTCAGGTAGC	1.756441176
Salmo_trutta	276332	1	18.74	CM003294.1	69362268	CGGGTGCCGCTGCCGAAGGAACTAGCGGTCTTGTCAGCATGTTAGATGGACAATGGGTGTTATGGCTGTGATTTAAAACAGGGGATTTTTTTTTACTATGGAANNNNNNNNNNNNNNNNN	2.25
Salmo_trutta	278323	1	18.955	CM003294.1	83323718	NNNNNNNNNNNNNNNNNNNNNTAGCTGACGTTTTGGTGGTGGAACTGTGTTGGAGCTGTCAAATCGGTGAGCAGCTGCTCTTGATCATTGTCATGAAGCCACACCCTGTCCCACTTGCTT	2.246486928
Salmo_trutta	276179	1	19.352	CM003294.1	68458203	CGGCTGCCGTACGCAGTAATTTACAGGTCCCAGCTTCTCCATCACCTCATATGGCCTGTGTCATGTTGCCAGGAACTTACTTTCGGCCGTGGGGATTAAGACCAACACCTTGTCTCCCAA	2.24
Salmo_trutta	276365	1	19.702	CM003294.1	69525966	CGGACACGGAAAAGGTGGGTGGACGGAATGGATGCCGTCGGTCGTTGGTTGTTTTTCAGAGCTAGGTGTTACACGTTCAATTCTTTTTATACAGTGCCTTCAGAAAGTATTGACTTATTT	2.26
Salmo_trutta	276308	1	19.772	CM003294.1	69182667	AATTCAAAAAGCCCTCATAGGGTCGTAACACATTGTCAGAGTGCAGCGATTACGAGCAGAGTGATATATAGACCAACACATTGTCTATGCCTATTCGTGTGATTATACCACTGGCAGAAC	2.24
Salmo_trutta	276157	1	19.888	CM003294.1	68327264	AATTCCAAATCTACTCATATCCACTACACTTCCCTCATCCCTGTCGATCTGAAAGATATTGGATGAATGTAAACAATAAAGTGAAATATAAGATATCGTCTTATTCTTAATACCTATCAA	2.41
Salmo_trutta	276177	1	20.089	CM003294.1	68458076	AATTCCAGTTGGGAGACAAGGTGTTGGTCTTAATCCCCACGGCCGAAAGTAAGTTCCTGGCAACATGGCACAGGCCATATGAGGTGATGGAGAAGCTGGGACCTGTAAATTACTGCGTAC	2.24
Salmo_trutta	276189	1	20.136	CM003294.1	68497623	AATTCAAATTAAATGGGCTTTACAAAGGATGGAGACAATTTATCAAACAGAATAGAAAAATATTTGTTGGAGATAGTATTGCTTCAGTATGACCTATATAATAAATTAACATCATATCTG	2.18
Salmo_trutta	386445	1	20.209	CM003307.1	24963939	AATTCAATCACTTTCTGACTGCACCCCTTTAGATTTCAACGAAACCTTCCAAACATGTTTGGTCACGGTAGAGGTCAGAGAGTTACTTTTTGGAACCGAATGCCAAAACATTCAGGAGAA	1.49
Salmo_trutta	278324	1	20.355	CM003294.1	83323918	AATTCCTTATTATTTTGTTTAATCACTTTCAATTTGACAGTCATTTCTATATCGACTACACTTTCTCCTACTGAACTTCTAAAGCAAGTGGGACAGGGTGTGGCTTCATGACAATGATCA	1.513804348
Salmo_trutta	277840	1	20.608	CM003294.1	79478887	CGGAGGAAGAGAAGAAGAAGAAGTACAGGAAGAGGGTCTCAGGTGCAACCGCTCTTTACCAGCAAAGTTGTTGGTCTTCTATTTCTGTAAAGCGTTTTGTTAAGCGTGTTCAGAGCAGGT	1.555054348
Salmo_trutta	386030	1	20.761	CM003307.1	22574455	AATTCTGTCAAAGCAAAGGCAGACGCAAAGTTGCTTGAGATTATGCTGCGAGAGAGAAAAGCAACCCAAGCGTACTGTCGTTTTGTTCAGCCCTTCACAATGTCCGTTGCATCAGAGTNN	1.58
Salmo_trutta	386002	1	21.097	CM003307.1	22429647	CGGGCTGCACTTCCACATTGCGTTTACCACTGAGTAGCGGACCCAGCCATTTTAAAGCAGCGTGACGCCTAATCCAATTTGCCAGATTTACAGTGGTGGAGAGCAGCGAGCTCGGCGGAC	1.58
Salmo_trutta	15382	1	21.24	AGKD04022877.1	3449	CGGATTTTGCGCCTTCGAAAGTCTGTTGTAGCTCTACCCNGTTTTTCCAGTTCCAATGTTTCGCAAGAGGTCCTTCCATGTCTTTGTCCATAACCATTCTGGCACACGTTGCTTCCATGG	NA
Salmo_trutta	386601	1	21.304	CM003307.1	26013346	NNNNNNNNNNNNNNNNNNTATATTTCTTCTCTCTCACCCATCTACACACATGATGACAAAGTGAAAAAAAAATTATAGAAATTGTTGCAGATTTATTACAAATCAAATACAGGGGCCTCC	1.41
Salmo_trutta	210453	1	21.428	CM003290.1	32731649	CGGCTAAGAAAGAGCAAGACAACTATCATACTGGGCACATAATGTGAGATGTACAGATTAACTGAAAACACTAGCACTGCAAACACTCAGAACAAAGAGAGCAGCAGCACCTTGACTTTG	1.41915805
Salmo_trutta	386529	1	21.981	CM003307.1	25417094	CGGGCTGTCATCTTTATTGATCTGAAAACAGGCTAGGTGAAAGCTACAGTTGAAGTCAGAGGTTTAAATAGACCTTAGCCAAATACATTAAAACTCAGTTTTTCACAATTCCTGACATTT	1.46
Salmo_trutta	276018	1	22.008	CM003294.1	67568985	CGGATTGTGTTCTTTTTCTGTTTGTGTCAGTAGGTGGTAAGACCACAAACACACCACAGCATCCCCATCAGAGGAAGCTGGTTGGAGGAGCTATATAGGACAGGCTCATTGTAATGGCTG	2.1
Salmo_trutta	275971	1	22.087	CM003294.1	67307088	AATTCCATTCTCATAACCATTCCTTGAGTTTAGACAGCTAAAAGCATAATATTTGCACATGGTCTACATAGCACCTTGCATATTTCCTAAATCATCTTTATGGAGTCAGATATACTTTTT	2.05
Salmo_trutta	386528	1	22.106	CM003307.1	25416959	AATTCTTACTAGGATTAAATGTCAGGAATTGTGAAAAACTGAGTTTTAATGTATTTGGCTAAGGTCTATTTAAACCTCTGACTTCAACTGTAGCTTTCACCTAGCCTGTTTTCAGATCAA	1.46
Salmo_trutta	276009	1	22.364	CM003294.1	67523564	CGGTGTCGGTCAGGGTTCAGTGAGTGAAGGGGCTGGTTACAGTAAACACAAAGAGAGGGGGCTCATAGATAAGTGTCAGTAAGCGCTGGGAGAGGTGACATTAACTGGAGAGAGAGAGAN	2.03
Salmo_trutta	275746	1	22.473	CM003294.1	65677705	AATTCACCTAAGAATACTCTGCATGCCTTCTAGACCAGCATATGGTCATTAGCTAGTTACTGGTGGTGCCAAAACGCAGCGGGTTGGCAGTTTGGCCATGGTCTATTCACACACACACAC	1.4
Salmo_trutta	386503	1	22.643	CM003307.1	25274407	AATTCAACACAGCTGGCTCACGTTACTAAACATATATGTTAATAAGTGTAAGAAACACTCATTAGTTGGGTCGCACAACGCACACACAGTGAGATCTTTGTTCCAAGGGCCTGGTTCCTG	1.47
Salmo_trutta	275730	1	22.807	CM003294.1	65625130	NNNNNNACCTCTGAGGAAAAGGCTTCATTATTCTCCACAGTTCCTGAGGACACCGACTGTCAACACACAGCTAGCTCTTCCTCTTCACCATCCGATACCTTGAACACAAACCAGCCATTC	1.35
Salmo_trutta	275747	1	22.89	CM003294.1	65677708	AATTCTTTGTGAACCCCCCTGTGGATTTTAGACTTTAACTCTCTCTCTCACACACAGTGAATTGAATGGGGGCCAATGATGGATCAACCCTGATTTGATTTAGGCATCCAATATTGAATT	1.4
Salmo_trutta	385624	1	23.075	CM003307.1	20622020	AATTCAGATTATTTTTTTTACTGTGACAGTTACTGTACAGTAAGTCAAACATGAAATGTAAGTTCTCCCGAATGGCGCAGCGGTCTAAGGCACTGCATTTCAGTGCAAGAGGTGTCACTA	1.6
Salmo_trutta	275809	1	23.159	CM003294.1	65988490	AATTCTACAGCTGCACCATCGAGAGCATCCTGACCTGTTGCATCACCGCCTGGTATGGCAACTGCTCGGCATCCAAGGCGCTACAGAGGGTAGTACATACGGCCCAGTACATCACTGGGG	1.63
Salmo_trutta	386501	1	23.211	CM003307.1	25260703	CGGTTCCTGTTGCGTCATGCTGAAGGCAGTCAGGATTTGATGTAAACAGCACGAGACCATGGCTCCATCCTGCCTAGTGTCATCGGTACAGGCTGGTGGCAGTGGTGTAGTGGTGTGGGG	1.47
Salmo_trutta	385713	1	23.48	CM003307.1	21100767	AATTCTTAAGGTAAGGGTTAAGGTTTGGGATAGGCTTGAAACAAAAATATCAAAAACAACTTTCTATCGCTGGATTCAGATCTGCAAATCCGCCATCNCCATCCACAACACCCTAGCAAA	1.59
Salmo_trutta	385714	1	23.488	CM003307.1	21100941	CGGCCACTAGGGGCAACAGTGAGCGCTGTTCCCTTCAGGTAACGTAGGTTTTGATTTTGCTAGGGTGTTGTGGATGGNGATGGCGGATTTGCAGATCTGAATCCAGCGATAGAAAGTTGT	1.59
Salmo_trutta	276011	1	23.608	CM003294.1	67532081	AATTCAAAGGCTGTTACAACCCTCCCAAAACAGCCTTCTATCAAGTGCTTAGCAGTGGGACAGGCAGATGAAAACCAGTTTTAACCGGTANNNNNNNNNNNNNNNNNNNNNNNNNNNNNN	2.03
Salmo_trutta	386693	1	23.722	CM003307.1	26485388	AATTCTGCCCTATATTATATAAGAGACTACAGGAAACATCTTTGATCAGAGGTTAGTTTGTTTAATAAGGATTGCAAGCCAGATTGCAACCCGGNNNNNNNNNNNNNNNNNNNNNNNNNN	1.37
Salmo_trutta	386703	1	23.784	CM003307.1	26507879	AATTCACGTTGGAGATTGAACTTGATCATAATAAACACATTTTAGAGCCCATAACGGGCATCTACACAATTTTTTGGGCTCGTTCTGGCGATGGGAATTTACATAGGCTTTCTAGGGCAG	1.37
Salmo_trutta	386591	1	23.843	CM003307.1	25967819	AATTCAACTGTCAAATGACAGTTTCAAAGACGTTTTGTTTTGTCTCCACTTTGTCGCCACTCTTTCTTTAATTTTATCCATCCACCGTATCACTCCGTTAACCAGGTTCGAGCCGTAGAG	1.42
Salmo_trutta	2982	1	23.978	AGKD04011709.1	19614	CGGTAACTGATGCAAGCAGTAAAATTTGATTTAAAAAGCAGGTAAAAATACACCTTATTGAACAGAGGGGACTGTGAGTAACATAAACATAGGCACTGACATATGCATACACACACATGA	NA
Salmo_trutta	386642	1	24.015	CM003307.1	26198756	AATTCAAAACACAAACGAATTGTAGTGGTAACACTGGGAAAGTATAAGGGTATACCTTCATCATGTAGGTCTATACCTTCACTTGAAATAAAAGTGATTGATTGAAATCAACTTTTCACG	1.4
Salmo_trutta	275808	1	24.126	CM003294.1	65988239	CGGTACCGCTTACCGCGTGGAAGCGGAGAGAACAGTCTATGACTTTGGTGACTGGAGCCTTTGACAATTTTTTGGGCCTTCCTCTGACACCGCCTAGTATATACTGTAGGTCCTGGATGG	1.63
Salmo_trutta	275731	1	24.221	CM003294.1	65625273	CGGTGAGAAAGTTTCTCTGTGCGAGAATGGCTGGTTTGTGTTCAAGGTATCGGATGGTGAAGAGGAAGAGCTAGCTGTGTGTTGACAGTCGGTGTCCTCAGGAACTGTGGAGAATAATGA	1.35
Salmo_trutta	276023	1	24.479	CM003294.1	67585737	CGGCATTATATTCACGCTCCACATCAGCGTTCGCTTCCGCCATCTTTTCGCTGTCGGACGTCAGGGTGAATAAGTTACTTCAGGAACACCCTTCAAAAACAACTACNNNNNNATCGTTAT	2.13
Salmo_trutta	137190	1	24.486	CM003284.1	54771285	CGGGAGCTGTTGGCTGTCGTCAAAGCCTTGAAGGCGTGGAGACATTGACTTGAGGGGGCTAAACACCCTTTTCTCATCTGGAATGACCACTGCAATCTGGANNNNNNNNNNNNNNNNNNN	2.088777778
Salmo_trutta	318255	1	24.536	CM003298.1	54703384	CGGCTGCGTACATTTAAATGAAAATGACCAAAATCAGATCTAGATTTAAAATCAGAGGGGGTTTGGAGACATTGCANNNNNNNNNNNNNNNNNNNNNNNNNNNNNNNNNNNNNNNNNNNN	1.794333333
Salmo_trutta	385620	1	24.569	CM003307.1	20607040	CGGACAACTGATGAAACTGAGGAGTATCTTTTGTCTGTAATAAAGCCCTTTTGTGGGGAAAAACTCATTCTGATTGGCTGGGCCTGGCTCCCCAGTGGGTGTGCCTGGCTACCAAGTGGG	1.6
Salmo_trutta	385716	1	24.646	CM003307.1	21112820	AATTCTCAAAACAGTTATGCCACCTATTTGATGACTGAAAAACGCATAAGAGTGTGTTAGCACAGAACATGCCACATCGCAGGGGGACTAAGCGAGGGCTGGCTATGAAATGACGCCTAT	1.59
Salmo_trutta	385619	1	24.692	CM003307.1	20606849	AATTCATTAGACCCTAATCTATGTATTAGGCAGGGGTGCAGCTATGGGTGAGCCTGGGAGCGCATAGGCCCACCCACTTGGTAGCCAGGCACACCCACTGGGGAGCCAGGCCCAGCCAAT	1.6
Salmo_trutta	385636	1	24.745	CM003307.1	20680204	NNNNNNNCTGGAGAGAAGACAGGCGCCTCACTGCGGTGGCGGTCTGCCTTTTCTTGTGCTGACGCATAGCCCGCTGGAGACAAGTGTGCGCAGCATTCCAGGTCTCTTTAGCGCGCCAAA	1.6
Salmo_trutta	388795	1	24.859	CM003307.1	5906278	CGGTAATGGCTGAAATGGGCTCAATGGAATACATTGGCTTTCTGTTGCATTTATAAGAATGGTAACTCTTCGTCTACGATTTAATCATCTCAACACTTACATCACAAGAAAGAGAGAACT	1.455373134
Salmo_trutta	275632	1	25.074	CM003294.1	65214862	AATTCACACTTTTCCGCTTTCACAAAAAGCTGAGCCTCCAGGAGGCGTTGGAGAACCTGTTGGACGGGGAGCACGTGTTCTTGGGCGGTGCGGGAGAAGACGAGGATGTCGTCNNNNNNN	NA
Salmo_trutta	54740	1	25.147	AGKD04706825.1	8	CGGTTCGTCTTCGACTACCTTGACGACATCCTCGTCTTCTCCCGCACCGCCCAAGAACACGTGCTCCCCGTCCAACAGGTTCTCCAACGCCTCCTGGAGAACCAGCNTTTTGTGAAAGCG	1.09
Salmo_trutta	275103	1	25.561	CM003294.1	62259970	AATTCCTTCAGATCATACATACTTTTTGCCAGTTCAGTCAAGGGTGACCACAAGAGTTATGTCATTTTATGGGTTTCCATGGCAACATTTTCAGATTTTAAATGTTCTCCACAAGCTGTT	0.43
Salmo_trutta	275609	1	25.809	CM003294.1	65140188	AATTCCTCTCGACCAGGCCCACAGATTGGGGAAAACAAGCATTCTTTCCTATTGACCTCCGTTGTGAAAGAGACAACTTCGTAGTATATTTTTTGTTATAGAGAATAAACAGTTGCTATG	1.18
Salmo_trutta	275517	1	25.99	CM003294.1	64730493	NNNTGACTGAGGTGGTGTATTCCTCAATGCCATTGGATGAATCCCAGAACATATTCCAGTCTGTGCTAGCAAAACAGTCCTGTAGTGTAGCATCCGCGTCATCTGACCACTTCCACATTG	1.58
Salmo_trutta	274548	1	26.02	CM003294.1	59278359	CGGTGACAAAAGATTAATACAAGTTAATACAATTGGAAGCNNNNNNNNGTTGGATAGCCTTAGCCAGCTAGCTAACAAAATATAATTCCTGTCAGTTTGTTGTGTAGGCTAAATTAANNN	1.420740741
Salmo_trutta	275617	1	26.071	CM003294.1	65160927	CGGGTTTCTTCATGCGTCGCGCCAACAGAAATAAACATCTCTCTGGGAAGAAGAAGGGCGGGGGTGTATTCTTCATGATTAACGACTCAGGGTTTAATCATGCCAACATACAGGAACTCA	1.15
Salmo_trutta	275616	1	26.114	CM003294.1	65160781	AATTCTAGGTCAGGTGAACAGAAGACATGAGTTCCTGTATGTTGGCATGATTAAACCCTGAGTCGTTAATCATGAAGAATACACCCCCGCCCTTCTTCTTCCCAGAGAGATGTTTATTTC	1.15
Salmo_trutta	275515	1	26.2	CM003294.1	64730310	AATTCTATCCTCCTGATTCCTGCTAACAAGCAAAAACTAAAGCAGGAAGTACCAGTGACTCACTCAATGTGGAAGTGGTCAGATGACGCGGATGCTACACTACAGGACTGTTTTGCTAGC	1.05
Salmo_trutta	388757	1	26.294	CM003307.1	567980	CGGAGACACACCCTATTTATGGGCCACATGCACCAGCCTAATGTAGCCCTCTCCTGCCTGTGTGCATGTTCCTGTGTGTTTGGTGTCCTGAGGTCTAGCTCTGTTAATTGTTCTGCTACA	0.61990566
Salmo_trutta	384164	1	26.412	CM003307.1	1250209	AATTCATATCGGACCTTGTAGTCATAAGCAGATAATATTCTAATTTTTGGTGACTTTAATATTCACATGGAAAAGTCCACAGACCCACTCCAAAAGGCTTTCGGAGCCATCATCGACTCA	0.08
Salmo_trutta	274885	1	26.52	CM003294.1	61121321	AATTCTCTTGGGAGGTAATACGGTCAGCAATTGATTGTGAGGTATTTTATGTTGGGTGAACAAAAGACTTGAGTTCCTGTATGTTATCACAATCACACCATGAGTAGTTAATCATGAAAC	0.13
Salmo_trutta	274755	1	26.529	CM003294.1	60335373	CGGGATGAGGTTGCTCCAATGGGCCGTGCCCGTCGACACCTCGGGCCATACACGAGTGGACAGGAAGGATTAAAAAGGAACATCAGATATTTCCAATCCAATATGACTACCACAGTGGCG	0.06
Salmo_trutta	275100	1	26.637	CM003294.1	62224375	AATTCAGCTGACTTTGCCGTCATCTTACCAGAATACCCTCCAGAAGCGGCCCGATGTAAATGTAAATACATTTATACAAAATTACCCGNNNNNNNNNNNNNNNNNNNNNNNNNNNNNNNN	0.42
Salmo_trutta	385415	1	26.813	CM003307.1	19353090	AATTCTCTTGGGAGGTAATACGGTCGGCATTTGACTGTGAGGTATTCTAGGTTGGGTGAGCGAAAAAACGTGAGATTCTGTACGTTATCACAATCACAACATGAGTAGTTAGTCATGAAA	1.59
Salmo_trutta	385413	1	26.823	CM003307.1	19352944	CGGAAATAAGAATGGCAGTGGTGTATGTTTCATGACTAACTACTCATGTTGTGATTGTGATAACGTACAGAATCTCACGTTTTTTCGCTCACCCAACCTAGAATACCTCACAGTCAAATG	1.59
Salmo_trutta	388835	1	26.836	CM003307.1	6123183	CGGTCAAAATCTGTCCTTTGGTCTGATGATTTTTTTGATTTTTGGTTCCAATCGCCGTGTCCTTGTGAGATGCAGAGTAGGTGAATGGATGATCTCCGCATGTTCTGTTCTCACCGTGAA	1.290535714
Salmo_trutta	388389	1	26.879	CM003307.1	3973408	CGGTTACGCACCCCTTACAGTATTTGTGTCAACTTGATGAGACAAGAATTTTTATAGAACTCAATCGCGATTGGCTTGATTTAGTTATACATTTTAGGTGTGGACAGTTCAGGGATATGT	0.3
Salmo_trutta	388387	1	26.895	CM003307.1	3973222	AATTCAGAAATAACAACTTGTCTTAATTCCATAGGTCTATGGTAATTTCTGATCAAGAAGGAAAATAACATATCCCTGAACTGTCCACACCTAAAATGTATAACTAAATCAAGCCAATCG	0.3
Salmo_trutta	388699	1	27.018	CM003307.1	5281127	AATTCCCTGAACAGTTTCCTTCCTATCCAGCAGCTGATAGGAAGGAAGTGTGAAGTGTTCCAAAAACACATGTTTTCACATGTGAAATGTCACATGCAAAGCATTTTTTTAAATGTAACT	0.43
Salmo_trutta	275611	1	27.123	CM003294.1	65140338	CGGATTTCTGACCTACATGTACATTGAGCAACATAGCAACTGTTTATTCTCTATAACAAAAAATATACTACGAAGTTGTCTCTTTCACAACGGAGGTCAATAGGAAAGAATGCTTGTTTT	1.18
Salmo_trutta	385149	1	27.163	CM003307.1	17875907	AATTCCATATGTTAGGTTTGTAGACCCCCCCACCCTGCTTTTTGGCTGACACATACATTGTCCTTTACCCAGCTTGACACAATGTGAGAATGGTTACATCTGTGAAAGTTTCAAGAAGTA	1.61
Salmo_trutta	389110	1	27.282	CM003307.1	7845997	AATTCAGGAAACAGCAGAGGGAGCACCCCCCTATCCACATCAAAGGGACCGCAGTGGAGAAGGTGTAAAGTTAAGTTCCTCGGCATACACATCACAGACAAACTGAAATGGTTCACCCAC	1.151111111
Salmo_trutta	388698	1	27.469	CM003307.1	5280947	CGGGTTTGGCTGGAGTAGGCTGTCATTGTAAATAAGAATTTAACTTGCCTNNNNNNNNNNNAGTTACATTTAAAAAAATGCTTTGCATGTGACATTTCACATGTGAAAACATGTGTTTTT	0.43
Salmo_trutta	389254	1	27.57	CM003307.1	8635315	CGGCTCCCTCTTAAAAATGATCAACCGAGTCGTAACTTTTGTGAAATAGTATCTGTAAAAAATGGTATCTAGCTCGGGAACAAGACACAAGACGGATCTCATTTAGTAAAAGCTTGTAAT	0.413931818
Salmo_trutta	383767	1	27.779	CM003307.1	10614546	AATTCTAAATAAATCACAGACAGTGTCACCAGCAAAGCACCCCCACACCATAACATCTCCTCCTCCATGCTTCACGGTGGGAACCACACATGTGGAGGTCATCCGTTAACCTACTTTGCA	0.380681818
Salmo_trutta	389206	1	27.909	CM003307.1	8382619	AATTCAAAGTGAAATTATCATGTCAATATTAGTTAATTTTATTTTAACAATTCATTTTAAAGGGTTGAACCAGGTTGATAGAACTACCAGGGGAAATAAGCCTTTCCAGGAACTCTCTAT	0.36
Salmo_trutta	275154	1	28.086	CM003294.1	62554588	CGGGAACGTTCTTACTGCAGAGAAAAGTGAATACCAGACAAATTTTCAACCAAATTTTCAATTTCACGGTACTCTGTCAAATCCATGCTCATCTCACAAATGTGCTGAATTACCTCATGC	0.49
Salmo_trutta	275716	1	28.131	CM003294.1	65611307	AATTCTCAGGTGGGATAGAGACGATCTATTTTTGTTTTGAGCTTTTGTGATGTCGCGTATTTGAGGCCGTCTCTGAGACAACTGTGCTCTAGATAGAAATCTGTTCTCTCTGCTACCGCA	1.32
Salmo_trutta	275714	1	28.195	CM003294.1	65611173	CGGTACCGCTTGCCGTGCGGTAGCAGAGAGAACAGATTTCTATCTAGAGCACAGTTGTCTCAGAGACGGCCTCAAATACGCGACATCACAAAAGCTCAAAACAAAAATAGATCGTCTCTA	1.32
Salmo_trutta	275155	1	28.228	CM003294.1	62554743	AATTCCTAATCATTCCAATTTCACACATTTTATCTTGCATGAGGTAATTCAGCACATTTGTGAGATGAGCATGGATTTGACAGAGTACCGTGAAATTGAAAATTTGGTTGAAAATTTGTC	0.49
Salmo_trutta	275066	1	28.33	CM003294.1	62024216	AATTCTCTTCGATCATAATCACAGTCGTGTATATTCCCCCCCAAGCAGACACATCGACACCCCTGAACGAACTTCATTTGACTCTATGTAAACTTGAAACCACATATCCTGAGGCTGCAT	1.61
Salmo_trutta	274826	1	28.457	CM003294.1	60686020	AATTCTGTCAGGGGGGAGATTTTCGGCACAACACCTGTTCTTCCAAACTCCCGAGGTCACCACCCTCTAGCNNNNNNNNNNNNNNNNNNNNNNNNNNNNNNNNNNNNNNNNNNNNNNNNN	0.02
Salmo_trutta	387405	1	28.464	CM003307.1	3174673	AATTCCCTTTTCCCTGAGTGCTGCTTGCTCCAAAGCATCTCTCACTCACATGGCTCTCCATGACATGATCGGGGGGTGGGGGTCAATAAATAGTAACCGCGGAACACCAGTCTCAACGTG	0.02
Salmo_trutta	274825	1	28.492	CM003294.1	60685933	NNNNNNNNNNNNNNNNNGCTAGAGGGTGGTGACCTCGGGAGTTTGGAAGAACAGGTGTTGTGCCGAAAATCTCCCCCCTGACAGAATTCNNNNNNNNNNNNNNNNNNNNNNNNNNNNNNN	0.02
Salmo_trutta	388755	1	28.53	CM003307.1	5675295	AATTCTACGGTTGTGCAAACCCACAGTTTCATCAGCTGTCTGGGTGGCTTGTCTCAGATCATCCCGCAAGGGAAGAAGCTGGATGTGGAGGTCCTGGGCTGGCGTGGTTACACGTGGTCT	0.076528926
Salmo_trutta	274930	1	28.613	CM003294.1	61410605	CGGTGGAAATTTGTCCTTTTATGGTTCCAACCGCTGTGTCTTTATGAGACACGGTGTGGGTAAACGGATGATCTCCGCATGTGTATTTCCCACCGTAAAGCATAGAGGTCTTGGTGGTGT	0.2
Salmo_trutta	274691	1	28.652	CM003294.1	59892746	AATTCTGCCCGTTTTCACCCCTAGGATAGATATACAGTAAGTGTAATGATAATAGCTTCACATTGTATTCTGATTGGCTTGATGGAAATATTGAAATAAATAATAGATACCTGCACACTG	0.17
Salmo_trutta	387403	1	28.695	CM003307.1	3174533	CGGTGTCGCCTCTTCACTGTTCACGTTGAGACTGGTGTTCCGCGGTTACTATTTATTGACCCCCACCCCCCGATCATGTCATGGAGAGCCATGTGAGTGAGAGATGCTTTGGAGCAAGCA	0.273614458
Salmo_trutta	389052	1	28.735	CM003307.1	7414048	CGGGACAACGTGGTGGCAACATAACAATGTGTGTGGCTATTAGTCAAAATGGCATCCTTCACCATCATGCAATCCTAGGCCCATACAACACTGCATACATTATCACATTTCTGGACATCC	0.37
Salmo_trutta	280438	1	28.773	CM003295.1	1965601	NNNNCAGGCTGTTCTGAGGGTAACAGGTGGTGCAATATTACAAAAGTGTTCCTAATGTTTTGTACACTCAGTGTACACAGTATNNNNNNNNNNNNNNNNNNNNNNNNNNNNNNNNNNNNN	1.56
Salmo_trutta	274804	1	28.8	CM003294.1	60587474	CGGTCTATTTGCTGTGTTTGCAGAATGTTTTACACTTTTGCAGTAACTTATGCTGTATTTGGCAAAGGACTGTGACGCTTTCTGAAAGAGAAAACGATGGCAAATTGTTGAGGACCTGTC	0
Salmo_trutta	274624	1	28.841	CM003294.1	59633049	CGGAGACAGGTGTTTTATACAACAGCCTTCTGTGTGTTCTCTTTTCGACTCCATCTGCATATTTGCAATGAAATGCCAGAATTTTCTTAATCTCCTCAGCTATCATACTCTAATTCCACT	0.23
Salmo_trutta	389146	1	28.865	CM003307.1	8070050	AATTCTTATTTAACATGCTATTGGGCTTGTGATACAGATATCAGATGGATTTCAGTAGTTGCCTGATGGCAATGGTATATCTAAAATTACCCAAATAGATACTTTTAATTATATATTTTT	0.37
Salmo_trutta	274645	1	28.917	CM003294.1	59693439	CGGGAGATCAGGCAATAGGTTGATAACAGGAAATCCTGAAGTACAGGCAGGGAATAGGCATCGTTAGTGAGGCTGGCAAAAACTATCAGACACAGGGGGATTAAATCCCAGGGCAAACCC	0.21
Salmo_trutta	274838	1	28.951	CM003294.1	60722109	AATTCACAACACACACATACGCACACCCACACGCTCACACACACACAGAAACAAACACACACACTCCAACTAACCAGCCAGGTCTGTATGGGAGCTTTGAGCCAGGGCACAGAGGAAGAT	0.03
Salmo_trutta	274630	1	28.996	CM003294.1	59645810	AATTCTCACAAATTCTTCAGGAATATGTGAAAATTCCATCAATTAATTAGAAGACAACAGTTAATTATTGAGAATAACCACACAATGGTAGTATTTTGGCACACTGCAGTCATCAGCCAA	0.23
Salmo_trutta	280439	1	29.037	CM003295.1	1965845	CGGTGCTAAAGATCTCATCGCTGAAATAAGCCTACAGCAAAGTGGAATACAATATCAGCTACTGGAAGAAGACTGACAAGAAGGATGTAAGAGCAACATATAATAGTCAAACACACACAT	0.275169492
Salmo_trutta	389404	1	29.114	CM003307.1	9469299	CGGGCTTCTTTGTTTTTTCCCCACTTGTAGCTCACAAAAACACTGGCAAAGCAGACTGACCGCCTGCCTGCCACCGCTTTCAGGGGACACTTTACTCTGGCTGGCTCCGTCATTAAGGCA	0.36
Salmo_trutta	383801	1	29.182	CM003307.1	10772065	AATTCTTTACAGTCATGTTTTTTTAAATCATATTTTAAATAACTTGTAGAAAATACACTTTATGACACTGTCAAGAAGCATTATGACAGCATTATGGCGCAGAGGTCTAAGGCACTGCAT	0.309485714
Salmo_trutta	274629	1	29.289	CM003294.1	59645636	CGGAATGAAACAAATCCTGGACCTGCGTGAGTAGATGGTCAGAGATCCATGACCAAGGGTACCAGGTATTGTAATGTGGCAGCGCGAGTTGCTTGATGTTAGCAAGCTACCTTGCTAACA	0.23
Salmo_trutta	383657	1	29.388	CM003307.1	10111685	CGGATACCAATGGTTGAGGGCTTGGACCAGAAGAGGAGAGAAGAGCGGGTACGAGGTGATGTTCAGGGAGGAGACGAGGGTTTGGTCTATGAAATTCCCCGCGGCACCAGAATTNNNNNN	0.32387931
Salmo_trutta	389109	1	29.453	CM003307.1	783521	AATTCCACGAACGGTCCGTATGTAGCCAAACGTAGCTGCTGCTCATACCATTTGCTGGAAAATTGATGAATGGTAAAANAAAGTAAGGCCCGCATCCGTAGAGACACATACTAGCTCTAC	0.385517241
Salmo_trutta	275126	1	29.521	CM003294.1	62398027	AATTCTGCCCTTGGATACAGCGATGTCTGGTTTGTGCGATACCGTCATCATCAACGAGAATCATCTTGGTATGTTGCACACATCCAAAATCCAAATGTTACGCAAGAGTACATCTATTAG	0.45
Salmo_trutta	383768	1	29.644	CM003307.1	10614740	CGGTGGAAATCTGTCCTTTGGTCTGATTAGTCCAAATTTGAGATTTTTGGTTCCAACCACCATGTCTTGGTGAGATGCAAAGTAGGTTAACGGATGACCTCCACATGTGTGGTTCCCACC	0.5632506
Salmo_trutta	385532	1	30.77	CM003307.1	20115598	AATTCCGAGTTGGATGACTGTTCAAAATCAATTTTCCCAGTCAGGTTATTTCCCAGTCGTCTTGAACGCAGTAAAATCAGAAGTTGGAGATTTCACAGCTCCGAGTTCCCAGTTGNNNNN	1.6
Salmo_trutta	385556	1	30.802	CM003307.1	20257890	AATTCCTTCCTGAGTGATGTCATTACGTAACCTGGTGGGCTGATGGGCCAATAGCTGGCCAGTCTTAGCTGGAAGGCTCTTCTTCTAGTGCAGATGGTGTAGGACGTTCTTTGCAAAGGA	1.6
Salmo_trutta	385527	1	30.879	CM003307.1	20099161	AATTCACATTTGCTGACAACTCAACCAATTGTAAATCAAAACTAGACGTCTGCCCAGTGGGTACACGCATATTAATGTGTGTATGTTGTTTGACTGTGTGTTTCTATCNNNNNNNNNNNN	1.6
Salmo_trutta	385108	1	30.972	CM003307.1	17679022	CGGATGGCATTTTCAAAAGGTGCAAATCAGTGTTAAAGAGGGAGGAGGTCTACTCATTCCTCTCCCGTGCAGGTTTTGAGTATGGTCCTATTTTCAGACAGCTGGATGATGTACATTTCG	1.61
Salmo_trutta	385294	1	31.057	CM003307.1	18702216	AATTCTAATTAAATAACCCAACAATGTCACCAGCAATGCACCCCAATACCATCACACCTCCTCCTTCATGCTTCATGGTGGGAACCACACATGCGGAGATCATCCGTTCACCTACTCTGC	1.59
Salmo_trutta	385386	1	31.074	CM003307.1	19121497	AATTCTGCAACAGAGCACAATGCCCTGGGTGCCAGCGAGGATTTGAATTTCATCAGGCGTGAGTTCCCTGTACGCTGCATTGCTCCTGGGCATGGACACTTCACAGCGGGCATCATCTCN	1.59
Salmo_trutta	385379	1	31.174	CM003307.1	19058129	AATTCTAAATAAATCACTGACAGTGTTACCAGCAAAGCACCACCACACCATCACAACTCCTCCTCCATTCTTCACGGTGGGAACCACACATGGAGATAATCTGTTCACCTACTCTGCGNN	1.59
Salmo_trutta	385380	1	31.211	CM003307.1	19058321	CGGTGGAAATCTATCCTTTGTTCTGATGAGTCCAAATTTGAGATTTTTGGTGCCAACCGCCGTGTCTTTGTTAGACGCAGAGTAGGTGAACAGATTATCTCCATGTGTGGTTCCCACCNN	1.59
Salmo_trutta	385342	1	31.377	CM003307.1	18900636	CGGTACATTAAACAAAGGGGGGAAGGGGGGGAAAAAATGCTAATATAAAACCTAGATATGAAAGACAATCCTGTTGTTCAGTGTTGTTTCTCTATGGGGATATGATCAGCCACTAGGGGC	1.59
Salmo_trutta	385582	1	31.458	CM003307.1	20399168	CGGGATNCCCCCTTTACAGTCCANNACACACATTTGTTGCAGTGCAAATACATTTATCTGTTCTAAGCCCACCACGTATATGAAAATGAATGCTTTAAAATGCATAACACACAAGCTCAT	1.6
Salmo_trutta	385445	1	31.493	CM003307.1	19560474	AATTCCCTCCGCCACTCCTCCACAAACCTCACTCCTTCTCAGTGCGTGTTGGGGTATCAGCCGGCCCTGGTACCTTGGCATCCGAGCCAGACCAAGGCCCCTGCGATGGACGAGGGGATT	1.59
Salmo_trutta	385567	1	31.541	CM003307.1	20278026	AATTCTTTAAGCAATACTGTTAACTTGGTCAGTCTTTTAGCGAGCGGCTAATGACTGGCCTGGGTAATGACAGGTCTGGGACAGGTCTGGGGCCACGACCGGCTAGGCTACAGTGATACT	1.6
Salmo_trutta	384977	1	31.705	CM003307.1	17022323	CGGGGGTGGCCCGTCAGGAAGTCCAGAATCCAGTTGCAGAGGGAGGTGTGTAGTTCCAGGGTCCTCAGCTTAATGATGAGCTTCGTGGGCACTATGCTGTTGAATGCTGAGCTGTAGTCA	1.62
Salmo_trutta	385405	1	31.896	CM003307.1	19253418	CGGTAAAAGACACAGTACACATTCAATCACATTCATCATGTGTTTTTACATGATGATAAATACATCTAAATACACTACATTACGTATGAATGTTTGTTTAACACATTGCCTTTCCTGTCA	1.59
Salmo_trutta	385569	1	31.949	CM003307.1	20290833	AATTCATTCAGCATATCCAGCTCATACCTAGTTTGTCATACTTTACATGTAACTCCTGTAGCTGGTAAAGATAGCTAGTTGTGCTTTTAACTTGGAAATATCAACATGCAATTCAATACA	1.6
Salmo_trutta	385123	1	32.077	CM003307.1	17716135	AATTCCATGCAGGATCCTCCTTTAGTGCCTTATTTCAAACAGGACGCATGTTTTGGAATATTTGTATTCTGTACAGGCTTCCTTATTTTCACTCTGTCATTTAGGTTAGTATTGTGGACT	1.61
Salmo_trutta	385195	1	32.148	CM003307.1	18107960	CGGTGGGTGAATTGTTTATGAGTTTAAAAGGTCCTTTGTCTCTTCTTTTTCATTCAGCAATGCTAATGGTTTGGCGTAGGTTTGGCGTAGAGTATAGACTTCTGTAGTATTAAGGTTGAT	1.6
Salmo_trutta	384130	1	32.468	CM003307.1	12364799	CGGGTTAAGCGAGCAATGTGTCAAGAAGCAGTGCTGCTTGGCAGGGTCGTGTTTCGGAGGACGCATGACTCTCGACCTTCACCTCTCCCGAGTCTGTACAGGAGTTCCAGCGATGGGACA	NA
Salmo_trutta	385235	1	32.658	CM003307.1	18344630	CGGTGACACGGAAACGACTTGTTCTCTCTTAATGGTGCACTTCAATGCCTTTGAAATTGTTGTGTTTCTTCCTGCTTTTATTTGTGGCCTGGCCTGAATTCANNNNNNNNNNNNNNNNNN	1.59
Salmo_trutta	385236	1	32.765	CM003307.1	18344729	AATTCAGGCCAGGCCACAAATAAAAGCAGGAAGAAACACAACAATTTCAAAGGCATTGAAGTGCACCATTAAGAGAGAACAAGTCGTTTCCGTGTCACCGGTGATGTACACATGGGTTAT	1.59
Salmo_trutta	385173	1	32.858	CM003307.1	18059685	AATTCAATGTACAGTTCCACCACACTTAACCTTACATCAATAGCTCCAAAAGGGTCAGTGTCACAGTATGTATTTTTGTGTCTTTTAAACTATTGTATGTAGCATCCATTGTGAGATATG	1.6
Salmo_trutta	385107	1	32.89	CM003307.1	17668999	AATTCCAACCAGAGAGATAGGACTGCTCCTAATCCTAACAAGCATTATAGTTATCAAACTGTAGGTCCTATAACAGTATGGAACAAACTGAAGCAAAGCCCACCTATCCCTCAGAAANNN	1.61
Salmo_trutta	385130	1	33.075	CM003307.1	17759598	CGGATGACACTCTCTGAAAGATGCTGGTTTTGAAATCTAAACACTTCTTGTCCAAATGCATTGATTTGAGCCAACGGTAAATGTGAGAATTCNNNNNNNNNNNNNNNNNNNNNNNNNNNN	1.61
Salmo_trutta	385100	1	33.104	CM003307.1	17652648	CGGTTGGAACCAACGCTGTATATAAACCTTAGATAGTATTAACTCTGGTCGGCCATATTGGTACTCCCAAGTTGGAGCAGTCCTCCATAGGAATTAATGNNNNNNNNNNNNNNNNNNNNN	1.61
Salmo_trutta	385089	1	33.355	CM003307.1	17528455	NNNNNNNNNTTTGGTGTATTTCACACAATCATTGGCTTGGCATACGACATTGGTAATGAAAGCAATGTGAACTTCAATAAAATACTCCAGACAACCTGCGTGCATGGTAAGCCATGGTCT	1.61
Salmo_trutta	383967	1	33.973	CM003307.1	11590248	CGGTCTTCTCCATGCATCGCGCCGACAGAGATAAACACCTCTCTGGGAAGAGGAAGGGCGGGGGTGTATGATTCATGATTAACGACTCATGGTGTAATAATAACAACATACATTTTGATT	1.642663848
Salmo_trutta	383685	1	34.268	CM003307.1	10241761	CGGGTGTGTCCACAAGCTTGAAGTAACTGCCAACTGGTCTTTCTCACCTCTCCTTCTTGCGGAAGTCTTCACAAAAGTTTTCCTCAGCATGACTAGATTTCTGGTTTCCTACTGAACCAT	1.658255814
Salmo_trutta	383805	1	34.301	CM003307.1	10798731	AATTCTTATTATGAGTATTTCTGTCTTTGAATTTGGCGCGCTGCAATTTCACTGGGTGTTGTCAAATCGATCCCGCAAAAGGAATTGGCGCGCAAAGGGATCCATAAGAAGTTAATGGTC	1.66
Salmo_trutta	383803	1	34.382	CM003307.1	10798521	CGGTCTAATGTCCATTGCTCGTGTTTCTTGGCCCAAGCAAGTCTCTTCTTCTTATTGGTGTCCTTTAGTAGTGGTTTCTTTGCAGCAATTCGACCATTAACTTCTTATGGATCCCTTTGC	1.646987952
Salmo_trutta	79136	1	34.394	CM003279.1	78736818	GCCCAGTGTGGCAGCCCCCCGCACCTCTCCAAAAACA	1.645060241
Salmo_trutta	384997	1	34.55	CM003307.1	17105995	CGGGCAATCTGACTACATGTAACACCCAGGCTGGTATTCCTTTTAGACACACATCAGTGCCTCTCTGAAAATGTACTTCTCGTGGAATGTTACTCCTAGTGGAATTCNNNNNNNNNNNNN	1.62
Salmo_trutta	384581	1	34.583	CM003307.1	14684022	AATTCCACGATCATCTCCTTCGTTTTGTTGATGTTGAATGAGAGGTTGTTTTCCTGACACCGCACTCCAAGTGCCCTCACCTCCTCCCTGTAGGCTGTCTCGTCATTGTTGATAATCAAG	1.64
Salmo_trutta	79137	1	34.694	CM003279.1	78736854	TGTTTTTGGAGAGGTGCGGGGGGCTGCCACACTGGGC	1.64
Salmo_trutta	384589	1	34.822	CM003307.1	14729649	AATTCAGTTGACATTGTGTTGGACCGTGGAAGATACTTTCAACTTAGACTTGAATAAAGTGAAGGCTTGTTTGAATGGATTTTTGTGCTGGGCTGAGATGGGTAACATACATAGCTGCAG	1.64
Salmo_trutta	384582	1	34.823	CM003307.1	14684311	CGGGTGCTGAAGGTAGGAAACAACATCTCCACTTCGCTGATCCTCAACACTGGGGCCACACAAGGGTGTGTGCTCAGCCCCCTCTTGCACTTCCTGTTCACCCATGATGGTGTGGCCAAG	1.64
Salmo_trutta	384587	1	34.887	CM003307.1	14729489	CGGCAAAAAATAAATAAATCGCAGCACCCCTAAACATCTTCCTGCAGCTATGTATGTTACCCATCTCAGCCCAGCACAAAAATCCATTCAAACAAGCCTTCACTTTATTCAAGTCTAAGT	1.64
Salmo_trutta	384842	1	34.923	CM003307.1	16375188	AATTCATGCAATCCGCATTGAAACTTCCTATATAGACTGTTAGCAAGGTGGCTTTCCACCGAGTACACAGACTTGAAGCTCGGAGCAACAAGACCAAGGGTCCCCGCCGATCATCGCACA	1.62
Salmo_trutta	384959	1	34.964	CM003307.1	16985395	AATTCAAATCAAATGTTATTAGTCACATGCGCCGAATACGACAGTGAAAGGCTTACAGTGAAAGGCTTACTTACAAGCCCCTAACCGACAATGCAGTTTAAAGAATAAGAATAAGAAGTA	1.62
Salmo_trutta	385143	1	35.095	CM003307.1	17838489	CGGGAGAAAAATAAATGCTGGGAAGCGGTGATTTTAAAATACTCCCCCTCTCGCTTTGTGAAAACAAATGGAAGAGAGAAAGAGAGAANNNNNNNNNNNNNNNNNNNNNNNNNNNNNNNN	1.61
Salmo_trutta	384598	1	35.23	CM003307.1	14765502	CGGAGGCTGCTGTTCTATCTTGAAGATGGGCCGAAAACCTCGCCTGCTGTATGCTATCCATGTCGTTGTTTAGCCGCAACTCAGTGAAACATAAGATATTATAGTTTTTAATGTCCCGTT	1.64
Salmo_trutta	384668	1	35.307	CM003307.1	15211734	CGGGCTGCATTGTAGAACACAAACAGCTCTGCTCTCCAATGCCAACATTGGCACAATGGAGTGGGTGCTGTGAAAGACTGCAGACGTGCTGAGTTGGAGTTTTATCAGGTCAAATAAGGT	1.64
Salmo_trutta	384990	1	35.443	CM003307.1	17070373	AATTCCAATTGGTGAATTACCTCATTGCTTAATTCTCCTGATTACGGGAATCCTCCAACGAGGAGTTCTGGAAAACTTTTTTCTGAATTTTGGGAAAGTCATCAGAATTTTGCAACCCTA	1.62
Salmo_trutta	381822	1	36.253	CM003306.1	33112793	CGGTATGCTCTGGTCTGAGTCGCGCTGTACAAAAACTGGCGATAGTTTTTCGAGCTAATGGATAGCTGAGGACAGCTAACCGTGGCTAGCTGAACTTCAACGTTAGCCAGTGAAAATGGC	2.126877323
Salmo_trutta	384159	1	36.607	CM003307.1	12450334	CGGAAAAAACCACGTAATGACGTTGGATTTGCAAAAAGTCATCAAAGCAAGGGAATTTCGTATTTTTTTCACCCTTTCTTTTCCTAAATACAACGACATNGTGACATTTGTTGATTTCAC	2.348401487
Salmo_trutta	384121	1	36.805	CM003307.1	12352795	AATTCTCTGATGCCTCTCTTTTGACCAGACACTTTTTCTTCATTGTAGTTTTTGGGCCCTAACTTAATGCTGACACAGGGAGAAGTGAGACTGGTAGAGTCCTACTGTCTGTCAGTGTCA	2.472304833
Salmo_trutta	384122	1	36.837	CM003307.1	12352972	CGGACCAGTTGTGGAGAGGTCAACGTGTTAACAAACCAGCTGGTGCCGAGACGACTCCTGACACTGACAGACAGTAGGACTCTACCAGTCTCACTTCTCCCTGTGTCAGCATTAAGTTAG	2.492329616
Salmo_trutta	383937	1	37.057	CM003307.1	11484611	AATTCTAAATACAAAATTGGCAGTGTCAACACCAAAGCACCCCCACACCATCCCACTTCCTCCTCCATGCTTCACGGTGCAAACTACACATGTGGAAATCATCCGTTCACCTACTCTGCG	2.63
Salmo_trutta	383939	1	37.058	CM003307.1	11484805	CGGTGGAAATATGTCCTTTGGTCTGATGAGTCCAAATTCGCGATTTTTGGTTCCAACCACCGTTTCTTTGTGAGACGCAGAGTAGGTGAACGGATGATTTCCACATGTGTAGTTTGCACC	2.62
Salmo_trutta	384082	1	37.181	CM003307.1	12100878	CGGAGACATTGGATTATGCCCGTATACTACCCCGTCCACAACACCCTAGAAAAACCCAAGCCTACTTGACGGTAATAGCACTCACTGTTGCCCCTAATGGATGGTTTTGAAGGCATTTTC	2.52
Salmo_trutta	384081	1	37.265	CM003307.1	12100719	AATTCGAAATTTGGCATCTGTCCATGTACTAAGGACATCGGAAAATGCCTTCAAAACCATCCATTAGGGGCAACAGTGAGTGCTATTACCGTCAAGTAGGCTTGGGTTTTTCTAGGGTGT	2.51
Salmo_trutta	383912	1	37.481	CM003307.1	11309082	AATTCCATGAAATGCGTTTATAAAAAGGCCCCATTTGTGCAACTTCTGTAAGTGCCTCTTCTGCTCTATGCGACTACACAAATGTGATGATATGCACGCAATGCTTTATTATGAGAGCTC	5.93
Salmo_trutta	383914	1	37.616	CM003307.1	11309240	CGGAACAAAAAGTAAGTGTGAGAGGGGGGGTGACCTGGGGAGCTCTCATAATAAAGCATTGCGTGCATATCATCACATTTGTGTAGTCGCATAGAGCAGAAGAGGCACTTACAGAAGTTN	5.92
Salmo_trutta	383928	1	37.743	CM003307.1	11399795	CGGTGAAAATCCTTCCATCTCAGAAACACNNNNATTTATCTTTCTTGTTAAGACTACCCAGCTGAGCCAAAGGAAGCATCGTACAGCTGCTGGGACAGCCAGACGACAGATAAGGCTCTA	3.88
Salmo_trutta	383976	1	37.78	CM003307.1	11644896	AATTCAAATAATTGAACCGACGTTGGTCAATTAGCCGTAAAAAAAAATAAACAACATTTCGGTTGATCGCGCAGCACTAGTTAGCACTCCATTTGTTCCCNNNNNNNNNNNNNNNNNNNN	0.68
Salmo_trutta	383906	1	37.808	CM003307.1	11296436	AATTCTCTTGGTAGATAGTGTGGTCTACAGCTTATCATAAGGTACTCTACCTCAGGCGAGCAATAACTTGAGACTTCTTCAATATTAGACATTGTGCACCAGTTGTTATTGACAAAAAGA	6.11
Salmo_trutta	384074	1	37.892	CM003307.1	12044467	AATTCATCATACCTTGTTTGCCAGCCACTAGTCCTCTTGACAGCCATTCGTAGTTACAAGCAAGCCGAGCGAGCGAGCTTGAGATTTCGAAGAAGGTTCACAATTTCGTAGAGCCCACCC	0.93
Salmo_trutta	384054	1	38.013	CM003307.1	11986435	CGGTTTTGACCCCTGCCTGACTCTGGACTACTTTTCCGCCTGCCTGTTCATCCTGCCTGCCCTTCGGTACCTTTTGGACTCTGAACTGGTTTTGACCCTTTTGCCTGTCCATGACCATTC	0.81
Salmo_trutta	384072	1	38.156	CM003307.1	12044283	CGGAAACAGCTGCCCTAGTCTGAGGGGGTTACAGCCATGACTCTCAATCGTTTTCTTTACCAGGGGGGTGGGCTCTACGAAATTGTGAACCTTCTTCGAAATCTCAAGCTCGCTCGCTCG	0.93
Salmo_trutta	383908	1	38.289	CM003307.1	11296608	CGGCAGAATGTAGAAGAAGCTACGTCTGGTAAGACGAGGGGTGGGGGTGTGTGTCTTTTTGTCAATAACAACTGGTGCACAATGTCTAATATTGAAGAAGTCTCAAGTTATTGCTCGCCT	6.11
Salmo_trutta	384282	1	38.455	CM003307.1	13043792	AATTCAATAGAACCTGCCATAGAAATGCTTACTGTGTCTTGGTTTACAAGCTATTTCCTGTGTGAAATAGTGTCTCAGGGGGTGTTGCACTCTAGACAATGCTGGGCTGTTCGGTTGACA	1.66
Salmo_trutta	383978	1	38.927	CM003307.1	11644996	CGGGAACAAATGGAGTGCTAACTAGTGCTGCGCGATCAACCGAAATGTTGTTTATTTTTTTTTACGGCTAATTGACCAACGTCGGTTCAATTATTTGAATTNNNNNNNNNNNNNNNNNNN	0.68
Salmo_trutta	384436	1	39.226	CM003307.1	13737589	AATTCACAAAAAGGACAAACACCAAATTGAGAGACTGCATGCAAAATTCTGCAAAAATATCCTCCGTGTAGAACGCAAAACACCAAATAATGCATGCTAAGCANNNNNNNNNNNNNNNNN	1.65
Salmo_trutta	384341	1	39.349	CM003307.1	13341507	CGGGACCAGCTCACGGATCTAATCGGGGGGGNTTAACAAGAACCAATTATTTCAGTTAGTATCTCTGACAGACCACACAGTATACTGTTTCATGTACAATGCTATACCTCTTTAGATNNN	1.66
Salmo_trutta	384187	1	40.282	CM003307.1	12637231	AATTCAATTGGAACAAAGGGTCAAATCAAATGTATTTATATAGCCCTTCTTACATCAGCTGATATCTCAAAGTGCTGTACAGAAACCCAGCCTAAAATCCCAAACAGCAAGCAATGCAGG	1.66
Salmo_trutta	384249	1	40.922	CM003307.1	12913147	CGGTTACGCACCCCTTACACGGCCACTCTAACAAATGGATCACTAGTCACTTTATTAATGCCACTTTAATAATGAAGTTTACATATCTTGCATTAGTCATCCCATATGTATATACTGTAT	1.66
Salmo_trutta	384199	1	41.413	CM003307.1	12669676	AATTCACTGTGCCAATGACAAACAATTAGCTATTAATTACTATGGATATATTATTGAACATTAATAGTGAAGAATATGTACAGCTGTTCTAACGCTGGTATTGTTTTATCTTGTCTATTA	1.66
Salmo_trutta	384250	1	42.039	CM003307.1	12913391	AATTCCACAACAACTACCTAATACACACAAATCTAAGTAAAGGGATGGAATAAGAATATGTACATGTAAATATATGGATGAGCAATGATCGAGTGCTATAGGCAAGATGCAAAAGATAGT	1.66
Salmo_trutta	384407	1	42.452	CM003307.1	13604445	AATTCTGGTTTTGAGCAACAGCTCGCAGCTGATTCACAGCTGTATGAGTCTCTTTGTCAAATTCAGGTTTTGACTCACAGTGTTGGGCAAACGCGAGGATAAGTGCTCGATGTGTTCTGC	1.65
Salmo_trutta	384438	1	42.489	CM003307.1	13774152	AATTCAACGGAACGGTTAGGTTGCATTGTAGACGCTGTCGAGTCTTCGGGCCTGGCATACCCCNAAGACATTGGCGAGAAACGCAGGAGTCAAAGTTGTGAACGTGGGNNNNNNNNNNNN	1.65
Salmo_trutta	384432	1	42.49	CM003307.1	13690241	AATTCAAAACAGACAACTGGCAGTATTTCAATAACTACTTGCACTGAACATAATAACCAGAAGTCATATGAGGCGTTTAAACCAACAAATGTTGAACCCACAATATCAGCAACAGGATTA	1.65
Salmo_trutta	294822	1	42.928	CM003296.1	57707118	AATTCATATGGCAGGCAAAAACCTGAGAAGATTTCATGCAGGAAGTGGCCTGTCTGACAAGGTGTTGTTGTTCTTGCCTCTGTTTATTGAAGACTGAGGATCTTAGCTGTAACGTGACAC	NA
Salmo_trutta	384893	1	43.734	CM003307.1	16642385	CGGTGGAGAGCAGAACTACTACATACAGAGACAGTGTTTGTCAGTTTATGTATTGTATCAATGTCTTTATTCTCTGTAAACAGAACTGGTGCTTAGTGAATCAAATGTTCAATGTGAANN	NA
Salmo_trutta	384896	1	44.106	CM003307.1	16647298	CGGAGTTTTCAGGATAAAAAGAAATGGAATGGAGCTAAGCACAGGCAAAATCCTAGAGGAAAACCTGTTTGTCTGCTTTCCACCAGACCACTGGGAGATNNNNNNNNNNNNNNNNNNNNN	NA
Salmo_trutta	384895	1	44.263	CM003307.1	16647195	AATTCATCTCCCAGTGGTCTGGTGGAAAGCAGACAAACAGGTTTTCCTCTAGGATTTTGCCTGTGCTTAGCTCCATTCCATTTCTTTTTATCCTGAAAACTCCNNNNNNNNNNNNNNNNN	NA
Salmo_trutta	384201	1	44.687	CM003307.1	12669850	CGGCCACTTCTGTTTCCTCCATGTTGGCCTCTGCCTCGCTTCTTCTCCTGCAAAATAATAGACAAGATAAAACAATACCAGCGTTAGAACAGCTGTACATATTCTTCACTATTAATGTTC	NA
Salmo_trutta	384857	1	46.188	CM003307.1	16437390	AATTCAACCAAANTTTTTGGGGGGGTCAATAAAACAATTATTTATGGATTTAAGCAACATTTCCTAGGCAGGTGCTGGAGATACACTAACCAAACATTAGCACATTGAATAACAGCTGTC	NA
Salmo_trutta	384858	1	46.308	CM003307.1	16437567	CGGGGAACAAAGTAACACGGGCACAAAGTAACTAAAAAACTCTCATTAGGATAATTTAGACAGCTGTTATTCAATGTGCTAATGTTTGGTTAGTGTATCTCCAGCACCTGCCTAGGAANN	NA
Salmo_trutta	148715	2	0	CM003285.1	44403459	CGGTCACTAGGAGCGCCGCTTCTAGACGAGCATTTTCTTGTTTGCTTATGGCCTTATAGAGTTGTTTGAGTGCGGTCTTAGTGCCAGCATCGGTCTATGGTGGTAAATAGACGGCTACAA	1.1
Salmo_trutta	148528	2	1.009	CM003285.1	43373241	AATTCCTCTGTGGAGATGGGATAACCTTCCAGAAGGACAACCATCTCTGAATGGCCAGACAGAAGCCACTCCTCAGTAAAATGCACATGACAGTCTGCTTGGGGTTTGCCAAAAGGCACC	1.1
Salmo_trutta	148213	2	2.303	CM003285.1	41355050	CGGTAATGTGGAAAAGACAGGAGATCAAATGGAGAAGTCTGATACAGAACAGGCCCTTAGTTTGGTATTACAAAAAAAGTCTGACCTCTGANNNNNNNNNNNNNNNNNNNNNNNNNNNNN	1.1
Salmo_trutta	142350	2	2.716	CM003285.1	10085296	CGGATGTCTCAAGAGGATAAATACAAATATGATTCTCACCAAAATACATTTTGGTTTATTAAAAAATAAAATGCATAAAACGTACACGCTTTGACTGTAGGAAATATACAAACTACAACA	1.1
Salmo_trutta	148214	2	2.968	CM003285.1	41355143	AATTCAGAGGTCAGACTTTTTTTGTAATACCAAACTAAGGGCCTGTTCTGTATCAGACTTCTCCATTTGATCTCCTGTCTTTTCCACATTACCGGTNNNNNNNNNNNNNNNNNNNNNNNN	1.1
Salmo_trutta	148224	2	3.013	CM003285.1	41386040	AATTCTAGGTTGGGTGAACGAAAGGACTTGAGTTCCTGTATGTTGTTAAGATTACACCATGAGTCGTTTATCATGAAACATACACCCCCNGTCCTTCTTNNNNNNNNNNNNNNNNNNNNN	1.11
Salmo_trutta	148218	2	3.178	CM003285.1	41378271	CGGGATAAAGAGCCTGAGGCNTTTTATTATTCTCTCAGACTGACGCCGCATTCGACCACAAACTCTCTCTTCCTCCTTTACTTTGGGAATAATGTCTCTTTCAGTGACTCGTCTCATGCT	1.11
Salmo_trutta	15279	2	3.403	AGKD04022717.1	4985	AATTCTCACATAGGTGTTCCTTTTGTCCAGGTGAGAAAGGGCAGTGTGGAGTGTGATTGAGATTGCGTCATCTGTGGATCTGTTGGGGCGGTATGCGAATTGGAGTGGGTCTTGGGTGTC	NA
Salmo_trutta	142482	2	3.596	CM003285.1	10924700	AATTCTAAATAAATCACTGATAGTGTCACTAGCAAAGCACCCCCACACCGTCACACCTCCTCCTCCATGCTTCACAGTGGGAACTACACATGTGGAGATAATCTGTTCACCTACTTTGCG	1.37
Salmo_trutta	15278	2	3.628	AGKD04022717.1	4864	CGGACACCCAAGACCCACTCCAATTCGCATACCGCCCCAACAGATCCACAGATGACGCAATCTCAATCACACTCCACACTGCCCTTTCTCACCTGGACAAAAGGAACACCTATGTGAGAA	NA
Salmo_trutta	142664	2	3.805	CM003285.1	11954832	AATTCATGATCAGTAGTCAGCATAATCGTCATCATTGATATCGATGTCTTTACATTGTTACAGCAATATCATAATAAACATCTACACATAGATATCTGTCGAGGATCTCTACAACTACTA	1.31
Salmo_trutta	148202	2	3.978	CM003285.1	41179833	AATTCTGTCTCTGTACATTTCNNNNNAAAAGTGCTAAACAAATTGTTATATTGATGTCACGTCCTGACCAGTGAAAAGGGTCATTTTGCCATAGTAGTATGGTCAGGGCGTGGCAGGGGG	1.3259447
Salmo_trutta	142491	2	4.456	CM003285.1	10941936	CGGGTCACGCGTTCAATATGCTGATCAAATTTAAGGAGCCTTGTTTCCAGATTGGCCTTGTTAAAATCCCCAGCTACAATAAATGCAGCCTCAGGATATGTGGTTTCCAGTTTACATAGA	1.37
Salmo_trutta	142360	2	4.788	CM003285.1	10135547	CGGATGTGATACAGCCTGGATTCGAACCAGGCACTGCAGCGACACCTCTTGCACTGGGATGCAGTTCCTTAGACCGCTGCGCCACTCGGGAGGTAGCCTGAGGTGAGAGAATTCCNNNNN	1.187007874
Salmo_trutta	148574	2	4.837	CM003285.1	43642655	NNNNNNNNNNNNNNNNNNNNNNNNNNNNNNNNNNNNNNNNNTTGTCACATGACAGCTCCAAAGCAAACAAGGCTTGAAGGCGCCTGCCTGCCGAGAGCTGGGCTCATTTAGACACTTCCA	1.16
Salmo_trutta	148994	2	5.343	CM003285.1	45992653	CGGGGTGTCCTCCCAAAAATGCAAAACAAAGAGCAAATGTATCCAACAAATGTGTAGTCACAAGCTTGATGTAGTCATTGTGTGCTGTGAATATGGGAACAAATACTTCACTTTCTACTA	1.148879121
Salmo_trutta	148778	2	5.747	CM003285.1	44836320	CGGTCTCTCCAGATCTCCTAACAGTACTTTTCTTAGGGTCAATTTTAGATCAATGCTATGCATTTTCAGCCATTCCTGACCCTGAGAACAGAAACAGACTGGCTACCTGAGGGCAATACC	1.14
Salmo_trutta	148820	2	6.3	CM003285.1	45081042	AATTCAGCCAAGACATGCAATGATGCCTCAGCACAGAGACGCTGACATCAATACAGAGACAAGCTTCAGTATACCTGCAACTGGAACTGCAATGACTAACACTAATGACTGAAACAATGC	1.19
Salmo_trutta	148919	2	6.637	CM003285.1	45493732	CGGTGTGTGTAAAGTTTTGCTTGTGTGCACAGCTTTAAACACGGAATACCATGGGGAGAGAACCCAAACACCCCTTGTAGAGGCAGCTGTACAGATAACAGGAGGGTCACTTTCAACAAC	1.66
Salmo_trutta	148765	2	6.973	CM003285.1	44664569	AATTCCATAGTGTAACTACATATATCAGTATATAGATAACCTAGTGTGTGCTGCACAACAATGAGTGACTCATCATTTAAAAAGATGAGGTAGGGCCTCCCGAGTGGCGCTGCAGTCTAA	1.15
Salmo_trutta	148855	2	7.199	CM003285.1	45249453	AATTCTGATCACCTGTTCACACACCTGTATGTCATTATCACACACTATCTGGTTCAGTTCTTTGCACCCCATCATTGTGAGGTATTGTTTGTTTTGTGACACGTCTTTCAGAGCTCTGTT	1.29
Salmo_trutta	148780	2	7.267	CM003285.1	44836540	AATTCTTGCCACCAACAAAATGTTGAATATTTGGGGCATAAAATCATCGAAGCTCTGCAGATTTTGTTGTGAGGATACAGAATCAATAGATCATTTATTTTGGTATTGCCCTCAGGTAGC	1.14
Salmo_trutta	148897	2	7.342	CM003285.1	45440558	CGGGGAACAGGTGCCTCTCCAGAGCCCCGTCTTCCTTGGTGTCGCCGCACTTCCGCGTGTGCTCCTTGTACCTACAATACAAACAATGCCACCTAATGTATGTATTCATCTTAAATTGAA	1.55
Salmo_trutta	143157	2	7.593	CM003285.1	14445250	CGGTATAAATACACGGGATGATAGGGAAGATGGGTGACACCTGGAGGGGGTGGAGACAAGGACAGGTGAAGCCGATCAGGGCGTGACACTGTTGTAGCTTTGCTTTTGTGTTTTGGATCA	1.18
Salmo_trutta	148952	2	7.669	CM003285.1	45690280	AATTCAGGCTGCTCTGGAGGCAAAGGGGGGTCCGACCCAGTACTGGGTGTACGTAATGAACTGGCCCTGGAGTATATTTTAAAATAATTGTCAACATATAACACCATATTAANGGTGGAG	1.39
Salmo_trutta	148827	2	7.749	CM003285.1	45149163	AATTCATGTTAATTGACAACTCAACCAACTCAACCAAATCAAAACTAGATGTTGAACTGACACCTTTGCCCAGTGGCAGGGGTCACCTTAGAATCCTACTATTAAACTAAATGCTAAACC	1.15
Salmo_trutta	148870	2	7.772	CM003285.1	45329513	AATTCACACATGTGATCCTTTCACTACCAACTATGCCAACAGCCTGAGGTTTCACCAGGAGGGTTAGAGACAAAGCTAAGACATACAGGTGACACTTCAGTGAGGAAACACATGTCTTGT	1.2
Salmo_trutta	148874	2	7.851	CM003285.1	45344613	CGGTTTGTGGGGAGGAGTGTGTAAGGGAGGCTTGAATATATAAGTCTTTGCAGGTTAGAAGGGGTCTGCTTTCTTTGTTTCAGAGCCTATTTTTTGGACCTCTCTCTTTTTGGGGATTTA	1.16
Salmo_trutta	148876	2	7.907	CM003285.1	45344810	AATTCAGAAAAAGGCTCCGCCCCCAACAACAGTGTTCCGAAGAGTGAAACAAAAAAACAACAATAAAATTTGGCAAAATAAATCCCCAAAAAGAGAGAGGTCCAAAAAATAGGCTCTNNN	1.16
Salmo_trutta	148793	2	7.953	CM003285.1	44991106	AATTCTCCTGGCAAACCATGTAAAACCACAGGTCTTTGGTGAGTGTAGGCAGGCGCGGACTGGCCATCTGGTATTTTGGGCAAAAGCCTGATGGGCTGGTCCATTTGTAGCCCAGTAGGC	1.2
Salmo_trutta	148959	2	8.087	CM003285.1	45720416	CGGGAACCAAGTCAAAAACTGTCCAGAAAAGGAGCCATGGCTTAATTATCGGGGTCGTTAAGCCAAAGGAATGTAGGGCTAGCCTACTATTGGCTATAGTTTAAAGTATAGACTATTGGC	1.25
Salmo_trutta	148824	2	8.322	CM003285.1	45090161	AATTCATACAATGTCTCTGTCTCTAACAAGGCTCAATGAAAACGTATAGTTGGGTTAAGAAGTTTAGCAGGGATTTACAGTATATGTGAGGCAAAGCACATTGTTAGCTGTTTGCTGCCC	1.18
Salmo_trutta	148823	2	8.4	CM003285.1	45090041	CGGGCAGCAAACAGCTAACAATGTGCTTTGCCTCACATATACTGTAAATCCCTGCTAAACTTCTTAACCCAACTATACGTTTTCATTGAGCCTTGTTAGAGACAGAGACATTGTATGAAT	1.18
Salmo_trutta	148914	2	8.54	CM003285.1	45470423	CGGAGAGTAGAGGGACAAATGCAGCACATGAAACTACTGAACAAGTGCATGGATGGACAAATGAAAATCAGGGTGTCTATAAGGTATAGTGCACACGATTATCATGGTCAGTGATGAANN	1.62
Salmo_trutta	53308	2	8.77	AGKD04667503.1	331	CGGATTTAGCGACCAATAGTTTTTACAATGGTCAATACAATAGTGATAGAATACCACCAAATTAGATAGGAAATGTATACTGTACTACATCCATCTATTTCTGGAGAAATTATAATAATA	NA
Salmo_trutta	285010	2	9.119	CM003295.1	50684614	AATTCAAACATGCAACCTTTGGAATCAGAGGCAGATCCTTACACCCATCGACCATCCCAGTCCACAACGCCATAGTAAAACCAAAACCTACTCGAAGGTAACAGCGCTCACTGTTNNNNN	0.22
Salmo_trutta	149735	2	9.42	CM003285.1	50790428	CGGTGGAAATCTGTCCTTTGGTCTAATGAGTCCAAATATGAGATGTTTGGTTCCGACCACCATGTCTTTGTGAGACGCAGAGTAGGTGAACGGATGATCTCTGCATGTGTGGATCCCACC	0.23
Salmo_trutta	149237	2	9.525	CM003285.1	47644553	AATTCATGTTCATTTATCAGTTTCAGCTTATCTTCCTTCTCTTGCATAGAGATCATCTCGCNNNNNNNGCATTTGAGCCCAGACATAGACACAAATACAACCGNNNNNNNNNNNNNNNNN	0.63
Salmo_trutta	149227	2	9.533	CM003285.1	47626308	CGGTTGTATTTGTGTCTATGTCTGGGCTCAAATGCNNNNNNNGCGAGATGATCTCTATGCAAGAGAAGGAAGATAAGCTGAAACTGATAAATGAACATGAATTNNNNNNNNNNNNNNNNN	0.63
Salmo_trutta	149235	2	9.533	CM003285.1	47644451	CGGTTGTATTTGTGTCTATGTCTGGGCTCAAATGCNNNNNNNGCGAGATGATCTCTATGCAAGAGAAGGAAGATAAGCTGAAACTGATAAATGAACATGAATTNNNNNNNNNNNNNNNNN	0.63
Salmo_trutta	144516	2	9.73	CM003285.1	21995365	AATTCTCTACTTTAATGATGTTCACTACGGATAAGGCAACAATGCCTTTGTCCTCAAAGTTGTGGAGGTGTAAACTAAAGATGCGTTTGACCCTGTGGTTGTAGTGCCCTATGGGTTCTG	0.29
Salmo_trutta	143568	2	9.813	CM003285.1	16814822	CGGTCAGCTAATCAAGAGAGAATGTGTATCATATCATGGAATTGTGTGTCCGAGTTTACAATGCACTTCTACTTGTGGCTGTTACTGTTTCAACTGAGATAGAATGAATTCNNNNNNNNN	1.06
Salmo_trutta	149199	2	10.001	CM003285.1	47432034	CGGCTCAGGCCAGTTAATTGTTGACATTTGATTGCAGAGGGCTTCTTTTTATGACAATTAAAACTTTATATGGCACGGGCACCTCACACTGTTTCTATGACAACCCCGTTTTTAGATGTA	0.69
Salmo_trutta	145328	2	10.272	CM003285.1	25773911	AATTCTGTAGTAGGTACTGTAGTATTCTGTAGTAAGCTGTAGTATTTTTTCATGTGGGTTCCTATGAGGACATTGCCTTCTAGTTATTACAATTTTTCAACCATTACTCTCCTGCACAAG	0.39
Salmo_trutta	143293	2	10.455	CM003285.1	15256116	AATTCTTCAAATAAGACCATTCTACTGCCAATGCTTGTCTATGGAGATTGCATGGCTGTGTAATCCATTTTATACACCTGTCAGCAATTGGTGTGGCTGAAATAGACAAATCCACTAATT	1.14
Salmo_trutta	284783	2	10.616	CM003295.1	48817129	CGGCAAACCTGGCCCACTTCTACCTTATATGACTTAAATAGGCCAATGAATCGTGCCATGTCTTCAGCATAATTAACTCATTAGCATGGAGGACTTGACGTGTCATGAAACGCAAATGGA	0.31
Salmo_trutta	6800	2	10.84	AGKD04015814.1	13973	NNNNNNNNNNNNNNNNNNNNNNNNNNNNNNNCACCCCCCTCTTTCGCCCTCTCTCCATCCCCCATCCCTCGGTCTGTCTCATTACGGTGGCAGCAGGGTAGAGGGGACAGGTGGGCGGTN	NA
Salmo_trutta	143453	2	10.947	CM003285.1	16222169	CGGAAAATGTGACCATGTCCAAGTTGTTAAGATTTTAAAAGTCGTGTAGTGTATNNNGCCTAGCATAACCGCTCCAAAACTTCAATTTTGTTGCTTTTTAGCCATTTTCCTGTAGACTTT	1.09
Salmo_trutta	149569	2	11.013	CM003285.1	49308358	AATTCTCTTGGCAGAGTAATGGCACAGAGTAACAGCGTGGTTATTAAACTGCTCTGATAATTGCTGCAAGCCCCATGAGACATTGCCCGCCGCTCCTTAATTGTCTAGCTATTGAGTGTC	0.22
Salmo_trutta	145087	2	11.158	CM003285.1	24812272	AATTCTCGAGCTATTGCTCGCCTGAGGTGCAGTATCTCATGATAAGCTATAGACCGCTTTATCTACCTAGAGAGTTTTCATCTGTATTTTTCGTAGCTGTTTACATACCACCACAGTGGT	0.225555556
Salmo_trutta	149559	2	11.274	CM003285.1	49243746	CGGGTGCCGAAGATGTAGTTTAGATTATGGCAGCCTCCCTCACCATTCTGATTCTGAGGGGTTGGGTTAAATGCACAAGACACATTTCAGTTGAATACATTCAATTGGACAACTGACAAG	0.23
Salmo_trutta	285489	2	11.367	CM003295.1	54647085	AATTCTTCTGGGCATGGCTTCTATAAGGTGTGGAGCGTTCCACAGGGGTGTTGGTCCATGCTGATGCGATGGCATCACACAGTTGCAGCGGATTGGAAGGTGGTACATTCATGCTGCCAG	0.32
Salmo_trutta	150297	2	11.492	CM003285.1	55807742	CGGCTCACAGGGAAGTAAATGTCAGACATTACAGGAATTTATGTACCAAGGAAATCGGAAAATATAAATATTCATCCGACAGTTTTCTCCGCAGTCACAAATAATGGAGGCCGATGGGTT	0.34
Salmo_trutta	143695	2	11.559	CM003285.1	17595066	AATTCTAAATAAATCACAGACAGTGTCACCAGCAAAGCACCCCAACACCATCACACCTCCTCCTTCATGCTTCATGGTAGGAACCACACATGCAAAGATAATTTGTTCACCTACTCTGCA	1.02
Salmo_trutta	143696	2	11.651	CM003285.1	17595200	CGGGCCTTTGGGAGATGCAGAGTAGGTGAACAAATTATCTTTGCATGTGTGGTTCCTACCATGAAGCATGAAGGAGGAGGTGTGATGGTGTTGGTGTGCTTTGCTGGTGACACTGTCTGT	1.02
Salmo_trutta	143953	2	11.678	CM003285.1	18873945	AATTCTAAGGTAAAGGGTTAGGAGTTAGGTTAAAGGGTTAAGTTTAGGGTTAGACGAAGGTTTAGCTAACGTGTTAAGTAGTTGCAAAGTTGCTAATTAGCTAAAATGGTATAGTTGTCT	0.96
Salmo_trutta	143534	2	11.872	CM003285.1	16704561	CGGAGTACAGATACATCTATAACATGTCTATTACCCACACTCCACTGTTCAGCATAGAGCAAAACTCTGCCCTAAATTCTGCGTAAGTGCTGTAGTCACATGCCAACTCTAGGCAATAAG	1.07
Salmo_trutta	143847	2	11.934	CM003285.1	18217414	AATTCCCAACATTATTACGTCACCACCACTAAAAATGTTTTGACAAACCTTTTCAAATGCAGTTTTCTATCTATTATCATTATACCCAGGATTATTGGACACTAAGCCCATATTACAGAG	1
Salmo_trutta	143599	2	12.089	CM003285.1	16965990	CGGGTTTCTTCGTGCGTTGCGCCGACAGAAACAAACATCTCTCTGGTAAGAAGAAGGGTGTGAGTGTATGCCTCATGTTTAACGACTCATGGTGTAATCATAACAGCATACAGGAACTCA	1.06
Salmo_trutta	425920	2	12.103	CM003285.1	22292913	CGGTACAGAGTCAATGTGCGGGGGCACAGGTTAGTTGAGGTAATTGAGGTAATATGTACGTTTAGGTAACGGTAAAGCGACTATGCATAGACATGGGTGATACAGTCGGTTAGGCTACAG	1.06
Salmo_trutta	143584	2	12.134	CM003285.1	16895185	CGGTATGCTCTGGTCTGATTCGCGCTGTACAAAACTGCCGATAGCTTTTCGAGCTAAGGGATAGATAATGACCGCCAACCGTGGGTAGCTGAATTCNNNNNNNNNNNNNNNNNNNNNNNN	1.06
Salmo_trutta	143526	2	12.181	CM003285.1	16667843	CGGAAACCTTGTGCAGATGAGAGTAGATGCTCGAATGAAGCAGAAGGTATAAATTAGGCATTAGACTGCACTGTTTCACCACTGTAGTGTTATTAGTGTAATGGCAGTCGCATGGAAGGT	1.07
Salmo_trutta	147427	2	12.255	CM003285.1	36841501	AATTCACGCTTGAGAAAGCACGAGAGCAAACTTAAACTTTTGAGGATGAAGGGAACCTTAAGGCATGTCGTGTTTTCTCATTACGTTTTTAACTTGATGATGTGTACCTGTAGTAAGTCA	1.048128079
Salmo_trutta	143706	2	12.384	CM003285.1	17659713	CGGTATAGGCCGTCATTGTAAATAAGAATTAGTTCTTAACTGACTTGCCTAGTCTAAAAAAAAAAATGTTCAAACGTCGTGTCTCCTTGTCAACCTTGCAAAGGGGAAGTTTGACAAGCA	1.01
Salmo_trutta	145071	2	12.526	CM003285.1	24655340	CGGTTCTGGAGTAACCCCAGCCAGCCCAGTTATTTAATGTATTCCAGAACTAGCACTGCTGATTCAACAAATGAAGGGCTTGATGATTAGGAGATCATTTGAATCAGCTGTTCTGGAATT	1.01
Salmo_trutta	143719	2	12.755	CM003285.1	17690852	AATTCTAGTGACTTGTTGACTTTATCAGATAATAAATGTAGGATTTCGGCAAGAAATGCAGCAGCTGCAGAGTAGCAACCCAGAAAAAACACTTCTAACTGATAGGAACATCATTCATGA	1.01
Salmo_trutta	148550	2	12.826	CM003285.1	43475223	CGGGGTGACATTTGAGAATCTAAAAAGTGATTGAGAGGGAGTACAGAGTGTTGGGGAAGAGAGAACTCCCCCTCTTCCTAACTCCAGTAAAGTACATTCTCTGACTGAACACAGAGGAGT	1.01
Salmo_trutta	143748	2	12.835	CM003285.1	17789598	CGGTGAAAATCTGTCCTTTGGTCTGATGAGTCCAAATTTTAGATTTTTGGTTCCAACCGCCATGTCTTTGTGATACGCAGAGTAGCTGAACGGATGATCTCCGTATGTGTGGTTCCCACC	1.01
Salmo_trutta	144000	2	12.943	CM003285.1	19144384	AATTCTCTGTGTGCCTGGCAGACATCTCAGCTTAGATGTCGGCCCACCTCAAGCTCAACCTCGACAAAACGGAGCTGCTCTTTCTTCCGGNNNNNNNNNNNNNNNNNNNNNNNNNNNNNN	0.93
Salmo_trutta	143863	2	13.038	CM003285.1	18289327	AATTCCACAAAGAATATTGAATGTTCAGTAACAGACAGTTACATGACCTACAGTATGCTCAAGCAAGTTAATGTTTCTGACATTTACGGACCACTAAACAGCTACTGATTTAGAACCACA	1
Salmo_trutta	148549	2	13.155	CM003285.1	43475012	AATTCCTCTGAGTCGTTTGAGCGGCTGCCCAGTCTGGCCTAGCTGTTCGTCTTCAATCAGATGTAGCCCTTCGTATATTCCTGTCTGCAATAACTCCTCTGTGTTCAGTCAGAGAATGTA	0.95125
Salmo_trutta	143986	2	13.206	CM003285.1	19081771	CGGTCTTGTTGAGTGTGGTGTGCAGAGACATCGGAGACACCGCAAACAGTCCAACCACAGCCATGGATAGATCTGTGTGTGGTCTAAACCTCTCTAGAGATCTATATGGGGAGTCAGTNN	0.93
Salmo_trutta	144002	2	13.35	CM003285.1	19144472	CGGAAGAAAGAGCAGCTCCGTTTTGTCGAGGTTGAGCTTGAGGTGGGCCGACATCTAAGCTGAGATGTCTGCCAGGCACACAGAGAATTCNNNNNNNNNNNNNNNNNNNNNNNNNNNNNN	0.93
Salmo_trutta	144080	2	13.356	CM003285.1	19551619	AATTCTAACCAAATGAAAGGTGCGCTGAGCTCAAGCCATAACAACACAAAAGGTAAACAGTTTATTTAAGCCAGGCTTGCTTTTATGTGTTTAGCTTTTGTGATCTCATCTGACGTCTGT	0.93
Salmo_trutta	144072	2	13.615	CM003285.1	19491886	AATTCTTATGGATTCACTTAATCTCGTACCAGATAATCAACATCTTGACTTTCTTCTATGACGTTCAGTGCGGTCTGTCTCTGCAGTAGAGAATATAAGCCCGGNNNNNNNNNNNNNNNN	0.93
Salmo_trutta	144070	2	13.648	CM003285.1	19491784	CGGGCTTATATTCTCTACTGCAGAGACAGACCGCACTGAACGTCATAGAAGAAAGTCAAGATGTTGATTATCTGGTACGAGATTAAGTGAATCCATAAGAATTCATNNNNNNNNNNNNNN	0.93
Salmo_trutta	144253	2	13.866	CM003285.1	20472892	AATTCTCAGGGGCGTGGAAATGTTGCTAAATTGGTGNNNNNNNNNNNNNNNNNNNCCAGGAAAACATTCCCCACACCATTACACCACCGCCTCCAGCCTTTACCGTTGACACCAGGCAGG	0.9
Salmo_trutta	143954	2	14.275	CM003285.1	18886120	CGGATAGANTTTTTTTATTGATATCAACAACTGCTCTCCTTTTGGTTCACCTGAAAATTCTCTTTACACCAGCATTACTCACAACAATTGAGAGGCAGAGGCTATGCGAAGTGTTCAAAT	0.95
Salmo_trutta	144367	2	14.779	CM003285.1	21107378	CGGTACCGTTTGCCATGCGGAAGCAGAGAGAACAGTCTATGGCTTGGGTGGTGGGAGTCTGTAACAATGCCTACACTCACCACCTGGGGTCGGCCAGTCAGGAAGTCCAGGATCCAGTTG	0.83
Salmo_trutta	144273	2	15.24	CM003285.1	20652192	AATTCCCGCGAGAGAGTAACGGTTAATGTGATTGTATGTTGATTATTTGACTAGCCTACCTGTATTAGGGCTCCCGAGTGGCGCAGCAGTCTAAGGCACTGCATCTCAGCGCAAGAGTCA	0.88
Salmo_trutta	144406	2	15.991	CM003285.1	21336007	AATTCTAAATTAATCACCGACAGTGTCACCAGCAAAGCATCCCCCCACCATCACACCTCCACCNCCATGCTTCACGGTGGGAACCACACATGCAGAGATCATTCGTTCACCTACTCTGCA	0.8
Salmo_trutta	144450	2	16.214	CM003285.1	21533584	AATTCTGCGAAAAGTGTTTGACATCCCTGGTATAGAATACAAAGTATTTTCCAAATATGCTCAGTTTATCGATCCTTGCTGGGTCTTCACGGACAGGATCGNNNNNNNNNNNNNNNNNNN	0.78
Salmo_trutta	144452	2	16.215	CM003285.1	21533684	CGGTCCTGTCCGTGAAGACCCAGCAAGGATCGATAAACTGAGCATATTTGGAAAATACTTTGTATTCTATACCAGGGATGTCAAACACTTTTCGCAGAATTCNNNNNNNNNNNNNNNNNN	0.78
Salmo_trutta	144431	2	16.457	CM003285.1	21425664	AATTCAGCAACAATTAACCCCAAAAGAACAGTACTGACTCTGTCATACTTTTCAGCGGTAAAATGATTTTCCAGCACTGATAGACTGACCCATGGCGCTACTTTAAAACTGGTTGGGTGG	0.78
Salmo_trutta	144504	2	16.614	CM003285.1	21901946	AATTCCCAATGTGTTATCACTATGCTTTCAACCATCTAAAAGCACAACCAAATTCCAATGGAAAAACAATGTCAAATTTTTGGTTTATCCTCATGAGAGCCAGTTTCATCAAAGCGCTTG	0.78
Salmo_trutta	145206	2	16.874	CM003285.1	25281765	CGGATGTGAAAATACTGCCCCCTACCCAAGAGAGGTTAAGAATAATGGAGTCCACTGAGTTCTTGGGGACCTGCAATGCTGCAAAAATGTTTAAGTACCCTAACCCAGATCTGTGCCTTG	0.39
Salmo_trutta	145053	2	17.034	CM003285.1	24568234	CGGGAAGAAGAAAGGCGGGGGTGTATGTTTCATGATTATCCATTCATGGTGTGATTGTGATAACTTAAAGAAACTCATGTCCTTTTCTTCACCCGACCTAGAATACCTCACAATCAAATG	NA
Salmo_trutta	144914	2	17.348	CM003285.1	23801628	CGGGACAATCCACAGTTGCGCTCAGTTCAATGCTGATTGGCACATGTTTNNATAATTGTTTTATCAAGGGAGGCCAAATGCTTGCTGGCATCAATCAATCAAATGCTACGTCGGCAACAC	0.57
Salmo_trutta	144899	2	17.427	CM003285.1	23774684	AATTCTAAGTGGTTTTAATGTGCTTTCTCCAATCATTTTTTTAATATTATACTAAACCAAACTATGACAAAACTGACAGTGAAGTTTTCATTTATTTAGCACTGTATGATTATACCTTTN	0.58
Salmo_trutta	144900	2	17.612	CM003285.1	23774830	CGGTATGGATTTTTACAATACTGTCTATAAAGGTATAATCATACAGTGCTAAATAAATGAAAACTTCACTGTCAGTTTTGTCATAGTTTGGTTTAGTATAATATTAAAAAAATGATTGGN	0.58
Salmo_trutta	144758	2	17.712	CM003285.1	23092176	NNNNNNNNNNNNNNNNNNNNNNNNNNNNNNNNNNNNNNNNNNCCTATGATGAACTAATATTTATTTTCCATAGCCTTTCGTACAGCCGCCCCCAAATTGTGACTCCTGAGAAAGGCTAAG	0.69
Salmo_trutta	144684	2	17.929	CM003285.1	22762811	AATTCCATTATCTTGGCATTAATGTATTTCACCNTTGAGTTGTCTCACTGAAATTTTCTTACTCTTTCAAATGACTGCTCGACTTGAACTTGCAATGTCAAATCATAGGCTTTATTAGTT	0.73
Salmo_trutta	145687	2	18.158	CM003285.1	27691697	CGGTTTGTGGTGGAAATTATACAGCTACGAAAAATAAAGATGAAAAGTCCACAGCTTATCATGAGGTATTCGAACTCAGGCGAGCATAACCTCGAGACTTCGTTAATATTAGAGATCGCG	0.22
Salmo_trutta	146008	2	18.162	CM003285.1	29537851	CGGGGAAGGAAGGAATGGAGGCCGTAGCCAATGGCCATACAGGAGAGGGTGAACAGGGAGGAGACGATCCCTTCGCAGAGTACATGTGGATGGAGAACGAGGATGCGTACAACAGACAGG	0.2
Salmo_trutta	187273	2	18.191	CM003288.1	67782230	AATTCCTGCTGTTTACGGCTGTTTCCATCTGCCCTGCAACCTGCCCTGTCTGGAACNNNNNNNNNNNNNNNNNNNNNNNNNNNNNNNNNNNNNNNNNNNNNNNNNNNNNNNNNNNNNNNN	0.242439024
Salmo_trutta	145357	2	18.244	CM003285.1	26040517	AATTCCCAGCTCGGACGCCAGGGTAGCGCACGTAAAACTCTCATCGGCCCCAGAGTTGATGAGTACTCTGAGAGATTTTGACTGGTTCCCCCACAACAGGATGGCATGGAAAGGGGAGAG	0.32
Salmo_trutta	146338	2	18.309	CM003285.1	31589031	CGGTGGCAAATGGTCTCTCTCTCTATGGCATCTCTGTGCCACATGGTGGAAAGATATATTAATGCATGCCAAGTGAGAAAGACTTGTACTGTTAGTCTTGTGCGGACAGGGCTAAAGGGG	0.09
Salmo_trutta	146363	2	18.396	CM003285.1	31705505	AATTCTCGCTCCAAGACTGTTTTAATCATGTGGATTGGAATATGGTCTGGGTCACCTCTGTAGATAACATCAATGAACATGCTGACTCAGTCACCGGATTCATAAAACAATGCATAGATG	0.08
Salmo_trutta	146544	2	18.48	CM003285.1	32771493	AATTCAACGAAAGTTGCTAATTCAGTGCTAATCCTGTCAGAGATGTATAGGAACACTATTACCTACCAATCAGGATCAGTTTCTATGGCAATTCTATGGCTGCCAGGGGTTCTTAACCTT	0.06
Salmo_trutta	146545	2	18.531	CM003285.1	32771621	CGGAGAGGAAAGGTTAAGAACCCCTGGCAGCCATAGAATTGCCATAGAAACTGATCCTGATTGGTAGGTAATAGTGTTCCTATACATCTCTGACAGGATTAGCACTGAATTAGCAACTTT	0.06
Salmo_trutta	146529	2	18.559	CM003285.1	32711993	AATTCAAAATAAATCTCTGACAGTGCCACCAGCAAAGCACCCCCACAACATCACACCTCCTTCTCCATGCTTCATGGTGGAAACTACAAATGCAGAGATCATCCGTTCACCTACTCTGCG	0.06
Salmo_trutta	146674	2	18.663	CM003285.1	33303233	AATTCAAATGGATTTACCCTGCAGTCCTTCCTAAGCATTACCATACCTTTCTGATCTCATGCTGCATCTGCTGCTGAAAGTGGTTCTTGAGTGCCGTCAGCTCCCGCTGCAGCTCCTCCA	0.05
Salmo_trutta	145605	2	18.776	CM003285.1	27324547	AATTCTGTCGTTCTGCCCCTGAACAAGGCAGTTAACCCACTGTTCCTAGGCCGTCATTGAAAATAAGAATTTGTTCTTAACTTCACTAGGGTAGGGGGCACTATTTTCACCTCCGGATGA	0.23
Salmo_trutta	145604	2	18.795	CM003285.1	27324433	CGGAGGTGAAAATAGTGCCCCCTACCCTAGTGAAGTTAAGAACAAATTCTTATTTTCAATGACGGCCTAGGAACAGTGGGTTAACTGCCTTGTTCAGGGGCAGAACGACAGANNNNNNNN	0.23
Salmo_trutta	146391	2	18.931	CM003285.1	31881227	CGGTTTGTGTCAAGAACTTCAACCCTGCTGGGTTTTTCACGCTCAACAATTTCACGTGTGTATCAAGAATGGTCCAAGGGACATCCAGACAACTTGATACAACTTTGGGAAGCATTGGAG	0.08
Salmo_trutta	147331	2	19.064	CM003285.1	36359943	CGGGTTTCCTAGTTCAGACTAGTAGGAGAATGCGGCATAAATACCATAGCATCAATTTGACAATCCGCGCGTTCTGTCTCTGCTCCGTTCTTCGCTGAATTATNNNNNNNNNNNNNNNNN	0.05
Salmo_trutta	146570	2	19.136	CM003285.1	32874635	AATTCTAGCGTGCAAACATACTGTGCATTATTTAAGCAATAAGGCCCGAAACGGTGTGGTATATGCCCAATATAGCACGGCTAAAGGCTGTTCTTAAGCATGACTCAGGTATGTTCTTAC	0.06
Salmo_trutta	146786	2	19.392	CM003285.1	33881495	CGGAGCCTTTGTCTGGAATGTGATTACCATTTTGATTACTCTTCTCATTCCTTCCTCTGGATTATCTATGAGATTTTCATTTGTGTTATATGTCTATCAGCTGTGATAAATCATATTTTT	0.03
Salmo_trutta	145579	2	19.726	CM003285.1	27177989	AATTCCTAGAAATCTAAATTTTCTATGGTTATTATCATGGCGAGAAATGCATCTAAAACATTCGAAACCCGTTTCAGCACCATGGACTTCGCCTAGCAAATCAAGCAACTATCACCAAGC	0.24
Salmo_trutta	145576	2	19.748	CM003285.1	27177834	CGGTCGCTATCCATGGTGCTGAAATTAGATCTCGGTGCTTGGTGATAGTTGCTTGATTTGCTAGGCGAAGTCCATGGTGCTGAAACGGGTTTCGAATGTTTTAGATGCATTTCTCGCCAT	0.24
Salmo_trutta	147546	2	19.842	CM003285.1	37557502	AATTCCACCAGAGCTGTTTTCATAGAATTGAATGTTCATTTCTCTACCATAAGCCACCTGTCGTTTTAGAGAATTTGGAAGTACGTCCAANNNNNNNNNNNNNNNNNNNNNNNNNNNNNN	0.194205128
Salmo_trutta	147332	2	20.138	CM003285.1	36360043	AATTCAGCGAAGAACGGAGCAGAGACAGAACGCGCGGATTGTCAAATTGATGCTATGGTATTTATGCCGCATTCTCCTACTAGTCTGAACTAGGAAACCCGGNNNNNNNNNNNNNNNNNN	0.05
Salmo_trutta	146542	2	20.64	CM003285.1	32763435	AATTCAAAATGTATTAAATTGTTGTTTTTTACCCCATAGGGTCAAAGTGAAAACATTTTTAGAAATGTTTGGGGAAAAAAACAATGAAATACATAAATATCTATTTTGCATACGTATTCA	0.06
Salmo_trutta	146743	2	21.631	CM003285.1	33640581	CGGGTTTATCTTCTAGTTTGACAGCACATAAACCTAAATGTCTAACAGCCCAGGCCTTTCAGTGGTCAGTCAATGAGACAGCCTTATATGACCAAAGTAAATAGNNNNNNNNNNNNNNNN	0.04
Salmo_trutta	146509	2	22.016	CM003285.1	32567531	AATTCATTGCCCTTGACAATCAACCATTCTCTGTCATGGGTGATGTTGGCGTTCGCCGACTGGTCGAGCACCAGTCGAGTGTGCTATTTTCTGATGTTGCCTTACCGGAGTTACACAGTA	0.07
Salmo_trutta	150792	2	23.386	CM003285.1	7525584	NNNNNCTGTAGTGACGCCTCTAGCACTCTGATATGGTGCCTTAGATCGCTGTCATACAGCCAGAAACGGAACCAGTGTGTAGTGACGCCTCTTGCACTGAGATGCAGTGCCTTAGACCNN	0.248400165
Salmo_trutta	150765	2	23.562	CM003285.1	7301990	AATTCGACTTTCATAATGGGAAGCTAGGACAGATGGTTTGATTAGTGAAACTAGCAAGTCTGTTTGTTCGGTTACCATGGCAACTACTGTAGCTAGTAAACTTTCTAGCTACTTCAGCGG	0.271318727
Salmo_trutta	150791	2	23.659	CM003285.1	7525422	AATTCATGGTAGATTTCTGTTTAAGGGCCTCCCGAGTGGCGCAGCGGTCTAAGGCACTGCATCTCAGTGCAAGAGGCGTCACTACACACTGGTTCCGTTTCTGGCTGTATGACAGCGANN	0.283949979
Salmo_trutta	1592	2	25.038	AGKD04011007.1	20810	CGGTCAAAGCTCACACCTTCCCAACAAGGACTAGCCCAGTCAAAGCTCAGCAGCAACATCTCTGTGAATGACAGCAGCAACAATGGTTGTCTTTAAGGTGTAATGTAACACATTAGATAA	NA
Salmo_trutta	148416	2	31.692	CM003285.1	4278294	AATTCCTAGCTCCAACAGTGCAATAATATCTAACAGTTCACAACAATACACACAAATCTAAAAGTAAAAGAAGGGAATTTAGAAATATATAAAAATAAGGACGAGCAATGTCAGAGTCCG	1.33
Salmo_trutta	150259	2	31.915	CM003285.1	5544296	CGGGTGGAGATTATAACAGAACATGGCCATTCAGGTTAGATTGTTCTTCAAGATGTTCAAACATTCATAGATGACCAGCAGGGTCAAATAATAATCACAGTGGTTATAGGGGGTGCANNN	2.53
Salmo_trutta	148415	2	32.044	CM003285.1	4278175	CGGACTCTGACATTGCTCGTCCTTATTTTTATATATTTCTAAATTCCCTTCTTTTACTTTTAGATTTGTGTGTATTGTTGTGAACTGTTAGATATTATTGCACTGTTGGAGCTAGGAATT	1.33
Salmo_trutta	150258	2	32.513	CM003285.1	5544127	NNTTCTCAGCTATGAAAAGCTAACTGACATTTAGTCTTGAGGTGCTGACCNNNTGCACCCCCTATAACCATTGTGATTATTATTTGACCCTGCTGGTCATCAATGAATGTTTGAACATCT	2.53
Salmo_trutta	15182	2	33.209	AGKD04022585.1	4524	CGGTTTGAGTCTGTCAAGAACTGCAAAGCTGCTGGGTTTTTCACGCTCAACAGTTTCCCGTGTGTGTCAACAATCCACGTCAGGTAACTGATGCAGGCAGTGGAATCAGATTTTTTTTTA	NA
Salmo_trutta	15181	2	33.654	AGKD04022585.1	4353	AATTCAAATGTTCTTTCTATGCTTTGACTGCTCTCTCTCTCTCCTCCCAAACTCTGTCTTTCTTTCACTGTCTCCCTGAACTCTCTCTGTCTCTTTGTCCCACCCTGGGGTGATTTCTAA	NA
Salmo_trutta	143941	2	37.023	CM003285.1	1881665	CGGACTTCTCTATGCATTGCGCCAACAGAGACAAGCACCTCTGGGAAGAGGAAGGGCGGGGGTGTATGCTTCATGATTAACGACTCATGGTGTAATCATAACAACATACAGGAACTCAAG	1.68
Salmo_trutta	150701	2	37.673	CM003285.1	685893	AATTCTAGGTGAGAGACAAGGTGCTGGTCTTAATCCCCACGGCAGAAAGTAAGTTCCTGGCAACATGGCATGAGCCGTACAAGGTGATAGAGAAGCTGGGACCTGTCAATTACCTCGTAC	1.79
Salmo_trutta	150700	2	37.858	CM003285.1	685766	CGGCTGCCGTACGAGGTAATTGACAGGTCCCAGCTTCTCTATCACCTTGTACGGCTCATGCCATGTTGCCAGGAACTTACTTTCTGCCGTGGGGATTAAGACCAGCACCTTGTCTCTCAN	1.79
Salmo_trutta	18905	2	40.96	AGKD04029241.1	2276	NNNTAAATTCAGATGTAGAGGCCTTCAACTTTACTCTTCTTTAGATGTAACAAAATGTGGGGGGGAAAAAAATCAAAGGGTCTGAATACTTATCCGAAGGCACTGTATTTGTTCAGCACT	NA
Salmo_trutta	5943	2	45.621	AGKD04015441.1	20472	AATTCATCCATTCTCTGAGACAACACCAATATGGCTACCCATTACCAGACATCAATAAGTGCAGTTATACAAACTATGTGCGTGTGTGCGTGTGCGTGTGTGTGCGTGTGTGTGTTTGTT	NA
Salmo_trutta	101051	3	0	CM003281.1	57308360	AATTCCACTAACGGTCCATATGTAGCCAAACGTAACTGCTGCTCATTCCGTTTTCACGAAAATTGAAAAATTGTTTCAAAAAGTAAGGCCCACATCCATAGAGACACATACCAGCTCTAC	0.68
Salmo_trutta	100201	3	0.536	CM003281.1	53420802	CGGCATAACCCAAATCCAGGCCTAGGCAAACCCAACCACCGAACTGGTCTGTATAGATTAGATCTGATGTTGACCTGTTATGATAGGAATGAAAATGATCTTCAACATTCTGAATAAAGT	0.68
Salmo_trutta	100168	3	0.854	CM003281.1	53266262	AATTCATTGGTAGTCTACTTGTGTGCTNNNNNNNGCCAATTGCTTTGGATACTGTCATGGAGTTCGCTAAATATTTTCATAGAGAAACTAATAAAACACACAGGCGCTAAATCAAGTAGA	0.68
Salmo_trutta	99480	3	1.675	CM003281.1	49775173	CGGGTCACGTACTCGGTGTGCTGATAAAATTTAGGGAGCCTTGTTTTCAGATTATCCTTGTTAAAATCCCCAGCTACAATAAATGCGGCCTCAGGATATGTGGTTTCCAGTTTACATAGN	0.608556925
Salmo_trutta	100971	3	2.233	CM003281.1	57004643	NNNNNNNNNNNNNNNNNNNNCCTAGATTTCCCATTTCACACCCTCCTCAGAGCAGAATATCGGACCATGTCCTGGACCAGTCTTTGGTACAGCCAGTTGTCCAGCTCANNNNNNNNNNNN	0.56
Salmo_trutta	100169	3	2.58	CM003281.1	53266497	CGGTCTATAACCTAACAGTTTAGCACCATACCAGCAGGTGGCATCCAAGCCTTACACATAACAGTGGACACTATCGCCGCACTCCCTCTCTTGCGCTTGGTCATCATCTTTGTAAGTCTA	0.68
Salmo_trutta	99866	3	2.938	CM003281.1	51816313	AATTCTGACACTGTCCCCCCGACCACCTCCAGTATCTCATCTACAGCCACCATTAATCGCTCGGTGAGGTAAGCATTCAAAAGCTGTAGTTTAGCCATTTTCTAGAAATTTTGCCNNNNN	0.689040404
Salmo_trutta	100040	3	2.976	CM003281.1	52682708	CGGTGAAGTAAGATCTGTCGGTGGGCTACAGCATGCTGCAACGTCTGCTGTACTTTTGGTGAGACCGCAGCACAGACGGAGCTCCAAACGTAGCTGTCAAAGGGCAAGGGCCGCAGGTCA	0.69
Salmo_trutta	100067	3	3.046	CM003281.1	52831716	NNNNNNNTAAATATATATGTGTGTATAGACAGTATGGACAGTATAGGAATAGGAAAGGTGTGTACAGTAGCAGTTACAGTGTCTTCAGAAAGTGTTCATACCCCTTGACTTANNNNNNNN	0.7
Salmo_trutta	100066	3	3.133	CM003281.1	52831579	NNNNNNNNNNNNNNNNNNNNNNNNNNTAAGTCAAGGGGTATGAACACTTTCTGAAGACACTGTAACTGCTACTGTACACACCTTTCCTATTCCTATACTGTCCATACTGTCTATACACAC	0.7
Salmo_trutta	100988	3	3.558	CM003281.1	57066744	CGGTGTGGATGTGATAATTAATTTTATATGTCCAGCTGGAACTTCATATAAATGTAATTACATTTCAAGATGACATTAAATATGCCATTTCACAGACTAAAGCATTTGGCAACGGAAAAA	0.55
Salmo_trutta	100448	3	3.952	CM003281.1	54557562	CGGAGTAACGCTTGGACCTTTAAATGAGGGCTATTTTCTGGGAATTGTCTCGGTAGTACGTGCCTGATTTTACGACAACAGACAATTTCATAAATAGGGTTATTTGCGGGGAGTCTTCAT	0.64
Salmo_trutta	100786	3	4.288	CM003281.1	56093061	CGGGCTTTGGGATGCCCCTCATGGAGGGATACGTTCAGGGAGAAGACTACGGGCTCCACCTTGTCTCGGATGGGACTCTACAGGACAGACAGCGAGACATGGTTAGGGTAACTCCCTTTG	0.59
Salmo_trutta	100784	3	4.332	CM003281.1	56092855	AATTCATCTCCTCCTCCAGGTTCAAAGCCCTGTATCGTTACTGATGATCTGCTTGTTGAGATTTGTTGGATAAATGCTTGAAAATAGCAAAGGGAGTTACCCTAACCATGTCTCGCTGTC	0.59
Salmo_trutta	100652	3	4.425	CM003281.1	55564784	AATTCATCTCCTCACAAATCAGATTAGACTTTGAGCCAAGATGAAGAGGTCTACATTTTCTAACAAAATGGCTTAAAAAGAACACCCGGNNNNNNNNNNNNNNNNNNNNNNNNNNNNNNN	0.61
Salmo_trutta	100830	3	4.71	CM003281.1	56269589	AATTCAAGCTGTAATACAACAAATTGTGGAATAAGTCTAGGGGTATGAATACTTATTGTCTCACATAAGATAGAATCTCCAATGGATGTTTGATAGTTCTCACCTCAATTGCATGATAAT	0.58
Salmo_trutta	100854	3	5.36	CM003281.1	56429748	CGGTCGATCTACGTGAAAATTACAGTGATTCATNNTCTAGTGATATCGCAGTTTACATATTTATTCATGGTGTAGAATCCTCTTTCAAGGGACGCAATATATTTTTTTCCTTTTATTTGG	0.58
Salmo_trutta	100855	3	5.475	CM003281.1	56429965	AATTCAAGAATCGAAATCGACCCCAACCCTGGTTTAAACCCTCCAAACTCACGTTCATTATATAAATATGCCCATTTAACTTTATCTGGTTTGCGATTCCAAATAAAAGGAAAAAAATAT	0.58
Salmo_trutta	101409	3	5.734	CM003281.1	59075357	CGGATTTGATAAATCCAGCCGTCAAACTCGACACGTATTGTTTGGGAAGAACACTTTTACTTGACAGATATTTTTTTTTATCGTTAAATTTATCCAACTAGACAGCATTCCTCAAACATG	0.5
Salmo_trutta	104165	3	5.903	CM003281.1	76904022	NNNAACAGTCCCGCCTGGACTTGCAGTACGCTCCAGCCAGCAGTATTCAACTAACATTTTCACTACAAGCGAATAAATAAGGAGGAGAGTAACCACTATGGGGAAGAAAACACAAATCAA	0.09
Salmo_trutta	100369	3	6.246	CM003281.1	54121536	AATTCAATCATATATTTTATGGAAAATAAATGTTTCTATGTTTCTTGTCGGTACACCACATTGCCTTGTTGACAAGATGACCGAGCGGAGAAGATTACTGTTCCATTTTAGAAGGGAGCT	NA
Salmo_trutta	101180	3	6.268	CM003281.1	57963922	CGGACCTTTGATGAATGAACGAGTAGCTCAAGTCGCTGCTCAATCGTTCTATGCAACATCCTACTTCCTTACATCACTATGGTTTTAATTGCCTGAAATCGTATGTATCTAACCTTAAAA	0.54
Salmo_trutta	102127	3	6.303	CM003281.1	62749447	AATTCTATTTTGTTTTGATTAAATGCGTAGAACACCAACCAATACAGTCATGCTTTGCTGTCTAAAAATGTAGCACTCTCATTCGGAAGCATAATTTCCTCCGAGGTTTATAACAACCGA	0.22
Salmo_trutta	101732	3	6.344	CM003281.1	60736655	AATTCATTAATGGCCGCTAACAAGTCTACTAGGCAAGTCTAAGAAGAAATTCTTATTTTACAATGACGGCCTACCCTGGCTAAACCCTCCCCTAACCAGATGACGCTGAGCCAATTNNNN	0.4
Salmo_trutta	103822	3	6.347	CM003281.1	74636671	CGGGATTCGTCGAACCAGGCAACGGTTTTCCACTCATCAATAGTCCAGTGTTGGTGATCGCGTGACAACTGGAGCCGCTTCTTCTTGTTTTAAGCTGATAGGAGTAGAACCTGGTGTGGN	0.04
Salmo_trutta	103517	3	6.375	CM003281.1	72248642	CGGAATGAAGATTAACATCTCAAATAAATGGCTGGGGATCTTGGGACTGTGGGGATTGGGAATAGTAATCCTTGTTCTGCTGTTTTGATGGTGGGTGGATTACAGTGTTCCAGGCTGCAT	0.08
Salmo_trutta	101848	3	6.462	CM003281.1	61249444	CGGCGATGCTGTAGGATCCGTCATCTTGGAATCAGCAGCTGTTCGAGAGCGTCATGGGATGGNAAAACAATTTAGAGGAAGGGAACTACGCCCCCTGCTGGTTCACACAGTATGGCATAC	0.36
Salmo_trutta	102570	3	6.613	CM003281.1	65337069	AATTCCGCATGTTGGATGGTGGAGCACAATTTGACTCGTCATCCCAGCCACCCTTTGAAGGTACAGGGCCAGGACCAGTGTTCATAGTAGGCATATGGGCCCCAGCAGATGGATCAGTAG	0.05
Salmo_trutta	103563	3	7.484	CM003281.1	72488596	AATTCTAAGAGTGGGGCACTGTCCAAGGAACTTCTGGAGGACCTGAAGTCCAATACTAAGTACAACGAGGCCGAGCTGTGTGTCTGGTACCAGTCCTTCCTCAAGGAATGCCCCACAGGC	0.07
Salmo_trutta	99871	3	7.524	CM003281.1	51824693	AATTCTCTTGGGTGTTTTTCTTAAAATGTAGCTACTGTTATTAACCTTTCTTAGGCACTCAGGTGACACTAGACACTTTCTTTTGTACTTACCTGCAATTTCCTAGGAGAGCCACCGCTT	0.072919708
Salmo_trutta	104975	3	8.443	CM003281.1	83402578	CGGGTTACGCAACAGCATGCAAGGAAAATAGTGATAAGGGCTTTGTCAGCTATATTATCAATGTACAAAACAAAGCACTTTTTGTATTTAATAAACACACACATTTCAAAGACAAAGCAG	0.14
Salmo_trutta	130509	3	8.708	CM003284.1	13655994	NNNNNNNNNNNNNNNNNNNNNNNNNNNNNNNNNNNTTAAGGCTGTAAGACATCAAAACTTGGAAAAAGGCAAGGGGTGTGAATCATTTCTGAAGGCACTGTAGGCTGATATTTTCAGTNN	0.14
Salmo_trutta	130510	3	8.718	CM003284.1	13656137	AATTCATTCTGCACACTGTTTGGGGGACTGAAAATATCAGCCTACAGTGCCTTCAGAAATGATTCACACCCCTTGCCTTTTTCCAAGTTTTGATGTCTTACAGCCTTAANNNNNNNNNNN	0.14
Salmo_trutta	105075	3	8.913	CM003281.1	83951178	AATTCTGGAGAAAGGAGCCAGAGAAGCGCTACAAACTGGGGAATAAAATGCGCGTTAATTTATAATAAATTACATTTTATGACTACTAAAAAANNNNNNNNNNNNNNNNNNNNNNNNNNN	0.14
Salmo_trutta	105073	3	8.991	CM003281.1	83951083	CGGTTTTTTAGTAGTCATAAAATGTAATTTATTATAAATTAACGCGCATTTTATTCCCCAGTTTGTAGCGCTTCTCTGGCTCCTTTCTCCAGAATTNNNNNNNNNNNNNNNNNNNNNNNN	0.14
Salmo_trutta	142304	3	9.401	CM003284.1	9778931	CGGTCTCTGGAGGATCCGTGAAGGTATGTCCACGTAATTATTCTTCTTTTTTAAGCACCCCAAATTAAATGCCATAGCCTAGCACACTTTGATATAGCGGTTCAATATTGCGCTGTGTTT	0.100671463
Salmo_trutta	104444	3	9.408	CM003281.1	79280374	AATTCAACAGCTATGTGGGAACAGGGTCTGTGAGGGATTGGCAAAGGTTGAAGCTTTNNNNNNNNNNGATGACGAGGGCTTTATGTTTGGGCAGATTGGACAGGAGAGTACGTAATCCCT	0.1
Salmo_trutta	131481	3	9.89	CM003284.1	21845503	CGGGCGAATGCTGTTGCTTGCAGAGCAGCCACCTGCGCTAAACATAAGCTCTGCGTTGTCTGTCTATCGACGCAACAGTACTAGTAGACGACATGGTTTTGTAAGCAAAGCCTACTGCTT	0.079489362
Salmo_trutta	104058	3	10.113	CM003281.1	76232049	AATTCAGCGAGGAGAGAGGCCGCACGCTGCCAGCCCAGTCAGCTGTGCCCCCTTTATTTTACTTGCATCGCATTTCCAGGACTCACNNNNNNNNNNNNNNNNNNNNNNNNNNNNNNNNNN	0.07
Salmo_trutta	1998	3	10.571	AGKD04011147.1	43096	CGGGATATCAGGCAATAGGTAGATAACAGGAAATCCGATAAGCTAAAGTACAGGCAGGGAATAGGCAAAAGGCATCATTAGTGACGCAGGTAAAAACTAACATGCACAGGAGGAGTCACT	NA
Salmo_trutta	101770	3	12.249	CM003281.1	60897724	AATTCAACACACTTCTGGCTGTCTTATTGAGTAGGTGAATAAAGTTTGAAATCAACATCTCTACCAAATATTACTCAAATTTCCACATTGATATGATGTGGTGTGACCAGTGGGATGGCT	NA
Salmo_trutta	101877	3	12.681	CM003281.1	61521885	AATTCTAAATAAATCACAGACAGTGTCACCAGCAACGCACACCCACACCATCAAACCTCCATGCTTCACGGTGGGAACCACAGATGCAGAGATCATCCGTTCACCTACTCTGCGCCTCAC	NA
Salmo_trutta	102320	3	12.996	CM003281.1	63684869	CGGTTAACAAACATTCTCTCAATTCTAAATATTTACAGAAATGTCCCTGGTCTCCCGCATCATTTTTGTACCAAATCTGAATATGATATTAAAACGTCTTCATTGTACAGATCACCTATN	NA
Salmo_trutta	102319	3	13.035	CM003281.1	63684741	AATTCATACTATAGGTGATCTGTACAATGAAGACGTTTTAATATCATATTCAGATTTGGTACAAAAATGATGCGGGAGACCAGGGACATTTCTGTAAATATTTAGAATTGAGAGAATGTN	NA
Salmo_trutta	102683	3	13.349	CM003281.1	65994776	AATTCTGTTTGCGTGGTTGTGCGGGCCAATCTTCCACCTCTGCCTAGTATAGGACAGAAAGGCCCAGAGTCAGACCACCCTGTGATAGTGAAACAACTGCAACCACAGCCAGGGGAAGGA	NA
Salmo_trutta	102679	3	13.732	CM003281.1	65955432	CGGTATCGGCCTATGTCTAGTTTAACGCCCGATTGTACAAAACCCATGTCAAAGCTGACATGCATACCGATATAATGAAGGTCCATGACGTAATGGCGCCACGTAAAATGTTGCGCTATA	NA
Salmo_trutta	1997	3	14.635	AGKD04011147.1	42845	AATTCTAATCACCTGTTCACACACCTGCATGTCATCATCCCACACTATTTAGTTAAGTTCTTTGCGGCCCATCACTGTGAGGTATTGTTTGTTTTGTGNNACATGTCTTTCTGAGCGCTG	NA
Salmo_trutta	253212	4	0	CM003293.1	2484002	AATTCAGGCTGTAACACAAAAGTGGAATAAGTCAAGGGTATGAATACTTTCTGAAGCCACTGTATCTATCATAACACTACACCATCACAACTCATTGTGTTTTCACATGACGGGAGTATA	NA
Salmo_trutta	264248	4	0.555	CM003293.1	8654745	CGGAAACTGGTCCAAAGTGTAGTATTATTCCCGATTACCTTTAGGTTAGGGGTAAAGGTTAGTTACTTTGAGGTCGCAGATGGNNNNNNNNNNNNNNNNNNNNNNNNNNNNNNNNNNNNN	NA
Salmo_trutta	264249	4	0.694	CM003293.1	8654831	AATTCCATCTGCGACCTCAAAGTAACTAACCTTTACCCCTAACCTAAAGGTAATCGGGAATAATACTACACTTTGGACCAGTTTCCGGNNNNNNNNNNNNNNNNNNNNNNNNNNNNNNNN	NA
Salmo_trutta	254505	4	1.319	CM003293.1	3235141	CGGGAACCACATGACTCGAAGCACACACTTTGTCTGGGAGGCAATTCCACTTCAAAAAATGTTTACAGACATAACCATTCCCCAGCCAGACAATGTANNNNNNNNNNNNNNNNNNNNNNN	NA
Salmo_trutta	255329	4	1.912	CM003293.1	3711406	NNNGAGTCTGTTTGGTATAGGCTATTTCTTTCTCCCCAAGCTGACCAATAGAATAGGTAAATGTTTCTACTATGGGCATTGGGGGATAGTAGATTGACATAGGCTGGTTTTTGCTGTTCG	NA
Salmo_trutta	253309	4	2.604	CM003293.1	2544281	CGGAAGGTCCAGGGTCACTGCCAGTGTATGATCGGGTCCCTTCTTTTTCTACAAGTGTTGTCATCAGGGTTGGAGTCAATTACATTTAAATTCCAGAAATTCTCTTCAATGCCTTTCAAG	NA
Salmo_trutta	253308	4	2.714	CM003293.1	2544105	AATTCCAGTCAATTCAGAAAGTCAACCATATTCCAATTTCAATTCCAAAATGTCCTCCTTGAAAGGCATTGAAGAGAATTTCTGGAATTTAAATGTAATTGACTCCAACCCTGATGACAA	NA
Salmo_trutta	10421	4	4.192	AGKD04018062.1	8727	AATTCAATCTTGGTTTCATCAGACCAGAGAATTTTGTTTTTCATGGTCTGAGAGTCCTTTAGGTTATTTTTGGCAAACTCCAAGCGGGCTGTCATGTGCTTTTTACTGAGGAGTGGCTTC	NA
Salmo_trutta	315547	4	4.71	CM003298.1	3993581	AATTCGTCGGATTCCGACTCAAATTCGACAACTGGGCCACCCCTGCGAAAAAGACAGAGACTCACTCATTTGAGTCCTGAAGAAAAGCAACTTCGCAGGTTAGTTTCACGAAGGGGCGGT	NA
Salmo_trutta	312222	4	5.286	CM003298.1	2052070	AATTCTCCCAGTCAAATAAAGTATATCAATACATAAGCACTTCTGTTGGTTAAAATGGTTTTTAAAACCATGGTGTTATGGTTTCAGTCCTGCCCTCAGATGTTCTCTCAGGCATCTGGT	NA
Salmo_trutta	314105	4	5.697	CM003298.1	3104977	AATTCTAAATAAATCACTGACAGTGTCACCAGCAAAGCATCCCCACACCTCCTCCTCCATGCTTCACGGTGGGAACCACACATGCGGAGATCATCCATTCACCTACTTTGCATCTCACAA	NA
Salmo_trutta	254081	4	6.519	CM003293.1	297499	CGGGTCCAAATACTATTTCCAACCAATCAAATACTTTATCTGTGGTTTATTGAGTTTGTCTGGCGCTATGAAACTAATGGAATTCNNNNNNNNNNNNNNNNNNNNNNNNNNNNNNNNNNN	NA
Salmo_trutta	254083	4	6.835	CM003293.1	297582	AATTCCATTAGTTTCATAGCGCCAGACAAACTCAATAAACCACAGATAAAGTATTTGATTGGTTGGAAATAGTATTTGGACCCGGTTNNNNNNNNNNNNNNNNNNNNNNNNNNNNNNNNN	NA
Salmo_trutta	442	4	7.597	AGKD04010066.1	12042	CGGTCTCTCCAGATCTCCTAACAGTACTATTTCTAGGGTCAATTTTAGATCAATGCTATGCATTTTCAGCCATTCCTGAACCTGAGACCAGAAACAGGCTACCTGAGGGCAACACCAAAA	NA
Salmo_trutta	315508	4	7.945	CM003298.1	39726772	AATTCTCCAAACAAGCCGTCTCTTTCCTTGGGTATCGCAATTCCACATCTGGGGTGGTGATGGAATGTGACCGCATTTCGGCCTTGCGTAATTGGCCGACTCCCACCACGGTGAAGGAGG	0.08
Salmo_trutta	315192	4	8.43	CM003298.1	37324072	AATTCAACCTTGGCAATCCTTGAGTTTGGACATTGCCATTGGACGTGACGTAATGCGGGCAGCTTTCACTGATTTCAAAAGGAGTGTTCCCTCTGGCTGATGGCTGAAGCACAGAACAAT	0.1
Salmo_trutta	374844	4	8.746	CM003305.1	3091930	AATTCACATTTCTCAGCCTTGACGTACAGGTCATGCTTCAACAGTCGCCCAAGCACTTTGCGCACCAGAGACACATGCGCGGCGCGGGTGGGGGAGTAGATCAGAATGTCGTCGATGTAC	0.08
Salmo_trutta	314470	4	8.911	CM003298.1	33000719	AATTCAAGGACTTATTTTGTTTGGTACCTGTATGTTTTTGGATTAACTTTATTAAATACACTTTTCCACGTATTTACTCCTCTCCTGCGCCTGACTTCCACACCCACCACTCTGACACAG	0.14
Salmo_trutta	322309	4	9.02	CM003298.1	8325129	AATTCAGGGGAACAACTGAGTATAGAGTGTGAAATAGCATGATTTAAAGGGATACTTCGGGATTTTGTCAATAAGGCCCTTAATCTACCTCCGCAGAATCAGATGAACTCATGGATACCA	0.134010989
Salmo_trutta	314675	4	9.093	CM003298.1	34166368	CGGGTTCCATAAGCTAAAAACAAGAAGCAGCGGCTCCTGTGGGCCACGATCACCAACACTGGACAATTGAGGAGTGGAAAGACATCGCCTGGTCCGACAAATCACGGTTCCTGTTGCAAC	0.13
Salmo_trutta	311315	4	9.326	CM003298.1	1614506	AATTCTCTCTAAAGTAACACTCTAGGAATTGAAATTAGCAGTCAAGAACATTTATAGTTTTCCACTGAGACCATAAAATTAAGTTTTTCCAGGTCACCACAAAGTACATTTCACAAGGNN	1.08
Salmo_trutta	315546	4	9.385	CM003298.1	3993352	CGGTTTCCGTTGGACAATCACCATTGTTCCCCTTTGGGTCACAAGATATGATCGCCTTTGATTGCTAGATAATCATTAACATAGGCTAGTCGTGAACAATGTTACACTAAACCGCCCCTT	0.38
Salmo_trutta	315500	4	9.486	CM003298.1	39699706	CGGATGTGGAATNNNGGGCTGGCATGGTTACACGTGGTCTACGGTTGTGAGGCTGACAACTTCTCTAAAATGACATTGGTGGTTTATGGTAGAGAAATTAACATTGAATTCNNNNNNNNN	0.08
Salmo_trutta	315499	4	9.488	CM003298.1	39699597	AATTCAATGTTAATTTCTCTACCATAAACCACCAATGTCATTTTAGAGAAGTTGTCAGCCTCACAACCGTAGACCACGTGTAACCATGCCAGCCCANNATTCCACATCCGGNNNNNNNNN	0.08
Salmo_trutta	315471	4	9.583	CM003298.1	39406271	AATTCATAGACTCGGACGTGCTTGCTGAGGACACATAAATCTAGAACGGGGTGTCCAAGTCCCGACCCCTTCTCGGAACCAGGAAATACCGACTGTACCAGCCATTCTGGATCCGACATA	0.09
Salmo_trutta	314187	4	9.633	CM003298.1	3142207	CGGAACCATGCATAATGCACATTCACTAATAATGTAGTAGGCATTATAGAAAATGAAGACCAGTCTCACAACCTCTCTAGCACAAGCCCACATGCTAGTAAGTANNNNNNNNNNNNNNNN	0.125971223
Salmo_trutta	313508	4	9.722	CM003298.1	27381945	CGGTGGAAATGTGTCCTTTTGGTCTGATGAGTCCCAATTTGAGATTTTTGGTTCCAACCACTGTCTTTGTGAGTAGGTGAACGGATGATCTCCGCATGCGTGGTTCCCATCATGAAGCAT	0.19
Salmo_trutta	311877	4	9.77	CM003298.1	1896559	CGGAAAGTTGCTAGTTCAAAATCCCAGAGCTGACAAGGTCAAAAATGTGTCAATGTACCCTTGAGCAAGGCACTTCAATTAAATATGGTCAATGAATTNNNNNNNNNNNNNNNNNNNNNN	0.84
Salmo_trutta	312437	4	9.833	CM003298.1	2161500	AATTCAGGCTGTTCTGGAGGCAAAGGTGGGTCTGACCTGGTACTAGATGGGTGTACCTAATAAACGGGCCACCGAGTGTACCTGTATATATGGTATTTTGGCCTCCCTTACGTACTGTAC	0.6
Salmo_trutta	314972	4	9.916	CM003298.1	35913895	CGGCGCTGCTACATATCTAGTGTAACCCCAGAATTAGACGCATGCCTAGCTCAGGATTTTATCATAGGTCACATGTTGTTGTATCTACTGAATTCNNNNNNNNNNNNNNNNNNNNNNNNN	0.11
Salmo_trutta	314971	4	9.923	CM003298.1	35913802	AATTCAGTAGATACAACAACATGTGACCTATGATAAAATCCTGAGCTAGGCATGCGTCTAATTCTGGGGTTACACTAGATATGTAGCAGCGCCGGANNNNNNNNNNNNNNNNNNNNNNNN	0.11
Salmo_trutta	312316	4	9.977	CM003298.1	2103289	CGGCTTTATCAATAAGTGCATCGAGGACGTCATCCCCACAGTGATTGTGTGTACATATCCTGACTAGAAGCCATGGATTACAGGCAACATCTGCATCGAGCTAAAGGCTAGAACTGCCTC	0.68
Salmo_trutta	314133	4	10.034	CM003298.1	31154378	CGGTGGAAATTTGTCCTTTGGTCTGGAGTCCAAATTTGAGATCTTTGGTTCCAACCGCTGTGTCTTTGAGAGACACGGTGTGGGTGAACGGATGATCTCCGCATGTGTATTTCCCACNNN	0.14
Salmo_trutta	314027	4	10.073	CM003298.1	30592811	AATTCATTAAGAAGAATCGCACATCGTTCTGTTAATATTTAATTACCATAAACAAAATATGATTTGTCATTCTGAGCACCGTGGTTGGATGCCCTAATCAGGTTACATACCCAATGCATA	0.14
Salmo_trutta	313159	4	10.08	CM003298.1	2532698	AATTCACTCATGGGTGGAGATAGGAGATTCTCGTTTTCTCTCTCTCTCTTTTCTCTCCACCACTGTCTCTGTGTGTAAGTTGGTTGTATGTTGCTTTCTCACTCACTCACTCACTCACTT	0.34
Salmo_trutta	318399	4	10.11	CM003298.1	5569745	AATTCAGGTGATTCGGATCTGGAGAGTGAGCTGCGTTCAGGGGATCTATGTGTTTGAGAGTGTGAGCTGGAAAGTGAGCTGCGTTCAGGGGATTTACGTGTTTGAGTGTGAGTTGGAANN	1.01
Salmo_trutta	311297	4	10.111	CM003298.1	1606382	CGGTGAAACAGGAAATAACAAATTTGGGGGTTTCGAGAACAATGTGACTCAGTAGTTTTAATCTGCGAGACACTTTATTTAGTTTTATTCTAAAATAGATTTACTGAATTNNNNNNNNNN	1.09
Salmo_trutta	315587	4	10.181	CM003298.1	40329293	CGGACAAGTAGGCATGCAATGGATTATGATCATTGTAGTTAATTGCCACATTTTCTGCGCTTAACTATGTAGAATGTTGGCCTGTTGGAAACTACAACTCCCTACTACGTCGCAGAGTTC	0.08
Salmo_trutta	314205	4	10.235	CM003298.1	31494258	AATTCTAGCTAGGTGGCTAACGTTAGCTAGGCTAAGGGTTAAGGGTTAGCATTAAGTTTAAGTTTAGGAGTTAGGTTAAAAGGTTAAGGTTAGGGTTAGGGAAAGAGTTAGCTAAAAGGG	0.14
Salmo_trutta	313464	4	10.287	CM003298.1	2709402	AATTCAGAGGTGGAAAGGAGGCTGAACATACACGGTAGGCCTACATAGTTTGGGAAGAAATGCCATCCATNNNNNNNNNNNNNNNNNNNNNNNNNNNNNNNNNNNNNNNNNNNNNNNNNN	0.39
Salmo_trutta	315692	4	10.319	CM003298.1	40880653	AATTCTCTTCCATCATAATNNCAGTCGTATATATTCCCCCCCAAGCAAACGCATCGATAGGCCCTGAAAGAACTTCATTTGACTCGACGTAAACTGGAAACCACATATCCTGAGGCTGCA	0.07
Salmo_trutta	312314	4	10.332	CM003298.1	2103065	AATTCAATCTTAGTCCTGTATTGACGCTTTGCATGTTTGATGGTTCGTCTAAGGGCACAATGGAATTTCTTATTACCGTCCAGATTAGTGTCCCGCTCCTTGAAAGAGGCAGTTCTAGCC	0.68
Salmo_trutta	314028	4	10.398	CM003298.1	30592938	CGGACCCATATGCATTGGGTATGTAACCTGATTAGGGCATCCAACCACGGTGCTCAGAATGACAAATCATATTTTGTTTATGGTAATTAAATATTAACAGAACGATGTGCGATTCTTCTT	0.14
Salmo_trutta	315280	4	10.423	CM003298.1	3803142	CGGTTAAACTGATATCATTTGAGAATTTTGCTTAAAAAATCCTCCACCCCCTGTCAAAAAGTAATTCTGCTGTCTCAGCAGAATGGCTCAGCAGACTTTGGCAGCAGCCTCCACATTGAA	0.26
Salmo_trutta	315228	4	10.44	CM003298.1	3763587	AATTCAATGTATCGTAAAACAATTGCTTGAAGGTTCTGGCTCAGAGATCTAACATGAAATGATGCAAAGAGATGAAAACATGTCCCCATAGTTTTGCTGTTCTCCTGTTGACTTGTGGAA	0.13
Salmo_trutta	314190	4	10.461	CM003298.1	3142391	AATTCAGAGTTCGTGAAGTTATACCTAGGCTGAATATATGCGTTCCACAACCATATGACCCACTAATTGTTTAATTATTTTTATCAAAATAGTTGTAGCTGCTTTTTTTGTTGATGCAAN	0.119230769
Salmo_trutta	315388	4	10.518	CM003298.1	38777150	NNNNNNTGGGTTTTTGTTTGTCCACCCGCCTCTTGAGGATTGACCACAAGTTCTCAATGGGATTAAGGTCTGGGGAGTTTCCTGGTCATGGACCCAATATATCGATGTTTTGTTCCCCGA	0.09
Salmo_trutta	313972	4	10.592	CM003298.1	30305753	AATTCAGTCATTCTGAGCACTGTGGGTGAACGCCCTAATCAGGTTACACATCCAATGCATATGGGTCAGGTAAATTTCTCCAATGTCCGGTAAATTAAAATGCTGCCGNNNNNNNNNNNN	0.15
Salmo_trutta	314910	4	10.656	CM003298.1	35498314	NNNNNCGCCTGGCACCTACTACCATACCCCGTTCAAAGGCACTTACATGTTTTGTCTTGCCCATTCACCCTCTGAATGGCACACATACACAATCCATGTCTCAGTTGTCTACAGGCTTAA	0.11
Salmo_trutta	315253	4	10.7	CM003298.1	37837785	AATTCCTTACTAATTAGTAACCTTAATTCATCAATCAAGTACAAGGGAGGAGCGAAAACCCGCAGACACTCGGCTCCACGTGGAATACTATAATACTATATATAGACTATAACACGGAAC	0.1
Salmo_trutta	315100	4	10.719	CM003298.1	36808526	AATTCAGGCTGTCACACAACAAACTGTGGAATAAGTCAAGGGGCATGAATACTTTCTGAAGGCAATGTATGGATTTGGGCAGGGTAAACTGATCCTAGATCCGTACAAACAGCAAATGAA	0.11
Salmo_trutta	314157	4	10.768	CM003298.1	31331284	AATTCCTGAGCTGACAAGGTAAAAATCTGTTGATATCCCCCTGAACAAGGCAGTTAACCCACTGTTCCTAGGCTGTCATTTAAATTAAGAATTTGTTCTTAATTGACTTGCCTAGTTAAA	0.14
Salmo_trutta	311870	4	10.806	CM003298.1	1893009	CGGCTTCATTAGGAAATGCATCAGCGAGGTAGTCCCCACAGTGAAGGTTGGCTGTTCCCCAATCAAAAACCCTGCATAATCACCGAGATTGACATTAAACTAAAGGACAGGGATACCGCT	0.84
Salmo_trutta	314051	4	10.842	CM003298.1	30770707	CGGGATGCTGGCCAATAAAAAGAAAAGATTAAGATCAGCAATAGAACACAGACACTGGACAGAGGAACTCTGCCTAGAAGGCCATCATCCTGGAGCTTTCNNNNNAACGACAACTTGATT	0.14
Salmo_trutta	315219	4	10.863	CM003298.1	37580855	AATTCCGAATGTGTTGTCAATATGCTGTCAACCAAATTCCAATGAAAAACAATGTCAGATTTTTGGCTTTGTTGTCACCGAAATGTGCTATCATTGCACTTTTANNNNNNNNNNNNNNNN	0.1
Salmo_trutta	111037	4	10.89	CM003282.1	36949430	NNNNCTAAATAAATCACAGACAGTGTCACAAGCAAAGCACCCCCACACCTCCATGCTTCATGGTGGGAACTACACATGTTGAGACCATCCGTTCACCTACTCTGCGTCTCACAAAGACAC	0.11
Salmo_trutta	313983	4	10.907	CM003298.1	30354296	AATTCCCCAAAATATGTTTATGAAGCTAGCTACATTTTATAGGGCCCTCACTACGAGACTAAGCCAATTTGCCAAAGCTAAAATCACTGTCATCTACACTACCNNNNNNNNNNNNNNNNN	0.15
Salmo_trutta	314490	4	10.936	CM003298.1	33200225	AATTCACACAACGAATTTGTAATTTTATTTTACATTGGCGACATGATTAGCATATTCTATCATGTTGAACAAATAAGAGACAATAGGACCGGTGGGACCCGNNNNNNNNNNNNNNNNNNN	0.14
Salmo_trutta	314491	4	10.97	CM003298.1	33200315	CGGTCCTATTGTCTCTTATTTGTTCAACATGATAGAATATGCTAATCATGTCGCCAATGTAAAATAAAATTACAAATTCGTTGTGTGAATTNNNNNNNNNNNNNNNNNNNNNNNNNNNNN	0.14
Salmo_trutta	314276	4	10.987	CM003298.1	31921915	CGGTATCTTCTTGAATTGTAAAGTGTTCTAGCCTGTATGGACGTTGTTTTGCGAACAGCAATGAACAGTTTCTACATGCCGTGTCCCATTATTGAAGTGTGTTAACTTGTGTGTAGCATG	0.15
Salmo_trutta	314858	4	11.022	CM003298.1	35104294	CGGTGGAAATCTATCTGTTGGTCGGATGAGTCCAAATTTGTGATTTTTGGTTCCAACCGCTGTGTCTTTGTGAGACACAGAGTAGGTGAGCGGATTATCGCCACATGTGTAGTTCCCACC	0.12
Salmo_trutta	314215	4	11.047	CM003298.1	31543612	AATTCAATCTATCCCTAATTTGAAACCCAAACAGTGATACACACACGAATGAACACACAGATGCATGTGCATACACGCAGACACACGCACGCATACACACACAATCACTCACTCAACTAC	0.14
Salmo_trutta	313846	4	11.079	CM003298.1	29251740	CGGGAAGAAGAAAGGCGGGGGTATATGCTTCATGATTAACTACTCATGGTGTGATAACATACAGGAACTCAAGTCCTTTTGTTCACCCGACCTAAAATACCTCAATCAAATGCCGACCGT	0.17
Salmo_trutta	315472	4	11.111	CM003298.1	39406423	CGGTCTCCAGACGCGGCCAATCCGAGTGGTGTCTATGTCGGATCCAGAATGGCTGGTACAGTCGGTATTTCCTGGTTCCGAGAAGGGGTCGGGACTTGGACACCCCGTTCTAGATTTATG	0.09
Salmo_trutta	312164	4	11.132	CM003298.1	2032521	CGGCACCGTCTGTGTGTAATAAAGTTGGCTCAGACAGTGGTAAAATATAGATGCTTCTGGAACAATCGGTCTTGTTTACCAAAAGCCTTTGAACCCGAAGGATCAGAAACATTCTGCGAT	0.8
Salmo_trutta	314937	4	11.145	CM003298.1	35660182	AATTCTCCTAGGACAGTGGTGAAGCAGGCTATTTTTCTGACACACAATGAATAAAAATGGAGACCGACTGGAGTCTTAACGGCCTGTGGCCTGCTGCAAAAACAGAAAGCTCAGCGCTCA	0.11
Salmo_trutta	314223	4	11.171	CM003298.1	31564319	AATTCATCACATAACAGGCTTGCTAAAACTAAGCTGCCTATCATACACCCCTGATTTCACCCGATACAGACCAATTTGCATCTCATTGCGCCTTGTATCCCCCGTAGTTGAGTCGACCAT	0.14
Salmo_trutta	315274	4	11.186	CM003298.1	38021271	AATTCTAAATAAATCACTGACAGAGTCACCAGCAACGCACCCCCACACATCACACATCCTCCTCCGTGCTTCATTGTGGAAACCACACATGCAGAGATAATCCGTTCACCTACTCTGCAT	0.1
Salmo_trutta	310966	4	11.202	CM003298.1	1429908	AATTCACTCACTCAGTCCACGATATCTTGCATATTAGAAACGTCGGCGTAGGCTACAAGGCGGTCGTCATCGGTTCCACGGTGGGGCTTGTATGAGTGTGCAGAGAGATTAGACTTCTCC	1.24
Salmo_trutta	315263	4	11.202	CM003298.1	37910040	CGGAGTCTTATAAATCTGGTTCAGAAACACTTGCACCTGCAAAGGAGAGGGAATAAATTGAATTTTGTTTTGCCCTGCTGTATTTAATTGACATTGATGCTTATGTTTTTATACAGCTTT	0.1
Salmo_trutta	315264	4	11.206	CM003298.1	37910206	AATTCAATCAGATTCAATTCAATTTCTCTTGCAGATGTAGGTGTCAAAAAGCTGTATAAAAACATAAGCATCAATGTCAATTAAATACAGCAGGGCAAAACAAAATTCAATTTATTCCCT	0.1
Salmo_trutta	310967	4	11.217	CM003298.1	1430048	CGGTGGATGTCACAATCTGCGGGAGAAGTCTAATCTCTCTGCACACTCATACAAGCCCCACCGTGGAACCGATGACGACCGCCTTGTAGCCTACGCCGACGTTTCTAATATGCAAGATAT	1.24
Salmo_trutta	319502	4	11.225	CM003298.1	6178865	AATTCTTGACGCTCAATCAAAAAGGTGTTAACGTTATATGCTGCCAGCACGCCCACAAGCGAATCACAATGGGCGGCCTAAGCGGCACGGGGCAATTTACCGCTTGCTGGTGAACATGCC	1.07
Salmo_trutta	315220	4	11.243	CM003298.1	37581002	CGGACGTGAAAATACTGCCCCCTACCCAAGAGAGATTAAATGCTTAAAAGTGCAATGATAGCACATTTCGGTGACAACAAAGCCAAAAATCTGACATTGTTTTTCATTGGAATTTGGTTG	0.1
Salmo_trutta	313958	4	11.25	CM003298.1	30147331	CGGGGCAGAGCAGCAGAAAGGCCAGTGGCCCCCCACCACTGGGGGTTGGAAGGGTGAAAGAGGGGACCGAAGAATTGGGTGGGGTTTGAGGGGTGAAGTGGTTTGGTTGAGAGAAATGCC	0.15
Salmo_trutta	314489	4	11.291	CM003298.1	33195868	AATTCTCTTTCATTTCCATCCCTCTATCTCTTTCTTCCTCTCTTTTGCTCTGGTCTCTCGCTCTTCTCACTCTGTGGTCTCTATTTAGCCTCTATCTCTCTCCCTCTCTCNNNNNNNNNN	0.14
Salmo_trutta	283532	4	11.308	CM003295.1	41795680	CGGTGGAAATCTGTCCTTTGGTCTGATGAATGCAAATTTGAGATTTTTGGTTCCAACTGCTGTGTCTTTGTGAGACGCAGAGTAGATGAACGGATGATCNTCACATGTGTGGTTCCCACC	0.567297297
Salmo_trutta	319500	4	11.328	CM003298.1	6178737	NNNNNNNNGGGCATGTTCACCAGCAAGCGGTAAATTGCCCCGTGCCGCTTAGGCCGCCCATTGTGATTCGCTTGTGGGCGTGCTGGCAGCATATAACGTTAACACCTTTTTGATTGAGCG	1.07
Salmo_trutta	313798	4	11.347	CM003298.1	28995224	AATTCCACTAACGGTCCGTATGTAGCCAAACGTAGCTGCTACTCATTCCATTTGCTCGAAAATTGATAATTGGTTAAAAAAAGTAGGGCCCGCGTCCATAGAGACACATACCAGCTCTAC	0.17
Salmo_trutta	314120	4	11.359	CM003298.1	31096418	CGGTGGAAATCTCTCCTTTGGTCTGATGAGTCCAAATTTTAGATTTATGGTTCCAACCGCCGTGTCTTTGTGAGACACAGATTAGGTGAACGGATGATCTCCACATGTGTGGTTCCCACC	0.14
Salmo_trutta	315693	4	11.379	CM003298.1	40880855	CGGGTCGCGCAATCAATATGCTGGTAAAATTTAGGGATCCTTGTTTTCAGATTAGTCTTGTTAAAATCCCCAGCTACAATAAATGCAGCCTCAGGATATGTGGTTTCCAGTTTACGTCGA	0.184
Salmo_trutta	313246	4	11.409	CM003298.1	25756896	AATTCAAGGCACACTTAACCAGCACGGCTACCACAGCATTCTGCAGCGATACACCATCCCATCTGTTTTGCGCTTAGTTTGACTATCATTTGTTTTCTAACAGGACAATGGCCCAAAACA	0.25
Salmo_trutta	315144	4	11.41	CM003298.1	37047688	AATTCCAAATGGCACCCCATGGACCATGGTCAAAGATTGTTCCCTAAATAGTGCACTGAGTGCCATTTTGGGACTCACACACCACATCTGTTTGTCTCTGTGTGTCTGAAGCTACAATAG	0.1
Salmo_trutta	314160	4	11.432	CM003298.1	31336965	CGGTGGAAATCTGTCCTTTGGTCTGATGAGTCCAAATTTGAGATTTTTGGTTCCAACCGCCATGTCTTTGTGAGACGCAGAGTAGGTGAACGGATGATCACTGAATGTGTAGTTGCCATC	0.14
Salmo_trutta	160816	4	11.452	CM003287.1	138517624	CGGAAAATTTCAAGAACTTTGAACGTTTCTTCAAGTGCAGTCACAAAAACAATCAAGCGCTATGATGAAACTGCCTCTCATGAGGACAGCCACAGGAAAGGAAGACCCAGAGTTACCTCT	0.134594595
Salmo_trutta	25419	4	11.46	AGKD04062488.1	1906	CGGGCTATATCACAACCAGCCGTGATTGGGAATCCCATAGGGTGGCGCACAATTGGCCCAGCGTCATCCAAGTTAGGGGAGGATTTGGCCGGGGTAGGCCGTCATTGTAAAATAAGAATT	NA
Salmo_trutta	314562	4	11.469	CM003298.1	33701363	CGGGGTTTCTGCTTCTTAAAGTCAGGCGCTATGGGAGGTTCCTGGTGGAGAGCCAGGTGCGATCACCAGGATGGAAGATGGGAGCCTCACTGTGGTGGCGATCCACCTGCTCCTTCTGGC	0.13
Salmo_trutta	313845	4	11.492	CM003298.1	29251602	AATTCTCTTGGGAGGTAATACGGTCGGCATTTGATTGAGGTATTTTAGGTCGGGTGAACAAAAGGACTTGAGTTCCTGTATGTTATCACACCATGAGTAGTTAATCATGAAGCATATACC	0.17
Salmo_trutta	314278	4	11.509	CM003298.1	31928339	CGGGTCCAAAGCTGGCATTTACGTAACAATCATGTCAGGGTAGCCACTGCTTTGATAAATATTTTCATCCGCACCCACTCAGGCCTTGAAGTACACCTCACCCTCTAACCCCAATCCTCT	0.15
Salmo_trutta	315122	4	11.523	CM003298.1	36863049	AATTCCGCATGGCGTTCCAGAATGGAGCGGTCTGGATAATGGGTCGAGTTTGAAGCCACAGCTGGTGGGCAGCAAGTCAGCCGTTCCAATCCCCAGACTGGATCACCATCTCTCTATTCT	0.11
Salmo_trutta	314714	4	11.543	CM003298.1	34307780	CGGATGGAACGAGTCGTCTCTGGTCACCTGTTCCTCAGTGGACTGCGGGAGGAGGTACAATGGAGTTAGCCTGCCGTGATGACAACCTGTCACTCGACCAGCTCATCAGCATGGCTATTT	0.12
Salmo_trutta	314023	4	11.547	CM003298.1	30585793	NNNNNNNNNNNNNNNNNNNNNNNNNNNNNNNNNNNNACGCAGAGTGCCTGGATATAGCCCTTAGCCGTGGTATATTGGCCATATACCACAAACCCCTGAGGTGGCTTATTGCTATTATGA	0.14
Salmo_trutta	314042	4	11.563	CM003298.1	30763670	CGGAATGTTGCAACCCTAGTTACAGCTTACCATTCTGGTAAAATGCTGTTAAATGCCGAAACAACGGCAATATATTATCACAAATACATAACAGTCAGCACATCATCAGCATTGGCCTGC	0.14
Salmo_trutta	313907	4	11.578	CM003298.1	29718986	AATTCAACCAAGGAAAACTCTTCCCTAAGCAAATTATACTAAAGGAATGTAACAGTGTACCGAGGGAGGGTGTTTCAATTGCATTCTTTTGTTTCAAAGGAAGAATACTTGGTTTATAAC	0.18
Salmo_trutta	313909	4	11.583	CM003298.1	29719129	CGGTGTCTATGACTGAGACCCAAGGTTATAAACCAAGTATTCTTCCTTTGAAACAAAAGAATGCAATTGAAACACCCTCCCTCGGTACACTGTTACATTCCTTTAGTATAATTTGCTTAG	0.18
Salmo_trutta	314494	4	11.583	CM003298.1	33200813	CGGTCACTTTGTGATACACAANGCTCAATATGGAGATTAGATGTTCGCCCTAGTGAGCTGTGTCTAGTCTACCTTTGTTCTCTTGGAGAACCAATGTTTCACATGAAAACCATAAGTCAC	0.14
Salmo_trutta	314128	4	11.602	CM003298.1	31125879	CGGTGGAAATCTGAAATCTGAGTCCAAATTTGTGATTTTTTTGTTTCCAACCGCCATGTCTTTGTGAGACGCAAATGAGGTGAACGGATGATCTCTGCATGTGTGGTTCCCACCGTGAAG	0.14
Salmo_trutta	314383	4	11.643	CM003298.1	32570913	AATTCCCTGACTGACTGACTAGCATGCTGTGTGGTAGTGACTCAGACCTGCTAGTTTTCACAGGCCTGTATTAGTGGAGCACAGAGCACAGGGCCGTCTACTAGGAACCTGTGAAGTCTT	0.14
Salmo_trutta	314272	4	11.656	CM003298.1	31884187	CGGTGAGTGCAGGCTAGGGGCTGGCCACTGCTGACTGGAGCACCTTGGGCGGCCAATGAGCGAGTATACAAGGGAGGTACAGGGTCTCCCTGCAGGGGCCGGCCAGTAATGAATTCCCNN	0.15
Salmo_trutta	315225	4	11.676	CM003298.1	37610761	CGGAATACTGTGTGTATGTAAATGTGGTCACCGTATCCACAGTTTCTAAACCCAGAGGTGCAACATCGCAAGACTTCCCAGAATGCTTGCGAAACAGACCAGGCCATGGTTTGGAGGTTG	0.1
Salmo_trutta	313706	4	11.698	CM003298.1	28353761	CGGTGGAAATCTGTCCTTTGGTCTGATGAGTCCAATTTTTTTATTTTTTGTTCTAACCGCAATGTCTTTGTGAGATGCAGAGTAGGTGAACGGATGATCATCACATGTGTGTTTCCCACC	0.17
Salmo_trutta	314622	4	11.716	CM003298.1	33881313	CGGACCAGACCATGGTACTAAATGCAACACACCAAGACGTCGTCCCAAATGGCACCTATTCCCTATTTATACCACTACTTTAACCAGAGTGAGCCCTATGGGCCCTGGTCAAAAGTAGTT	0.13
Salmo_trutta	314052	4	11.736	CM003298.1	30770889	AATTCCATTTTTTTCTTTTTTTTGTGAGCCCAATGTGGCGTTTCTCCAATCATTAACGAGATAAATCAAGTTGTCGTTNNNNNGAAAGCTCCAGGATGATGGCCTTCTAGGCAGAGTTCC	0.14
Salmo_trutta	313843	4	11.772	CM003298.1	29235309	AATTCTAATTGGTCAACCACAGGCTAGGGCTGGGTTATAAAGAACATCCCATCCCTTTGTTCTGTGGAGAGAATCACTGAGGACAGGGGAGAATAAACATCTACNNNNNNNNNNNNNNNN	0.17
Salmo_trutta	314555	4	11.789	CM003298.1	33671141	AATTCCACTAATGGTCTGTATGTAGCTGCTGCTCATTCCGTTTGCTCGAAAATCGATAAAAGGTTTTACTACCAGCAGTACTNNNNNNGCACCTGTCGACGACACAAGTTTTTCTGCTTC	0.13
Salmo_trutta	314428	4	11.828	CM003298.1	32850993	CGGTCTGTTGTTCAGTGCTTTCCCAGGTAAGGGGGCAGTAGCTCTTCGGCTGCATTAGATTCTCAACTGTCAGTGTCCATGCTAGCTGGGCTAACAACATGTGGAATTACTGATGCTAGC	0.14
Salmo_trutta	314879	4	11.868	CM003298.1	35334026	CGGATGATTGTTTGATCTCATTCCTCGTAGCCGATGTGATTAAGGCCTAAAGAGGGTTAACATTCAGAAGACCGCAGACTACCATAGTCTTTGTGCTCAAGAACGCCAAGGTAACCTGNN	0.12
Salmo_trutta	314104	4	11.9	CM003298.1	31047770	CGGACAGGGCCAAACAGGCAGGATTTAACCCCACCCACTTTGCCATAGATGAAGGCATACTGGATCAAACTAACTGGGAAGATCATGTTTTCCACTGAGTTTGAGTTAAAATTAGTGCTG	0.14
Salmo_trutta	313728	4	11.957	CM003298.1	28509516	AATTCATTCTTCCGTCGATGATAGCAAGCTATCCAGGTCATGAGGCAGCCCCAAACCATGATGCTTCCTCCACTGTACTTTACAGTTGGGATGAGGTTTTGATGTTGNNNNNNNNNNNNN	0.17
Salmo_trutta	320438	4	11.983	CM003298.1	6801084	AATTCACTTTAGCAACTGGATTTAAAAATCATTGTGCAATAGCAATGTCCTCTGTATCTGGCAAAGGCCTTCCAGTAAATGGATGATGCCAAGCGTCTGTTTATTATTTTATTAATGCTN	1.26
Salmo_trutta	314690	4	12.003	CM003298.1	34222642	AATTCCATGCCTATATAAACTATAAATGAGCCCCTCCGTTTCACCATTAGTTATGACCTATCCCAAATCAGTTTTCTTGATGTGTTAAGGACAAAACCTCCGTCTCTACAGATCTCTACC	0.13
Salmo_trutta	313233	4	12.017	CM003298.1	25683194	CGGTGACATCTAAAGTCAATTGCTTTATTCTTCACACATACTGAGATCAGATGAGTACTGGTTTAACAGACTGTCATGTCAGAAGGGCTGGATTATACCCTGCACTGGTGAATTCTCNNN	0.26
Salmo_trutta	313232	4	12.043	CM003298.1	25682801	CGGGAAGCCCAATTCTCCATTCAACCATTGGCAAAATCCCCTCACAATGATTTGAAACTGTGTTTCTAATATACAATGACATTTAACACAGACTACCCTTTGCTAATTAGAAAACTNNNN	0.26
Salmo_trutta	314788	4	12.06	CM003298.1	34778733	AATTCATTGTAGACTTCTCATTTATGATGAAACTAATTTNNNNNNNNNNNNNNNNNNNNNNNNNNNNNNNNNNNNNNNNNNNNNNNNNNNNNNNNNNNNNNNNNNNNNNNNNNNNNNNNN	0.12
Salmo_trutta	314789	4	12.073	CM003298.1	34778771	AAATTAGTTTCATCATAAATGAGAAGTCTACAATGAATT	0.12
Salmo_trutta	314775	4	12.095	CM003298.1	34748449	CGGAATATAAATAAATAGATATGTATGTGAATGGTGTGCATAAAGAGCACATACAGTGCCTTCAGAAAGTATTCATACCCCTTGACTTATTCCACTTTTTGTTGCGTTACAGCCTGAATT	0.12
Salmo_trutta	319701	4	12.099	CM003298.1	6289420	AATTCTAAATAAATCACAGATAGTGTCACCAGCAAAGCCCCCAGACACCACAACATCTCCTCCTCCATGCTTTACGGTGGGAAATACACATGCGGCGATCATCCGTTCACCCACACTGCA	1.09
Salmo_trutta	314740	4	12.134	CM003298.1	34555083	NNNNNNNNNNNNNNNNNNNNNNNNNNCATTTACGGTGTGCATGATCATGAGCAAAGTAATTGTAGCCTATCATTTCACTTCCCCTGTGAGAACCATGAGCACGGGCTGACTTGGCTTTGC	0.12
Salmo_trutta	319699	4	12.193	CM003298.1	6289228	CGGTGAAAATTTGTCCTTTGGGCGTGAGTCCAAATTGGAGATTTTTGGTTCCATCAGCCGTGTCTTTGTGAGATGCAGTGTGGGTGAACGGATGATCGCCGCATGTGTATTTCCCACCGT	1.09
Salmo_trutta	314262	4	12.204	CM003298.1	31810240	AATTCTAAATAAATCAGTGACAAAGCACCCCCACACCACCACACCTCCTCTTCCATGCTTCACTGTGCGATTTACAGGTGAGGAGATAATCCGTTCACCTACTCTGCTAGTCACATAGAC	0.15
Salmo_trutta	314357	4	12.259	CM003298.1	32370931	AATTCAGGCAGTAACACAACAAAATGTAGGATAAGTCAAGGGGTATGAATGCTTTCTGAAGGCACTGTATATATTTGTGTGTGGAAAGAACAGCTGGCTGAAGACAGGACAGCCGGGCAT	0.15
Salmo_trutta	314830	4	12.284	CM003298.1	34890417	CGGGTTCCACTCTTATCAGCTAAAAACAAGAAGATCACCAACACTGGACAATTGAGGAGTGGAAAAACATTGCCTTGTCCGACGAATCCTGGTTCCTGTTGCGTCATGCTGATGGTAGAG	0.12
Salmo_trutta	319573	4	12.305	CM003298.1	6223051	AATTCCAATGTCCAGGCTGCTCCTTCCAATGACAGACGAAGCTCGTCTGAATATATTTAAACCTCTATTGGTTGAATATTGATAGTTTTGCTATATCTGTAAGATTTTCATGTGGCTGCA	1.07
Salmo_trutta	313296	4	12.317	CM003298.1	26083467	NNNTCTAATGTCCATTGGTTGTGTTTCCTGGCCCAAGCAAGTCTCTTGTTATTATTGGTGTCCTTTAGTAGTGGTTTCTTTGCAGCAATTTGATCATGAAGGCCTGATTCACGCAGTCTC	1.11875
Salmo_trutta	320163	4	12.337	CM003298.1	6616323	AATTCTATTGCTATGCATCTTCTTCTATTAGAATCTTAAAGGATTTTACAAATACTTCAGTAGGTTAGAATAGCCTGTGGTACTCAAAAGTAGGACATTGGCCCNNNNNNNNNNNNNNNN	1.2
Salmo_trutta	313144	4	12.339	CM003298.1	25283297	AATTCCAGATTTCACCAGCTAGTAACAGGTGGCAGTAGCCCAGCGCTCTGAGGAGTGTTTTCCTCTGTGGTCTATACTTCCTAGTGACACAGCGGTCTAAGGCACTGCATCTCAGTGTAA	0.26
Salmo_trutta	313350	4	12.355	CM003298.1	26236417	CGGGCTACACATTTGGGTGAAGCTTTTTTCCTCGCCTGAGTAGCCTCGTTTCACTGCCAAAAATAAAATTAAACCATCTAGTGTTCAGCGAAATAACAACACAATGTCAAATACAGGTAG	0.23
Salmo_trutta	313592	4	12.373	CM003298.1	27721694	AATTCTAAATAAATCACTGACAGTGTCACCAGCAAAGCACCATCACACCTCCTCCTCCATGCTTCACAGTGGGAACCACACATGTGGAGATAATCCGTTCACCTACTCTGCGTCTCACGA	0.18
Salmo_trutta	313264	4	12.403	CM003298.1	25864670	CGGTCACCGTGGTTCTTGATGCTGCAGTGGGGTAAATATCTAAACCATTTCAGTTGATACATGAAATGAAAGCCCAGCTCAATCACACCATGTTTCTTCGAAAGACCATACAGTGCCTTC	0.25
Salmo_trutta	313564	4	12.446	CM003298.1	27580440	AATTCAATGGTGTAGTCGTTAGCACCTAGAAACAACGCCCACCCCTGTAAACGTGCAGCTGCCATAACTGGAACACACTTCTGCGTGTTGAAGATTGAGACCAGGGGTTGGTGATCTGTG	0.18
Salmo_trutta	313444	4	12.454	CM003298.1	26913938	CGGCTGTGTAGTGTAAATGTGAAACGTATAGCTATCGGATATTGTATAAGTCAAATTATAGTCTTATTTGCGCATTATGTACAATTTTCAATCAAATGCACCCATGTATTGAGTTTTCAT	0.2
Salmo_trutta	313353	4	12.502	CM003298.1	26253752	AATTCATACATGAAAGAATATGTAGAATATTTTTCTTGACTGCATTATAAAGCCCATTACACATCTAACACCAATAGTCTGACCTGCTTAGCCGGTNNNNNNNNNNNNNNNNNNNNNNNN	0.23
Salmo_trutta	313227	4	12.526	CM003298.1	25658548	CGGTTACGGCCGGCTGTGACACAGCCTGGGATCAAACCTGGGTCTGTAGTGATGCCTGAAGCACTGCGATGCAGTGCCTCAGACCGCTGCGCCATTCGGGAGGCTGGCCTTGTGTTTTAG	0.26
Salmo_trutta	313225	4	12.537	CM003298.1	25658403	AATTCACCTTTCAGCAGGACAATAGCCTAAAACACAAGGCCAGCCTCCCGAATGGCGCAGCGGTCTGAGGCACTGCATCGCAGTGCTTCAGGCATCACTACAGACCCAGGTTTGATCCCA	0.26
Salmo_trutta	313669	4	12.584	CM003298.1	28138680	AATTCAAGGCACACTTAACCAGCATGGCTACCACAGCATTCTGCAGCGATACGCCATCCCATCTGGTTTGCGCTTAGTGGCACTATCATTTGTTTTTCAACAGGACAATGACCCAACACT	0.17
Salmo_trutta	312741	4	12.632	CM003298.1	23290063	AATTCCAAGGGAAACAGAACTTTACTGCACCATTGGCTATGTGGCTGTTTCCTCCATTCTGAATGACCTCGCTGAGTGTACGCTTGACATGTTCGTAGCAGGCAAAGTAGAGGGCGTGGG	0.3
Salmo_trutta	313283	4	12.663	CM003298.1	26048271	AATTCTAAATAAATCACTGACCGTGTCACCAGCAAAGCACCATCACACCACCTCCATGCTTCACGGTGGGAATCACACATACAGACATCATCCGTTTACCTNNTTACGTCTCACAAAGAC	0.24
Salmo_trutta	320265	4	12.705	CM003298.1	6682649	CGGCAGAGCAAAGAGTAGGGCGATAGGAGGCAAAGAAATAGAGACGGATAGAATAGGGAATATAAGAAAAGGAAAGATGAGGAGTGTACGAGGAAGAAGCAGACTATCGTACTCAGCTGT	1.23
Salmo_trutta	312757	4	12.714	CM003298.1	23366285	CGGGAGATCCTGGCAATAGGAAATCCGATAGGCTAAAGTACAGGCAGGGAATAGGCAAAAGGCGTCGTTACTGAGGCAGGCAAAAACTATCATACACGGGAGGAGTAAATTATGGGGAAA	0.3
Salmo_trutta	313327	4	12.727	CM003298.1	26185202	CGGTTAGTGAGCATTTATCCTTTGCCAAGATAATCCATCCACCTGACAGGTGTGGCATATCAATAAGCTGATTAAACGGAATAATCATTACACAGGTGCACCACTACACCTTGTGCTGGG	0.23
Salmo_trutta	321285	4	12.754	CM003298.1	7448542	AATTCCAGACCTTGGCGGAATGCCAGGATGTGCCTTCAACACATTGCTGGAGCAATTCCGCAGATTACAGTGGCGGGCTGCCTCACAGACAGTAACCCCCCCAGACTGTCAATTACCCTG	1.45
Salmo_trutta	312796	4	12.762	CM003298.1	23617705	AATTCACATTTTCCTGTTTTACATATTCACACCATCCCCCCCTCCCTGGGAGAGTGAAAAGGCTGGAGCTGCGCTGCTGCCGAGGTGAGCGCATGCACTAAGCAGGGGGAACAACACCNN	0.29
Salmo_trutta	312770	4	12.788	CM003298.1	23403786	AATTCATGCTGTAACACTACAAAATATGGAATAACTCAAGACAAGGGTTATGATTACTTTCTGAAGGCACTGTATCTTTTATTTATGTGCCGGACNNNNNNNNNNNNNNNNNNNNNNNNN	0.3
Salmo_trutta	313548	4	12.801	CM003298.1	27454183	AATTCTTTATGGCTCGTGTCCTACAGTAGCATCATGACCTACTGAGGAGGCAGGTAGTCTAGCGGTTCAGAGTGTTGGGACAGTAACCAAAAGGTTACAGGTTTAAATCCCTGAGCTGGC	0.18
Salmo_trutta	313211	4	12.819	CM003298.1	25602371	NNNNNNNNNGAGAACCCCGCTTACCTCCTCCAGAGCGTTATGCAGGTGATTCTGGTACGTGCCAGGCGTTCCTTTGCCAGTGCTCCCTCATCTTCGAACTCCAACCCTCTTCTTTCCCGT	0.26
Salmo_trutta	312756	4	12.841	CM003298.1	23366055	NNNNNNNNNCACCTGTATGTCATTATCACACACTAAGTAGTTCAGTCCTTTGCACCCCATCATTGTGAGGTATTGTTTGTTTTGTGACACAATTCTATTCGGAGCTCTGTTTTTCCCCAT	0.3
Salmo_trutta	313141	4	12.852	CM003298.1	25266502	AATTCATCCGATGGCATTGAGGAGTTTACCACATCAGGCAGCGGCTTCATTAATAAGTGCATCAACGACGTTGTCCCCACAGTGACTATATGTACATATCCCAACCAGAAGCCATGGGTT	0.26
Salmo_trutta	313206	4	12.895	CM003298.1	25577785	CGGGACATTCAGATGTTTTAGTCAAAAATATTCTCCTCCATCCCATTAGTTGAATTAAAAGGTGCTATCGCGTGCCATCTCTCCCCACTTGACGTAGAACCGTGCATCGCCTATCATGCG	0.26
Salmo_trutta	313263	4	12.914	CM003298.1	25864496	AATTCAGGCTGTAACAACAAAATGTGGAATAAGTCAAGGGGTATGAACTCTTTCTGAAGGCACTGTATGGTCTTTCGAAGAAACATGGTGTGATTGAGCTGGGCTTTCATTTCATGTATC	0.25
Salmo_trutta	312166	4	12.946	CM003298.1	20328743	NNNNNNNNNNNNNNNNNNNNNNNNNNNNNNNNNNNNNNNNNNNNNCTACCAACCATTCATCTCCCACAACACCTTCCCCCTTCCCCCCCTGTAAACTAGCACACCACAAGCACAGAGCTN	0.4
Salmo_trutta	320439	4	12.946	CM003298.1	6801087	AATTCTGACATGGTCTAAACACCCGTGAAAATCAAAATCAAATCAAATTGTATTAGTCACATGCGCCGAATACAACAGGTGTAGACCTTACAGTGAAATGCTTACTTAGGAGCCCCTAAC	1.26
Salmo_trutta	312865	4	12.976	CM003298.1	24021868	CGGCAGCAGCGGTGGCAGTTTCATTGGACGGGTATTCACCATTGGACGGTATCAAGTGACCGTTGATGAAACTGTTGCTGAAGGTGAGGTAACGTTAGAGTATTTGATCTGCTATTTCAT	0.28
Salmo_trutta	321830	4	12.976	CM003298.1	7843083	AATTCAAAGCTCTTTGACAGAAACACATAAAAACGTGCCAGGTCTGGAGAACAGCTAGTTTGAGCATTGTAATAGTGGTTGAGGGGAACTGGAAAGCTAAATGAGAAAGATGGGAAGCTN	1.56
Salmo_trutta	313231	4	13.03	CM003298.1	25682589	AATTCAGAGCCATTCAGTGGCTAGCTACACTACAAACATAATTTTATCAGGTTCCCGTGAAGCAATTGAAATGACAGTCCACCACAACATACCCAAGAGTTTTCTAATTAGCAAAGGGTA	0.26
Salmo_trutta	312490	4	13.095	CM003298.1	21946096	AATTCAAAGTAAGGGGAAAATGCGGAGCGAAGTATGGTAAAATCCATTTATATTCCATGATAAGCTATATGCTTTTATTTAATAATGTATCCTCAGTCTAAAAGAGTGAATGATGAAAAA	0.35
Salmo_trutta	312891	4	13.113	CM003298.1	24099560	AATTCAAGTAACAGACACATCTAAACATCAACTGTTCAGATGAGACTGCGTGAATCAGGCCTACATGGTCGAATTGCTGCAAAGAAACCACTACTAAAGGACACCAATAAGAAGAAGAGA	0.28
Salmo_trutta	312341	4	13.159	CM003298.1	21182753	AATTCTACATAATTATGACATAACATAGAAGGTTGTGCAATGAAACAGCAATATTTAGACTTAGGGTTGCCACCCGTTCGATAAAATACGGAACGGTTCCGTATTTCACTGAAAGAATAA	0.38
Salmo_trutta	312417	4	13.181	CM003298.1	21549440	CGGGCTGCTGTGGTCCGCGATTGGTTCACTGGTCACCCACTTTTCATCGCACTCAATCTCCCCCCATACTCTCCGTTCTTGAATCCTATTGAAGAATTCTTNNNNNNNNNNNNNNNNNNN	0.37
Salmo_trutta	312349	4	13.205	CM003298.1	21207017	AATTCTCTTTGGTTATAGTCACAGCCATGTATATCCCCCCTCAAGCCGATACCACGACAGCCCTCAAAGATCTTCACTGGACTTTATGCAAACTGAAAACCACATATCCTGAGGCCGCAT	0.349130435
Salmo_trutta	312559	4	13.227	CM003298.1	22550373	AATTCACTACAGATGTAAGGTAAATGAGAGAGTGAAGTGTCTGAGTGTTCTTTCCTATGCTTGCTTCTTCCAGAATGCCTACAAGCATTAAAGCTAGCCTGTAACTCAACATGAAGGTCA	0.33
Salmo_trutta	312415	4	13.239	CM003298.1	21549343	AATTCTTCAATAGGATTCAAGAACGGAGAGTATGGGGGGAGATTGAGTGCGATGAAAAGTGGGTGACCAGTGAACCAATCGCGGACCACAGCAGCCCGGTGGAAGCTAACATTGTCCCAG	0.37
Salmo_trutta	312890	4	13.24	CM003298.1	24099400	NNNNNNNNNNNNNNNNGCTCGTGTTTCCTGGCCCAAGCAAGTCTCTTCTTCTTATTGGTGTCCTTTAGTAGTGGTTTCTTTGCAGCAATTCGACCATGTAGGCCTGATTCACGCAGTCTC	0.28
Salmo_trutta	312342	4	13.278	CM003298.1	21182901	CGGAAACGATCATTTCGAAAACAAAACGTTTATTCTTTCAGTGAAATACGGAACCGTTCCGTATTTTATCGAACGGGTGGCAACCCTAAGTCTAAATATTGCTGTTTCATTGCACAACCT	0.38
Salmo_trutta	314541	4	13.351	CM003298.1	33584542	CGGTCTCCATTGATTTGAAGTGGATGTAACAATTGACTTCAATAAGGGATCATAGCTTTCACCTGGGTTCACCNNNNNNNNNNNNNNNNNNNTGTTCTTAATANTTTTGTACACTCAGTG	0.38
Salmo_trutta	312330	4	13.392	CM003298.1	21100405	CGGCACCTGTTTCAGTCCAAGTCAAGCGTTGATCCCAAGGCACAATACAGCCTGTATATAGCAATTGAGATTATAATGAAACTATAGATGAACACTAGCAGGACACTTAGACAAAAAGAA	0.38
Salmo_trutta	312012	4	13.397	CM003298.1	19539210	CGGTCCTTTAACTGTGGCTGCCGTCTCGTTCCGAGAGTTAGAGCCGCTCATGTCTTGATTGTTCTGTGCTTGTTTAGTCAACTGCAACTTTCACTAAATTCAAGATGGCGAAGCGTCTCT	0.43
Salmo_trutta	312516	4	13.452	CM003298.1	22179390	CGGACTAATAAATCAAATACCCCCTCTACCTAAACACATACACAAAACACACCCTGAACCACATAAAACAAACACCCCCTGCCACGTCCTGACGAAACTATAATAACAAATAACCCCTAT	0.34
Salmo_trutta	312518	4	13.458	CM003298.1	22179582	AATTCCACTTTATCCTGTATGAACTGCGAGTTGAGAACCAATCATATTAGATTCTGTCACGTCCTGACCAGTAATAGGGGTTATTTGTTATTATAGTTTCGTCAGGACGTGGCAGGGGGT	0.34
Salmo_trutta	321528	4	13.475	CM003298.1	7618151	CGGACGAAAACAAAGTTCAGTGAGCTTTCAGGTCGCGTGCCCCAACCACAACAGTACACTAGACTCGATCCTCGTTCTGAACAGCCATACTTCTTCATTACTCAAAAGATAAACATCAAC	1.5
Salmo_trutta	312445	4	13.508	CM003298.1	21641097	CGGCATTAACTGTAAAAACAATGCCCCTCAATGTCATTCAAACTTACTTTTTATTATGTTTAGACTTGCTTGGGCCAAGTAACATGAGCAATGGACATTAAACAGGTGGAAATGTGTCCT	0.37
Salmo_trutta	312671	4	13.555	CM003298.1	23066620	AATTCAAAATTGATTAAATTGAGGGTTTTTCTCACCCATCTACACACAATACCCCATAATGACAAAGTGAAAACATGTTTTTAGTCATTTTAGAAAATGTATTGAAAANNNNNNNNNNNN	0.31
Salmo_trutta	312348	4	13.584	CM003298.1	21206792	NNNNAGTTGGAGTAGCAGTGGTCGAGTGTTTGCAGCGCGAGTACTACAGTCGATGTGTTGATAGAACTTCGGCAGCCTTTTTCTCAAAAATCTCCAGCTACAATAAATGCGGCCTCAGNN	0.38
Salmo_trutta	312473	4	13.626	CM003298.1	21825036	AATTCCTGTCCTTCTTAATGCGTTTGAGCCAATCAGTTGTGTTGTGACAAGGTAGGGGTGGTATACAATAAATAGTAAATAAATACCCTTGAACGAGTATGTGTGTCCAAACTTTTGACT	0.36
Salmo_trutta	312182	4	13.662	CM003298.1	20369583	AATTCTGAATTTTATTGGAATAAATTACTAAACTATAAAACTAGCTAGCCAGCNNNNNNNATTTGGCATGCGTCCCCAGAACCTCAGAATGTTCTACAGCTGCACCATCGAGAACATCCT	0.4
Salmo_trutta	312325	4	13.687	CM003298.1	21077539	AATTCCAGTCACAGTACTAGCCTCTACTTCAACAGTAAGTAAACCGTCCGTGTCTGTAGATTAATCTGTTTTTCTTTTTTTTGTCGGGTTAGAGTTCTTTTGTGAGGTAGTCGGATCTTT	0.38
Salmo_trutta	311725	4	13.69	CM003298.1	18290600	CGGTATGTCTTTGTGAGACGCAGAGTAGGTGAACAGATGATCTCTGAATGTGTGGTTCCAACATGGAGGAGGAGATGTGATGGTGTGGGGGTGCTTTGCTGGTGACACTGTCAGTGATTT	0.48
Salmo_trutta	320385	4	13.696	CM003298.1	6741952	AATTCTTCAGGGCATGGAAACGTTGCTCAATTGGTATCAAGGAACCTCATGTGTGCCAGGAAAACATTCCCCATACCATTACACCACCACCACCAGCCAGTACAGTTGACACCAGGCAGG	1.25
Salmo_trutta	312547	4	13.735	CM003298.1	22495943	AATTCAATGTACCCAGTGGAGGACGGAAAATAGCTGTCCTCTGGCCACACCATTGTGCTACTCAAGAGGGTGCTGTTAATGCTACTGTGGACCTTCATTGCAAAACTGTGTTTTAATCAG	0.33
Salmo_trutta	311602	4	13.758	CM003298.1	17624242	AATTCTCATGAAAATGGACAGTTTCCAATAAAAGCACAACTCTGGTCTCACCTCTTTTGTTGTTTGGTTACCCAGGACTGCAGCTCCCAGCTTTCCTTGCATCTGATACTGTCCGTTAAG	0.5
Salmo_trutta	312548	4	13.794	CM003298.1	22496223	CGGACTCTGTGGTTCTATGTTCTGCACAGTGGAGGCTCCTCAGAGGAGGAAGGGGAGGACCATCCTCTTGAGTGAATTTCATAAAAATAAAAATAGTGAAACATTAAAAAGTAATCCTTT	0.33
Salmo_trutta	312083	4	13.86	CM003298.1	19949144	CGGGTGGACCCAGATGAGGAGGTGCAGGGGGAGATCCACCTGGGTCTGGAGCTTCTCAGAGATGCCAAGAGGATAGGACTGCGCTGCCATTTCATAGAGGCCAGGTAATACACCCAATTT	0.41
Salmo_trutta	312151	4	13.902	CM003298.1	20234105	NNNNAACTCCAATTGTATAATGCTTGAGCTCCTGTTCCTCTTATAGAATATTAACTCCAAACTATTGTGGAGCTCCTGCACCTAGATATATACAGTACCAGCACCCAACATGAGTTCCGA	0.4
Salmo_trutta	312225	4	13.95	CM003298.1	20534195	CGGCCACCAATTTCCAACATGTAAGAATAGTTTATTTTAGACTAGGTTGTAGTTGTAGTAATTATATTTCTATGTCCAGACCATTAGTCTACAACAGGCCCAAAGGATAAAGAACATGAA	0.39
Salmo_trutta	312584	4	13.964	CM003298.1	22678258	AATTCTTCCTCTTGCTCAAGGAAGAGCAGGGGCTGATATCCCATGGAACACTTGAAAGGCGAGAGACCAGTGACCGAGCAGGGAAGAGTGTTGCGGGCGTATTCCAACCACACNNNNNNN	0.32
Salmo_trutta	312224	4	13.986	CM003298.1	20534027	AATTCAAATCCATCGCTGTAGGATGCCTTCATCTAATTGTGACTCCCGTTTCATGTTCTTTATCCTTTGGGCCTGTTGTAGACTAATGGTCTGGACATAGAAATATAATTACTACANNNN	0.39
Salmo_trutta	311674	4	14.017	CM003298.1	18034565	CGGAGTGTTGTCAGTTAGTTCATTAAACCATCAATCAATATGTTTTCGAATGGGGATTTAAAATGTCTTATGCATACAGAGACCTTTCCTGAATTCNNNNNNNNNNNNNNNNNNNNNNNN	0.49
Salmo_trutta	312230	4	14.047	CM003298.1	20584181	CGGGTCTGACTTCTCTGCCGCCAGTAGCATCGCATTACACTGGCCACTGACAGACAGCCCTTGGGAGACAGTCCTGCTGTGCTGTTGCAGCCTGGCTTACTGTATCTGTCTGAGGAGGAC	0.39
Salmo_trutta	314543	4	14.099	CM003298.1	33584830	AATTCATAGAATGGACCTATACCTTCAGACCACTGCAATTTAGATGATCAACTTAAAAAAAATGTTACTAACCTTTATTTTAGCAGGGAGTCCCATTGAGACCAATGCCCCTTTNNNNNN	0.401182796
Salmo_trutta	312084	4	14.14	CM003298.1	19949398	AATTCAACCACAAAGCACTGCATGATGATCTGTCATACAGAGGATGAGCATTTTGACAACCTTTTGAGATTGAAGAAGCAGTTATATATTTCAACAAGAGATCATAACGGCTTACAGTAG	0.41
Salmo_trutta	311733	4	14.285	CM003298.1	18339847	CGGTGGAAATCTGTCCTTTGGTCTGATGAGTCCAATTTAAGATTTTTGGTTCCAACAGCCATGGATTTGTGAGATACAGAGTAGGTGAAGGATGATCTCTGCATGTGTGGTTCCCACCGN	0.48
Salmo_trutta	319519	4	14.299	CM003298.1	6188947	AATTCATCGGCGGTCACAGATGCAGATCAGCAACTTGATTCTATGTTTAGCTGAGATCTTCTGTGTATAAAGGGCAAAAAAGCATTTAACGACCCAGTTAACGTTCTACAAGTGGTCTGA	1.07
Salmo_trutta	311695	4	14.372	CM003298.1	18198081	AATTCAAACCAGCAACCATTCGGTTACTGGCCCAATGCTCTTAACCGCAAGGCTATTCAACAGTCTTGGTGTATTTGTGAAGCATCTAAGTGCTGTCCCATCTCTTCATTTTCACCTTTA	0.49
Salmo_trutta	311511	4	14.577	CM003298.1	17181399	AATTCAAAGTTCCCTCGACAGTTACTTGACTATGTTTAACAGTAAAGATAGGCCTATACATGTACTGTACCTGCTTTTCGTTTAGAAGACACTTATTTGCTGATCATTTGATCAGACCGT	0.52
Salmo_trutta	311978	4	14.618	CM003298.1	19347080	AATTCACCTGGTCAGGCTGTCGTGGAAAGAGCAGGTGTTCTTAATGTTTTGAATACTTCATTTACCATACCCTGACCCTCCATCCCTCTTATACCGCCCCACACCAAAAGAAACTACCTC	0.43
Salmo_trutta	311890	4	14.638	CM003298.1	19030243	AATTCCAATACACAATGTGACACAAACTGCTATGGTCCACTGGCTCCCATCTGCAACTGAGTGTCAGGACGTCTCCTAGGATACGCTGGAAACTTTAGGGACGACAAACTGACAATAACA	0.45
Salmo_trutta	162788	4	14.724	CM003287.1	2330317	NNNNNNNNNNNNNNNNNNNNNNNNNNNNNNNNNNNNNNNNNNNNNNNNNNNNNNGAGAGATTGTCTCCAGTGTTGTATACCTGACAAAGGATTAGAGTGTGTAGGTTGAATTATTANATT	0.526290323
Salmo_trutta	311262	4	14.762	CM003298.1	15917998	AATTCTGATTTATTTCCAGGGATACACAACATCCTGAAATATATGTTGATATCTTTGTTAGAAGAATACTATATTTCCCTTGACGGAGTGATGCTGAATGTTAAAAATACCTCAATTTAC	0.56
Salmo_trutta	311260	4	14.767	CM003298.1	15917843	CGGTTACGTGAACTGAACTGGAGAGTGGGGCATTAAGTAAATTGAGGTATTTTTAACATTCAGCATCACTCCGTCAAGGGAAATATAGTATTCTTCTAACAAAGATATCAACATANNNNN	0.56
Salmo_trutta	311301	4	14.801	CM003298.1	16074220	CGGTGGAAATCTGTCCTTTGGTCTGCTAAGTCCAAATATGAGATTTTTGGTTCCAACCGCCATGTCTTTCTGAGACGCAGAGTAGATGAATGGATGATCTCCGCATGTGTAGTTCCCACT	0.56
Salmo_trutta	311379	4	14.836	CM003298.1	16501926	CGGACATGTTCTGATAAGCAGACACGGTGAAATCATGGCTGTTTTTCAAAACCCAAGAGAAAAACTATTCCTTTGAGGTCATAATGACCATTCTGAAGTTCCACAAGGTACTAACCTCAG	0.54
Salmo_trutta	311098	4	14.905	CM003298.1	14956844	AATTCTGGACAAATGTTGCTTCGCCCAACTTCATCAACGGAAGGGTGTCAAAATTTTGCGGGCCGCATTCGGTCGTCACCGAGGTACCGGNNNNNNNNNNNNNNNNNNNNNNNNNNNNNN	0.6
Salmo_trutta	311099	4	14.922	CM003298.1	14956932	CGGTACCTCGGTGACGACCGAATGCGGCCCGCAAAATTTTGACACCCTTCCGTTGATGAAGTTGGGCGAAGCAACATTTGTCCAGAATTNNNNNNNNNNNNNNNNNNNNNNNNNNNNNNN	0.6
Salmo_trutta	311420	4	14.948	CM003298.1	16739834	CGGAGGAGTTTCATTCACGTTTGGCTCGAGACTGTTTTGTCTAAGACTTGCAGAACACGTTTGTAATCTTTGGGTAGTGTTCGGAACAGGTGACGTGCAGCTAACGCACCCCGCTTTTTC	0.53
Salmo_trutta	311170	4	15.032	CM003298.1	15392366	CGGGTTTTCCCCTTTCGATCTCCTCTATGGGAGGAGGCCACGCGGCCTAGTGGACCTCGCCAAGGAAGTGTGGGAAGCCCAACCAACCACGTTACGCAGCATTGTAGAACACGTGGAGAT	0.58
Salmo_trutta	311148	4	15.035	CM003298.1	15209615	CGGTGTGATGAATCGAACCTCATCACTGGGAACTAATGCCGCCTTCAAAACAACTGGGAACTCGGACATCTCTGACTTCAGTAGCCTACTTTGAAGACAACGGGGAACTCTGAAAAAACT	0.59
Salmo_trutta	311186	4	15.064	CM003298.1	15457067	CGGCATTATATATTATCGGTCATATAGTGAATCCATGTCTTTAATGTGCAAATGACAAATAACTAGACGAGAGAGAGCAGTGCAACCAACGTCCCGCGGGTAGAACTTAACGTCTACTAG	0.58
Salmo_trutta	311147	4	15.104	CM003298.1	15209453	AATTCTGGGTTGACCGTTCAAAACGATTTTCCCAGTCGGAGCTAGTTTTTTCAGAGTTCCCCGTTGTCTTCAAAGTAGGCTACTGAAGTCAGAGATGTCCGAGTTCCCAGTTGTTTTGAA	0.59
Salmo_trutta	311294	4	15.127	CM003298.1	16041782	CGGATTTAGCACCTCAGGTTTCCTGCCCTATCTCACACGCCCAGCCCCTCAGACAGGCTAATAGCAAAGCCTCTTTCCGATGATAATACAGGTAATATAGATGATAATAACAATTATACA	0.56
Salmo_trutta	311159	4	15.168	CM003298.1	15309221	AATTCATATTCAGTCTTCAATGAAAACAATCAAAAAGACCCTGCACATCTGCCATATTTCAACAAATTAGACTGGGAACACGAAATCAATGGGGGGGGGTGGAAAGCAGATGAACAAAGN	0.59
Salmo_trutta	311266	4	15.283	CM003298.1	15940996	CGGATGAGCATGGAGGACCCCAGTGGTCACTCACCCAAGAAGGTGCTGGAGATGAACTCCGACACCTGGTTCCCAGAGCGGCTCATCTCAGACAGGTGGCTGAGCTCCCTGNNNNNNNNN	0.56
Salmo_trutta	311979	4	15.322	CM003298.1	19347245	CGGGTATAACAGAGGTCGATAGTGTTTGGTGTAGGGAAGTATAGGAGAGGTAGTTTCTTTTGGTGTGGGGCGGTATAAGAGGGATGGAGGGTCAGGGTATGGTAAATGAAGTATTCAAAA	0.43
Salmo_trutta	311187	4	15.352	CM003298.1	15459392	AATTCTAACTCTACGGTGTCCAGTTTGCCTGAGTCGTGTGCATCTTTTCATAGTGATCGAACGGAAACAGACTTTTTCAGTTGTCATTGCTCAACTCAGACATTGTTTTGGTCTCTAACT	0.58
Salmo_trutta	311392	4	15.408	CM003298.1	16547728	CGGTGGAAATCAGTCCTTTGGTCGGATGAGTACAAATTTGCGATTTTTGGTTCCAACCGTAGTGTCTTCGTGAGACGCAGAATAGGTGAACAGATGATCTCCGCATGTGTTGTTCCCCCA	0.54
Salmo_trutta	379401	4	15.484	CM003306.1	18946827	CGGTGCCCCAGCACATTGACTCTGTACCTGTACCCACTGTATATAGTCTCGCTATTGTTATTTTAATGCTGCTCTTTAACTACTTGTTACTTNNNNNNNNNNNNNNNNNNNNNNNNNNNN	0.45
Salmo_trutta	379400	4	15.494	CM003306.1	18946731	NNNNNAAGTAACAAGTAGTTAAAGAGCAGCATTAAAATAACAATAGCGAGACTATATACAGTGGGTACAGGTACAGAGTCAATGTGCTGGGGCACCGGTNNNNNNNNNNNNNNNNNNNNN	0.45
Salmo_trutta	311510	4	15.561	CM003298.1	17181210	CGGCTGGCAGGCCTAGCAGTATGGCTCCCTGAAACTGAAATTATTAGGAGCCGCAATGGAGGAGGTAAGGACGGTCTGATCAAATGATCAGCAAATAAGTGTCTTCTAAACGAAAAGCAG	0.52
Salmo_trutta	311113	4	15.634	CM003298.1	14990849	AATTCAATCTGTAAGGCAGCAAAACGTGGAATANNNNAAGGGGTATGAATACTTTCTGAAGTGACTGTAAGTTTATCATTTCTGGGAAGTCACATAGTATAGTATGAAGAGCACTACTCA	0.6
Salmo_trutta	311226	4	15.693	CM003298.1	15713080	CGGATGAAAAGCATGCCCAAAGTAAACTGCCTGCTACTCAGGCCCAGAAGCTAGGATATGCATATTATTAGTAGATTTGGATAGAGATCACTCTGAAGTTTCTAAAACTGTTTGAATGAT	0.577819549
Salmo_trutta	311357	4	15.767	CM003298.1	16402593	CGGATTGTGCAACATTTGCCTTTTTTTCCCCCAAAATTCTTCCAGATCTGTCAAATTGGTTGTTGATCATTGCTAGACAACCATTTTCAGGTCTTGCCATAGATTTAAATNNNNNNNNNN	0.55
Salmo_trutta	311160	4	15.807	CM003298.1	15309419	CGGTCAAAGACTGGCCTGAGGCAGAACCCCATCAGGGGGAACTGGATAGGAGTGACGACCACACCAGTTTGATGTGGTTACTTTGTTCATCTGCTTTCCACCCCCCCCCATTGATTTCGN	0.59
Salmo_trutta	311185	4	15.86	CM003298.1	15456845	AATTCTCCATGTGGTCTATATTAAAGGGCACTTCATTCCATATAACAGGCTTTTAAAAGTTCAATTCAAAGGTACGTAAAAGGCACTCCTTTAGTGGAACGACCTAGTAGACGTTAAGTT	0.58
Salmo_trutta	322497	4	16.061	CM003298.1	8464495	CGGGAATAATTCATATTTATCCCGAGAGTTCTGGGAAATACAGAAATATGTGGCCAGTTAAAGCANNNNNNNNNNNGATATTGTCAATATAGCCAGGGTTCTCCCCAAATAAGATTGTCG	0.468697068
Salmo_trutta	312067	4	16.167	CM003298.1	19920337	AATTCCTTTTCCCAGGCATTACTGACTTATTCCAGATTTGATAACTTGTTGATAAGTATTTCAAGTTTCGGCTAACCATATTATGTTATAGCAATCTGTCATTCGGTGATACAGTCGATG	0.41
Salmo_trutta	311397	4	16.33	CM003298.1	16566784	AATTCTGATCACCTGTTCACACAGCTGTATGTCATTATCACACACTATTTAGTTCAGTTCTTTGCACCCCATCATTGTGAGGTATTGTTTGTTTTGTGACACACTTCTAGTCGGACCGCT	0.54
Salmo_trutta	311172	4	16.37	CM003298.1	15392593	AATTCTCAGGGCTGGGTTCCCTGATTGCAGATCTGAGCTTGGGCGCGTTGGGCCTTCTCCATATGTTCCCTTACCACTGGCCATATGGCTGTCATCTGCTCCATCATCATCTCCACGTGT	0.58
Salmo_trutta	311467	4	16.501	CM003298.1	17004780	AATTCGAAAAGTATGAAAGCCAACAATCCAGTATTCTAGAACATTTCTGTGCATAGAGTGCAATCGGGAAGTATTCAGACCCTCACATTTTGTTACCTCACAGCCTTATTCTAAAATGGA	0.53
Salmo_trutta	311753	4	16.772	CM003298.1	18426357	AATTCTAAATAAATAACCGACAGTGTCACCAGCCAAGCACCATCACACCTCGTCCTCCATGCTTCACGGTGGGAACCACACATGCGTAGATCATCTGTTCACCTACTCTGCGTCTCACAA	0.48
Salmo_trutta	311600	4	16.879	CM003298.1	17612979	AATTCATCTCCAGCAGGCTGCCTTGCTTGGGTGTCAGATTTTTTTGAGGGGGAGTGGGATGTACATAGAAAAAAATGATGTGGCCTCATGAAATACAAAGTGATGGTGAGATCTGAGGCC	0.5
Salmo_trutta	311755	4	17.078	CM003298.1	18426543	CGGTGGAAATCGGTCCTTTGGTCTGATGAGTCCAAATTTGAGATTTTTGGTTCCAACCGCTGTGGCTTTGTGAGACGCAGAGTAGGTGAACAGATGATCTACGCATGTGTGGTTCCCACC	0.48
Salmo_trutta	311556	4	17.342	CM003298.1	17421759	CGGTGCAGTGCTGAGTCAGACTTTGTGTTGTTCAGGTCCTTTCAGTGCAGTGTTCAGTCAGAGATAGATTAAGGACTAGTGGTTGTGAAGCTGCTTCACCCAGCCAGATCCAGCCAAAGC	0.51
Salmo_trutta	311224	4	17.531	CM003298.1	15704661	AATTCTAAATAAATTAGCAACGTCACCTTCAAAGCACCCCCACACCATCACACCTCCTCCTCCAGGTTTCACGGTAGGAACCACACATGCGGAGATCATCCGTTCACCTACTCTGCGCCT	0.57
Salmo_trutta	311345	4	17.661	CM003298.1	16281752	CGGACAGCGCCAAACAGGTGACAGTAACAGGTGTTCAGTGTTTTCATACCAGGTTCAGTAAATCAGATGAACAACTGTCNNTATATTTCACCTCATTTGGCTTTAGTGTACAAGGGTCCA	0.55
Salmo_trutta	310875	4	17.874	CM003298.1	13991696	AATTCAAGGCACACTTAACCAGCATGGCTAATACAGCATTCTGCAGCCATACGCCATCCCATCTGGTTTGTGCTTAGTGGTACTATCATTTGTTTTTCAACAGGACAATGACCCAAAACA	0.64
Salmo_trutta	310856	4	17.902	CM003298.1	13956373	AATTCAGGTTGTAACACAACAAAATGTGAACAAAGTCAAGGCACTGTATGTATAGTTGAAATTTGACCATACAGTTAATTACCATACATATTTTCAACATCTGTAGGCTAAATGACCTCT	0.64
Salmo_trutta	311239	4	18.003	CM003298.1	15796010	AATTCTATTCAACAACTTCAATCCACCTGGACATCACACTGTAGTGAAATTAGATTCACTATAGACTCGTAGTGGCAAATTGTTTTCTTCACATTTTGGCTTGACTCTTTTCCTCATATC	0.57
Salmo_trutta	311114	4	18.131	CM003298.1	14991133	NNGGCAGAAGGAGCGGCAGACATGTGAGTAAATAGGAAAACACAACATTATCTCTAACAATGAGCTCACTGTGTGCTTCTTTTCACAACGATCAACATCGGGTTTGTCCCTTAGTCACAC	0.6
Salmo_trutta	311241	4	18.225	CM003298.1	15796154	CGGCCTGTGTGGTTTAATGTGTTAAGATATGAGGAAAAGAGTCAAGCCAAAATGTGAAGAAAACAATTTGCCACTACGAGTCTATAGTGAATCTAATTTCACTACAGTGTGATGTCCAGG	0.57
Salmo_trutta	310858	4	18.353	CM003298.1	13956562	CGGATGTTGAAAATACATATTTTCCAGATGTTTAAATCAGGTTAATTTTCGGCTCTGAATGACATTGAAAAGAGGTCATTTAGCCTACAGATGTTGAAAATATGTATGGTAATTAACTGT	0.64
Salmo_trutta	310981	4	18.489	CM003298.1	14373791	AATTCTGTCAGAGTGACCATCGACACTGCAGACATTTTTTGGTTCCCATCCCCAGATCTGTGCCTCAGCACAATCCTGTCTCTGAGCGCTACGGAAATTTCCTTCGACTCCATTGCTTGT	0.62
Salmo_trutta	310510	4	18.971	CM003298.1	12242579	CGGTACCGTTTGCCGTGCGGCAGCAGAGAGAACAGTCTATGACTTGGGTAACTGGAGTCTTTGACAATTTTTTGGGCCTTCCTCTGACACCGCCAAGTATATAGGTCGGATGGAAGGAAG	0.7
Salmo_trutta	310614	4	19.046	CM003298.1	12707531	AATTCCAACTGGTTATCAGGACAGGCATGAATGCCATTTTGGACATGCGAGACAAATCTAGTAAGACCAACTACAATCCACATGCAACAAGGCTCTCCAACATACGCTCTGATTACAACC	0.69
Salmo_trutta	310193	4	19.122	CM003298.1	10695662	AATTCCTTCTCGCATCTATGCGCTCTCCTCCTCTTCTCATCTTTTCCCTTTCATTTGTGAACTTCAATGCACAAGACATCAGCTGTATGTGACCAGGCGAAAAAAAACATTCCAAGCAAA	0.69
Salmo_trutta	310619	4	19.226	CM003298.1	12708690	CGGAAGTTGGAGTAGCAGTAGTTGAGTGATTTAGCAGCGCGAGTTCTACAGTCAATGTGTTACTAGAACTTCGGTAACGTTTTCCTCAAATTTGCTTCGTTAACATCCCCAGCTACAATA	0.69
Salmo_trutta	310612	4	19.279	CM003298.1	12707378	CGGAGAGGGGGAGTAGACGTGACAGCATCAATGAGGTTGTAATCAGAGCGTATGTTGGAGAGCCTTGTTGCATGTGGATTGTAGTTGGTCTTACTAGATTTGTCTCGCATGTCCAAAATG	0.69
Salmo_trutta	310583	4	19.35	CM003298.1	12540598	CGGAGACAAAGAAAAGTAGAGGTCACGTCCACTGATGGCTGAGTCATTAGTGGACTCTTATTTTCTGTAATACAACACCTCATTTCCATTATTGGAATGCAATCAACCATTTTCTTTATA	0.69
Salmo_trutta	319520	4	19.681	CM003298.1	6189205	CGGCCCAAGTTGAGCACTGATCTTAAGGCAAAGTTCATCGTCAGAACATTCATAGGTGCATCGTTAAATCTCTGAGCTGTTTCTCAAAACCATCGTCACTACAGTTACACTTGAAAACAC	0.69
Salmo_trutta	310623	4	20.121	CM003298.1	12750112	NNNNNNGTCGTAGAGTAGGTGAATAGATGACCTCTGCATGTGTGGTTCCCACCGTGAAGCGTGGAGGTCTGATGGTTTGGGGGGGTGCTTTGTTGGTGACACTATCTGTGATTTTATTTA	0.69
Salmo_trutta	321744	4	20.301	CM003298.1	7774143	AATTCTTGAGAGGCACAAAGCTGCTTTGATAGAGACAAACTGCACGGAACGATGTCTGTGGATGGCCTGCCGTTTGTCTGCATCAACCCCCAACTCACTTACACACAGACACATACCCCA	NA
Salmo_trutta	322159	4	20.902	CM003298.1	8182764	AATTCCACCACTTCAATGTGCTCATTAAGATATATGTACATATGGAATTAGCATGCTAACCTATACACAAAAGCACACTATCCTCGGTATCCATGGGCCGCAAACTGAACATGCGCTTTC	NA
Salmo_trutta	141711	5	0	CM003284.1	832655	CGGTTGAAGCTAATTGGCAAAATAATTTGGTTAACTCTTCCCACCTGCGAACACACACGACAACCAGGTCAAACCACACCCTGTAACCAACTCCTGTTTGAATTCNNNNNNNNNNNNNNN	NA
Salmo_trutta	141346	5	1.945	CM003284.1	80236177	AATTCACCACTGTAAGTTGTTCTGGATAAGAGTGTCTGCTAAATGACTAAAATGTAAATGTAAAATGTCAATACGGAAGTGGTCAGATGACACGAACACTACGCTACAGGAATGTTTTGC	NA
Salmo_trutta	141348	5	2.387	CM003284.1	80236320	CGGAACATATTCCAGTCTGCGCTAGCAAAACATTCCTGTAGCGTAGTGTTCGTGTCATCTGACCACTTCCGTATTGACATTTTACATTTACATTTTAGTCATTTAGCAGACACTCTTATC	NA
Salmo_trutta	54308	5	2.785	AGKD04695664.1	434	AATTCACACTTCTCCGTTTTAACAAAAACCTGGTTCTCCAGGAGACGCTGAAGAACCTGTCGGACATGGAGGACGTGCTCTTGAGCTGAAAGGGAAAAGACGAAGATGTTGGCGAGGTAT	NA
Salmo_trutta	54307	5	2.946	AGKD04695664.1	301	CGGTTCGTGTTTGGATACCTCGCCAACATCTTCGTCTTTTCCCTTTCAGCTCAAGAGCACGTCCTCCATGTCCGACAGGTTCTTCAGCGTCTCCTGGAGAACCAGGTTTTTGTTAAAACG	NA
Salmo_trutta	132772	5	3.222	CM003284.1	31638214	CGGTGGAAATCTGTCCTTTGGTCTGATGAGTCCAAATTTGCAATTTTTGGTTCTAACCGCTATGTCTTTGTGAGATGCAGAGTAGGTGAACGGATGATTTCCGCGTGTGTGGTTCCTACC	NA
Salmo_trutta	132638	5	3.349	CM003284.1	30390756	CGGTTCGTGTTTGGATACCTCGCCAACATCTTCGTCTTTTCCCTTTCAGCTCAAGAGCACGTCCTCCATGTCCGACAGGTTCTTCAGCGTCTCCTGGAGAACCAGGTTTTTGTTAAAACG	NA
Salmo_trutta	132636	5	3.598	CM003284.1	30390623	AATTCACACTTCTCCGTTTTAACAAAAACCTGGTTCTCCAGGAGACGCTGAAGAACCTGTCGGACATGGAGGACGTGCTCTTGAGCTGAAAGGGAAAAGACGAAGATGTTGGCGAGGTAT	NA
Salmo_trutta	133615	5	4.975	CM003284.1	36107880	CGGGATTGGATTAATGACTGTCGTTTTTCTCCTGCTGATGTAATCTCAAGTCTCTTGTGTTAACAAGTACTGAACTCCTTTGTTATTTGAAGTTGGAAAATGTAATGGTCATTTGTTTTC	0.01
Salmo_trutta	133441	5	5.36	CM003284.1	35184099	CGGGGCCTGCTGGTGTAACTGCTAAACTGCTTGCTGGCTGTACGCTGTAATGGCATGATTGTAGTGGGTTTACTAATGTGTTAGTTCTAGTAGCTAGAACGATGTAGGTAGGCTGTGTGT	0.021435644
Salmo_trutta	133768	5	5.985	CM003284.1	36923311	CGGCGATGCTATAGGATCCGTCATCTTGGAATCAGCAGCTGTTCGAGAGCGTCATGGGGTGGAAAAACAATTTAGAGAAAGGGACCTACGCCCTCTACTGGTTCACACGATATGACATAC	0.04
Salmo_trutta	133766	5	6.021	CM003284.1	36923045	AATTCCAACTTGGGAACTCGGGCCTCTTTCTATATATCCAACTGTTCGACCTGTAGATCACTGACGTCATGATTTGACCGAGGTCCCCGTTGTTTTGAACGCGGCAATAGATCCCTACGG	0.04
Salmo_trutta	133687	5	6.501	CM003284.1	36459332	CGGTAAACAGATATCTTAAAATGCTGAAAAAGTTAAAACAAATATTAAATCTGTGAATAACCGAGATGTGCAAAATAACATAATGCTTCGGGTTGTGAATTNNNNNNNNNNNNNNNNNNN	0.02
Salmo_trutta	133357	5	6.933	CM003284.1	34692831	CGGTGGAAATCTGTCCTTTGGTCTCATGAGTGCAAATTTGAGATTTTTGGTTCCAACCGTCATGTCTTTGTCAGATCGCGGAGTAGGTGAACACATGATCTCCGCATGTGTTGTTCCCAC	0.055252226
Salmo_trutta	132439	5	6.985	CM003284.1	29212173	AATTCATTGTAGTCTAAGGATGTCATGTACTGTAAGAAGTCTCATCAGGTCTAGAGGCATTATGTAAGTGAGCAGCATGAATATATAACAGCCATATTTGATGACGTTGTCCCGGNNNNN	0.059495549
Salmo_trutta	132441	5	7.04	CM003284.1	29212286	CGGGACAACGTCATCAAATATGGCTGTTATATATTCATGCTGCTCACTTACATAATGCCTCTAGACCTGATGAGACTTCTTACAGTACATGACATCCTTAGACTACAATGAATTCNNNNN	0.06398368
Salmo_trutta	133358	5	7.505	CM003284.1	34693018	AATTCTAAATAAAGCACAGACAGTGTCACCAGCAAAGCACCATCACACCTCCTCCTCCATGCTTCATGGTGGGAACAACACATGCGGAGATCATGTGTTCACCTACTCCGCGATCTGACA	0.101928783
Salmo_trutta	134259	5	7.849	CM003284.1	39545203	AATTCTAAATAAATCCCTGGCAGTGTCACCAGCAAAGCACCCCCACACCATCACACCTCCTCCTCCATGCTTCAGGGTGGGAACCACACATGCGAAGATCATCCGTTCACCTGCTCTGCA	0.13
Salmo_trutta	134260	5	7.952	CM003284.1	39545397	CGGTGGAAATCTGTCCTTGGGTCTGACGAGTCCAAATGTTTGATTTTTGGTTCCAACTGCTGTGTATTTGTGAGATGCAGAGCAGGTGAACGGATGATCTTCGCATGTGTGGTTCCCACC	0.13
Salmo_trutta	134043	5	8.138	CM003284.1	38376243	CGGTTCTGACTGCATCTGGGCATGGATATGGGTACGCAGACCCGCGAGCCACTGCGGACCCTCATGATGAGTTCCGATGTTTTATGGCCCCACCCACATCAAAGTTGCACACCCCTGATC	0.09
Salmo_trutta	134508	5	8.38	CM003284.1	40748211	AATTCGGCGAATGGACCCGATGAAAACGACACCCTCCCAGAGATTGGAAGAAAAATTTAATTTTGGGGGTGGGTGGTGCCTTGCAAAATGGGGCAAAAGTCAGAGAAGCAACCAATCCGA	0.17
Salmo_trutta	134426	5	8.586	CM003284.1	40389759	CGGAGTAGAGACAAATACAATTTTGCTTCACTGTCCAAATAAATACGTGGAGGAGTGTCATTTCATCTCACAGCGGCATCGTAGGTCTTAGTTTTTNNATTTGATGGTTTCAAGTCTNNN	0.15
Salmo_trutta	134744	5	8.85	CM003284.1	42058294	AATTCAATTCAGTCCATTTTAATTAAATTTGGTTCAATTGATTTCAATTCAATACAGTTTATTTATCCCCAAGGTACAATTGTAAGCCAAGGATGCATCACGTTAACATGAGTCCTAAAT	0.2
Salmo_trutta	136394	5	9.055	CM003284.1	51042813	CGGTGGAAATCTGTCCTTTGGTCTGATGAGTCCAAATTTGAGGTTTTTGGTTCCAACCACCATGTCTATGTGACACGCAGAATAGGTGAACGGATGATCTCCGCATGTGTGGTTTCCACC	0.68
Salmo_trutta	134743	5	9.194	CM003284.1	42058009	NNNGGTTCGGGAAAATGCAAGCGAACTCCATCAATGTCTTGCTAATTTACACCCTCCCCCCTTTTGATGAACAACCTGTGCTAATTGGCTGGACCGTCTTGCCAATCAATCACTTTCACC	0.2
Salmo_trutta	134722	5	9.256	CM003284.1	41948482	CGGTTTCGGCTGGCTGCGACAGAGCCTGGACTCTGGAATCTCTAGTGGAACAGCTAGCACTGCGATGCAGTGCCTGAGACCACTGCGCCACTTGGGAGGCCACGATTAGCTATCTTGCTA	0.2
Salmo_trutta	134721	5	9.36	CM003284.1	41948289	AATTCTATCATATTAATAATAAAAAATGACTCCCAACTCTTGTGTATAAAATGCAAGAGGTCCTCTGATGGATCTAGCAAGATAGCTAATCGTGGCCTCCCAAGTGGCGCAGTGGTCTCA	0.2
Salmo_trutta	136270	5	9.546	CM003284.1	50364578	CGGTTTCTTCATGCATCACGCCAACAGAAACAAACATCTCTCTGGTAAGAAGAAGGGCAAGGTTGTATGCCTTATGATTAACGAGTCGTGGTGTGAACATGACANNNTACAATAGAACAT	0.55
Salmo_trutta	136129	5	9.584	CM003284.1	49552852	NNNNNNNNNNNNNNNNNNNNNNNNNNNNNNTTAACAGCAACGGAACAGAGCTAAGCACAAGCAAAATGTGGAAAACCTGGTTCAGTCTGCTTTCCACCAGACACTGGGAGATGAATTNNN	0.51
Salmo_trutta	136128	5	9.705	CM003284.1	49552736	AATTCATCTCCCAGTGTCTGGTGGAAAGCAGACTGAACCAGGTTTTCCACATTTTGCTTGTGCTTAGCTCTGTTCCGTTGCTGTTAANNNNNNNNNNNNNNNNNNNNNNNNNNNNNNNNN	0.51
Salmo_trutta	135994	5	9.81	CM003284.1	48964097	AATTCAACACTGCACCTGTGAAATCTGAATAAAAAATGAATACTATGCCCAGAACCGTTGAATCAGACAGTCCCCCAAGATGACTGGCGATCATCTGGTCCTGGCACATTGACCTATCTT	0.48
Salmo_trutta	136344	5	9.884	CM003284.1	50792698	CGGTGGAAATCTGTCCTTTGATCCGTTGAGTCAAAATTTGAGATTTTTGGTTCCAACCGCATTGTCTTTGTGAGGCACAGAGTAGGTGAATGGATGATCTCCGCATTTGTGGTTCCCACC	0.64
Salmo_trutta	136223	5	9.927	CM003284.1	50101060	CGGTCGGGCGTTTCTTGCTCAGTGATCCCTCGTCATGGAGCTGCAACCTTCCTCTTGGACCGCTCTAAGATAGCCTACCTCATCACGCTGATGTCCAGGAGGGCCCTTGCCTGGGCTACG	0.54
Salmo_trutta	134879	5	10.052	CM003284.1	42633857	CGGCAGATGTTAGGAGCTGGGATGTAGCGCACCAGGCTCTCAACGCATACTGGGGACACCGTGCGCTCTACCGCATAACACGGTGCCTGACCAGTACTACACTGCCTCCTGTAAGCACGG	0.350209424
Salmo_trutta	135036	5	10.118	CM003284.1	43530538	CGGGGCAACCTGTGTCAGATAATCAAATACCTTCAATGTCTTATGTGAAGTGTTCAAAAAAACACGTGCACATGATTTAACATGTGAAATGTCACGTGTGTTGTTTCATGGTATTACATG	0.25
Salmo_trutta	136416	5	10.27	CM003284.1	51200167	CGGGACATTTACCTCTCTCCCTCATCCTCTCAACTGTTTTGCAGCCTAGGCTAACCGATATCAACTGGTTCACTTTGTAGATTAGGTCCTCTTTTTCATCAGCTGGCAGTCCTGCCACTA	0.71
Salmo_trutta	139024	5	10.31	CM003284.1	64664653	CGGTGGAAATTTGGTCTGGAGTCCAAATTGGAGGTTTTTGGTTCCAACCGTCTTTGTGAGATGCGGTGTGGGTGAACGGATGATCTCTGCATGTGTATTTCCCACCGTAAAGCATGGAGG	0.717194245
Salmo_trutta	136503	5	10.548	CM003284.1	51636019	AATTCCATGAGAATGCCTTAAAAGTGCAACTTCTAATAATGCAGTGACAAAGTTGCTAGTCCAATGTGACTGGACGTTAGAAGACTAAATGGCCACCGGCGGTGTCTCTCCGTTGGGTCA	0.76
Salmo_trutta	138916	5	10.642	CM003284.1	63923919	AATTCAAGGCACACTTAACCAGGCTACCACAGCATTCTGCACCGATACGCCATCCCATCTGGTTTGCGCTTAGTGCGACTATCATTTGTTTTTCAACAGGACAATGACACAATGACNNNN	0.77480315
Salmo_trutta	136569	5	10.675	CM003284.1	51971318	AATTCTATAAATATTTTCAGGAGGATATTGTCAAGGCCGTCGTATGAATTGGACCAAGGCGCAGCGGGTATGTGAATGCTCATTTTATTTAACACGAAACAAAATACAAGAAACAGATGA	0.78
Salmo_trutta	136511	5	10.844	CM003284.1	51671314	AATTCAGATGTACAAAAAATCTATTTATGTCTTCAAGGTTTCCGATGGGGCCCTGAGCTCCTTTGAGATGTCTACACATCCAAGCCTCTTTGAATCGGTTTCTGCTCATTGCTGGGCCAN	0.76
Salmo_trutta	136512	5	10.845	CM003284.1	51671550	CGGTTCCTTGAAACTGAAAACACTCAAAGAGACATGTTTTGTTCTAGTAGTTGTTCAAAGTAGACTATAACTGTGTATGTGTCATGTAATGGAACATCGCCACTGGTTCTCTTTATCTTG	0.76
Salmo_trutta	136808	5	11.064	CM003284.1	53084932	AATTCACTTTGGTGGTAAATTGTCAGTTGGCAAAGACTAGTGTTTACAACACCACACACTTCTCTTCAGTTGATTCCATTCCAAATAGTGGTCAGACCTAGCAAACTAGATTTCACCCAT	0.76
Salmo_trutta	137374	5	11.093	CM003284.1	5581761	CGGCATTCATATGTCCATTCGGTTTATAACTTTTNNNNNNNNNNNNTTTTAAAAACAAGAAGCCCTGCGACACGGAGACAAACTAACGCAACATGCATGAAGATTGAAACAGACTTGCAT	0.765178571
Salmo_trutta	136570	5	11.176	CM003284.1	51971440	CGGTCATCTGTTTCTTGTATTTTGTTTCGTGTTAAATAAAATGAGCATTCACATACCCGCTGCGCCTTGGTCCAATTCATACGACGGCCTTGACAATATCCTCCTGAAAATATTTATAGA	0.78
Salmo_trutta	136061	5	11.374	CM003284.1	49202205	CGGAGAGGCCCAGGCAGCAGGTGAGAACCACTTAAACCCATTTCCAGCCAAGAGAAGTGAGAACCAAAAGGGCATTCCAGGGGACTTAATAATAGAATCTGTTTATTTTTCCCAGAGCAA	0.49
Salmo_trutta	137332	5	11.448	CM003284.1	55549379	AATTCCAATGGACCCTGAAACAGAACTCTCTAAAGAGACTTTTGCTAAATACATGTATATCTAAATGAGACAAACCGGGANNNNNNNNNNNNNNNNNNNNNNNNNNNNNNNNNNNNNNNN	0.73
Salmo_trutta	137331	5	11.584	CM003284.1	55549303	CGGTTTGTCTCATTTAGATATACATGTATTTAGCAAAAGTCTCTTTAGAGAGTTCTGTTTCAGGGTCCATTGGAATTCTAGCAAGGACTGAGAAGAGGATTTGAATTNNNNNNNNNNNNN	0.73
Salmo_trutta	133486	5	11.751	CM003284.1	35388069	AATTCTAATCACGTGTTCACACACCTGTAGGTCATTATTACACACTATTTAGTTCAGTTCTTTGCACCTCGTCACTGTGAAGTATTGCTTGTTTTGTGACACACGTCTTCGGGAACTCTG	0.763966102
Salmo_trutta	136675	5	11.879	CM003284.1	52471863	AATTCTAAATAAATCACAGACAGTGTCACCAGTAAAGCACCCCCACAACATAACACCTCCTCCATGCTTTACGGTGGGAAATATACAAGCGGAGATCCCCCGTTTACCCACACCGCTNNN	0.79
Salmo_trutta	136947	5	11.915	CM003284.1	53737915	CGGTCGCGGCCGACTGCGACACACCCCGTGATCAAACGCGGGTCTGTAGTGACACCTCAAGCACTGCGATGCAGTGCCTTAGACCGCTGCGCCACTCAGGAGGCCACATGGTGTGTTCTC	0.69
Salmo_trutta	140717	5	12.366	CM003284.1	75048985	AATTCTGAGAATCTGATGGATATGGAATTACTGTACATGCAGTGGTCAAATAAGTCCCTTGTACAGTGCGGTTAGGATTTATTGCATAACGAGTTCCGGNNNNNNNNNNNNNNNNNNNNN	0.69
Salmo_trutta	11561	5	12.572	AGKD04018904.1	3368	AATTCTGTCTGTTTTTTTTAAACCAGAACTTTACGAACTCTGAGTTGCAGAAGGAGTATTTTAATTGAAGTTAACATTGAGAACATAATTCTCATAACACATCCACATTAATGTAGAAGT	NA
Salmo_trutta	136943	5	12.712	CM003284.1	53714805	CGGATTCGTATTCATATACTGTGTTCTCTACGTAGCTCATTCTACTATATCTACTGCTGTACATATTATTGTTAGTTTATCTTTTCTGTGTACATATGCATAGATAGCATTTGGATTACT	0.69
Salmo_trutta	137330	5	12.824	CM003284.1	55537643	CGGTTTTATCTCCTAGGACAAGAAGGAAAATGCTTCCCATGGGGAAGAAGGAGGTTCATTGAATAGCTTACCTGGAAGAATTCNNNNNNNNNNNNNNNNNNNNNNNNNNNNNNNNNNNNN	0.72
Salmo_trutta	136935	5	12.831	CM003284.1	53688941	AATTCCTCTTCACATCTACACACTCTCCTCCTCTTACCTTTTCCCTTTGCTTGTGCACTTCAGTGTACAACACATCAGCTGGCTGTGACCAGGTGAAAAAACCTTTCCAAGCCAAACTTT	0.68
Salmo_trutta	137329	5	12.843	CM003284.1	55537562	AATTCTTCCAGGTAAGCTATTCAATGAACCTCCTTCTTCCCCATGGGAAGCATTTTCCTTCTTGTCCTAGGAGATAAAACCGGNNNNNNNNNNNNNNNNNNNNNNNNNNNNNNNNNNNNN	0.72
Salmo_trutta	7277	5	13.046	AGKD04016075.1	4335	NNNNNNNNNNNNNNNNNNNACAGAGTAACAGTCACAGAGTAACAGTCACAGGAGCACCAGATCATGTGAGTACAGAGTTGATCCACCTCCCTCTGACTTTAGATTGAATTCANNNNNNNN	NA
Salmo_trutta	137050	5	13.299	CM003284.1	54128740	CGGAGTCGCCTCTTCACTGTTGACGTTGAGACTGGTGTTTTGCGGGTACTATTTAATGAAGCTGCTAGTTGAGGACTTGTGAGGCGTCTCTATCTAACAACTAAAAAAAGACATCACAAT	0.76
Salmo_trutta	137052	5	13.387	CM003284.1	54128931	AATTCAACCACCCCTGGGCATTTCCACAGCACATACTGAAAAGTACTCACATAATGACGATGGACTAATACCATTGTGATGTCTTTTTTTAGTTGTTAGATAGAGACGCCTCACAAGTCC	0.76
Salmo_trutta	137447	5	13.718	CM003284.1	56119254	NNNNNNNNNNNNNNNNNNNNNNNGTTAACTTGTTGGGGATAGGGGGCAGTATTTGCACGGCCCCCTATGCAGGCAATCTCAACGCTGTGCGTTACAAGGAAGACATCCTCCTCCCTCATG	0.78
Salmo_trutta	137440	5	13.736	CM003284.1	56108137	CGGTGGAAATCTGTCCTTTGGTCTGATGAGTCCAAATTGTAGATTTTGGTTCCAACCGCCGTGTCTTTGTGAGACGCGGAGTAGCTGAACGGATGATCTCTGCATGTGTGGTTCCCACCG	0.78
Salmo_trutta	130606	5	13.949	CM003284.1	14880979	CGGTAAACAGTACCCACTAGCGGCTGTTCAGGCTAATGAACGTCAATATCCCAAAAGTTATTTTGGCAATGTTTGTATATTCAGAAACATGAACTTAATGTTACCCATTGATACGTGGCT	0.28
Salmo_trutta	140044	5	14.126	CM003284.1	71180519	AATTCCCCATAGTAGTTCCCTGCTCACAGTGCCGAAAGCCTTGGAGAGGTCAATAAAGCATTGGGCCAGTAACCGAATCCCCGAACTGACAAGGTAAAAATCTGTTGTTCTGCCCCTGAA	0.38504451
Salmo_trutta	131190	5	14.286	CM003284.1	19435607	AATTCTGGGCTATAATAGGGCTTAAAAGCAGCAAGAAGAAGTGAGAGTAAGCCATAACAGGGCAACATAACACAAAGACTAGAGTAAACAGAGTCCACAGCAGCCCTGTACCAGCCCTCC	0.48
Salmo_trutta	142240	5	14.333	CM003284.1	9402285	AATTCCCCAAATTCACCAGGAAGTTGCCAACCCTTTGCAGCCCTAGCAAAAAAACTAAGAGACTGAGGGTCAGAATACAGACCCTCAAATGGTTAAGAAGATTCCAAGGGTCTTTAAGTA	0.31
Salmo_trutta	134046	5	14.339	CM003284.1	38376404	AATTCCTTTGAAGAGAGGGACTGCTATGACAACTAACTTCTAGATCAGGGGTGTGCAACTTTGATGTGGGTGGGGCCATAAAACATCGGAACTCATCATGAGGGTCCGCAGTGGCTCGCG	0.339072165
Salmo_trutta	193920	5	14.339	CM003289.1	13070011	NNNNNNNNNAGCGTGGAATCCGATTGGTCGGACCAGCGTTGAACAGACCTGAGCACGGGCGCTTCCTGTTTTAGTTTCTGTCTATAGGCTGGGAGCAACAAAATGGAGTCGTGGTCAGAT	NA
Salmo_trutta	137099	5	14.43	CM003284.1	54370300	CGGTGTGTCCCAAATGTCACCCTATTCCCTATACAGTGCGCTACTTGTGACCAGAGCTCTATGTAGAGCACTAGGAAAAGGATGGCATTTGGGATACATCCCGCCTCTCCACTGTGGCTT	0.78
Salmo_trutta	137256	5	14.441	CM003284.1	55104852	AATTCAACAATGCCAACACTTTTTTCAATTCGACCTTTGCTTTCAAAAGCAGCTCAAACNNNNNNNAAGAATGAACTATAGCGATTGAATACTGTGCATGATAGGGAATTATGCAATGGG	0.78
Salmo_trutta	137258	5	14.623	CM003284.1	55105017	CGGATGGAATGGGGTTTTAACTAATCTGCATTCAGGATTAGACCCACCCATTGCATAATTCCCTATCATGCACAGTATTCAATCGCTATAGTTCATTCTTNNNNNNNGTTTGAGCTGCTT	0.78
Salmo_trutta	139206	5	14.657	CM003284.1	65874396	CGGTAAATTACCTTGGCAGGAAAAAGATGATTGAGTTGACTATCACAATTGATATCTGTACTTTTGGATTATTTATGTTATGTTCCCCAGCAACAAAACCAATTAAATGTTGTTTATCAA	0.668846154
Salmo_trutta	130656	5	14.779	CM003284.1	15162362	CGGATTGGCCCTTTAACTACGGTATAATACTCAAAAGGTTGTTCTTCCACCCCACTTTAGCCAGTTCCTCATTGAGTGAGGGCAGGCCCTGTCAGACGTCAGCTCTGAATTNNNNNNNNN	0.27
Salmo_trutta	130655	5	14.822	CM003284.1	15162252	AATTCAGAGCTGACGTCTGACAGGGCCTGCCCTCACTCAATGAGGAACTGGCTAAAGTGGGGTGGAAGAACAACCTTTTGAGTATTATACCGTAGTTAAAGGGCCAATCCGGANNNNNNN	0.27
Salmo_trutta	139661	5	14.986	CM003284.1	68553878	AATTCTAAATAAATCACAGACTGAGTCACCAGCGAAGCACCCCCCACACCATCACACCTCCTTTTCCATGCTTCATGGTGGGAACCACACATGCGGAGATCATCCATTCACCTACTCTGC	0.424492754
Salmo_trutta	7002	5	14.987	AGKD04015922.1	6564	CGGGCTTCTCCATGCATCACACTGACAGAGATAAACACCTCCTGGGAAGAGGAAGGGCGGGGGTGTATGCTTCATGATTAATGACTCATGGTGTAATCATAACAACATACAGGAACTCAA	NA
Salmo_trutta	139119	5	15.018	CM003284.1	65275995	CGGATCATTTGCGAAGCCGTAACTGACGGTGCGTTCAAGACAACAGGGATGTCTGAAAAAAACGTGCTCTGACTGGAAAAAATCTAATTGAACAGTCATCCAGTGCTTTATTGCCCTCTG	0.454637681
Salmo_trutta	137219	5	15.374	CM003284.1	54886806	AATTCTTTATGGGTCTGTGTAATCTGAGGGAAATATGTGTCTCTAATATGGTCATACATTTGGCAGGAGGTTAGGAAGTGCAGCTCAGTTTCCACCTCAGGCTGTGTGCACACTGCCCAC	0.79
Salmo_trutta	137257	5	15.487	CM003284.1	55104855	AATTCGATTTTCATAACGGCAAGCTAGGACTGATGGTTTGGTTAGCTAAACTACCAAAGTATGTTTGTTTACCACGGCAACTATTGTACTGTAGCTATGCAGTTAACCTGCTAGCTACTT	0.78
Salmo_trutta	4691	5	15.523	AGKD04014952.1	22987	AATTCAAGTCAAACCAAAGACTGCCAAGAACCAAAACATCAAGTTTTACCAATTCAACATGCAAAAACTAAATTAGAATCGATCCCTAGCTGTAGCCTTTTATTTAAGTGATAATGCCAG	NA
Salmo_trutta	138497	5	16.482	CM003284.1	61715232	CGGATGATCTCCGCATGTGTAGTTCCCACCGTGAAGCATGGAGGAGGAGGTGTGAGGGTGTGGGGGTGCTTTGCTGGTGACACTGTCAGTGATTTATTTAGAATTCAANNNNNNNNNNNN	0.79
Salmo_trutta	138062	5	16.499	CM003284.1	59207276	AATTCCAAGTGTCACTTCTGGAGGAAACCTGGCACCATCCCTAAAGTGAAGCATGGTGGTGGCAGCATCATTCTGTGGGGATGTTTTTCAGCGGCAGAGCCTGGGAGACTAGTCAGGATC	0.84
Salmo_trutta	139114	5	16.64	CM003284.1	65253479	AATTCTCTTTTGAACCTTACTTAAATGGGACCTCCACTCAATAAAACACACACAAATCACATAGAAATGATAGTTTGAAATAAAACGAAAGCAGTAAATGCCATTAGAAAACCCTGAGAC	0.756513158
Salmo_trutta	138397	5	16.651	CM003284.1	61078291	AATTCGACAGAATACGTTTTGCTTTCACAAGACCTGAAAACAACCGTTTAGGTTGCGATTAGCAAAACGCACCTTCTACATGACGTTAGCGAGCTAGCTTGTGTACAACGGGCAAAAAAA	0.75
Salmo_trutta	137993	5	16.703	CM003284.1	58901237	AATTCGGGCTGTAACACAACAAAATGTGGAATAAATCAAGGGGTATGAATGCTTTCTGTGAAGTCCCTGTATCAATGTCTCCTGTAAGGCCAGGTTCTCGTTGTCTCCTCATCATACGCG	0.84
Salmo_trutta	132430	5	16.795	CM003284.1	29168462	AATTCACATGCATAACTGTACACAAACANTTTAACCTGGATATTAAACAAATAACTATTAGTTAAATAGGTTGGTGNTTTTTTATGTGTGTTTGTTGTTACTAGTAGCTAGCTAAATAAC	0.793333333
Salmo_trutta	138430	5	16.841	CM003284.1	61289734	CGGCTGACAAAATGTCATTACCGCCACAGCCCTTAGTCCATTGTTTACAAGAAGTGATACTCGAGAAAGGACACTTTTGCAAAGACGTACTAGTACTGCTCCCCTATAGACATGCCCTCT	0.77
Salmo_trutta	138990	5	17.081	CM003284.1	64327526	AATTCATTGATGAATACATCGCAGTTCGCACAGGTGGAACACGATCATTTCTGTACGGATTACAGAAATCGAGATCGCGTGTCCCTGCAAGGTGGGCCGGCNNNNNNNNNNNNNNNNNNN	0.77
Salmo_trutta	137783	5	17.169	CM003284.1	58012260	AATTCAAGTCTTCCTGCACCATGTGCTCTGTGGCCTGTAGACCTACAGTTAACGCATGTGAGCTGCAACCCAGCGGATACACTGGTGCACTTCCAGGGCCAATATCTCACAATATGTGAA	0.77
Salmo_trutta	138123	5	17.225	CM003284.1	59566892	CGGACAGCATAATAACAACCTCCATGTAAATAAATTATTTNAAAAAATACGTGGGAATATGATCAGATTTTTTCTCTCTTTTGAAAATAACCTTTTGGTCTTTTAAAAGTGCCGAGTCCT	0.84
Salmo_trutta	138157	5	17.504	CM003284.1	59746909	CGGTCTCCTCTGAACTCCTTTGGGCTGCTTTCTCATTAATCGTGCTGCTGCTATCTCTGCAGCGATCAATGGTTTAACTGCCTCTTTCAGGTGCTGCTTTCTAGTCCGCCTCTCCCTCTC	0.84
Salmo_trutta	131663	5	17.527	CM003284.1	23524281	AATTCCACTCATGCATGGAACCCTCTGTATTAGCCACCCCATGTCCACCTTGGGGACCCATATCTGCGTAACACATGTTGATATGCCTTTATCTGCCGGTNNNNNNNNNNNNNNNNNNNN	0.46
Salmo_trutta	131662	5	17.629	CM003284.1	23524184	CGGCAGATAAAGGCATATCAACATGTGTTACGCAGATATGGGTCCCCAAGGTGGACATGGGGTGGCTAATACAGAGGGTTCCATGCATGAGTGGAATTNNNNNNNNNNNNNNNNNNNNNN	0.46
Salmo_trutta	56383	5	17.659	AGKD04752463.1	159	CGGAACTGTGACCATTTTTTTCAATTGTAAATGGCCTGAGTGGGACATCTTCATTTATCCNNNNNNNNNNNNNNNNNNNNNNNNNNNNNNNNNNNNNNNNNNNNNNNNNNNNNNNNNNNN	NA
Salmo_trutta	137681	5	17.778	CM003284.1	57500848	AATTCAAACCACAGGTATACTGGATCTCATATCATTTATGGAGGCTGCCATTGTGACTCACCTCTCTCTGGTTCGTGGCAATTCTTGGACTAATGGCAGCAGCNNNNNNNNNNNNNNNNN	0.8
Salmo_trutta	137711	5	17.916	CM003284.1	57601664	CGGGCAATGGCAACCAGAAGGGACACTCACGGAATGTTTTTTCCTTCCAGTGTGACGAGCAGAGTCAGACAACGTGCTGGAATATAATGAGGTACATACCGACTCAGTCCGACTGTGTAN	0.8
Salmo_trutta	131337	5	17.935	CM003284.1	20758213	CGGTCCAGTCCTGAGAAAGCCTTTCCAGTAAGGGATCTAGCTTTACATTTAGTAGTCATGGCATGCACTGGATAAGACAACCTGCAGGAAAAGCACTGGACTAGATGGGATTGATCTATT	0.51
Salmo_trutta	131338	5	18.093	CM003284.1	20758398	AATTCTCTCTGGTGACTTTTATCCGTCCTTCAATATCTTTTGAATAGATTGTTTTGCTGGCATCATAATAGATCAATCCCATCTAGTCCAGTGCTTTTCCTGCAGGTTGTCTTATCCAGT	0.51
Salmo_trutta	137560	5	18.093	CM003284.1	56815468	CGGTAGAAATCTGGCCAAATTTGAGATTTTTAGGTACCAACCTCCATGTCTTTGTAAGACGCAGAGTAGGTGAACGGATGGTCTCCGCATGTGTGGTTCCCACCATGAAGCATGGAGGAG	0.81
Salmo_trutta	137772	5	18.364	CM003284.1	57965512	CGGAGGGTGATCCTTCTCGCGCGCGCAGTCTTCCTCCTTTATCGTCGGCCCAGGGAGATTTGAGAACGAGCTGCCCCCACTGATGCTATCTTGCGCTTCTTGCATTTTGGAATAAAATGC	0.77
Salmo_trutta	137831	5	18.473	CM003284.1	58262753	CGGGATAAACCTGGAAGCCAGAATAGAAAACTCATTATAAAAAGCTTGATGACATGAAACAAACTGAAATCTACCTGAATATCTACAGTATGAGGCAGTTCCAGGTCTTACCAGTAGTAG	0.8
Salmo_trutta	138079	5	18.715	CM003284.1	59341953	AATTCCTGTAACGTTTCCCAACTTCCTCTTGTAGTCATTGGACATTAATATATTGCTGATGTGCGGTATTAACATTTTAAAGTTGCATGGTTTTCTCTCTCCCATTCAGAGAACTGCCCG	0.85
Salmo_trutta	132208	5	18.821	CM003284.1	27821023	CGGAGTAGTGGAAACACATTCTCTGGAGTGATGAATCACGCTTCACCAGCTCGCAGTACGACAGATGAATCTGGGTTTTGCGGATGCCAGGAGAACGCTACCTGCACGAATGCATAGTGC	0.832184874
Salmo_trutta	138180	5	18.834	CM003284.1	59818108	CGGTGGAAATCTGTCCTTTGGTTTGATGAGTCCAAATTTGAGATTTTTGTTTCCAACCGCCGTGTCTTTGTGAGATGCAGAGTAGGTGAACGGATAATCTCTGAAGGTGTGGTTCCCACC	0.83
Salmo_trutta	138080	5	18.929	CM003284.1	59342072	CGGGCAGTTCTCTGAATGGGAGAGAGAAAACCATGCAACTTTAAAATGTTAATACCGCACATCAGCAATATATTAATGTCCAATGACTACAAGAGGAAGTTGGGAAACGTTACAGGAATT	0.85
Salmo_trutta	138032	5	18.979	CM003284.1	59131164	CGGTTTCGACGGGGATTCTCAGAGGGAAAGTGGATAGTGCAAGGGCTGAGGGGGTAAAAATAACATGTTTGGACTGCAGCCGTAAAAATGTTATCCATAAATTTGTCTGACTCAGCAAGT	0.84
Salmo_trutta	298181	5	19.18	CM003297.1	13568818	AATTCTTAGACGATCGGGGGAAAAAAACACTTCCCTCCATTCTGCAAGCAAACGTGCAATCCTTGGAGAATAAAATCGAAGAGTTACGCAGAAGTTTAAACTACTAACNNNNNNNNNNNN	0.564745223
Salmo_trutta	131708	5	19.293	CM003284.1	23926852	CGGTTTTGTTGTTGTAGTTGTGTCTAGGGGAGCATATGGGGGAGGGAATGCAGGTGTTTATCCCCCTGTGTGCTGAGGGTGTCAGGTTCTTGTCCAGTTCTGGCATTTAGGTCACCACAG	0.41
Salmo_trutta	137832	5	19.41	CM003284.1	58262962	AATTCTCATCCTGCCCCTCATCTCCTACTTCATCACAGACTGGCGATGGTTGCAGGTGGTCATCACTGCACCTTATATCCTCTTCCTGTCCTACTACTGGTAAGACCTGGAACTGCCTCA	0.8
Salmo_trutta	132025	5	19.553	CM003284.1	26539551	AATTCTAAAAAAGGAGCTGAGGNNNNNNNNNNNTCAATTAGGCAGTTTTGTTTGTAGCCTAAAAGTATTGCAGTATTCTTAGTCAGATAATTTCATATGTACTGTGTTGGTCATCATGCT	0.11
Salmo_trutta	138368	5	19.677	CM003284.1	60888420	AATTCACTTTCATTTGGACTGTATATACAAAAGCACCCCTTCAAATTAGTAGCTTCAGCTATTTCAGCCACACTCGTTGCTGACAGGTATATAGAACAGGGCACACAGCCATGCAATCTC	0.74
Salmo_trutta	46487	5	19.939	AGKD04491078.1	190	NNNTGAGATTTTTGGTTCCAATAGCCGTATCTTTGGGAGAGGCAGAGTAGGTGAACTGATGATCTCAGCATGTGTGGTTNCCTCCGTGAAGCATGGTGGAAGAGGTGTGATGGTGCTTTG	0.74
Salmo_trutta	131721	5	19.992	CM003284.1	2399608	NNNTGAGATTTTTGGTTCCAATAGCCGTATCTTTGGGAGAGGCAGAGTAGGTGAACTGATGATCTCAGCATGTGTGGTTCCTNCCGTGAAGCATGGTGGAAGAGGTGTGATGGTGCTTTG	0.74
Salmo_trutta	16454	5	20.056	AGKD04024524.1	4639	AATTCTTATTGACTCAAGGCATTTCGGCTTTTTATTTTTTATTAAATTGTAAACATTTCTAAACTTCCACTCTGACATCATGGGGTATTGTGTGTAGGCCAGTGACACAACATCTCCATT	NA
Salmo_trutta	138714	5	20.389	CM003284.1	62820838	CGGGTGATGCAAATGAACGCAACCGTTCTGATTGGTCCCAGAAACCAATGGGTTGGGCCAGAACACACGTGGGTAAAGTAGCGTCTAGAAAATGTGTCATTGGCTTTGATACTCTGATTG	0.8
Salmo_trutta	138713	5	20.394	CM003284.1	62820639	AATTCCATCTTTGAAGTTGTTTGTGGTGACGTCAAAATGTTGTACAAAGCAAAGTCATCAGTGACTGGATCATATCTAACCAATCAGAGTATCAAAGCCAATGACACATTTTCTAGACGC	0.8
Salmo_trutta	132065	5	20.517	CM003284.1	26739034	AATTCTAGGTCAGGTGAACAAAAGGACTTCAGTTCCTGTATGTTTTTATGATCACACCACGTCTCGTTAATCATAAGGCATACACCCCCGCCCTTCTTCTTACCAGAGAGATGTTTGTTT	0.1
Salmo_trutta	138447	5	20.612	CM003284.1	61342648	CGGGGGAGCTGCGCGCCCGCATACAGCTTAGATGGAACATTGCTGCCTACGTGTGTGCATGTGAGAATGTGTGTTCTTGCATGCATTAGTCTCATTGTGAACAATGCTGAAGGCTATTCT	0.77
Salmo_trutta	139543	5	20.924	CM003284.1	67904745	CGGAAATAATAAATCAAACACCTCTACAATATTCACACTCAACCTAAACCATACAAAACAAATACACATCTTCCACGTCCTGACCAAATTATAATACAATTACTCCCTTTGCTGGTCNNN	0.59
Salmo_trutta	138574	5	21.099	CM003284.1	62116763	NNNNNNNCAGTAACATCTTTCACTGCCCCCTTTCCCTACCTTCCTTGAAGAAACCCAAGCAGTGTAGAGTTCACATGAGCGTCACACTTCCACAATAAAAGGTGATCCTCTATTCTACAG	0.8
Salmo_trutta	139299	5	21.333	CM003284.1	66385094	CGGTCAAAAGTTTGAGAACACCTAATCATTCAAGGGTTTTTCTTTATTTTTACTGTTTTCTACATTGTAGAATAGTAGTGAAGACATCAAAACTATTAAATAACACATGTAGTAACCAAA	0.62
Salmo_trutta	139019	5	21.412	CM003284.1	64570553	CGGCTTCAGCCAAACGGATCACAGTGAAGAGTCGAGTCAGTAGACTTGAGATCTTCCCTTAACATGAAGGAAATCGCAATGAGCCAAGTCTTTGGGACATGGTCGAAGGGTTCTACAGAT	0.65
Salmo_trutta	138991	5	21.687	CM003284.1	64327624	CGGCCCACCTTGCAGGGACACGCGATCTCGATTTCTGTAATCCGTACAGAAATGATCGTGTTCCACCTGTGCGAACTGCGATGTATTCATCAATGAATTCNNNNNNNNNNNNNNNNNNNN	0.68
Salmo_trutta	2918	5	21.768	AGKD04011633.1	36243	AATTCATTCAACCGAAAAGTGTCTTCCACATTTAACCCAACCCCTCTGAATCAGAGCGGTGCAGGGAACTGCCTTAATCTATGTCGTCGCCACCCTGGGAGCAGTTGTTGGGGGTTAACT	NA
Salmo_trutta	139209	5	21.876	CM003284.1	65874924	CGGTAATCTAGTCTATCGTACATGATGAGATTATTATGGATAAGAGCGAGAATATTTTTGATTGTCAAATGGCAGTCAAGTATCGATCATCATGTCACCAGAATAAGACCCTCGATATTT	0.63
Salmo_trutta	138495	5	22.075	CM003284.1	61678162	AATTCATGACTGAGTAGGGAGTACAGGAGGGGACTAAGCACGCACCCCTGAGGGGCCCCTGTGTTGATGATCAGCGTGGCGGATGTGTTGTTACCTACCCTTACCACCTGGGGGTGGCNN	0.79
Salmo_trutta	8587	5	22.892	AGKD04016854.1	6665	CGGTGGAAATCTGTCCTTTGGTCTGATGAGTTCCAAATTTGAGATTTTTCGTTCCAACCGCTGTGTCTTTGTGAGATGCAGAGTAGGTGAACGGATTATCTCGGCATGTGTGGTTCACAC	NA
Salmo_trutta	138803	5	24.018	CM003284.1	63259102	AATTCAGCAGGGCAGTATTGTAATTAATTATCCAGTGTTTGAAGTGTGTTTACATAGCTCTTATAATGGTGTGACTAAACTCCTATTCAGCACAATTTGTCACACATGAGAAGCTACAGC	0.78
Salmo_trutta	137510	5	25.306	CM003284.1	56476536	AATTCATTAGGTTCCATTTAATGTAGATAGAACTTTCAGACTTTCAGCTGTGAGCTGGGACCATTCTGTGGGTGTAATTAAAATAAACCTCTGTGTCTTCAATAATCTGCCAACCTTAGA	0.674274574
Salmo_trutta	137511	5	25.462	CM003284.1	56476707	CGGTAGGTCGCCCAAGGAGGATTAGAATGAAGAGAACTGAATTGCTTTCTGCTCTAAGGTTGGCAGATTATTGAAGACACAGAGGTTTATTTTAATTACACCCACAGAATGGTCCCAGCT	0.661469321
Salmo_trutta	141323	5	28.891	CM003284.1	80026896	CGGTCTAATGTCCATTGCTCGTGTTTCTTGGCCCAAGCAAGTCTCTTCACTTACTGGTGTCCTTTAGTAGTTATTTCTTTGCAGCAATTCGACCAGGAAGACATGATTCACACAGTCTCC	0.38
Salmo_trutta	141904	5	29.833	CM003284.1	84840930	AATTCCAATGAATACTGATTTACTCACCAGATAAATAGCTGNGGGGGATCTTTCTAAAAGTCGGACGTTAGTGATAGAAAAGGGGTGTTTAATAGCTGGTGTAGCTGACGACACGNNNNN	0.3
Salmo_trutta	141883	5	30.264	CM003284.1	84470561	AATTCATTAGATACTCCACTGCTCATACATTACAGATAGACGCAGAATGAATTGTAGTTATTTCTTGACCAATATAGATTTTTATGAAGTGGGACAGGCACTAATGGAGTTTCCTCTGAG	0.31
Salmo_trutta	141783	5	30.329	CM003284.1	83780050	AATTCATTCTTGGTTCTAAGAATTTGTTGCAGAGAAGGGAAGAGGTAGGATTTAAGGTAGAATTTTAAGCATAGTGTTTTCAGTGGAGCCTGGTCTGCATAGACTCAGTCTAGAAAAGTG	0.32
Salmo_trutta	141736	5	31.315	CM003284.1	83584028	AATTCTCGTCAGTTATAGTCACAGCTGTGTACATTCCCCTTCAAGCTGACACCAAGACGGCTATCAAGGAACAGGAAGCTGAAGAAATTTGGCTTGTCACCCAGAACCCTGAGAAACTTT	0.32
Salmo_trutta	142031	5	31.827	CM003284.1	86178211	CGGTTGTGACACAGCCTTGGATCGAACCCCAGGCCGTAGTGACGCCGCAACACTGCGATGCAGTGCCTTAGACCGCTGCGCCACACGGGAGTTGAATTCANNNNNNNNNNNNNNNNNNNN	0.306455026
Salmo_trutta	141974	5	32.449	CM003284.1	85633216	CGGTTATTATCGCTNNNNCTCCCTCAGGGAATCCAGGCATTTCNNNTAAAATGGAATTTTAATAATATTCAGAAATGCATTGACCTCAGTAAGGAATCCTATAGCTGTCTCACTTAATCN	0.29
Salmo_trutta	141784	5	32.896	CM003284.1	83780053	AATTCTAAGAACTTTCAAGAATCTAAAANNACAATGACAAACCAACAGCAACTGACATGGTCCTCACTTTCCTGCCACTCCACTGTAGATCAAAGACACAAACCTTGCGACACCTCAGTC	0.32
Salmo_trutta	153964	5	33.334	CM003286.1	5289273	NNNNNNNNNTTGGACACACCTACTCATTCAAGGGTTTTTCTTTATTTTGACAATTTTCTACATTGTAGAATAATAGTGAAGACATCAAAACTATGAAATAACACATATGGAATCATGNNN	NA
Salmo_trutta	12079	5	40.51	AGKD04019339.1	10166	CGGAGGAAAAACTGCCTTTCTGTGTTGTGTGTCGCGATTCAAGGAAACACAGAAATCATGAGTGTATCCCTATAGATGAAGCTGTACAGGAACATAAGGTACAGTAAACCATTATATTGT	NA
Salmo_trutta	91784	6	0	CM003280.1	70123768	AATTCAGTTAATTGAAATAAATGAGTTAGGCCCTAATCTATGGATTCCACATTACTGGGCTGTAGCGCAGCCATAGGTGGGCCTGGAGGGCATAGTCCCACCTACTGGGGAGCCAGGCCC	NA
Salmo_trutta	207300	6	1.216	CM003290.1	1546115	AATTCTGTTTCTACTACTGTGAACGTCTGAACATTGCATCCAAAAATAAATCGCTCGTATTGAGGACATAACGTTGTAAACACTGCTAAATGTTTCTGTAAAATAACTGTCCAACGCTNN	NA
Salmo_trutta	91508	6	7.377	CM003280.1	68451833	CGGATTATTTAGGCTACGGATCTTTGAACTGCCAGTATAATCATTCGTTCAGTTGTAAAGTTCTAGAATAAAAAGAACACGGAGAGAATTNNNNNNNNNNNNNNNNNNNNNNNNNNNNNN	NA
Salmo_trutta	91969	6	9.831	CM003280.1	71691891	CGGAAGTACGGTGATGCAGTAACGCAGACAGTCGGCATATTTCCCTCTCTTCAAAACAGGCTAGCTAGTTACTGTTAAAATGGCAACATATAGGATGTCTGCATGTATTGCCTTCGTTTA	NA
Salmo_trutta	2907	6	9.983	AGKD04011623.1	30274	AATTCCTAGCTGCAGACTAGTAATTAGTATCGAAGAGTTGCTCTTATTCTGTCGGAATTGATAGTCTCAGAGTTTCAACAACCATTACAACCTTAGCTTATACTCAGGTTTTATGGTCTC	NA
Salmo_trutta	211442	6	10.285	CM003290.1	3796566	CGGTGTTGAAGGGCCTTGGTCAGGGAGATATCCAAGAACCCGATGGTCACTGACAGAGGTCCTCTGTGTTCCTCTGATGGGAGAACCTTCCAGAAGGACAACCATCTTTGTAGTACTCCA	NA
Salmo_trutta	10215	6	11.197	AGKD04017958.1	12057	AATTCCTCACATGCCGACCGTATTATCTCCCAAGAGAACTCTCCTCGGTTATTGTCACAGCCGTGTATATTCCCCCGCAAGCGGATACCAAGGCAGCCATCAAGGAACTTCACTNNNNNN	NA
Salmo_trutta	211456	6	11.53	CM003290.1	3814474	AATTCTAAATAAATCACCAATGGTGTCACCAGTAAAGCATCCTCACACCATCACACCTCCTCCTCCATGCTTCACGTGGGAACCAGCCATGCAGAGATCACCTGTTCACCTACTCTGCAT	NA
Salmo_trutta	15511	6	15.079	AGKD04023092.1	6268	AATTCTGCTAAAATATCCTCCATGTACAACGTAAAACACCAAATAGTTCATGCAGAGCAAAATTAGGCCGATATCCGCTAATTATCAAAATCCGGANNNNNNNNNNNNNNNNNNNNNNNN	NA
Salmo_trutta	15510	6	15.144	AGKD04023092.1	6175	CGGATTTTGATAATTAGCGGATATCGGCCTAATTTTGCTCTGCATGAACTATTTGGTGTTTTACGTTGTACATGGAGGATATTTTAGCAGAATTCNNNNNNNNNNNNNNNNNNNNNNNNN	NA
Salmo_trutta	219320	6	18.504	CM003290.1	86076038	CGGTGAAACGTCCAAACTGCATCACCGTGCCAATCATTTGATGGATCTCTATCAGTTTCATGGGAATATGCATTTAGGTCTTCTTGNNNNNNNNNNNNNNNNNNNNNNNNNNNNNNNNNN	0.77
Salmo_trutta	219321	6	18.96	CM003290.1	86076127	AATTCAAGAAGACCTAAATGCATATTCCCAAGAAACTGATAGAGATCCATCAAATGATTGGCACGGTGATGCAGTTTGGACGTTTCACCGATNNNNNNNNNNNNNNNNNNNNNNNNNNNN	0.77
Salmo_trutta	219619	6	20.599	CM003290.1	88854653	AATTCTAGCTAGGTGGCTAACGTTAGCTAGGCTAGGGGTTAGGGGAAGGGTTATCTAAAAGGGTTAAGGTTAGTGGAAGGGTTAGCCAACATGCTAAGTAGTTGCAAAGTAGCTAAATGG	0.77
Salmo_trutta	219891	6	20.823	CM003290.1	91508489	AATTCAAGCTGCAAAAACAAAGTGGAATAACTGAAAGGGTGTGAATACTTTCTGAAGGCTCTGTTTAGTCTAGTGAGTGTGCATAGGATCAGAGTGAGTCAGTGCACATAGTTTNNNNNN	0.77
Salmo_trutta	103644	6	21.105	CM003281.1	73263617	NNNNCAGGTGAAAGCTATGATCCCTTATTGATGTCACTTGTTAAAACCACTTTAATCTGTGTAGATGAAGGGGAGGAGACAGGTTAAAGAAGGATTTGTAAGCCTTGAGATAATTGNNNN	0.77
Salmo_trutta	219595	6	21.32	CM003290.1	88734728	CGGGAGGGAGATAATTAGAGAGAGCATACTTAAATTCACACAGGACACTGGATAAGACAGGAGAAATACTCCAGATATAACAGTCAATACTGTGGTTATATAGTGTCTGAGAGGACAGAG	0.77
Salmo_trutta	9700	6	22.1	AGKD04017589.1	8081	CGGCCCCGCCAACACACTGCTTAAGAGCTCACTGCAGGATAAACACATTGGGAATAAGGTAACTTAATATTTCCAACACGTCCTATAGCCTAGACTACACAGAGAGAGCGAGCGCATAAT	NA
Salmo_trutta	219771	6	22.317	CM003290.1	90373216	CGGGCCACTCAGGTAAAAAAAAAAAAGGAGGCAGTTTATTTGTTCTTGTGATAGCTTGAAGGNGGTCAATAACAGAACTGGAAATCTTGGCCTGGAATGTGCCACTTAGTTGTNNNNNNN	0.75
Salmo_trutta	218042	6	22.655	CM003290.1	7700557	AATTCAACGTCGGNTTTCCAGGCTAACTGACAGGCTAACGTTTCTCTACAATGAAGACTTGTAGCTACAGGACAAAGCCACCTAGATGTATAGGCATAGCCAGCCTCAGNNNNNNNNNNN	0.762659176
Salmo_trutta	219545	6	22.851	CM003290.1	88158732	AATTCTTCACAGAGTTCAAGTAACAGACACATCTCAATATCAACTGTTCAGAGGAGACAGAGTGAATCAGGCCTTCATGGTCGAATTGCTGCAACGAAACCACTACTAAAGGACACCAAT	0.77
Salmo_trutta	218635	6	23.76	CM003290.1	80804235	AATTCAAAATATCCCAAAATAGTATTTTGACTGACTTCATATCATTTTAGGTCAGCCTACTCTGTCGTTTGTTGCTATAATAATGTCAGTGGTGTAGCCTATATGACAATCACATTTGGC	0.78
Salmo_trutta	218719	6	24.478	CM003290.1	81258459	CGGGATTCTGTCAGACCTGGGAACCCTGACAGTAAATCTCAGTAAGACAAAAATAATGGTGTTCCAAAAAAGGTCCAATTGCCAGGACCACAAATACAAATTCCATCTAGACACCGTTGC	0.74
Salmo_trutta	218782	6	25.062	CM003290.1	81803777	AATTCAGCTTCTAGAATGTGACCTGTAGCTTTCTGTAGTCTATCGTGAGATGAAAGAGTAGATGACTTAATTACTTGACTTGAATGATATTTCGTAACCCTGGGTTGTAAATAAGGCTAA	0.75
Salmo_trutta	218634	6	25.502	CM003290.1	80803963	CGGATCCGCCCGTAACGGGCATGGGCATCTGCTCGACCTTTGTCTGCGTTTATTGTAGCCTATCAAATGGCCTACAATAGCGACAGATTTTAGATTTAGTTTGATTGAAAATAAGTGTTA	0.78
Salmo_trutta	219223	6	25.901	CM003290.1	85220453	AATTCCTATCGGACATTGTAGTCATAGCAGATAATATTCTAGTTTTTGGTGACTTTAATATTCACATGGAAAAGTCCACAAACCCACTCCAAAAGGCTTTCGGAGCCATCATCGACTCAG	0.82
Salmo_trutta	2287	6	26.166	AGKD04011261.1	37234	AATTCTAGCCTAATGCTGAGCTTCCACCATATTGTTTTCACCTGTCGTGTCTTTTCCAATCAGTGCAGATGAAGGGGAGGAGAGGACAGATTTGTAAGCAGTTGTGATGGGGCCTCTAAT	NA
Salmo_trutta	218168	6	26.798	CM003290.1	78130133	CGGGCTGTGTTACTAGCGCTCTCCCAGTATTGCCCAGTACCGTGAAGCTCAGAGGAATATGAGTTTGCTCCTTCAGGAGTATGTTTGTCTACACAACATAGAACATATTAATAAAATGTG	0.77
Salmo_trutta	218649	6	27.011	CM003290.1	80909429	AATTCTAAATAAATCCCAGACAGTGTCACCAGCAAAGCACCCACACCATAACACCTCCTTTTCCATGCTTTACGGTGGGAAATACACATTCAGAGATCATCCGTTTACCCACACCGTGTC	0.78
Salmo_trutta	218552	6	27.173	CM003290.1	80091543	CGGTGCTGCCACATGGTTCGGTGCTGCTGTCACGCTAGTCAGCATTATACCGTCTGCCCCTTTCTTCGACTTCTCTCGTTTGCTGATCATGTGAGTGAGCTCTGGATTGTACTCCTGGAA	0.73
Salmo_trutta	219155	6	27.864	CM003290.1	84779070	AATTCTGTAGTTCTGTTTGAGTGGTCATTGGGTTCTTGGTCACCTCCCTATATATACAGGTGGTAACGGTACAGAGTCAATGTGCGGGGGCACCGGNNNNNNNNNNNNNNNNNNNNNNNN	0.78
Salmo_trutta	219997	6	28.766	CM003290.1	9728264	AATTCTGACATCTTTATGCACGTTCGCCATTGTCACAGATTTGAGGTGCTTGGCTCAAGTGCACAACGGCAGGAGATGGTAGCTTCTCGACCAGCAAGGTCTCCTCCCGTATGAAAAGCC	0.8
Salmo_trutta	207057	6	29.043	CM003290.1	13655410	AATTCTAAATAAATCCCTGTCAGTGTCACCAGCAAAGAACCACACATGCGGAGATCATCCGTTCATCTTCTCTGCGTCTCACAAAGACGCGGCGGTCGGAACCAAAAATCTCAAATTTGG	0.7
Salmo_trutta	217849	6	29.088	CM003290.1	75661866	CGGTAGGACAGTGACCTCAGACACAATCTTTGATGTGAGGAAGCTATTGTTCTGANNNNNNNNNNNNNNNNNNNNNNNNNNNGTCATCGTGCTTGCATCTTCCTGGGTCCCTGCTGCTTN	0.62
Salmo_trutta	207097	6	29.178	CM003290.1	14038522	CGGATGGTTGGCGGTGGCACCACAGTGGCCCAAAGTCCAGCTAACTCTGTTCCTCAGCCTGATAAGGCGAACACAGGTAGCAACCCCCCCAAATTGTAACCCTTCTATCTGAAGGGAGTT	0.69
Salmo_trutta	206930	6	29.536	CM003290.1	12267570	AATTCGATCGGACGTCGTCGGCAAGAATACCCCGTATATCTGATTTCCCCATAAGTGCGGCGCTCGAGCTCCTATCGCCGTTCGGAGCAGTATTATTTACCGGNNNNNNNNNNNNNNNNN	0.74
Salmo_trutta	206929	6	29.587	CM003290.1	12267469	CGGTAAATAATACTGCTCCGAACGGCGATAGGAGCTCGAGCGCCGCACTTATGGGGAAATCAGATATACGGGGTATTCTTGCCGACGACGTCCGATCGAATTCNNNNNNNNNNNNNNNNN	0.74
Salmo_trutta	89977	6	29.597	CM003280.1	55239487	AATTCCGTCAGCACTAAAGGACTACCACTCCAATTGTCATGGTAATGATTCTAACCATTCTAAATCATTCATCTTGTAGAAGATATTCCAATTAAGAGAATGGTTCACATGCACTTGATA	0.740178571
Salmo_trutta	89976	6	29.72	CM003280.1	55239288	CGGAACAGGACAACATGGTAAAGTACAGTGCATCTCTGAATTAAAACAATAAACATGTTCCAATGTTGCACAGTGTTCGGTATCAAGTGCATGTGAACCATTCTCTTAATTGGAATATCT	0.742375
Salmo_trutta	206907	6	30.147	CM003290.1	12037533	CGGTCTATTGAGTCCAAATTTGAGATTTTTGGTTCCAACCGCTGTGTTTTTGTGAGACGCAGAGTAGGTGAACGGATGATCTCCACATGTGTAGTTCCCACCGTGAAGCATGGAGGAGGA	0.75
Salmo_trutta	207190	6	30.154	CM003290.1	14579601	CGGCGCATGTGACAAAAAAACGTGATTTGATTTAAACAGAGCTTGCTCTCTGCCTTTGACTGCGTGCCATAAAATAGGTAAATAGAGCTGGAGAGGGAGGAAAATAGAGAGGGGGAGGGA	0.68
Salmo_trutta	207058	6	30.155	CM003290.1	13655557	CGGTGGAATCTGTCTTTTTAGNNNNAGTCCAAATTTGAGATTTTTGGTTCCGACCGCCGCGTCTTTGTGAGACGCAGAGAAGATGAACGGATGATCTCCGCATGTGTGGTTCTTTGCTGG	0.7
Salmo_trutta	207098	6	30.212	CM003290.1	14038700	AATTCTAGAACTTCTAGAACTCTGAAAAGGCATCTCATTTCTCAATGCCCTCCTCTCTAAACTCCCTTCAGATAGAAGGGTTACAATTTGGGGGGGTTGCTACCTGTGTTCGCCTTATCA	0.69
Salmo_trutta	206936	6	30.696	CM003290.1	12520147	CGGGATTCAAACAAACCACAATGCGCCGACGTCTGACTGCACTTTAAAGCCAATGTCCCTGGCATTCAATGTCCCTGGTATTCAATGTCCCTGGCATTCAATGTCCCTGGCATTCAATGT	0.74
Salmo_trutta	207401	6	30.798	CM003290.1	15930643	CGGTGGAAATGTGTCCTTTGGTTTGGAGTCCAAATTGGAGATTCTTTGTGAGACGTGGTGTGGGTGAACGGATGATCTCTGTATGTGTGGTTCCCACCATAAAGCATGGAGGAGGAGGTT	0.65
Salmo_trutta	206910	6	30.97	CM003290.1	12040959	CGGTGAAACACGTGCCGTGGTTCCCCTGAGCAAAGCACTCATCCCTAATTACATCTGTTAGCCTCTCTGGATAAGAGCGTCTGCTGAAATGTCAAATGTACTCGCTCGCTACGCTTTCAN	0.75
Salmo_trutta	207522	6	31.147	CM003290.1	16845650	AATTCATTTGGAAGTGTATTTTCTATGTCAAATGGCACCCTGTATGTGTGTATGTTCATACAATGTGTTTCTATTGCTACAGGTGCTTCTCCAGAGACTGGCGGGTGCTGGACTATGGGA	0.63
Salmo_trutta	207012	6	31.313	CM003290.1	13411351	AATTCATTACTTTTAAATAGAAACAAATGGTGACAACGGGTTACACTCAGAGGCATTTGAGGATACTCATACGTGTGCGGGGTCATCGCTGAAATAAGTTCAAACGCCAGCAGATAANNN	0.71
Salmo_trutta	214367	6	31.478	CM003290.1	54022819	AATTCCAGTTTGTTTGTCTCTGCAGGTGTAAATAAATATCTGATAAAAGCTGAGGTATTTTTTTCTCCATATGTTATGCAAATGTTATTACATAGGTTTTCTGATTATCAAACACTGACA	0.602636986
Salmo_trutta	217434	6	31.605	CM003290.1	73231590	AATTCATAGACACTCATACTGACATGCAATGTATCCACTATTATGAGAGACATTTAAAGTAGCCTTTTAACATTTGTATAAGCTTATCAAGTCAACTAATAAATACCTACTGAGTTGTTA	0.52
Salmo_trutta	207764	6	31.713	CM003290.1	18091984	CGGATGGAACGAGTTGGCTCTGGTCACCGTTATCCACAGCGGACTGCGGGAGGAGGTACAGCTGGAGTTAGCCTGCCGTGATGACAACCTGTCATTCGACCAGCTCATCAGCATGGCGAT	0.49
Salmo_trutta	207799	6	31.941	CM003290.1	18243904	CGGAATCCACTAAAGCTGTGGGCACAGTACATGAGGGACAGTCAACTAGTGTGATGGACACCAAAAAGAGTTTAGCAGAAAGTGACGAAGAGGGAATTCNNNNNNNNNNNNNNNNNNNNN	0.6
Salmo_trutta	218076	6	32.102	CM003290.1	77545713	CGGACGTCCAGCAACTCGAAGGTTGCGATTTCTAATCTCATCGCGGACAATTTTAGCATTTTAGCTAATTGGCAACTTAACTACTTACTACTTTTTAGCTACTAAGAAAATACTTACCAT	0.69
Salmo_trutta	207850	6	32.158	CM003290.1	18496566	CGGTGATCAGCTTAGATGGGAGCATCTCGTACCCCTTGACCAGCGAGGGAATGAACACTGTTATGCTCGAAGTGTCTTCTACCAACTCAATACCTCAAGACACCAAGNNNNNNNNNNNNN	0.6
Salmo_trutta	207875	6	32.256	CM003290.1	18697991	AATTCAGCATTCCACTGTTTCCAATGGCATTCATGTTTATTATGAGGCAGAGTCCTCCCAGATTGCAGTAAATAGGGCTTACACTAGATGTCAACAGTCTTTAGAAAGAGTTTCAGGCTG	0.59
Salmo_trutta	207801	6	32.361	CM003290.1	18244001	AATTCCCTCTTCGTCACTTTCTGCTAAACTCTTTTTGGTGTCCATCACACTAGTTGACTGTCCCTCATGTACTGTGCCCACAGCTTTAGTGGATTCCGGTGCCAAGGGGAACTTTATTGA	0.6
Salmo_trutta	37832	6	32.688	AGKD04327953.1	434	AATTCCTTATGATCTACTGTGAGCATCATCCAAGGAATAGATGAGGAAGGCAAGCAGTGAAATTCAACTTTCCCCCAATAAGCAAAGGCACGGACTTTGCACTCCTGAGTCCTGAGCTAN	NA
Salmo_trutta	218291	6	32.74	CM003290.1	78692506	CGGAAAAGATCAGGTATACCACGAGGCACACGCACGTCTTCCTCCCACTCGCGCATCTGCCAAGCTGAGCAGAGGCAACGCTGCTAAGCAGAGAGCGTACTGAACAGCGAGCGCAGTTGC	0.8
Salmo_trutta	89588	6	33.18	CM003280.1	51910496	AATTCAGGCTGTAACACAACAAAATGTGGTACAAGTCAAGGGGTACGAATACTTTCGGAACGCACTGTACGCCATTTAGCAGACGCTTTTATCCAAAGCGACTTACAGTCATGCATGAAT	0.637037037
Salmo_trutta	208044	6	33.334	CM003290.1	19665987	CGGATCTGTATAATGGCAAAGAACCTTACCAGGATTGGGTTAGAACTGACGAGAAGAAGTTACGGCGCAGCGGTAGCATTGAATAGCTCAGGACTCAGGAGTGCAAAGTCCGTGCCTTTT	0.58
Salmo_trutta	208045	6	33.363	CM003290.1	19666188	AATTCCTTATGATCTACTGTGAGCATCATCCATGGAATAGATGAGGAAGGCAAGCAGTGAAATTCAACTTTCCCCCAATAAGCAAAGGCACGGACTTTGCACTCCTGAGTCCTGAGCTAN	NA
Salmo_trutta	208320	6	33.606	CM003290.1	21165138	AATTCCAGATCCTGCCATATGGAGTCAGCAGGAGCAGGTGCCCCTGGTATAGGGGTCGAGGAAAGCGTCCTGGAGCAAGAGGCGATGATCCACCATCTCGGCGCCGCCATGGACCGCGTT	0.53
Salmo_trutta	218452	6	33.619	CM003290.1	79552509	AATTCAAACCTATCAATTAATGTTCAGAGACTGAGATCTCTCCCTATCTCTATGTTAAGTAGGGTCAACATAATCAAAATGAATATATTACCAAGGTTGATGTATTTATTCCAGACCCTG	0.78
Salmo_trutta	208318	6	33.821	CM003290.1	21163231	AATTCTCATGTTGGAACTACCTTAGTTCAAAATTAAATTAGCGTTTGAGAAAGAGGCAGCTCGATGAAGCTAAATCTTTTCAGCTAAACAATTTCCCCAAAGCTTCTCTCTAGTTGTANN	0.53
Salmo_trutta	215376	6	34.146	CM003290.1	59435786	AATTCTGTGGAGTAAATATATTTCCTTCCTTAGATAAAACCATTGTCAGAAACTTTAATAGAACACTGAAATCAACGCAAACCGACCTCAGATGGAATAATATCCCAGTTGCTTTAACCG	NA
Salmo_trutta	208414	6	34.24	CM003290.1	22127157	AATTCTCCACATGAACACCCAGTAGGGAGGGCCAGACAGAACTATTAGTCGTGAGTATAGTAACCTACCTTGCGCTCCTCTTTGATGGCCTGTTTCCTGGCTTTCCGCTCCTCCTTGCTC	0.5
Salmo_trutta	215375	6	34.589	CM003290.1	59435667	CGGTTAAAGCAACTGGGATATTATTCCATCTGAGGTCGGTTTGCGTTGATTTCAGTGTTCTATTAAAGTTTCTGACAATGGTTTTATCTAAGGAAGGAAATATATTTACTCCACAGAATT	0.01
Salmo_trutta	216363	6	35.031	CM003290.1	66132310	AATTCAGTTATTGACACAGACATTGTGGCGTAGCAGGAAGATTGGAATGCTGTGAACCAAGAGGTTGTGAGTTCAAATCCCAGGTGAGAACATGTTGAATACTAATTACTGNNNNNNNNN	0.24
Salmo_trutta	215034	6	35.069	CM003290.1	57242109	AATTCAATGTGGAATCGACAACAAATACCACAATTTCAGATTTAGAGTAAGAAATGCCCTTATGTTTTTTTTCTCCCCCTTTTCATGGTATCCAATTGGTCGTTACAGTCTTGTCTCATT	0.05
Salmo_trutta	215281	6	35.133	CM003290.1	58878489	AATTCAACTTTTTCCTTTCCCTGCTGTAAAACAGTATATCGGCAGATATGTCGGTGACAGTAAGTTTTGTCGCCCAAAAAGCAGAATCGGTATCGGACCCAAAAAAACAAAACAGTCTGG	0.01
Salmo_trutta	218839	6	35.226	CM003290.1	82166527	AATTCTGACACTCCTGTCTCACCGAGGAACAGTCTTTGCCCAAGTAAATGTNNNNTTTATTTATTTAAATGCCATTATTTATTCATTTAGCCTTTATTTAACTGGGCAATGACGGCCTAC	0.76
Salmo_trutta	215909	6	35.401	CM003290.1	63518997	AATTCATTTACCGTATTGCATGACTTTATGTGATTTTAAGTGAAGGATTCTCAGCAGGCAAGCTTGGTATGTGGAGTAAAACATCATACACTCACAATGTGAGCCACTGATGGACAGTGG	0.14
Salmo_trutta	214906	6	35.501	CM003290.1	56567027	CGGCGCCGTCTTACAATCAGTATCACTAAAGATTTGTATGACTATGATTTTTACATCTACAACAATACAGCCATGTTTGCATAAAATTAAACTTCCATTAGAGGCCACAGTACCTTGAAT	0.06
Salmo_trutta	209389	6	35.896	CM003290.1	27123139	AATTCTATTTAAACCAGGTCTGATTCATATCCCCTCTAAAAATCAGGCATACCTTGAGCATAGTATTCATAAACGGTGACCCCAACAGGTTGAAGCAGACCTACATCTTGCACCTTGTGN	0.39
Salmo_trutta	208841	6	36.07	CM003290.1	24318457	AATTCTGCCATGAAGAGGGGTCAGGCAGCCTGCGGATGAACCAACCGTCTCACTGCATTGGAACCATGAGACTAAAATCAGTACATACTCAACCAAATATGATGGAAGCAACCATGTGAA	0.48
Salmo_trutta	208082	6	36.217	CM003290.1	19798258	CGGGTAAGAGAAACACACTCTATGTGAGAGGAGGGGAAGAGGGCGAGTGAGAGACTACAAAATGTCACACCGACACACTAAATAGTCAAGTGTGTTACTTCAGCAGGATTTCTTTACATT	0.57
Salmo_trutta	208916	6	36.241	CM003290.1	24815846	CGGTGGAAATCTGTCCTTTGGTCTGATGAGTCCAAATTTTAGATGTTTAGTTCCTACCGCCATGTCTTTGTGAGACGCAGAGTAGGTGAACGGATGATCTCCTCATGTGTGGTTCCCACT	0.48
Salmo_trutta	209784	6	36.511	CM003290.1	28996624	AATTCAAATGGATTTATGTTGTTTTCCCTATAGGGACCCACAATGCTGTCTGTCCCAAATCTTCTACTGGAAACTCTAGAGACGCTGAGCACAGTCAAGCTGAAGAGATTTCAGTGGCAT	0.41
Salmo_trutta	214725	6	36.831	CM003290.1	55729772	AATTCTTGACGCACAACCGAAGGTGCTGCCATAATCCTGCCAGCACGCCCACAAGTGAGCCACTCAGGCGGAGAATGACGCGTGGAAGAGGGCGAGGAACGAGATGGGAGTAACAATCCA	0.09
Salmo_trutta	208066	6	36.999	CM003290.1	19730099	AATTCACACAATTAATTTATGAAACAATGAATGTATACGAAATGGCGGGAAAGAGCCCATTCTGGAGAGAGATATACTTTCTAGCCACACCCCCTTTCTTCTTGGACTGTGGCATCCCCG	0.58
Salmo_trutta	213018	6	37.329	CM003290.1	46117122	CGGTGGAAATATGTCCTTTGGTCTGATGAGTCCAAATGTAAGATTTTTGGTTCCAACCGCCATGTCTTNGTGAGATGCAGAGTAAGTGAACGAATGATCTTTGCATGTGTGGTTCCCTCC	0.451330275
Salmo_trutta	209769	6	37.435	CM003290.1	28873083	AATTCCACACTGCCATGTGACAGAATAACGGTTATTTGGGTCCTGGACCAACCTCTGGAAAGTACAGTATCGGAATTAATTTAGCCCGGNNNNNNNNNNNNNNNNNNNNNNNNNNNNNNN	0.41
Salmo_trutta	209166	6	37.478	CM003290.1	26003247	AATTCTATCAGTAACACATCATGGTTAATGAGCACCCTGTAACACTGACAGTTTGCCTTGTGGTTCCTAGAGACAGCTGGACCGTGCTGATCTGTGGGTTTTGATTGACTGGCAAATATT	0.42
Salmo_trutta	209759	6	37.672	CM003290.1	28834842	NNNNACGCAAAGCATGTGCCCAGGGGTCCTGACCTCCAAGGGGCCCTCATTAATTCTGGTAGTCACTCTAACTCATCATATAAGCAGGGNNNNNNNCATGCCAAAATGTGTAGATTTGCA	0.41
Salmo_trutta	209173	6	37.724	CM003290.1	26057279	AATTCATATCTAATGACACATGCAACAGTAGAACAGCTGAAATGTTTATTCAATCAAGACTTTGCTTTTGACTGAGTCTGTGGATACATCCCAAGTGGCACCCTATTCCCTATATAGCGC	0.42
Salmo_trutta	209780	6	37.8	CM003290.1	28958202	AATTCAGTTGAATTGAGCCACCAGACCTTATTGCAACAACAAGAAACAAAACGTTACTTTCAGTATGATTGAATGAAGGGCAAAGAAGGAACGGCTACGTCTATAACCTCCGTCACTCTT	0.41
Salmo_trutta	209710	6	37.879	CM003290.1	28570968	AATTCAATGACACCAGAGACACAAGTCACGAAGGTTCACCCTGTGCGAGTTGAGAACACCTGTTTTACAGGTAAACTCAATTATCTGCATCCCATATGGCACCCAATTCCATTTATAGTG	0.4
Salmo_trutta	209752	6	37.883	CM003290.1	28825837	CGGGAGGAACTGGGCCAAATCAGAGCGTCCCTGGATGCCCTCAGAAAGCAGGTGTCCGTCACGGAGGGGCTCAAAGACCACCTGGGTGAGTGGAGGGTGTCCTAAATGGTCTGAGTGAAC	0.41
Salmo_trutta	217111	6	37.952	CM003290.1	71030180	CGGTTCCTGTTGCGTCATGCTGATAGCAGAGTCAGGATTTGCATAAGCAGCATGGGTCCATTGCCCCATTCTGCCTGGTGTCAACGGTACAGGCTGGTGGTGTAATGGTGTGGGTTATGT	0.43
Salmo_trutta	214722	6	38.544	CM003290.1	55729633	CGGTCCCTGAGCAAATAGCCTGGATTGTTACTCCCATCTCGTTCCTCGCCCTCTTCCACGCGTCATTCTCCGCCTGAGTGGCTCACTTGTGGGCGTGCTGGCAGGATTATGGCAGCACCT	0.421274871
Salmo_trutta	210163	6	39.309	CM003290.1	31008437	AATTCACCAGAATCTCCTAAGTAGCTCGAAGAACCAATCTTGCACGTCTGTCGGATGGGTTATGACGAATGAGGGAGCCCTTGCCCGAATTTCCTCATTGTCTTGCGAGTACGGGAATGT	0.41
Salmo_trutta	208567	6	39.347	CM003290.1	23066071	CGGGATACTCAATTAGTATACATGACATTTCGTATTGTATGTATTAATTTGCAGATATGCATAATCCATTTTGTATGATATGTTACGGATTACAATTCGTATAATATGTTACGAATTGCA	0.49
Salmo_trutta	211238	6	39.362	CM003290.1	36839872	AATTCTAGGGTTAACTGGAATCATTTGACCTGCCAGATCCTCTTGTCAAATCAAATCAACGTTTATTGGTAGCGTACACAGATTTGCAGATGTTATTGCAGGTGCAGAGAAATACCTAGC	0.38
Salmo_trutta	211497	6	39.379	CM003290.1	38344746	AATTCATGGTTTCCCTCCCCAATCAAAGGTGACATGTGATGTGCTCCACAACATAGCCCTGAGGCATGGTATTGAAATGGATGCGGAGAATAGAATGGACCCCCAAGGGCCTCCTAACCC	0.37
Salmo_trutta	210948	6	39.434	CM003290.1	35461989	AATTCCTCAAAGTAATGGACTGTGAGCTCATGTCTCCTGCATACAGTCTCCTCTTTTCCACACAAAAATATTTTTAGCCAGGAAAGAGACAAAATTCAATTTTTTCCCCCCNNNNNNNNN	0.38
Salmo_trutta	208584	6	39.544	CM003290.1	23188013	CGGCAGGTAGAGATCCATTATAGATTAGGGAGATGGTACACAATGGAGATAAACATGGACATCAAGATTTTCTGAAGCCTTAACACATCCTCATGTTAAAACCATTCAAACTCTTAAATG	0.49
Salmo_trutta	211619	6	39.547	CM003290.1	38988213	AATTCTTCATCCTGCATCTCAATCAGCACTTTAGCCCACCGTCAAATAGAGAAACGAAAAAGGAATCGATGAGGATTGCGTTTTGCCTAGCGTGCATCAAATGATTTGTTTTCTGTCAAC	0.36
Salmo_trutta	211533	6	39.68	CM003290.1	38486723	AATTCTATATAAATCACAGACAGTGTCACCAGCGAAGCACCCCCACATTATCACAACTCCTCCATGCTTCACGGTGGGAACCACACATGCGGAGATCATCCGTTTACCTAACCTGCGTCT	0.37
Salmo_trutta	211532	6	39.751	CM003290.1	38486535	CGGTGGAAATCTGTCCTTTGGTATGAGTCAAAATTTGAGATTTTTGGTTCCAACCGCCGTGTCTTTGTGAGACGCAGGTTAGGTAAACGGATGATCTCCGCATGTGTGGTTCCCACCGTG	0.37
Salmo_trutta	211239	6	40.257	CM003290.1	36840072	CGGACTCTGACATTGCTCATTCTGATATTCCTTAATTTCTTTCATTTTACTTTTTGTATTATGTGTGTATTGTTTTGTATTGCTAGGTATTTCTCTGCACCTGCAATAACATCTGCAAAT	0.38
Salmo_trutta	211270	6	40.447	CM003290.1	36993388	AATTCAGGCTGTTCTAAAGGCAAAGAAGGGTCCGTCCCAGTACTAGATGGGTGTACCTAATAAAATGGCCAAAGAATGGATGTTTCTGGATGTTTCCTGAATTATGACGTTATAATTTAT	0.38
Salmo_trutta	208932	6	40.686	CM003290.1	24864779	CGGTGGAAATCTGTCCTTTGGTCTGATGAATCCAAATGAGAGATTTTTGGTTCCAACCGCCATGTCTTTGTGAGAACAGAGTAGGTGAACGGATGATCTCCACATGCGTGCTTCCCACTG	0.48
Salmo_trutta	208929	6	40.978	CM003290.1	24864354	CGGTCCAACTCATCCCAAACCATCTCAATTGGGCTGAGGTCGGGTGATTGTGGAGGGCAGGTCATCTGATGCAGCACTCCATCACTCTCCTTCTTGGTCAAATAGCTCTTACACAGCCTG	0.48
Salmo_trutta	212236	6	40.981	CM003290.1	42313589	AATTCATAAATCCACTCTCGCTCTCTTAGCTCTACATGCTCTCNNGCGCCTATGCAAAGTAGCCAGGCAGCCATACAGCTCCTCGACGCTATACCTGTGCGTTCAGATAATGGCNNNNNN	0.34
Salmo_trutta	212261	6	41.296	CM003290.1	42490110	AATTCAGCTAACAGGGCAAAACAGTTGAATTGTTATACGCACAACCTTCAGTAACCTCCAACTGTTTGTTCACTACCCGCTATTCAAAGTGCTCTGAACAAATTATGGGAATCGTTCACA	0.34
Salmo_trutta	209331	6	41.666	CM003290.1	26964263	AATTCCAAACAAATTGGACCCTTTTTTCACTATGTAGACTGAGTAAATAGCACAAAAAGAAACCCATGACGTTTGTCTGCTGTTGACATCACGAGGCCCTACTGTATTATATTCAATAGT	0.39
Salmo_trutta	212234	6	41.797	CM003290.1	42313438	CGGCAATAAATCAGCCGGCCGCTGGTGCCAAGCTGGTGGCCATTATCTGAACGCACAGGTATAGCGTCGAGGAGCTGTATGGCTGCCTGGCTACTTTGCATAGGCGCGAGAGNNNNNNNN	0.34
Salmo_trutta	212383	6	42.486	CM003290.1	43081676	NNNNNNNNNNNNNNNNTATGTTGTGCACATTTGGGCTCGGGTGTTTGGCTTGCTTGTGTGACATCATGGTGGTATTTGTCATCATCCTCAACGTCTCATCTTTAAAAAATACATNNNNNN	0.35
Salmo_trutta	214317	6	43.395	CM003290.1	53704473	AATTCTCTCCAGTTATAGTCACAGCCGTGTATATTCCCCCTCAAGCCAATACCACTACGGCCCTCAAGGAACTACACTGGACTTTGTGCAAACTGGAAACCGCATTTATTGTAGCTGGGG	0.17
Salmo_trutta	212899	6	44.181	CM003290.1	45503516	CGGGTACCACTCCACTGAGGAGCCTGACAGGGTGAGTTGAAACTAGGGCCCTACAGTCCCCTGTAAAACCTACCCACTGGTGCAAACAGGCCACTGCAAGCTTTTCACCTATATTTAAAA	0.31
Salmo_trutta	212796	6	44.295	CM003290.1	44960878	AATTCATTTGCAGACCAGCCTTTCAATGCATTTCATGGCTACAGATGTGAGTGCTACGGTACGGTAGGCATTTAGGTGGGTTACCTTGGCGTTCTTTGGCACAGGGACTATGATGGTCTG	0.33
Salmo_trutta	212894	6	44.5	CM003290.1	45495677	CGGTATTCTAAATTTAGTAACAAGGGGATTTTGCATCTCTTAGCAACTTAAGTAACTGCCGAGTTCAGTGAGTATGTACTCTGCCTTCAAAAAGTATTCATACCCCTTGACTTATTGCAC	0.31
Salmo_trutta	212933	6	44.638	CM003290.1	45734529	CGGTCATTTCTGAAGGGTGCAGTGTCCAATGGTGCCCTTGGTGATGAGTCTACCCAGGCTATGGAAGGGCTCCCAGGTGGGTGAGATGGTATGGAGTGTGACGGAGTGTGGGTATGGTGC	0.3
Salmo_trutta	212895	6	44.884	CM003290.1	45495813	AATTCAAAATGTATTAAATAGATTTCTCNNNNNNNNACACAAGATCCAATAATGGCAAAGTGAAAACATGCTTAGAGTTTCTTGCAAATATATTGAAAATTAAATATCTCAATTTACATA	0.31
Salmo_trutta	212897	6	45.008	CM003290.1	45495947	CGGGGTGTGAATACTTATGTAAATTGAGATATTTAATTTTCAATATATTTGCAAGAAACTCTAAGCATGTTTTCACTTTGCCATTATTGGATCTTGTGTNNNNNNNNGAGAAATCTATTT	0.31
Salmo_trutta	213052	6	45.252	CM003290.1	46249013	CGGATCAGAGTAGTATAGAAGGTGTCATATACTGAGGCAGTGAAGAGAGTAGTAGAGGAACATGGGTCCAGGGCGAGGGATCTTAAGAGGCTCCCTGTGAATAGGCCGAGGCCAATAGAG	0.3
Salmo_trutta	213352	6	45.548	CM003290.1	48343846	AATTCAGCCATGCATAGGCTAATGACAGCTATGATGTGGGTTCGTATTGAACCATCATAGCACTGCAGAGCCATGCAGATCGCTGTTAGATAAAACATTCGTTTCTACATACACAGTCAT	0.27
Salmo_trutta	213266	6	45.955	CM003290.1	47876804	AATTCTAGTGACTTTTTGTGAAGTGCCGTGTCATGTTGTGTTGGGTAGAGTAACCTACCCTCTTGCCGATTTTGTCCGTAGACAGCGCGTTGTGTTGCATCATGACCCAGACAAGGTTGG	0.28
Salmo_trutta	213267	6	46.225	CM003290.1	47877093	CGGAGGGGAGTGTCCTGCGGAGTGTGACTGCCCACCATCCTTCCCCATCGCTATGTACTGTGACGGGCGTGGCTTGACAGTCATGCCCAATGTACCCTCCAGGATGAAGTATCTGTACCT	0.28
Salmo_trutta	213856	6	46.416	CM003290.1	50802957	AATTCCATAAATACCCAACATCCAACACTTTTCAGCCTTTGACATTTGGGTTTAAAGGTTTGGAAAATGTTAAGGTTAGGTTTAAGGCATATTTCTATGATTAAGATGTTAAACAGAATT	0.23
Salmo_trutta	213619	6	46.851	CM003290.1	49531522	CGGCCAAATATTCTGTGGAGAGATGAAACTACAGTTGAGTTGTTTGGAAGGAACACACAACACTATGTGTGGAGAAAAAAAGGCACAGCACACCAACATCAAAACCTTATCCTCACTGTA	0.25
Salmo_trutta	213633	6	46.885	CM003290.1	49664501	CGGCCTCCAGATCAGGCCTGTGATAAATATAGTTTATGGAAAGTTTTCAAAAAACAAAAATATTTGAATACAGATCTCCCCAAAAGACTACTTTTTAAAATGATTGCATACAGATCNNNN	0.25
Salmo_trutta	213621	6	46.889	CM003290.1	49531729	AATTCATTTTCCTGTCAATGATAGCAAGCTGTCCAGGCCCTGAGGCAGCAAAGCAGCCCCAAACCATGATGCTCCCTCCACCATACTTTACAGTGAGGATAAGGTTTTGATGTTGGTGTG	0.25
Salmo_trutta	213776	6	46.914	CM003290.1	50319391	CGGTGGAAATCTGTCCTTTGGTCTGATGAGTCCAAATTTGAGATTTTTGTTACAATCGCCGTGTCTTTGTGAGACAGAGTAGGTGAACGGATAATCTCTGCATGTGTGGTTCCCACCGTG	0.24
Salmo_trutta	213634	6	47.021	CM003290.1	49664651	AATTCAAATAGTTTAGAAAAAGTAGCCACTTCTGAGATCTGTATGCAATCATTTTAAAAAGTAGTCTTTTGGGGAGATCTGTATTCAAATATTTTTGTTTTTTNNAAACTTTCCATAANN	0.25
Salmo_trutta	213450	6	47.085	CM003290.1	48820249	AATTCCTTACCACCCCACTAAATTTGTCACTACTGAAACATAGTGAAAAAGCTGCAATAAAGTTAGAACCATGCACAGTAGTGATCCTTTTCACTAACATTCTATTACAATATCATTTTA	0.26
Salmo_trutta	214433	6	47.947	CM003290.1	54316541	AATTCAAGGAACACTTAACCAGCATGGCTACCACAGCATTCTGCAGCGATACGCCATCCCATCTGCTTTGCGCTTAGTGGGAATATCATTTGTTTTTCAACAGGAGAATGACTCAACATA	0.17
Salmo_trutta	214410	6	48.033	CM003290.1	54220034	AATTCAACACATCTCCGACAACATACGGCTAAAAGAAGGTGAGCCAGATGAACCCATGCAATCAACGTTTGTTTATTGTTTTGATTTTAGGTCGCCCCGCTGCCCCAAACCCCACAACCT	0.17
Salmo_trutta	214642	6	48.168	CM003290.1	55271637	AATTCCAAGACAACTATAGAATCGCCAAGAAACAGTTTGAAGGTCTGAAGACTGAAGAAGGGTGTAATGTTGTACAGCAGATACAATGAAGTAGTAGAGGACTACTTACAACAGGATATG	0.181705202
Salmo_trutta	214056	6	48.379	CM003290.1	52110759	CGGGCTGTAGTGGAACAGGTGGAGAGTTTCAAGTTCCTTTGTGTCCACATCACCAGCAAACTAACTGGTGACACTGTCAGTGATTTATTTAGAATTNNNNNNNNNNNNNNNNNNNNNNNN	0.2
Salmo_trutta	213992	6	48.436	CM003290.1	51652072	AATTCTAACTTCCTCGTCCAGTCATTCAGCGTCACTGATATCATGTAAGCCTCCTGTGAATACAGTGATGCAAATGTTATGGACCCTGGTCTCCTGCACTCCAGACATTAGCTCCGGGAG	0.21
Salmo_trutta	214058	6	48.598	CM003290.1	52121711	CGGGCCCAAGGGTAGAGGAGTCAGGCTGTGTCTCGATTCTCCATCTTTCTCCTGAAGTGGGCACTACTTCCACACTTTCTCTCATGAATTGAACAATGGTAGAAATACACAGTCTGAGAC	0.2
Salmo_trutta	214059	6	48.62	CM003290.1	52121837	AATTCTAGTCTCAGACTGTGTATTTCTACCATTGTTCAATTCATGAGAGAAAGTGTGGAAGTAGTGCCCACTTCAGGAGAAAGATGGAGAATCGAGACACAGCCTGACTCCTCTACCCTT	0.2
Salmo_trutta	214439	6	49.233	CM003290.1	54373100	AATTCTACTTCATGACAGTAGGCCTACACCGTGTGCTGGTTCGTTTAAGTTCTTCAAGGTGAAAGGCCTATATATCTTCATTAATCGTGAAGACACCAGGGTTTCAGGCGCTGTCATTAA	0.16
Salmo_trutta	57615	6	50.498	AGKD04796553.1	370	AATTCACTCAATAATAGTGTTTAACATGATAAAAATGACTACCTCATCTCTGTACCCCACACATACAATTGCCTGTAAGGTCCCTCAGTCAAGCACTGACTGGACACTGCAAATAGTCCG	0.35
Salmo_trutta	57614	6	50.511	AGKD04796553.1	251	CGGACTATTTGCAGTGTCCAGTCAGTGCTTGACTGAGGGACCTTACAGGCAATTGTATGTGTGGGGTACAGAGATGAGGTAGTCATTTTTATCATGTTAAACACTATTATTGAGTGAATT	NA
Salmo_trutta	212300	6	50.566	CM003290.1	42626719	CGGTAGTTATTGAACTCAACATGCAGGCGGTCTGTTTGTTGTGACTGAGTGGGGGGAAACAGAGTGGGTGTGATAGAATGAAACGTACCTTAATAATAACAACGAAATAATCATACAGAA	0.35
Salmo_trutta	212438	6	50.661	CM003290.1	43358696	CGGACTATTTGCAGTGTCCAGTCAGTGCTTGACTGAGGGACCTTACAGGCAATTGTATGTGTGGGGTACAGAGATGAGGTAGTCATTTTTATCATGTTAAACACTATTATTGAGTGAATT	NA
Salmo_trutta	208482	6	51.082	CM003290.1	22606352	AATTCTTTGGGGCGTAGACATGTTGCTCAGTTGGTATCAAGGGACCTAACATGTGCCAGGAAAACATTCCCCACAACGGTACACCACCAGCCTGTACCGTTGACACCAGGCAGGATGAGG	NA
Salmo_trutta	212072	6	53.049	CM003290.1	41380409	AATTCTTTTCGGACCTTGTAGTCATGGCAGATAATATTCACATTTTTGGTGACTTTAATTTTCACATGGAAAAGTCCACAGACCCACGCCAGAAGGCTTTCTGAGCCATTATTGACTCAG	NA
Salmo_trutta	363103	7	0	CM003303.1	47799708	CGGAGCTTAATATGCTCCCCTGAGCCACCTATGCCATAAGGACAAGGAGGACAAGTTAATGACAGCCGTGGCCAATGGGAAATCAGAACAGCAACAGTTCTTATTTCCCTCAGNNNNNNN	1.46
Salmo_trutta	362281	7	3.467	CM003303.1	42745344	AATTCTAAATAAATCACAGACGGTGTCACCAGCAAAGCAGTCCCACGCCATAACACCTCCTCCTCCATGCTTTACGGTGGGAAATAAACATGCGGAGATCATCCATTCATCCTCACGCGT	1.28
Salmo_trutta	362164	7	3.915	CM003303.1	42000599	AATTCTTACAATATAGCCAGTTTTGACTTTGCAGCTGGCCAATTTAAGGGGAAATCGCTCAGTGCTGTCTCCAGGACAAAACTCATGACAATAAAAGTCAGCCTGGCACCACAGGTATTG	1.23
Salmo_trutta	362196	7	8.182	CM003303.1	42224816	CGGTTGGCCCTGGAGAAGAGAAACAGAAATCCTCAATGAGTCCATTTTATCTACATAGCCCTGCATAAACTTATTAGCTAGCAATATCTGTTGTTAGGTTACATATATAACATGATGTAT	1.25
Salmo_trutta	361806	7	8.615	CM003303.1	39599299	CGGACAAGTTTAAGCAGGTGCGCAATGGATTATAGTCATTGTAGTTAATTACCACTTTTTCTGTGCTAAACTATGTAGAATATTGGCCTGTTAGAAACTACAACTCCCTACTGTATCGCC	1.09
Salmo_trutta	361492	7	9.367	CM003303.1	37747809	CGGAATACTCGGATCATTGGACTTCTCCCTGTCAAGACTGCGGCTGCTGGGAGATTTGTGGGAAAGGAACGCACTACTAGTAAATTAATGACGAAGTTGAAAAAAAGAAAACAAATGAAA	0.98
Salmo_trutta	357268	7	9.944	CM003303.1	14432886	CGGTCTTCTTTTCATTAGAGTTCTGTAGAAAACAGGGACAGATGTACTAGAATGTTTGTCATTCTCCTAACATTGACTTGACTTTTTGTTTGAATTGTTATTCTTTTGAAATGACANNNN	1.484875
Salmo_trutta	357124	7	10.487	CM003303.1	13745333	CGGTGGAAATCTGTCCTTTGATCTGATGAGGCCAAATTTGAAATTTTTGGTTCCAACCGCCGTATCTTTATGAGACGCAGAGTAGGTGAATGGATGATTTGCGCATGTGTGGTTCCCACC	1.96
Salmo_trutta	361842	7	10.646	CM003303.1	39820633	AATTCTATATTTTTTAGAATAGTGACGCAAGGAATAAATAGTGAAGAACAATAACGAGTGACAATACCATGGCTGTATGCAGGGAGTACCGGTACCGAGTCGATGTGCAGGGGTATGANN	1.11
Salmo_trutta	362055	7	11.118	CM003303.1	41060168	AATTCTAAATAAATCACAACAGTGTCACCAGCAAAGCACCCCAACACCATCACACCTTCTCCTCCATGCTTCACGGTGGGAACCACACATGCAGAGATTATCCGTTTACCTACTCTGTGT	1.18
Salmo_trutta	361841	7	11.23	CM003303.1	39820543	CGGTACTCCCTGCATACAGCCATGGTATTGTCACTCGTTATTGTTCTTCACTATTTATTCCTTGCGTCACTATTCTAAAAAATATAGAATTCTNNNNNNNNNNNNNNNNNNNNNNNNNNN	1.11
Salmo_trutta	357114	7	11.242	CM003303.1	13706117	CGGCAAGTATAGGAATATTTGCCAGGGCATATTATTTCATTATAAATCGGATTATTTTACATGAAGATGTGGGAAGCTAAAAGGTTATCTAGCTTGCAGTGTTTAGCGAACTTTCTAAAA	1.95
Salmo_trutta	357115	7	11.285	CM003303.1	13706289	AATTCTTGTGTTGTTGTGAAAGCAAAAAAGAGTCTTGTCTTGCTGTCTTCCCTTTTTAGAAAGTTCGCTAAACACTGCAAGCTAGATAACCTTTTAGCTTCCCACATCTTCATGTAAAAT	1.95
Salmo_trutta	356974	7	11.657	CM003303.1	12919286	CGGACGAGGCTGGGCCAATTGAGCGCCGTCCTATGGGACTCCAAATCACGGCCAGTTGTGATACAGTCTGGACTTGAACCAGGGACTGTAGTGGTGCCTCTTGCCTTAGACCACTGCGCC	1.65
Salmo_trutta	356879	7	12.187	CM003303.1	12308808	AATTCAGAACAGCCTATTTCCTCCTTCTGTATAAATGGGCAGTAATAAAATGGCCATCATCTTTAACCTGTCAAATGTAGGCTGGAAATGAACATTTGCCCAATCTCCCCCAAATAAAAA	1.42
Salmo_trutta	363156	7	12.213	CM003303.1	48279030	CGGGTTTGGCCTGGGTAGGCCGTCATTGTAAATAAGAATTTGTTCTTAACTGATTTGTCTAATTAAATAAATACAATTCTGTGCTGTGACCCACCAATACCTTTTGGAATTNNNNNNNNN	1.400740741
Salmo_trutta	363434	7	12.434	CM003303.1	50864892	CGGTGTAAATCTGTTCTTTGGTCTGAGTCTATTTCGAGATTTCTGGTTCCAACCACCGTGTCTTTGTGAGATGCAGAGTAGGTGAATGGATGATCTCCGCATGCGTGGTTCCCACTGTGA	1.237037037
Salmo_trutta	361209	7	12.916	CM003303.1	36078004	AATTCTAAATGTCACAGACAGTGTCACCAGCAAAGCACCACCACACTATAAAACCACCTCCTCCATGCTTTACAGTGGGAAATACACATGCAGAGATCATCCGTTCACCCACACCGCGNN	0.88
Salmo_trutta	356456	7	13.252	CM003303.1	10414695	AATTCCCAATCTCCATTGCTATTCAATGAAGATCCTGCCTTGATCAAACTTTTTTGCCTCNNTGTGTGTGAATCTGGGTCAGCGAAAGGCTACTTTGTTTTTATAGAGGAGTCGGTACGC	0.62
Salmo_trutta	356661	7	13.578	CM003303.1	11347200	AATTCTGATTATTTCTAGGGATACACAGCATCCTGAAATATATGAAGAAATATTTGTTAGAAAGAATACTATATTTTCCATGACGGAGTGATACCGCGTGTAAAGATATTGCTCTACTTA	1.02
Salmo_trutta	361394	7	13.834	CM003303.1	37001469	AATTCCTATCAAAGTAGGTACACAGGCAGGACAAGATGCAGTAGAGAGGGTGCTAAGGAGTAGAGGAACCCCTTAATTAACCAACTGCTCCCTGACAAAGCACCATCTGTGATGCCAGTC	0.94
Salmo_trutta	15323	7	13.901	AGKD04022792.1	4689	CGGTGGAAATCTGTCCTTTGGTCTGATGAGTCCAAATTTGAGATTTTTGGTTCCAACCGCTGTGTCTTTGTTCCCACCATGAAGCATGGAGGAGGAGGTGTGGTGGTGTGGGGGTGCTTT	NA
Salmo_trutta	15324	7	13.927	AGKD04022792.1	4841	AATTCTTAACAAATCACTGACAGTGTCACCAGCAAAGCACCCCCACACCACCACACCTCCTCCTCCATGCTTCATGGTGGGAACAAAGACACAGCGGTTGGAACCAAAAATCTCAAATTT	NA
Salmo_trutta	356546	7	13.993	CM003303.1	10784194	CGGGCCACTCATGACATGAGCAGGCAGGTCCCATTCCCTAAACTGTGAACAGCGCTGAGGTTTTATACCCGTTTTGGTTTCAGTCGTCTCTCGTTTTAGTGTGTCGTTCTTTGCGTCCCC	0.78
Salmo_trutta	356527	7	14.254	CM003303.1	10681967	CGGTCAGATACGTTTGTCCGAAGATATTTTGGGGAGTCCTTGTTGAGAGGCTAACGCACAGTTCAGACGCTGAACTTTTGGTGAATCGAACTGAATAGAAATGAAGAGGTTGAGAGGTTT	0.77
Salmo_trutta	356458	7	14.489	CM003303.1	10414839	CGGCACTTCAAATTTTGGGGGATTCGCGTACCGACTCCTCTATAAAAACAAAGTAGCCTTTCGCTGACCCAGATTCACACACANNGAGGCAAAAAAGTTTGATCAAGGCAGGATCTTCAT	0.62
Salmo_trutta	364414	7	14.514	CM003303.1	9329112	CGGAGAAGAGGGGGGAGAGCAGACAGGCAGAGAACGGAGAGGAGAAAAAACCCAAGGAAATCAAGATCGCAGTGGCAGCTGTACAAATAACTAATCCAAAGGGCTTTGACTTCTCAAACA	0.3
Salmo_trutta	360832	7	14.663	CM003303.1	33501927	CGGAGAGCAACCTACTGTATGTCCGCTGAAGTCCACAAATTATATAACATCTAACAAATAGTTACATGACCTACAGCATGGTCAAGGACTACATCACTCTCCTTCTTGGTAAAATAGCCC	0.66
Salmo_trutta	364219	7	14.691	CM003303.1	8558313	AATTCCATATTTCCATGTTGGTGTCTTATAAAAAAATCTGTGGCTCCCGAGTGGCACAGCGGTCTAAGGCACTGCATTTCAGTGCTAGAGACGTCACTACAGACCTTGGTTTGATTCNNN	0.07
Salmo_trutta	361211	7	14.771	CM003303.1	36081814	AATTCACAAATGAACCCTGGACAGAACATCACTGTTTTCCCCCATTGGACCTTTTGTTGGGTCAACGTAGCCTAAAGAGAACTAACTGAACGGGCTTTCAATTGGACCTGTTAGGCTTTC	0.88
Salmo_trutta	360742	7	14.866	CM003303.1	33061881	AATTCAGCTTTCTTCTCTTTCATCCCAACCCTCATCCGCTTGTCAGTTTCCGTATTCTTAGTGTGTGTGTTCCTTGTAGGGAGCAGAGTCGGCGTGAGCATCGTAAGCTTAGCAGTAAGG	0.69
Salmo_trutta	360743	7	14.892	CM003303.1	33062010	CGGCTACTGTCCTTACTGCTAAGCTTACGATGCTCACGCCGACTCTGCTCCCTACAAGGAACACACACACTAAGAATACGGAAACTGACAAGCGGATGAGGGTTGGGATGAAAGAGAAGA	0.69
Salmo_trutta	364533	7	15.007	CM003303.1	9781623	AATTCCATTTTTTTGTGAGCTCAATGCGCACATTGCAGTTTCTCTAGAGATAAATCAGATCTAGCCTCAACTGTGCGATGTAGTAGGGTGTTGAAGTTTCCAACAGTCCAATAATCTANN	0.43
Salmo_trutta	361098	7	15.1	CM003303.1	35528106	CGGCTGTATGTAATAACATTCAAGATTTTCTGGGCTAACAATGTAAGAAATAATACATAAAAAACAAAATACTGCATAGTTTCCTAAGGACTAGAAGCAAGAAGACCCTCTCTGATGGCG	0.83
Salmo_trutta	361096	7	15.126	CM003303.1	35527944	AATTCAGGGTGTAACACAACAAAATTGTGCACAAGCAAGATGGCGCCATCAGAGAGGGTCTTCTTGCTTCTAGTCCTTAGGAAACTATGCAGTATTTTGTTTTTTATGTATTATTTCTTA	0.83
Salmo_trutta	356436	7	15.145	CM003303.1	10316026	CGGATTGTGACAAACGGTCAAAAACACTGTTCCTCTTGACACATCATTCATTTGTAACCTTGGGACTATAAGGTTATATCTGCGCAAAGCAGAGTTCTGAGAAAATGAGCTTCAAAGTTT	0.53
Salmo_trutta	364343	7	15.151	CM003303.1	9042165	AATTCTAAATAAGTCACCGACAGTGTCACCAGCAAAGCACCCCCACANCATCACAACCCCTCCTCCATGCTTCACGGTGGGAACCACACACGCGGAGATCATCCATTCACCTACTCTGCG	0
Salmo_trutta	363766	7	15.156	CM003303.1	6631784	AATTCATGGCCATTTGCATTCATCAGACGCAAATCTGGAGGGGATTGCATTTACGCCGTGCCCATAATCAGGTTATCCTCACATATAATGAAGACACTTTGGCATCACATTTGTTTTAGG	0.15
Salmo_trutta	362023	7	15.172	CM003303.1	4093905	AATTCTCTTTGGAGATAACACGGTCGGCATTTAATTGTGAGGAGTTATAGGTCAGATGAATAAAAGGACTTGAGTTCCTATATTTTGTTGCAATTACACCATGAGTCATTAATCATGAAA	0.03
Salmo_trutta	363647	7	15.175	CM003303.1	5968221	AATTCTTGTTATGTGTGAGGACAGCAAGGGTTCTATTTATTTTTGGCCCTCTTTTTCTCGAGGTGGCATTCCTGGTAGATAATGAGAGGCTGGTGCTTATTACCGTTAGTGGCAGATAGC	0.02
Salmo_trutta	364400	7	15.285	CM003303.1	9288336	AATTCCATTTTGATGGCAGTGCGAGACATATTTACGACCAGCACCCCTGTGATTGGGTTGAGGGACACGCATGTCCTGTAGTTTTACATAAACTGCACTGCAGGGGCTGTGGCTTTGANN	0.24
Salmo_trutta	364412	7	15.32	CM003303.1	9328895	AATTCTGCGTTAACACTACCCCTAAATTATCTTGCTATCTAAGTAAGTGGATGAATTAATAAGGTGACGAGGCATCATATTGTGTTAGCTTCCTTCCGTGTTTGAGAAGTCAAAGCCCTT	0.3
Salmo_trutta	358508	7	15.407	CM003303.1	2072857	AATTCAAGTGACTATACACCAGGCCTAGTGCAAAGTTCCTGAAATGTTGGTGCTTTGTACCAGCTGATAAACCTGTCTGGTCGAAGAGTTTGGGGTGTCCGGTGGTATCCAGTCACCTCT	0.02
Salmo_trutta	361318	7	15.47	CM003303.1	3666681	AATTCTTGCAACCAACAGAATGACTCAGATAAAGTATTTTAAGCCAAATTCCTCATTGTTCCCCTTCCATCCCCAGGTCCCAAAGGCAAGCAGTTGGAGGGGACGGAGTGCCCCTTGCAC	0.03
Salmo_trutta	358509	7	15.495	CM003303.1	2072957	CGGACACCCCAAACTCTTCGACCAGACAGGTTTATCAGCTGGTACAAAGCACCAACATTTCAGGAACTTTGCACTAGGCCTGGTGTATAGTCACTTGAATTCNNNNNNNNNNNNNNNNNN	0.51
Salmo_trutta	360534	7	15.495	CM003303.1	32016258	CGGAAACCCCTGTCTGATCTTCAAAGACGTGTGTCCTCACATGAACGAACGCCCCCAGCATACCCCTGCCCCTCTGGTCCCTGTCCGACTGTCCTAACACACACACACACACACACACAA	0.51
Salmo_trutta	360536	7	15.547	CM003303.1	32016418	AATTCTTGATAAAAGAGAGACTGGTGGCTGATAAGGCAGAGTTGTGTGTGTGTGTGTGTGTGNNNTAGGACAGTCGGACAGGGACCAGAGGGGCAGGGGTATGCTGGGGGCGTTCGTTCA	0.51
Salmo_trutta	361127	7	15.621	CM003303.1	35670902	AATTCAGTGTTCTATGGACTGAAGACTCTCCAAAGCATCCATGCTAGGGATTTTAGGTAAGAGAAGTCACGTTAGTCAGGAACGTTGGCTAACTAGCACGCGGATTAATTGGTAGTGTCA	0.86
Salmo_trutta	363859	7	15.716	CM003303.1	7011048	AATTCACTGGCTTGAATGCGAAGCAGTAATTGTTTCAAAACATCCCCTGCCATGTCACTGATGTGTTGTATAGCTCACCATATAAGATGCTTCTAGCCCCTTCTTATTAACCCTCCTGTT	0.17
Salmo_trutta	135407	7	15.938	CM003284.1	45761198	CGGATTGGGCATCCTTGCCATAATGGCTCTGACTTTCTGGTCTAACTCTTCATCTGACATCAGAATATCATTCCCTGACAGACATATTGTGTTCTTTCATTCTTCTGTAAAAAAAGCTNN	0.158759494
Salmo_trutta	363783	7	16.111	CM003303.1	6694048	AATTCCTCATTGTTAGAAGTTTTTTCCAAATCCGATGTTAGGTACTATATTTCTTGAATATTATATGAATCCTATTGATTACAATGGCCTATTTGATCTCAGAGATCATATTATATTTCA	0.15
Salmo_trutta	356692	7	16.198	CM003303.1	11509085	AATTCAAAGATAACCGCAATCTACCTGTAGGGGCTAGGTTCAACGAGTTCAAAAGCCACTTCTTTATCTGCTTTACAGGTAGGTTCCAATGCGTTTCCCCCGTAGATGATAGGAGATTGT	1.09
Salmo_trutta	364413	7	16.199	CM003303.1	9328898	AATTCTGCATTTTTCACGCGGGGAAAAAAGAACGCGTAAGAAATATCGAGGCGCGTTTTATAAACGCGGATCTAAAATGCTTCTTATTGTAACTTCTGCTCGGCATCAGACTAATTTTGT	0.3
Salmo_trutta	360417	7	16.285	CM003303.1	31205333	CGGCTATACTCCCTGTCACCCTGCAAAAACGTCCTGGTATGACGGTCCTTTGATGTTCTCCTTACTGTTCAAGGCTGACTGGTGACAACTGCTCTGGTATGCACTTTGGCTTATAATAAC	0.63
Salmo_trutta	360831	7	16.359	CM003303.1	33501677	AATTCAATGCACACTTAATCAGCATTGCTACCGCAGCATTCTGCAGCGCCATCCCATCTGGTTTGGGCTTAGTGGGACTACTATTTATTTTTCAACAGGACAATGACCCAACACANNNNN	0.66
Salmo_trutta	360422	7	16.476	CM003303.1	31222366	CGGTCTGTTCTCACTTATGACCACTCAGCCTGACCCGTTTGATTTAATCAGAAATGGATGGAGACTGACACTNNATTCTCAATCCCAGACACAATAGGCCTACATGTCCTTGACCTAGTT	0.62
Salmo_trutta	364425	7	16.577	CM003303.1	9361336	NNNNNNNNNNNNNNNNNNNNNNNNNNNNNNNTGTTCCAACCGCCGTGTCTTTGTTTAGACGCAGAGAAGGTGAACGGATGATCTCCACATGTGTGGTTCCCACCGTGAAGAATTGGGGTG	0.3
Salmo_trutta	356421	7	16.722	CM003303.1	10244540	AATTCTATTTCATCAACGACAAGGGTCAGAGGTTGAGTCATTGATGTGGGTTGTCTTTCTTTAGGGACGTGACTGAGAGGAATACAGTGAGAGGGTAGGACTTCATTTGCTCTTCATTTT	0.48
Salmo_trutta	364511	7	16.853	CM003303.1	9673782	AATTCAGCCAGGAGTTGATGGACAGTCGGAAGAGCGAATGAAATGGTAGGAGGGCTCTCCCAGCATTAAGTGGTGTCAGATTTTACATCCAACTTCACACAAGCAGAAGAGACGTACTCC	0.38
Salmo_trutta	360435	7	16.997	CM003303.1	31372073	AATTCTAAATAAATCACCAATAGTGTCACCAGGAAAGCACCCCCACACCATCACACCTCCTCCTCCATGCTTCACGGTGGGAACCACACATGAGAAGATAATCTGTTCACTTACCCTGCG	0.58
Salmo_trutta	360484	7	17.081	CM003303.1	31729024	AATTCATGGCAAGATATTTCAAACTCTGATTTCTTTTTGTCAGACCAATATCAGGAGTCAGTGGGCACAGAAGAGTCATCTCATTCAATAGGTTACTGAAGACTCAGCCCAGTGAGCGTT	0.52
Salmo_trutta	326697	7	17.133	CM003299.1	29759022	AATTCTCCTAGCTCAGCGGCCTGCGAGAGACAAGCATAAAGCACGCTTCTGTCAGACACACACACCAACACACTGGCCACCNNNNNNNNNNNNNNNNNNNNNNNNNNNNNNNNNNNNNNN	0.65
Salmo_trutta	356419	7	17.22	CM003303.1	10244351	CGGAACCTGGACAATGACATCAATTTAGAGGAAATGTAATCACGTCGAGGCTTTTTCAGGTATAGGTTGTAAAATGAAGAGCAAATGAAGTCCTACCCTCTCACTGTATTCCTCTCAGTC	0.48
Salmo_trutta	360436	7	17.371	CM003303.1	31372267	CGGTGGAAGTCTGTCCTTTGGTCTGATGAGTCCAAATATGAGATTTTTGGTTCCAACCGCAGTGTCTTTGTGAGACGCAGGGTAAGTGAACAGATTATCTTCTCATGTGTGGTTCCCACC	0.58
Salmo_trutta	360133	7	17.431	CM003303.1	29020364	CGGTGAACAGGTCAGGGTTCCATAGCCGCAGGCAGAACAGTTGGAACTGGAGCAGCAGCACGGCCAGATTCACTAAGCGCAAATCAGGTGGGATAATGTATCACTGCAGAATGCTGTGGT	0.65
Salmo_trutta	359743	7	17.679	CM003303.1	26936422	CGGGTTCCACTCCTATCAGCTAAAACAAGAAGAAGTGGCTCCAGTGGGCACGTGATCACCAACACTGGACAATTGAGGAGTGGAAAAACATTGCCTGGTCCGACGAATCCTGGTCCCTGT	0.58
Salmo_trutta	356525	7	17.867	CM003303.1	10678989	CGGTGGAAATTGGTCCTTTGGTCTGGAGTCCAAATTGGAGAATTTTAGTTCCAACCACCTTGTCTTTGTGACATGGGTGAATGAATGATCTCAGCATGTGTATTTCCCACCATAAAGCAT	0.77
Salmo_trutta	356524	7	17.869	CM003303.1	10678806	AATTCTAAATAAATCAGACAGTGTCACCTGCAAAGCACTCCCACACCATAACACCTCCTCCATTATGCTTTATGGTGGGAAATACACATGCTGAGATCATTCATTCACCCATGTCACAAA	0.77
Salmo_trutta	360402	7	17.869	CM003303.1	31101513	AATTCCAACTATCAGTCACTTAGATCATGTATTTTCAGGTAGAGATAGCTTGCGATGCAGCTGCTCTCGATCGCGCATTCTTCCCTCTTACGTAGCAGGCGTAAAAGAAACACAGACCGA	0.63
Salmo_trutta	360146	7	17.975	CM003303.1	29153681	AATTCAATAAGGATGCACGCAGTTGCAACCCTGATGGGTCTGTGGATACCACTGGGAAATTTGATGCATTATCTGTGGTCAAACGACCACCCCTCATCACTGTCAAACGCTCCCTAAAAC	0.65
Salmo_trutta	360147	7	18.002	CM003303.1	29153837	CGGGCCAGGTCGATGAGAAAGGCCTGCTCGCTGAAGTGTTTTAGGGAGCGTTTGACAGTGATGAGGGGTGGTCGTTTGACCACAGATAATGCATCAAATTTCCCAGTGGTATCCACAGAC	0.65
Salmo_trutta	356700	7	18.058	CM003303.1	11538398	CGGGTTAGGGTTTGGCCAGGGTAGGCCGTCATTCTAAATAAGAACTTGTTCTAAACGGACTTGCCTAGATAAATAAAGGTTTGTTAAAAAATGTTTTNAAAAAAAAGTGTCATGAGAATG	1.1
Salmo_trutta	356631	7	18.104	CM003303.1	11178891	CGGGGCTGCGAAAGGAGGAGGTTGAATTTGAAACAATAGAGCGCAAAATACAGCCCAAGCACAAGGACGGAAACCCACGGCCGAACAACGAGCGCCTGTGACAAAGAACTCGAGAACATN	0.95
Salmo_trutta	358749	7	18.536	CM003303.1	21976552	CGGTGGAAATTTGTCCTTTGCTCTGGAGTCCAAATTGGAGATTTTTGGTTCCAACTGCCGTGTCTTTGTGAGATGCGGTGTGGGTGAACAGATGATCTCTGCATGTGTATTTCCCACCGT	0.55
Salmo_trutta	358750	7	18.549	CM003303.1	21976743	AATTCTAAATAAATCACAGCCAGTGTCACAAGCAAAGCACCCCACACCATAACACCTCCTCCTCCATGCTTTACGGTGGGAAATACACATGCAGAGATCATCTGTTCACCCACACCGCAT	0.55
Salmo_trutta	358690	7	18.666	CM003303.1	21626708	AATTCACTGCAAATTTTAGCCCAAGCACTCTTTTTCTGTTTTAGTAGCATTTTTTCATACTCAACAGTTTTTTAAACTAATTATTTTTGCCTCTGCCATAGTCTCAAGATTCACACTAGT	0.54
Salmo_trutta	361315	7	19.091	CM003303.1	36644188	CGGACATAAGAAGGGTCAAGCATGTGACCTGTGGAGGAACAGATGAAAATACCAAACAAACAACATGGAAACCACTCTTCTCAATGTGAAATGCTTACAGGTTGAAAATCATGGATAATG	0.554638347
Salmo_trutta	359571	7	19.537	CM003303.1	26140188	AATTCAAAGGATCGCTCACTCCGTATTTGTTCTCTGCACGTACTCTAAACTGGTACTCTGTGCCCTTGACCAGGTTGGGTATCTTGAACGTTGTCCTCACCACACTGGAGCAAACCATCT	0.57
Salmo_trutta	359531	7	19.912	CM003303.1	26030712	AATTCGAATAGAACTGTTAACAGATGGTGGTGAATAACTAAATCCTTACTATTAACCAATCAGCATCCAGGAACCAAAAAACCCGTTTTATAATAGGCCAGGGGGGTATTCATTCCGCNN	0.57
Salmo_trutta	357831	7	20.305	CM003303.1	17465960	CGGATACAGTCTCTTACGACGTTCATTTATCTCCCTTGGAAATTGGTCATTGAGAACGAATTTGGTCCCTTTAAGCTCCCTTTCCCTGCTTTTGATCAGCTCCTTTTGTTGGTAGTGTTC	0.57
Salmo_trutta	358970	7	20.565	CM003303.1	23116384	CGGAACAACTAGCATGCAGACTCTGGGTAAAATGAAAATGGGCTTAATTGCCCAAATCTGGCACTATCCCTTTAACCAGTGGTATAGCTGGGGTTTTATGTGGGAGGAGGCAGTCTTTTG	0.57
Salmo_trutta	358531	7	21.142	CM003303.1	20847093	CGGCTGGTTGCTACAGTATTGTGCAGCCCTGGCCACATGCTTTGAATCAATGGTGGAAATGTCATTACAGTAACAAAAGGCTGCACTTAGAGTCTGTCAGTCAGTGCTGTCTGAACAACC	0.53
Salmo_trutta	357477	7	21.233	CM003303.1	15634529	CGGGCAACACTTGGCCGTCTTCACCAGTCACAGAGCGTCAATCAACACACTGCAGTCATTGTTTATAGCTTACGACTAGGCCCTGGACAGTGAGAAAACAATCAGTACTCACNNNNNNNN	0.535574273
Salmo_trutta	358919	7	21.795	CM003303.1	22791922	CGGCTTCAGTGTTCGTTTGATCGGACTGTGTGTGATGTGACGTGTGTGTCGTGCAAAACAAGCAGTTGCTACGTGTGCAGTCTTNNNAGCAGCAGTCAATGCACTGTGACTGTCTCTCTT	0.57
Salmo_trutta	359106	7	22.315	CM003303.1	23568390	CGGTAGTCATTGTCTGTTTGATGGAGGTCATGGTACAACCTAAATGTCACCCCACTGCATGAACCTAAGATGTTTTGAAGAGAAACCTGCTTCTTGTGGTTCTAAAAAACTATTGTAAAC	0.56
Salmo_trutta	359231	7	22.731	CM003303.1	24285095	AATTCGGCATCAAGGAATCCATAACGAAACCCTATAGGTTTTTTCCATAGTGNNTGTTAAATGCAATGATTTGATGACTTTATATAATGGTACAAATAGTACTGATTATATTATAGTACT	0.56
Salmo_trutta	359071	7	22.839	CM003303.1	23483201	CGGTGGAAATCTGTCCTTTGGTCTCATGAGTCCAAATTTGAGATTTTTNGGTGTCTTTGTGAGACGCAGATTAGGTGAACGGATGATCTCGGCATGTGTGGTTCCCACCATGAAGCATGG	0.56
Salmo_trutta	330246	7	22.904	CM003299.1	5191457	NNNNNNNNNNNNNNNNNNNNNNNNNNNNNNNTTCCAACCGCCGTGTCTTTGTGAGACGCAGAGTAGGTAAACGGATGAGCTCTGCATGTGTGGTTACTGCCGTGAAGCATGGNNNNNNNN	0.563475936
Salmo_trutta	358933	7	23.026	CM003303.1	22890943	CGGTGGAAATCTGTTCTTTGGTCTGATGGGTCCAAATCTGCGATTTTTGGTTCCAGCCGCCGTGTCTTTGTGAGACGCAGAGTGGTGAACGGATGATCTCCGCATGTATGGTTCCAACCG	0.57
Salmo_trutta	359232	7	23.194	CM003303.1	24285329	CGGCCATCAGTAAAGGAAGCTGGAGGAGAAAACGATGGGGANNNAAAAAGGACTTGTCAAATGATGTATATGTCATTGTTGAATACTATAAAATACGAATCATTATAATATGCTCAGTAC	0.56
Salmo_trutta	359063	7	23.384	CM003303.1	23452126	CGGAAACTTTTGGCTAACTATGCTATGACCAATAGGCATACGACATATTCAATTTCTCACAAATAGTATGGTTAGTGCAGATAGTATGAGTATTCGAACACAGCGTTGGGATATGATTTT	0.56
Salmo_trutta	359064	7	23.399	CM003303.1	23452344	AATTCACAATTCATATGAAAGTAATTTGTTGAACATTTTAACAATTTGGTAAATAAACGTTATACTTACATTTCACGAAGTCATTCCTTATTGTTCTGGAAAATCATATCCCAACGNNNN	0.56
Salmo_trutta	283536	7	23.457	CM003295.1	41803149	CGGTCTCTACATTGCAGATGAGCTGAAGGCAGTCATCAATGACCTTGGACCACAGAAGGTATTTGCACTGGTGACAGACAATTCTGCGAACATGAANNNNNNNNNNNNNNNNNNNNNNNN	0.55704584
Salmo_trutta	358539	7	23.988	CM003303.1	20873679	AATTCGTTTTTTTCCTCACAAAAGGGTTTTATTACAGAAAAGGGTTTTATTACAGACATAAATACTCCTCCCTTTCAGCAGCTGTCCAGGTGGCTGGTCTCAGACGATCCCGCAGGTGAG	0.53
Salmo_trutta	358540	7	24.856	CM003303.1	20873804	CGGCTTCTCACCTGCGGGATCGTCTGAGACCAGCCACCTGGACAGCTGCTGAAAGGGAGGAGTATTTATGTCTGTAATAAAACCCTTTTCTGTAATAAAACCCTTTTGTGAGGAAAAAAA	0.53
Salmo_trutta	358050	7	25.476	CM003303.1	18688844	AATTCACATTTCTAAATGCTGCCGTTTCACTTTCGCATTTGCATTTAGATGTGACTGTTTAGAAGAAAGGCCATTGCATCGCTGATGGACCAATTCTATGGTTTGAAATAGGTTATCATC	NA
Salmo_trutta	357217	7	25.539	CM003303.1	14151851	CGGTTCTGTTGTGGAGATGAATGTTCTGCTCAGATGTTAGGATGAGACTTACATGCTCGGAGGTGAAGAGCACCAGCCTGGGGGCAGCAGTCATGCCTTTGGTCTTGACTTCAGGGAAGA	NA
Salmo_trutta	356946	7	26.765	CM003303.1	12667702	CGGCGCTTCCCCTCAGGGTCGAGAGGTCAGGGAAGACAGGGTCTTGGGACAGCACTGGCATGGTCTACACAAGGGAATTTTTCTAATAGGAGAGGAGGCTGTCCCATAAGTGTCTCTCTG	NA
Salmo_trutta	356906	7	27.219	CM003303.1	12456390	CGGCTTCAAAAAGGATTGCCTTTGACACGGGCTCTGTAACGGAAACTAAATATGTAAATGTTATTATAATACTGCATGTAAAGTGGTGGCTTCAGAGAGCAGAATTNNNNNNNNNNNNNN	NA
Salmo_trutta	356899	7	27.501	CM003303.1	12404430	CGGTGTGATCATATACCTCAAGTTTTTTTACCGAATTGGTCTAAGAAGAACAACCTTGGCAGGGTAATTCAATCCATTTGAATTCNNNNNNNNNNNNNNNNNNNNNNNNNNNNNNNNNNN	NA
Salmo_trutta	356898	7	27.609	CM003303.1	12404347	AATTCAAATGGATTGAATTACCCTGCCAAGGTTGTTCTTCTTAGACCAATTCGGTAAAAAAACTTGAGGTATATGATCACACCGGTANNNNNNNNNNNNNNNNNNNNNNNNNNNNNNNNN	NA
Salmo_trutta	357200	7	28.088	CM003303.1	14105026	AATTCTCTCGGGAGGTAATGCGGTCGGCATTTGATTTTGAGATATTCTAGGTTGAGTTAACAAAAGGTCTTGAGTTCCTATATGTTACCAGAATCACACCATGAGTAGTTAATCATCAAA	NA
Salmo_trutta	8745	8	0	AGKD04016961.1	7634	AATTCTTGGGCAATGGAATAAACCTCCTCTTCCTTCCATTCTGCCAGCAAACGTGCCAATCTTTGGACAACGAAATCGATGACCTACGCGGAAGATTTAAACTACCGACGGGACATTCAA	NA
Salmo_trutta	8744	8	0.005	AGKD04016961.1	7394	NNNNNNNNNNTTACCAGACGCCCGCTGTTCTGTCCTGTCGGTGCAGCGTATAACCAGCCAGCTGTATGTTGACGTCGTCGTCGTTCAGCTACGACTCCGTGAAACATAAGATGTTACAGT	NA
Salmo_trutta	276152	8	0.082	CM003294.1	68306521	CGGTAAGAGCAGCAATCAAGATATCAATGCAGTGGGAAAACAATTGAATTGTTTGAAGGTAAAATTGATTAGGGAGCAGTGTTACAGTGAATTCCNNNNNNNNNNNNNNNNNNNNNNNNN	0.67
Salmo_trutta	53254	8	0.602	AGKD04666441.1	504	CGGGTCAATGTCTCTCAATAGATTAAAATCAGCCTGAAGATATTCCAAGTCATCTAAACCAAGAAAGGTGCTCTTCCTAAATGACCGTATCTTGTTATTATTTATGTGTAGCCTTTTCAC	0.67
Salmo_trutta	279055	8	0.978	CM003295.1	10228708	CGGTAAGAGCAGCAATCAAGATATCAATGCAGTGGGAAAACAATTGAATTGTTTGAAGGTAAAATTGATTAGGGAGCAGTGTTACAGTGAATTCCNNNNNNNNNNNNNNNNNNNNNNNNN	0.67
Salmo_trutta	279139	8	1.249	CM003295.1	10690806	CGGGTCAATGTCTCTCAATAGATTAAAATCAGCCTGAAGATATTCCAAGTCATCTAAACCAAGAAAGGTGCTCTTCCTAAATGACCGTATCTTGTTATTATTTATGTGTAGCCTTTTCAC	0.67
Salmo_trutta	279085	8	1.769	CM003295.1	10465086	CGGTGGAAATTTATCTTTTGGTCTGAAGTCCAGATTGAAGATTTTTCATTCCAACCGCTGTGTCTTTGTGAGACATGGTGTGGGTGAACGGATGATCTCCGCATTTGTATTTCCTACCAT	0.67
Salmo_trutta	281580	8	2.051	CM003295.1	3032468	AATTCTCTTCGATCATAATCACAGTCGTGTATATCCCCCCCAAGCAGACACATCGACAGCCCTGAAAGATCTTCATTTAACTCTATGTAAACTGGAAACCACATATCCTGAGGCTGCATT	0.67
Salmo_trutta	289984	8	2.324	CM003296.1	28648788	AATTCAGCTAACCACGGTTGGCGGTCATCAGCTATCCCTTAGCTCAAAAAGCTATCGCCAGTTTTGTACAACGCGATTCAGACCAGAGCATACCGGANNNNNNNNNNNNNNNNNNNNNNN	0.711770492
Salmo_trutta	289983	8	2.412	CM003296.1	28648694	CGGTATGCTCTGGTCTGAATCGCGTTGTACAAAACTGGCGATAGCTTTTTGAGCTAAGGGATAGCTGATGACCGCCAACCGTGGTTAGCTGAATTNNNNNNNNNNNNNNNNNNNNNNNNN	0.725234973
Salmo_trutta	278299	8	2.748	CM003294.1	82971626	AATTCAGGAAATCTACTAGATTAAGTGCACTTAAGTTGTGTAGCCTAATTTTAAACTGTATACTTTGTCTAATGTGAATCAGATCTATTGAAATGAGATCAGTGCTTGACTTGGACAGGN	0.776644809
Salmo_trutta	284120	8	2.966	CM003295.1	4511153	CGGGTCATCTGATGCAGCATGGAGGTGTGTTTTGGGTCATTGTCCTGTTGAATAACAAATGATAGTCCCACTAAGCACAATCTAGATGGGATGGCGTATCGCTGCAGAATGCTGTGGTTG	0.81
Salmo_trutta	282439	8	3.263	CM003295.1	3549994	AATTCATAATCTGTGAGGCAGAATAGCCTATCACACACTCTTACTAGGCAGCTATGGCATGTAACAAGATGTTCCTTACCAATCACGTGGACCGAGTGATGGGTCGAAAGTTGAATGGCA	0.7
Salmo_trutta	284150	8	3.394	CM003295.1	4522006	AATTCGAAGTCGAGTGCGAAGACAGCAGCAAGAGGACTCTAATTACGAATCTAGTTTATTTAACGAGACCTCTGGGTTGTGTGGAATCCGTACCCATGTCCATGTCAAGTCTGCTTATCA	0.8
Salmo_trutta	283929	8	3.444	CM003295.1	4399648	AATTCAATGCAATTCAACCTCGCGTATCCATGCTACACATACATACACGTTTGGTGTCCTAGAATGACGTTTACCATTATGTCTAGTCCGAGACCAGTCTGAACAGGGTGGGGACACCGA	0.78
Salmo_trutta	283339	8	3.495	CM003295.1	4065331	CGGTGTGTGCGTCTATGCTTCTCTGCATCGTACAAGNCATTCTAATGTGTTTTGATTTGTATAACGTAGGTGTGTGTTGCTAGAGGTAGTTGCATAACATTACTCATATTGCTCAAAGTT	0.74
Salmo_trutta	283856	8	3.544	CM003295.1	4355330	AATTCTCTTGGGAGATAATACTGTCAGCATTTGATTGTGAGGTAGGTCGGGTAAAGGTCGGGTGAACAAAAGGACTTGAGTTCCTGTATGTTATCACAATCACACCATGAGTCGTTAATC	0.77
Salmo_trutta	280207	8	3.722	CM003295.1	1772091	AATTCAAAATGTTATATGTTGAAGCGATTTCTTGAGTCAAAGGATGCCATCATCTCTACCCTGGTCATTGTCAATGCACCTGTTGATGCTCTGACCCAAGAGGAATGGGAGGTGGTGGAG	0.57
Salmo_trutta	279038	8	3.753	CM003295.1	1014263	AATTCTATGGTCACTTCCACAAAGACCAGCTTTGAATGGTTGATATCCCAGGCTTATGTGCTGTTTGTGCAATAGCCTGGGGACGACGTTACACCAAGAAACACTTACCTTGATGAAANN	0.581588785
Salmo_trutta	178746	8	3.793	CM003288.1	15580938	AATTCACGATTTATTAACCCAACTCCACACAGGCTACTGATTGGCCGTAGCCCATGCCAAATAAATTAAGGATATCCGTATAAAACAACCGTGACCATCTCTNNNNNNNNCCAGATGTAA	0.596542056
Salmo_trutta	280747	8	3.829	CM003295.1	2230236	AATTCCCACAAATGCTGCAGGAATATCTGAAAATGCCCTCAGTTAATTAGAAGACAACAGTTGATTCTTGACAATAACCACACAATGGTAGTATTTTGGCACACTGCAGTCATCAGCCAA	0.61
Salmo_trutta	280541	8	3.937	CM003295.1	2053294	CGGTGCAGGGTTCTTTGTGGAGAAGGACAAAACCCTTACTTCCGTGTATCGACTACGACATCACAGTTAAAAAACGTTACTGTCTACCATTCATTTTCTCGGCTTTCGATCCTCTCCAGG	0.59
Salmo_trutta	281044	8	4.034	CM003295.1	2526067	AATTCAGAAGAAAAGACCCTTGCTTTCTGAATAAGATTTAGAGGATTCCATTAGGGTATTTGGAAAAAAATAAATATTAAGGCGAAGAAGTACAAATCTCTTTATCGGTAATCCGNNNNN	0.63
Salmo_trutta	281654	8	4.127	CM003295.1	3072860	AATTCTTAATAAATCACTGTCAGTGTCACCAGCAAAGCACCCCCACATCATCACACCTCCTCCTCTATGCTTCAAGGTGGGAACCACTTGTGGAGATCATCTGTTCCCCTACTCTGCGTC	0.67
Salmo_trutta	14821	8	4.236	AGKD04022122.1	2284	AATTCAATGGGGGAAGGTTCATAAATAAATCAACAACAAATAGTTTCCTCATCTCTGATATTGTTTGTCAGCGTAAATCGTTGCCATGCAAATGACAAGCAAAATATCATCAGCCACGTG	NA
Salmo_trutta	282962	8	4.236	CM003295.1	3827268	CGGTCAATTGGCCGATTGCTCTGCAATAACTCAAAGGGGCTTTACAAATAACAAGGGGGTTGCCAAGAAAACAGCTGATGGCCCCATAAATACAACGCCATTTTCAACAGCGGGTTGCCT	0.73
Salmo_trutta	282757	8	4.395	CM003295.1	3713510	CGGCAATGCAGTTGTAGTGCCCAATACGTAAAGTTAACATTTGTTCAATATACGTTTTTCGGGAATCGATTTTCAAGGGATAGCTAGTTCCTAATAACACTATTCCAATGATGACCAACN	0.73
Salmo_trutta	281655	8	4.596	CM003295.1	3073033	CGGTGGAAATATCCTTTGGTCAGATTTTTGGTTCCAACCGCCATGTTTATATGAGACGCAGAGTAGGGGAACAGATGATCTCCACAAGTGGTTCCCACCTTGAAGCATAGAGGAGGAGGT	0.67
Salmo_trutta	280500	8	5.076	CM003295.1	20228783	AATTCCTGGGTGAGACGGTCGGATTTTACACAAGACAGGGTTGAGAGGCTTTCAAAGCCGTTTAGATGAAGGAGGAAAAAACCTTGTTTTCCTGCCAGCCGTTTTGATGCAGGTAGGGTA	0.68757169
Salmo_trutta	279074	8	5.268	CM003295.1	10299815	AATTCCACCCTACATGCATAATCACCCCCTCATTTGCCTTACTATTCTTCATCTGAAATTGCTGTCCAACTTCTGCAAATGGCCCAAGTGAAAACCNNNNNNNNNNNNNNNNNNNNNNNN	0.694600366
Salmo_trutta	279073	8	5.462	CM003295.1	10299719	CGGTTTTCACTTGGGCCATTTGCAGAAGTTGGACAGCAATTTCAGATGAAGAATAGTAAGGCAAATGAGGGGGTGATTATGCATGTAGGGTGGAATTNNNNNNNNNNNNNNNNNNNNNNN	0.701702257
Salmo_trutta	280215	8	6.032	CM003295.1	17781789	CGGTGGAAATCTGTCCTTCGGTCTGATGAGTCCAAATTTGTGATTTTTGGTTGCAACCACCATGTCTTTGTGAGACGCAGAGTAGGTGAACAGATGATCTCCGCATGTGTGGTTCCCACC	0.722568639
Salmo_trutta	283120	8	6.235	CM003295.1	3907160	AATTCATTCCCTGATGTATGTGCTTGTACTTACATGGAACTAGAATTAAACTTGAACGTGTGTCTGGCCTTGTGAGACTAGGAAAGCTATGCATACAGCTCAAAGCCGGNNNNNNNNNNN	0.73
Salmo_trutta	283119	8	6.239	CM003295.1	3907053	CGGCTTTGAGCTGTATGCATAGCTTTCCTAGTCTCACAAGGCCAGACACACGTTCAAGTTTAATTCTAGTTCCATGTAAGTACAAGCACATACATCAGGGAATGAATTCANNNNNNNNNN	0.73
Salmo_trutta	280782	8	6.92	CM003295.1	22624049	CGGGAACGCCCTTAGAAAAAAGCCACTTGTTAGTCAATTAGTGTGTAACGTTANNNNNNGTACAGTTCTCACAAGGCAGACAAGACGTTTCCTCGGACCGAGTAAGCTTTTGCAGCAGCT	1.010824742
Salmo_trutta	280960	8	7.058	CM003295.1	24581805	AATTCAGTCTGAGGGAAAGAGGTAAAAAGAGACACAACCGTCACAAATTCAAACCAGAATGGTCATGATTCCAAAAATAAAGGAATTTCTGGTTGAAATCATGAGCGTGTAAAGGTGGTG	1.067731959
Salmo_trutta	46040	8	7.403	AGKD04479806.1	535	AATTCCAGCATCCCGTAGTCTCCTCTTCACTGTTGATGTTGAGACTGGTGTATTGCGGATACTATTTAATGAAGCTGCCAGTTGAGGACTTGTGAGGCATCTGTTTCTCAAACTAGACAC	1.21
Salmo_trutta	285845	8	7.92	CM003295.1	6014517	CGGACAATGGAGAGAACTCATTGTATTTACAACTGGACAAGTTTTCCATTATCCTAATGACACACANNTGACCTTATTCCTTGGCCCTGCTTTTCTGATGGATTTATCTGGGAAAAAACA	0.95
Salmo_trutta	285904	8	8.004	CM003295.1	6323975	AATTCAAACGTTGAAATAACATTTCCCAAAAAGACCCACCCCTTTAAAAACACAAATGTTAGGGTCTCAGTGCAGGCGAGAAAAAGACACTGAGCAGTGGTTCTAAAGTAGCCCTTTTAN	1.05
Salmo_trutta	286053	8	8.058	CM003295.1	7107198	AATTCAACTGCGCTGAGCCTAATCAGGGATTTTTCGTTTCATTTTTATTTAATTCTAAGTAAGTCACAGCCTATATGCGAAATTTGGAGACTATAATGATTTAATACAACGAAATGTTGT	1.24
Salmo_trutta	279603	8	8.092	CM003295.1	13133376	AATTCCAAAATTACGGCCATTTTAGCCAGTCACCTACTCTAGATGTTTACTGCAATGCAGTTGTATATAACTAGTTTCAACTTCTGATTGGTTGCCTTGCAGTGGACTTTGGCGTGAGCG	1.220123077
Salmo_trutta	286007	8	8.383	CM003295.1	6883485	AATTCACTTCGACAGCAACCCAACAGTGGACAGGGGAATACCCTAACCCGAATAGCACACGGCTAAAATCATAGAGTAGATCCAACTTCATTAAGGACGAAATTGATCAGGCATTTTCAC	1.05
Salmo_trutta	285979	8	8.515	CM003295.1	6761317	CGGGTACAATTCATCCCAAACCATCTCAATTTGGTTGAGGTCCGAGGATGGTGGAGGCCAGGTCATCTGATGCAGCACTCCATCACGCTCCTTTTTGCTAAAATAGCCCTTACACAGCCT	0.99
Salmo_trutta	286050	8	8.7	CM003295.1	7105553	CGGCTGAAGCGAAATGACCAAATTATTTTGTTAACTCTTCCCACCTGCGAACACGAGACACCCACATCAAACCACACCCCGAAACCAAATCCTGTTTGAATTNNNNNNNNNNNNNNNNNN	1.24
Salmo_trutta	285955	8	8.707	CM003295.1	6614114	AATTCTATTTTCACACAATTGCTCTCGGGAACACAAACTATTGTTGGTATCATGACGAAAATCTTGGTATGATGATCTTAAAGTTTACTGAAGTAACACTATGTAAGTGACTTGNNNNNN	0.97
Salmo_trutta	285333	8	8.858	CM003295.1	5329191	CGGTGGAAATTTGTCCTTTGGTCTGGCATCCAAATTGGAGATTTTTGGTCCAACCGCAGTGTCTTTGTGAGACAAGGTGTGGATGAACGGATGATCTCGCCTATGTATCTCCCACCGTAN	0.82
Salmo_trutta	286180	8	8.877	CM003295.1	7749919	AATTCAACTACATGGCTTTGACTTGGATTTGACTCTATACAGCCGAGTGTCAGGCCAGACAGACAAGCTTGTTGATATGCTTGTCAAAATCAGAAACTTGTTGACAAATTAGCTGATTTG	1.46
Salmo_trutta	286272	8	8.895	CM003295.1	8182566	CGGTTGGGACAGCACTCACCAAAACAAACAGCGTCTAGCGTTAGGGGCTCCTCAAAAGGAGTTTACACAGAGATACACAGAGGACCACAGAGAGCGATAAAGTCAAAAACGACACGCACA	1.5
Salmo_trutta	286179	8	8.995	CM003295.1	7749749	CGGTGGCCGTCCCTCGCAGGCTCTAAAGGCCCACCACCTAATGGGTTTAGACAAATCAGCTAATTTGTCAACAAGTTTCTGATTTTGACAAGCATATCAACAAGCTTGTCTGTCTGGCCT	1.46
Salmo_trutta	280075	8	9.051	CM003295.1	1658665	AATTCTACCAAACCTTTGTGGCGACTTGAAACTTGCCACCGCGATAGTTTATCTAAAAACTGCTTTACTTTTGATGACGCCGACCATTTGTGCAAGGACCTTTCGGAAAAAGAAGGGACC	0.56
Salmo_trutta	285726	8	9.164	CM003295.1	5710751	AATTCTCTTCAAAGCAACCACTCCTTACATCTGTAGATCTGGGCTGAGGGCTCAACCCCCTTATTTCAGATCTGTCATTTGGTGGAGCACCCACCACGATCAACCCATCAGCCTACCTCA	0.88
Salmo_trutta	279360	8	9.168	CM003295.1	11866824	AATTCACTCACCTGAGAAAAAACAACATGTGGCTGAAATTCCTAAGATGCCTGCAAACTAGTACATAAAACGTTGTGTGCACGTTCTGTGTGCACATGCGCACGTACATGTCCTTAAGTG	0.881897233
Salmo_trutta	285917	8	9.417	CM003295.1	6420839	CGGCCAAAAAGGCATGTCTCTTCCATTGGCACTGTGCTTCGTGGCTGGATAGGCTGTGCTTCCTATCTCAAAAGCCTTGCCATTATCAACTGTGTTACCTTTAAGACCTGCTTTTTGTGG	1
Salmo_trutta	286125	8	9.575	CM003295.1	7435557	AATTCCACAGCAATGATTTGTAAACCGTATAACCGCCATATAGTTAGCTTACTCATACAAGGGACAAAGAACAGCCTCTCTCCAATTTCTACTCTTTGTAAATCACGGTCTCTTGGGATG	1.38
Salmo_trutta	286175	8	9.751	CM003295.1	7718134	AATTCCATAGAGCCCTGATGATGTGGTCTGATGGTATCTGCTCATCGAACATCTCATTCCAAAATCATGGGCATTAATATGGAGTTGGTCCCCCCTACATCAGCCTCCTCTCTTCTGAAA	1.46
Salmo_trutta	280352	8	9.841	CM003295.1	1894679	CGGAGACAGGTTGGACAAAACCCAGTCGATAATGGCGCCAAAAGCCTTTTGGAGTGGGTCTATGGACTTTTCCATGTGAATATTGAAGTCACCAAAACGTTGGATATTATCTGCCATGAC	0.58
Salmo_trutta	284335	8	9.985	CM003295.1	4612546	CGGCGTATGGAATCTATTGTAACCCAGTTCCTTAACTCTTGAAAGAAAGTCACTGGAACACAGAGTTTTTGGGAGATTTAATGGAGACTAGTAGTGTTCCTTTATAAACCATATTCCTNN	0.8
Salmo_trutta	280019	8	10.016	CM003295.1	1619358	AATTCTATATACAGTACCAGTCAAAAGTTTGGACATATCTACTCATTCAGGTTTTTTTACAGAGGGTAGTGCATACGGTCCAGTAAGTACATAACTAGGGACAAGTTCCTGCCATCCAGN	0.56
Salmo_trutta	282596	8	10.021	CM003295.1	3624045	AATTCTTGTTGGAAGAAGCTAACCACATACAGTAGCTAGATAGCTAACTAGCTACTAAATCAGCAAACCAAATTAGAGGTCGACCGATTATGATTTTTCAGCGCCCATACCGATTATTGN	0.71
Salmo_trutta	286062	8	10.027	CM003295.1	716876	CGGAACAGCTGGTGCTCTTATGCATGCTTCAGTGTTGCTTGCCTCGAAGCGAGCATAAAAGGCATTTAACTTGTCTGGTAGGCTCGCGTCACTGGGCAGCTCGCGGCTGGTTTTCCCTTT	0.71
Salmo_trutta	339706	8	10.043	CM003300.1	54674873	NNNNNNNNNTGGTCCTCCAATAATCGGTATGGGCGCTGAAAAATCATAATCGGTCGACCTCTAATTTGGTTTGCTGATTTAGTAGCTAGTTAGCTATCTAGCTACTGTATGTGGTTAGCT	NA
Salmo_trutta	339704	8	10.046	CM003300.1	54674738	AATTCTTGTTGGAAGAAGCTAACCACATACAGTAGCTAGATAGCTAACTAGCTACTAAATCAGCAAACCAAATTAGAGGTCGACCGATTATGATTTTTCAGCGCCCATACCGATTATTGN	0.71
Salmo_trutta	282598	8	10.05	CM003295.1	3624180	NNNNNNNNNTGGTCCTCCAATAATCGGTATGGGCGCTGAAAAATCATAATCGGTCGACCTCTAATTTGGTTTGCTGATTTAGTAGCTAGTTAGCTATCTAGCTACTGTATGTGGTTAGCN	NA
Salmo_trutta	38659	8	10.051	AGKD04343624.1	481	AATTCTTGTTGGAAGAAGCTAACCACATACAGTAGCTAGATAGCTAACTAGCTACTAAATCAGCAAACCAAATTAGAGGTCGACCGATTATGATTTTTCAGCGCCCATACCGATTATTGN	0.71
Salmo_trutta	456131	8	10.074	CM003295.1	3293135	AATTCAATATCGATGTGAGTGATTAATTTGNNCAGACTTTTGATTACAGTAGAAAAAGCTAATCACTTTCAGTCTGGAGTGACCGCTTGGTAAATATTGTTGCATGAGCAGTTAAGGTAC	0.68
Salmo_trutta	279822	8	10.114	CM003295.1	14725075	AATTCAAAAATCATAGAAAACGATGGGCAGTAGAGGACAAGGCGACACGGTTGCATTCTGTCCTCAAGGGCTGCAGTCTTGCTGTTTTTTTTCTGTTGCCTTCTAACCAAAAACGGATTT	0.717795276
Salmo_trutta	284333	8	10.201	CM003295.1	4612394	AATTCTACTATTTATCAACATATAATCAGAAACTCAGGAATATGGTTTATAAAGGAACACTACTAGTCTCCATTAAATCTCCCAAAAACTCTGTGTTCCAGTGACTTTCTTTCAAGAGNN	0.8
Salmo_trutta	283891	8	10.207	CM003295.1	4375959	CGGTTTAGCATCCCAGATTAAGCTAAATATTTTTTGCTCATACAGTATGATTTGAAAAACAAGCCATCAGGAGTAGGTAGCTATGACTAAGGAGTTAATCAAGGTAATTTCTCCTTAAAT	0.78
Salmo_trutta	286454	8	10.246	CM003295.1	9134730	AATTCTCACAGTACCATTTGGACTCTAGATCAGTTTAGCAGTATATGAGCATGTAACAGAGGTCGTTTGGCGAACCAAGCTCAAGTGATCAGTAACCAAACCACCTAGACTTTAGCTCAC	1.27
Salmo_trutta	280035	8	10.262	CM003295.1	16359825	AATTCTAAATAAATCACAGACAGTGTCACCAGCAAAGCACCCCCACCTCCATGCTTCACGGTGGGAACTACACATGCGGAGATCCTCCGTTCATCTACTCTGCGTCTCACAAAGACACGG	1.250042283
Salmo_trutta	280924	8	10.465	CM003295.1	24233977	CGGGATTGTGCAACATTTGCCCCAAATTCTTTTAACATTTCTTCAAGTTCTGTCAAATTGGTTGTTCATCATTGCTAGACAACCATTGTCCATAGATTTTCAAGTAGATTTAATTCAAAA	0.996828753
Salmo_trutta	280181	8	10.564	CM003295.1	17521627	CGGGAAGGAGTGTCCAGTGAATGTGATGTGGAGTGGCTGATTGTGACTGTGGGTTATGAGTGAGTTCACTGGTCACACACAGGTTGGATCGACGTACGTAATTGTCATCAATGTACATAC	0.873340381
Salmo_trutta	281995	8	10.719	CM003295.1	3297643	AATTCTAAACATCAAACATTTGAAATCNNAATTTTTGTCCATCATGATACCTCTTATGACAGTAATTTTACAAGCACCAATTATGGTACATTTAGACTGAGAATAGTATCTAGTTATGGT	0.68
Salmo_trutta	280923	8	10.799	CM003295.1	24233816	AATTCACCTTTCAGTGAATGTTCTTGAGTGGCCGAGTTACAGTTTTGAATTAAATCTACTTGAAAATCTATGGACAATGGTTGTCTAGCAATGATGAACAACCAATTTGACAGAACTTGA	0.74977887
Salmo_trutta	280225	8	11.097	CM003295.1	17858167	AATTCTTGGTCGGGTGAGCAGAAGGACTTGAGTTCCTGTATGTTGTTATGATTACACCATGAGCCATTAATCATGAAGCATACACCCCCGCCCTTCCTCTTTCCAGAGAGGTGTTTATCT	1.00970516
Salmo_trutta	38661	8	11.146	AGKD04343624.1	616	NNNNNNNNNTGGTCCTCCAATAATCGGTATGGGCGCTGAAAAATCATAATCGGTCGACCTCTAATTTGGTTTGCTGATTTAGTAGCTAGTTAGCTATCTAGCTACTGTATGTGGTTAGCN	NA
Salmo_trutta	286380	8	11.533	CM003295.1	8775830	AATTCCATTTTGCTCTTTTTTTTTGCTGAGCTCGATGTGCAGTTTCTGTAGAGATAAATCAGATCAAGCCTGAACTGTGCGATGTAGTAGGGAGTTGTAGGTTCCAACAAGCCAATATTC	1.39
Salmo_trutta	286048	8	11.679	CM003295.1	7085597	AATTCCAGCATCCCGTAGTCTCCTCTTCACTGTTGATGTTGAGACTGGTGTATTGCGGATACTATTTAATGAAGCTGCCAGTTGAGGACTTGTGAGGCATCTGTTTCTCAAACTAGACAC	1.21
Salmo_trutta	279334	8	11.943	CM003295.1	11785016	CGGCTGGCTGCCTCTCTGATTTCTATATTGAAACATATCTGTGACGCTGCTTGCACCTTGCTCTGAGAAACAGCAGATTCATAGAATAATTCAACGGTCAACTGTGGCGGTAAAACTTGA	1.217553648
Salmo_trutta	279573	8	12.357	CM003295.1	12971057	CGGGTTCTCTGCTACTCCACCTCTCTGTGTCTTTGGGCGGTGCCGAGTGTCCGTCTTAATAAACTTCCCCCAGCCAACTTCAAAAGTTGAATGTCAGGCGCATGTCATTATGACAGCGTT	1.229399142
Salmo_trutta	20291	8	13.308	AGKD04032513.1	610	AATTCGTGTTCGTTTGGGGCACTGGGGAGTGTAGGTCAGTGTCCATCATCATACTATACATTCACCTGGCGTTAACTTTTTCAACCAATACACGGAAACATTCAGTCACTGCACCTCCAC	1.256609442
Salmo_trutta	286441	8	13.776	CM003295.1	9087357	AATTCTCTGTAGACTATTTTACTTAGGTAATATAGTGATCCTGTTTTTCTCCTCTTCTCCATTGTCTCTCTCTTTCCTCCTGGTTAATAGTTAATGGAGTTTTTGGCAGATCACTCCTGG	1.27
Salmo_trutta	279951	8	14.058	CM003295.1	15609497	CGGAGAAGCTTTGATTAGTAGAATCAGCAATCATGGATGTTAGAACGGGTCTTGAGAGCAAACGCCTGCTTACCCAGCAAGGGTCACGTTAACGCAGAATTCTNNNNNNNNNNNNNNNNN	1.165555556
Salmo_trutta	280027	8	14.236	CM003295.1	16240679	AATTCGTGTTCGTTTGGGGCACTGGGGAGTGTAGGTCAGTGTCCATCATCATACTATACATTCACCTGGCGTTAACTTTTTCAACCAATACACGGAAACATTCAGTCACTGCACCTCCAC	1.09962963
Salmo_trutta	279448	8	14.802	CM003295.1	12256060	CGGCACACCTAATAAAAGGACATTATTGACAGTTTGCAATTATTTCATTCATGCCTGAAATTATACGGAATAAGAAAAATGTGTTTACTTTACAATATTGCTCATAATATTTTACAATTT	0.89
Salmo_trutta	279245	8	15.445	CM003295.1	11341226	CGGGAGAAACTCCCAGCGCATAAGCATTTGCTTAATCTACCCACCAATTATCTCCCACAACACCTTTCCACTAACCCTCCCTCATACACTGTCAAATCACAAGCACAAAGCAATGTCGTA	0.99
Salmo_trutta	279246	8	15.533	CM003295.1	11341402	AATTCCATGGATGTCACCTACTGAGTAAAATGTTTGTCATTTAATGTGAACAAATCATACGACATTGCTTTGTGCTTGTGATTTGACAGTGTATGAGGGAGGGTTAGTGGAAAGGTGTTG	0.99
Salmo_trutta	279755	8	15.723	CM003295.1	14238659	AATTCACATTGGAAAGAAACCGTACCGCTCCTCACACTGTGGACAAAGCTTCTCCCAAATTGGCGACCGAAAACGCCACCAGAAGAAGCAATACTTTGGAGAGGAATCTTGACCTCTATA	0.998552138
Salmo_trutta	279232	8	16.866	CM003295.1	11179313	AATTCACAGCCTGCTACGCTTGTGAAAAACAGGGTTAATAGCAACAAAANNNAAACATTTACACAGCCTAGTTGTAGTCTAAGTTTCTCTTAGAATAAAAACCTTAGTGTAACAACGGTT	1.05
Salmo_trutta	279076	8	17.041	CM003295.1	10348956	AATTCTGACATTGAGACAGCCTGGCATGTTCAACACAACCAATCGACAACCAGCTAATCCAACTAACTGAAATCATCAGACTGCCAAATCAACAACACGTCACACAAAACGAGTAGTAGC	1.25
Salmo_trutta	279231	8	17.122	CM003295.1	11179143	CGGAAAAATACACTTATTTTTTTGTTACTACTCGTCAGTATTACTTACTAAAACCGTTGTTACACTAAGGTTTTTATTCTAAGAGAAACTTAGACTACAACTAGGCTGTGTAAATGTTTN	1.05
Salmo_trutta	279449	8	17.814	CM003295.1	12256250	AATTCAAAGTAGAGGTATTTTAGACTCCAAATGAGTCTGGAGTTAACCAATGGTTTTCGTCATGTTTTACCAAATTGTAAAATATTATGAGCAATATTGNNAAGTAAACACATTTTTCTT	0.65
Salmo_trutta	279484	8	18.058	CM003295.1	12493672	AATTCTAAACAAATCTTGTCTGCTAAATGAACTAGTGTAGCCCACAGCCATTTGGCATAGCCACACCAGTGGCTTGTAGGCTATATGTGGAAGCCTGGAGATGCTAAATTTGTTTATGGT	0.57
Salmo_trutta	279409	8	18.143	CM003295.1	12034247	AATTCCTTGCTTCCTCTGTTGCTGGTATCACCATACATTGACATACATAGAAAATAATCACAGTTAATGTTTGTTGGTTCCTCCATAGGGTAACACTGTTTCTAAAAGATTTACACGAGT	0.72
Salmo_trutta	279937	8	19.232	CM003295.1	15470629	AATTCTCTTGGTAGATAATGTGGTCGGCATTTGATTGTAAGGAATTATAGGTCAGGTGAACAAAAGGACTTGAGTTCCTGTATGTTGTTGTGATTACACCATGAGTCGTTAATCATAAGG	NA
Salmo_trutta	276834	8	19.814	CM003294.1	72028369	CGGGCCAAACCTGGACGACGCTGGGCCAATTATTTGCCGCCCTATGGGACTCCCAGTCACGGACAGACGTGATACAGNNNNNNNNNNNNNNNNNNNNNNNNNNNNNNNNNNNNNNNNNNN	NA
Salmo_trutta	14473	9	0	AGKD04021771.1	4546	CGGGAAAAACGCATGGCGAGACGGCATTTTGCCCCAGTAGCGTGGCGTCACCACACCACTTTCAAANGCAGCAGCAAACCGAACGCGTTTATCGGATATATTCATTAGTTCACGTCATAG	NA
Salmo_trutta	72667	9	0.413	CM003279.1	4330221	AATTCACTGTAGATGGAAACACAGATCCCAAAGAATAACACTAGAGCTTACATTAACATAATCACTGGCAACACACTGGTTCTGAAATGGGAAAAAAACAATTTCTGTACAAAAGGCTGT	0.73
Salmo_trutta	72664	9	0.47	CM003279.1	4330052	CGGCTTGAAGGACCAATATTGAATGAACTGATTTACATCAACATTTATCCACAGCCTTTTGTACAGAAATTGTTTTTTTCCCATTTCAGAACCAGTGTGTTGCCAGTGATTATGTTAATG	0.73
Salmo_trutta	72263	9	1.882	CM003279.1	4094903	AATTCCACCCCTCTTTTTTAGCCAGATAGTGACGACCCCTCTCTCCTCTCCTATTTTCCTTTCCAGGCTCTATATAAGCTGTATACCGTCGCAGCCAGTCACAGGCACCTGTACCACCAT	0.74
Salmo_trutta	72262	9	2.021	CM003279.1	4094759	CGGGGGCCTGGGGGCCAGGGAACGCATGGTGGTACAGGTGCCTGTGACTGGCTGCGACGGTATACAGCTTATATAGAGCCTGGAAAGGAAAATAGGAGAGGAGAGAGGGGTCGTCACTAT	0.782662384
Salmo_trutta	96092	9	3.283	CM003281.1	30471691	NNNNNNNNNNNNNNNNNNNNNNNNNNNNNNNNNNNNNNNNNNNNNNNNNNNNNNNNNGGACCAGTTCGTAGCTGGATTCTTCACCGATCTTCTATACCTTCTCCAGAACATAAATGTCAT	1.17
Salmo_trutta	79170	9	5.345	CM003279.1	7901051	AATTCTTCCTCAAACGGGGTTTCAATAATAGACCAATAAACTACTTTACATCAGAACAAGGTGTCGAAAACCAAGAGCATTAACTCAGCTCTGCAAAGGAGCCTAATGTAGGATTTAGGT	0.71
Salmo_trutta	78897	9	6	CM003279.1	7726431	AATTCCAAGTCGGAAACTCAGACGTCTTTCTGGAGCTCCGACATTACAATGTGAGGATCACTGGCATCATGATTTGACCAATTTTTTTTCAGAGTTGTCTTGAAAGCACCAAGACGTCAT	0.71
Salmo_trutta	79763	9	6.393	CM003279.1	8270257	AATTCAAACTGAAGGTACAAATATTTGACTGCTGATTCATAGTATTAGATGCCAAACAGGTTGTAAGTGTAAGGGGAAAGAGAGATCCCGNNNNNNNNNNNNNNNNNNNNNNNNNNNNNN	0.71
Salmo_trutta	79847	9	6.757	CM003279.1	8336724	CGGCAGGCGTTGACTGGGAAAGGCAGTCTCTTAGTATCATGATGTGTAATGGGAGAATTTGTGGTTGGGGAATGTGTGTACTGCTGACTGGGATGGCACAGTCTTGGAGGAGGCACCGCG	0.71
Salmo_trutta	78812	9	6.913	CM003279.1	7670679	AATTCCAAAAATTGTGCAGTCTAAGTTTTGATTTAATCCCAGCTGGTTATCCTTTCAGAGACTTCCGTAAAGCAGAGCAGAAGCTTTGGTCTTCTCAAAGCCCAGGGTATTCAGCAGAGC	0.72
Salmo_trutta	62225	9	7.338	CM003279.1	12253629	AATTCACCATTAAGATCTTATTTAGGCACCCAAAAAATTCAGACTCTAGCCACCCAAGTCATGAACTGTGCTCTCTGCTACCGCACGGCAAGTAGTACCCAGAGCACCAAGTCTAGGCCC	0.66
Salmo_trutta	65609	9	7.956	CM003279.1	14299503	AATTCAGGCTGTAACACAACCAAATGTGGAATAATTCAAGGGATATTAAGGTACTGTAAAGGACATTTGGAGAAGGATACAGATAATAGTATAGCACCAGGTTGTCTTTGAACCTAAACT	0.64
Salmo_trutta	68194	9	8.51	CM003279.1	17571186	CGGAGTGGACAGAAGATGGTCACAGCTATAATACCATCATGACCTGTGGATGGTGATTCTCTCACTATAATTCGGTCAGGCTGGGCTGGTTTCTGTAGTAATAGGTCACCCTCTGACCCT	0.68
Salmo_trutta	69758	9	9.389	CM003279.1	27372338	CGGCATTATACAGATGTCATGGCTCTGGTAGATGAGGGGGGATTTACCCACCCAACCCCCTCTTCCACCACTAGTTACTGGTACATAAAGAATACAGTTAAAGTCTNCGTGTTCATCAAA	0.626449086
Salmo_trutta	69027	9	9.659	CM003279.1	23322907	AATTCATAAAACCCCAGAAAAATGGCACATCTATTAGGCCCTTCTCGTGATAAGAGGAACAGATGTTTGTAGTTCCTGACCTGTTTCCCCACGAGAGGGAGAGAAACCTACATAATCATA	0.61
Salmo_trutta	69209	9	9.965	CM003279.1	24267280	AATTCAATCTGCACAATGAGAGCCTTTCTGCCTGCTGGTATCACAAGCCTTTGGGGCTTGAGTGGATGTTTACATCTCTGAGGGCCTCGACATGCACCAAGGTCTGGCTGGCAGTGCCCA	0.67
Salmo_trutta	68646	9	10.682	CM003279.1	20840716	AATTCACGAACCATGATCACACCAAGTAAGACTGGTTCAGTTTGTAGCCCCCTGAGCGAGGTCAGAGAGCGTATCAGCCTGGTGGAACCGCGCCTTTTGAATGAACTGTATAAAATGATG	0.55
Salmo_trutta	68450	9	10.786	CM003279.1	19450009	AATTCCACATAGGCCTATTGATTAAAGTGTTTGAATTATTCTCAAGCAGTGTGCGTAAAATTATGTTTAAAACATCCCCAAAAGAAAGCCAATAGAAAATTGCAAACCCAATTGATTTCT	0.57
Salmo_trutta	68681	9	11.035	CM003279.1	21031832	AATTCTGGCAGCGGTATTTCTACAAAGTCTTTCAGTTGGACCAGGTAATTCACTCACTTTTTTNTTTGTTTGTTACTGGCATGTATAGCTCTCATGAACCATCATGCACCCTCCTCTATC	0.55
Salmo_trutta	68042	9	11.421	CM003279.1	16547278	AATTCCACGTCAGGCAGAAATTAGCGTTTGAATCGGTAAAGTTTCCTCTCACCACCTCTACAAGCAATGATGTTGAATAAAAGTACATTTTTAACGTACTTTATCGGTTGGTCCTGTTGG	0.67
Salmo_trutta	59582	9	11.947	CM003279.1	10887744	AATTCGACATATTTCGTTCTACGTCCATGAGAGGCGGGACTCTACAGCAGCGAAGGGCGTTCTTGCTGCGGTCAGACCCAGGCTCGTCACACAAGGGGTGGGTCATCCGGNNNNNNNNNN	0.69
Salmo_trutta	59583	9	12.223	CM003279.1	10887852	CGGATGACCCACCCCTTGTGTGACGAGCCTGGGTCTGACCGCAGCAAGAACGCCCTTCGCTGCTGTAGAGTCCCGCCTCTCATGGACGTAGAACGAAATATGTCGAATTCAGAGANNNNN	0.69
Salmo_trutta	60062	9	12.414	CM003279.1	11124976	AATTCTCTTTCGTCACCACGCTTGTCAGACTCTCCTTCATATTGTTGTGGTTTCAGCTCTTCAATGTGTGTGAGCTAATGTTAGCTAATGCTCAATCACCTCAGCAGCTAACCTTAACCT	0.68
Salmo_trutta	71075	9	12.69	CM003279.1	344715	CGGTGCTGAAATTGTGACAGAACTCCAGTCAACAGTGACGACATTGCAAGAAACTCTCCACCCAAAGCACAAACAATCAATAACTTGGAAACGGTGAAGATGGACGAATGGCTANNNNNN	0.661960784
Salmo_trutta	66451	9	13.026	CM003279.1	14804255	AATTCTAATCACCTGTTCACACACACGTATGTCATTATCACACACTATTTACTTCAGTTCTTTGCACCCCATCACCATGAGGTATTGTTTGTTTTGTGACATATGGCTTTCGGAGCTCNN	0.64
Salmo_trutta	11917	9	13.193	AGKD04019202.1	5219	CGGTGGATCGTTAAGCCATTGAGTGAGGAAGCGGAGGTGGAGGACCGAGATGGAAACGCGTGTTGTGCAGAGTGTGAGAAGCAGACGCATTATCTGTACGATTACCCGTNNNNNNNNNNN	NA
Salmo_trutta	11916	9	13.299	AGKD04019202.1	5091	AATTCATCAACCCATTCACAACGGGTAATCGTACAGATAATGCGTCTGCTTCTCACACTCTGCACAACACGCGTTTCCATCTCGGTCCTCCACCTCCGCTTCCTCACTCNNNNNNNNNNN	NA
Salmo_trutta	68221	9	13.977	CM003279.1	17751071	CGGATTCCAGCGCTCAGCTCAGAGTGTCTCGCTCACAACACTTTCATTTTCCATCGAAACAGAAGAAACTTGATCCATTAAAGTGTATTTGTTACAATTGCAGATGCAGAGAGAGAGAGA	0.66
Salmo_trutta	68192	9	14.165	CM003279.1	17570847	AATTCATCTCAACAAAATGTCAAAAAAGTCAAGAGGTGTGAATACTTGCTGAAGGCACAGTATAGCAGGAGTAACAGGGAGATACAGTGACAATATCAACAGCAGTGACCTGTCCCACCT	0.68
Salmo_trutta	80801	9	15.543	CM003279.1	9035736	AATTCTAAAGTGTTTTGAAACTTTAGTTTATTTCTAATACATTCTAAATGGAGGCAGTTCTGGTCTCCACTGTAATAGCAGAGCTGTGTAGCTGTGAGGCTAGGGCCGACTGTTTCAGCT	0.649445676
Salmo_trutta	65651	9	15.969	CM003279.1	14331375	CGGTTTGAGTGTGTCAAGAACTGCAACGCTGCTGGGTTTTTTACACTCAACAGTTTCCTATGTGTCAAGAATGGTCCCCAAAGGACATCCAGCCAACTTGACACAACTGTGGAAAGCATT	0.64
Salmo_trutta	65696	9	16.3	CM003279.1	14372507	AATTCCCCATCTAACCAAAGCTTTCAACATTCCAACAGGGTAACATTCAAACTGTTGACATTCTTGTTGCTGTTTACCTAATCCGATTTCAGAGCACTCTTGAGTGTGCCAGAGCGCAGA	0.64
Salmo_trutta	68159	9	17.299	CM003279.1	17355086	CGGGTGCTCAGGTACTGTTCTGACTGATCACCACACTACACTCAGCATCCATGGGGAACACCTCACGGGGAGAGACAATGTAGGCACAGTCGAAAGACCTAAACATATTAATTGGACTTC	0.69
Salmo_trutta	58620	9	17.904	CM003279.1	10183021	AATTCCAGGCATAAGTAGCCTGCTTTCTGAAAGGTTGCCTTTTCCCTGAAGGACGAGGGACAATAACCCTGTGAGCACACAACTCAATACTATAATTTCATTTTCAGGGTAAGCTCAGAT	0.791333747
Salmo_trutta	69689	9	18.911	CM003279.1	26982145	AATTCACCTTGTGGGAGAGAATCTGTCTGTTAGTCAGGTGGGCCTGTACCTTCTGCCTTGGCAGATGGACTCTACGTGGTTATTGTCTAAACACAGTGCCTACATGGAAGAAANNNNNNN	0.96
Salmo_trutta	69613	9	20.081	CM003279.1	26318306	CGGACAAGTAGGCGCAATGAATTATGGTCATTGTAGTTAATTANNNNNTTGTCTGCACTAAACTGTGTCGAATATTGGCCTGTTGGAAACTACAACTCCCTACTACATTGCACAGTTCGG	0.88
Salmo_trutta	45756	9	20.334	AGKD04472867.1	381	CGGATCTTTGCCACTCGGCCTGGCCAGAAGAGCCCGACAGCCCTGCATGATGAAAACTCCACAGACAAGGAGGAAGGCATCAACTACACCACGGTGGACTGGAGAGAATTNNNNNNNNNN	NA
Salmo_trutta	70005	9	20.415	CM003279.1	28646531	CGGATCTTTGCCACTCGGCCTGGCCAGAAGAGCCCGACAGCCCTGCATGATGAAAACTCCACAGACAAGGAGGAAGGCATCAACTACACCACGGTGGACTGGAGAGAATTCNNNNNNNNN	NA
Salmo_trutta	45757	9	20.475	AGKD04472867.1	490	AATTCTCTCCAGTCCACCGTGGTGTAGTTGATGCCTTCCTCCTTGTCTGTGGAGTTTTCATCATGCAGGGCTGTCGGGCTCTTCTGGCCAGGCCGAGTGGCAAAGATCCGGNNNNNNNNN	1.07
Salmo_trutta	70035	9	20.584	CM003279.1	28805104	CGGTGGAAATCTGTCCTTTTGTCTGATGAGTTGGTTGGTTCCAAACGCTATGTCTTTGTGAGACGCAGAGTAGGTGAGCGGATGACCTCCGCATGTGTGGTTCCCACCATGAAGCATGAA	1.08
Salmo_trutta	70004	9	20.729	CM003279.1	28646422	AATTCTCTCCAGTCCACCGTGGTGTAGTTGATGCCTTCCTCCTTGTCTGTGGAGTTTTCATCATGCAGGGCTGTCGGGCTCTTCTGGCCAGGCCGAGTGGCAAAGATCCGGGNNNNNNNN	1.07
Salmo_trutta	69803	9	20.82	CM003279.1	27612357	CGGTCAATCAAATGTTCCACTAATTTAAACAACAAAATGCAATATGATGAAGTTGAATCAATGTGGAAAACTGATTGGATTATCAAAAAGTCATCAATGTAAGGGAATTTTGTATTTTTN	1.01
Salmo_trutta	69940	9	21.065	CM003279.1	28356534	CGGGTCTTCTACTAGACCTTATGGGACGTACGTTTAGTACTTTAATTATTCATTACATAACTATTAATTACTAATCAGTTACGTTTCAGGGATGGATTCTTTATTCATTTACCTTTATTA	1.01
Salmo_trutta	87912	9	21.426	CM003280.1	42723814	CGGTGATGCATTGTACAGACCTCACTACCCTCTGGAGAGCCTTACGGTTGTGGGCGGAGCAGTTGCCATACCAGGCGGTGATACAGCCCGACAGGATGCTCTCGATTGTGCATCTGTTAA	1.053757576
Salmo_trutta	70116	9	21.89	CM003279.1	29330812	AATTCAGCAGTATCATGACAACAAATCATACCAGAACTGTGGACAGAACAGAGACATCAGAAATTAATGTGCAGCAATCCACACTATGTAATGACATGCAATAGCACAGACATTTTCATT	1.11
Salmo_trutta	69785	9	22.531	CM003279.1	27572356	AATTCCTTTTCTTTCTTTTTTTCTTTTTCGGTGAGCTCAATGTGCACATTGCACAGTTTCTCTAGAGATAAATCATATCAAGCCTGAACTGTGTGGTGTAGTAGGGAGTTGTAGTTTCCA	1
Salmo_trutta	70334	9	23.531	CM003279.1	30458007	AATTCACCTCTATACAGAAGGCAGGTGCTGCAAATGATACTACCCTCTCACAACACAGGCAGGCATTATGTATGGCAGCCATCTTTGATCACCACACAGCCATGACAGATAGACAGCTCA	1.17
Salmo_trutta	70342	9	24.108	CM003279.1	30530395	AATTCCATCTTTACTTTTGTATTTTTTGACTCCAATAGGTGCCNNNNNATTGACNNNNNNTCTTGATGTATACATTCTAGCAGCTAAATGGACTATTTACATTGACTCCCCGCATTTGTT	1.17
Salmo_trutta	70821	9	25.089	CM003279.1	33247700	AATTCTAAATAAATCACAGACAGTGTCACCTGCAAAGCACCCCCACACCATAACACCTCCTCCTCCAAGCTTTATGGTGGGAAATACACATGCGAAGATCATCCATTCACCCACACGCAT	1.35
Salmo_trutta	199676	9	25.181	CM003289.1	52557148	NNNNNNNNGAGCACTTGGCCTCCCTTGATAAAAAAAGTATAAAATAAAAGCCAATCAGCGTTGAGCTAAACTGAGTGAGATCAATTGTGAATGGTCCTGGTGCATCNNNAAAAAGTGTCA	1.333696203
Salmo_trutta	70644	9	25.484	CM003279.1	32178278	AATTCGTTAGGGCATGGACTCTACAAGGTATCGAAAGAGTTTCACAGCGATGCTGGCCCATGTTGACTCCAATGCCTCCACAGTTGTGTCCAGTTGGCTGGATGTAGTTTGGGTGACGGT	1.28
Salmo_trutta	70646	9	25.689	CM003279.1	32189535	AATTCTAGCAAAGTGTATGTTCATTTATCTCAGCATGTCTATAGATTCTCCCTTCTCCCTGTTTTTGTTTGCTTGGAAATGTTGATACTGGAGACCGTTATCAGAAGAAACTGTGTAACC	1.29
Salmo_trutta	70623	9	26.158	CM003279.1	32089852	AATTCTAAATAAATCACAGACAGTGTCTCCAGCAAAACACCCNCCACACCATCACACCTCTTCCATGCTTCATGGTGGGAACTACATATGTGGAGATCATCCGTTCACCTACTCTGCGTC	1.28
Salmo_trutta	70624	9	26.286	CM003279.1	32090044	CGGTGGAAATCTGTCCTTTGGTCTGATGAGTCCAAATTTGAGATTTTTGGTTCCAACCACTGTGTCATTATGAGACGCAGAGTAGGTGAACGGATGATCTCCACATATGTAGTTCCCACC	1.28
Salmo_trutta	71147	9	26.658	CM003279.1	34914892	CGGTTTGTAGTCTGATCTTCATCTGTGTGAGTACTATTGTTTTGTGGTTTACTTCTTTTCAAAGTTTACAAATTCCTTCTGGTTCAAATGTTATTTAAAGGATTCAGCCCTGAATTNNNN	1.43
Salmo_trutta	71149	9	26.697	CM003279.1	34915007	AATTCAGGGCTGAATCCTTTAAATAACATTTGAACCAGAAGGAATTTGTAAACTTTGAAAAGAAGTAAACCACAAAACAATAGTACTCACACAGATGAAGATCAGACTACAAACCGGCTC	1.43
Salmo_trutta	71197	9	27.811	CM003279.1	35150474	AATTCCTTGGATTTTCAACAGTGCATTATATACACTGAGCGCACAAAACATTAGGAACACCTTCCTAATATTGAGGTGCACTCCCTTTTGCCCTCAGAATAGCCTCAATTCNNNNNNNNN	1.44
Salmo_trutta	71396	9	28.038	CM003279.1	36113210	NNNTGGAAATCTGTCCTTTTGGTCTGAGTCTAAATTTGAGATTTTTGGTTCCAACCGCCGTGTTGTCTTTGAGACGCAGAGTAGGTCAATGGATGATCTTCACATGTGTGGTTCCCATTG	1.47
Salmo_trutta	71438	9	28.659	CM003279.1	36314342	AATTCAAGTAATTGAACCGAAGTCGGTAAATGAGTTGTTTAATAACCTAAAAAAGCGAAATATTGGTTAATCGGTCAACACTAATTGTTAAGCATTTTGAACAAAGAGCCTTTTGGGAGC	1.48
Salmo_trutta	71397	9	29.243	CM003279.1	36113402	AATTCTAAATAAATCACAGACAGTGTCACCAGCAAAGCACCCCCATACATCACACCTCCACATCCACGCTTCACAATGGGAACCACACATGTGAAGATCATCCATTGACCTACTCTGCGT	1.47
Salmo_trutta	71583	9	29.864	CM003279.1	37080391	AATTCAATACCAGTGTTGTCCTGAATACAGCTGTTGGTATCAACACAGCTCTGTCTTCTGTGGCTAAAGCAGTCTAGACTGACTGAAACCAAGTGGGAAAGATTCTTCTGAATGTGTTTC	1.52
Salmo_trutta	71926	9	33.278	CM003279.1	38922840	AATTCTAAATAAATCACTGACACTGTCACCAGCAAAGCACCGTGTTTCTGCAATAACCCCCCAAAAAATGAACNTTTTTTCCCGTGCACAATTTCAAAATGACATCAGTTTGNNNNNNNN	1.62
Salmo_trutta	72040	9	33.408	CM003279.1	39498301	AATTCAGTTGACTCACCATTCCTCTGAAAGGAAGAAGCACAACGGCACCACCATCATAACATGACCAATAACTAGGCCTTTTTCCTATAAAAACAAGACACCACATTTTGCCCGGAACCG	1.64
Salmo_trutta	72016	9	33.543	CM003279.1	39411740	AATTCAAGGATGCTCCCTCTAATTCTCTCTCTCTTCTCTCTGAGGACCTAACCCCTAGATCCATGCCTCAGGACTACCAGGCCTGATGACTCCTTGCTGGCCCCAGTCCACCTGGTCATG	1.64
Salmo_trutta	71966	9	33.925	CM003279.1	39102719	CGGAACAGCCAGAGGAGGACTGGCCACCCTTCAGAGCATGGTTCCTCTAAAGGTTTCTTCCTAGGTCCAGCCTTTCTAGGGAGTTTTTCCTAGCCATATTCCTTCTACATCTGCATTGCT	1.63
Salmo_trutta	72218	9	34.201	CM003279.1	40816808	AATTCAAGTGTGTGGGTATCTATCTTTCTAGCGTGATGCGGCTCCGTGTTTTTCGGGATCTTTAGTCTGCCTCACTCAAAGATCCGGANNNNNNNNNNNNNNNNNNNNNNNNNNNNNNNN	1.71
Salmo_trutta	72267	9	34.665	CM003279.1	40994724	AATTCTAGATCAGGTGAGCTGAAGGACTTGAGTTCCTCTATGTTCTTATGATTACACCATGAGTTGTTAATCATAAAGCATTCACCCCTGCCTTTCCTTCTCCCAGAGATGTGTTTATCT	1.72
Salmo_trutta	72132	9	35.136	CM003279.1	40091961	CGGATGGTGTCCTTTTTTATATGTCTTCTGAAAACATTACTGTCCGCATCGGGTTCCGCATTCCTGATTCCTTTCCACGTTCTGTATGCGGCTGCTTGTTGGTTTATGAAAATGTGATCT	1.67
Salmo_trutta	72008	9	35.454	CM003279.1	39371420	CGGTCCTCCCACTTGATCATCATTTCCTTCCTTTTCTCCCTCTGCTGGCTCAGCTTAATACTTATCTGACAGAAAATGAGGATGACAGCAACAGATGAATTCANNNNNNNNNNNNNNNNN	1.64
Salmo_trutta	72583	9	36.037	CM003279.1	42933262	AATTCTCTATTTTATCTAACCTATGTATTCATATTTTGACCAAGAAAACACATTCTATTTACAAGCAAATCATGAAAATGAAGGGGAAGAGTTGCAGGAGAAAGGAACGGTATATTAATA	1.81
Salmo_trutta	72601	9	36.313	CM003279.1	42993859	AATTCAAGGCTGTAACAACAAAATGTGGAATAAGTCAAGGGGTATGGATACTTTCTGAAGCCACTAAGTATTCAATCTTTCTCTCACTCATCCTCCTTTGCTCTCTTTTTCATGATATGC	1.81
Salmo_trutta	72317	9	36.99	CM003279.1	41249485	CGGTACAGGCTGGTGGTGGTAGTTTAGTGGTGTGGGGAATGTTTTCCTGGCACATGTTAGGTCCCTTGAGCAATGAATGTTTTTCTGACAACTTGTAGAATCCATTCCCTGAAGAATTCC	1.73
Salmo_trutta	72316	9	37.145	CM003279.1	41249368	AATTCTTCAGGGAATGGATTCTACAAGTTGTCAGAAAAACATTCATTGCTCAAGGGACCTAACATGTGCCAGGAAAACATTCCCCACACCACTAAACTACCACCACCAGCCTGTACCGAG	1.73
Salmo_trutta	72240	9	37.373	CM003279.1	40875820	CGGTATGGTTCAGTTTNNAAATGTTACCCCTCGGTTGCGTTATCACAAAGCACGGCATTGATTTTCACTGCTACGTAGACGATACACAACTTTACACTTGTGTCACCAGAGGATTTTTAG	1.71
Salmo_trutta	72212	9	38.231	CM003279.1	40799610	CGGGTTGAGGTCGGGTGATTGTGGAGGCCAGGTAACCAGATGCAGCACTCCATCACTCTCCTTCTTGGTCAAATAGCCCTTACACAACCTGGAGGTGTTTTGGGTAATTGTCCTGTTGNN	1.71
Salmo_trutta	72812	9	38.876	CM003279.1	43894698	CGGAACATGCATTTTTCAGAGTTACTTGCCTCGAAGCGAGCATAGAAGTTATTTAGCTCGTCTGTTATTTAACTCGTCTTGTAGGCTTGTGTAACAGTCGACACCTAGCTAGAATTNNNN	1.827415049
Salmo_trutta	72813	9	39.055	CM003279.1	43894813	AATTCTAGCTAGGTGTCGACTGTTACACAAGCCTACAAGACGAGTTAAATAACAGACGAGCTAAATAACTTCTATGCTCGCTTCGAGGCAAGTAACTCTGAAAAATGCATGTTCCGGNNN	1.86
Salmo_trutta	72258	9	40.382	CM003279.1	40933971	AATTCTAAATAAATCAGTGTCACCAGCAAAGCACCCTGACACCATCACACCTCCTCTGTGCTTCACGGTGGGAACCACACATGTGGAGGTCATCTGTTCACCTACTCTGCGTCTCACAAN	1.71
Salmo_trutta	72603	9	40.912	CM003279.1	43057809	AATTCTGGATATTGTTGTTTGCTTACAACCAGGAAATGTAGCTCGCTCATTTCTACAGTACCAGTGAGATGCAGAAATGCTCATATTTGCGTGTAGTGAGGAAATTAATATTTTTATGGA	1.82
Salmo_trutta	72357	9	42.705	CM003279.1	41520049	AATTCTCTTGGGAGGTAATATGGTCGATTGTGAGGTATTCTAGATCGGGTGAACAAAATGACTTTAGTTTCTGTACGTTATCACAATCACACCATGAGTAGTTAATCATAAAACATACAC	1.74
Salmo_trutta	72440	9	43.15	CM003279.1	41953988	CGGAAATGGTTCCAATCATTTTTCAATTTTAGAACTACTTCATATACGGTCTGTGTTTCGTGTAGGCTTACCCTGGCGTGACGTTTTGATAGCTATGTAATTCTCTAGGACAAATTGAGT	1.77
Salmo_trutta	72455	9	43.256	CM003279.1	42010094	AATTCTAAAAAGGTAACTGTAACTTGTTCAGTTGTTGTTGCTAATGTCGTTGTCCTGTCCACGGCCCCTAGTCATTGGCGTGTCCTAATAGTATACATTTTACCACTAGCCGGNNNNNNN	1.77
Salmo_trutta	72451	9	43.712	CM003279.1	42009936	CGGCTAGTAAAAGTACTAAAGTTCTGGGCAGGGTACT	1.77
Salmo_trutta	72452	9	43.781	CM003279.1	42009969	NNNNNNNNNNNNNNNNNNNNNNNNNNNNNNNNNTACTATTAGGACACGCCAATGACTAGGGGCCGTGGACAGGACAACGACATTAGCAACAACAACTGAACAAGTTACAGTTACCTTTTT	1.77
Salmo_trutta	72598	9	44.182	CM003279.1	42957159	CGGGTTTTGGGCACATTTTATGTTATTTTTGTGCTGTCATTTTAACCTGAATAAAAAGTGGGCATGTTCACTACACTCTGCTCTCCTGCACCTGACTTCGCCTCCGAAACACACTCCTAA	1.81
Salmo_trutta	72596	9	44.268	CM003279.1	42957033	AATTCTGTTAGGAGTGTGTTTCGGAGGCGAAGTCAGGTGCAGGAGAGCAGAGTGTAGTGAACATGCCCACTTTTTATTCAGGTTAAAATGACAGCACAAAAATAACATAAAATGTGCCCA	1.81
Salmo_trutta	72611	9	44.687	CM003279.1	43073732	CGGTACATGTGTGACATCTCATAGTAGAATAAGTGCACTCTATATGTGTGTCTAGGTCATTAGGCACCATTAGACATGCACCTGTCTTGGGAGTAGGCATGTCTGTTTATTTTTGTACCA	1.82
Salmo_trutta	220165	10	0	CM003291.1	101053722	AATTCATTCACATTTTGACAGCACCCCTTTTTATTTTTATATTTGTTTTTGAACAAAACCATCCATACATATTTGCCCATTGTAAAAGTCACTGAGCACTTATNNNNNNNNNNNNNNNNN	NA
Salmo_trutta	220072	10	1.893	CM003291.1	100406648	AATTCAGGCTGTAAAACAACAACATAGGCTAAGGGGAATGAATACTTTCTGAAGGCACTGTACATCCCAAAGATTTATCCTTCCATCCATCCTTCCATCCTTATGGTTATATCCTGNNNN	5.48
Salmo_trutta	220042	10	2.521	CM003291.1	100219655	CGGTATTAAATGTGACTGTTTTAGATGTAAACTGTCTTGATCAATTACAGTGAGTGTATTTGGTAACACCATACAGGCATAAGGAATTNNNNNNNNNNNNNNNNNNNNNNNNNNNNNNNN	5.112367193
Salmo_trutta	236553	10	4.051	CM003291.1	99925772	AATTCTAAATAAATCCCTGACATTGTCACCAGCAAAGCACCCCTATACCATCACACCTCCTGCTCCATGCTTCACGGTGGAAACCACACATTCAGAGATCATCCGTTCACTTACTCTGCG	4.216701279
Salmo_trutta	236532	10	4.801	CM003291.1	99684475	CGGATATTCCCTTTGAAGTGTTTTCGGCACTTCAAAAGGTCTAAGTCACTCAGGGAGATTGTATGTGTAGAATATTACATTTCTTATTTTAGCATATTTTTTTTGACTTCTCAAAATAAT	3.77764936
Salmo_trutta	220445	10	7.047	CM003291.1	103808134	AATTCTCTTTAGGTGGTTGAGCTTGTTATCTTGTGTGCTCTGTCTTTATAAAGTACAAGGGTGAAACAGGAAGGTCTCTGAAGACTTCTGTAGCCATGGTGCCCAGAAGAAAACGTTACT	2.462835214
Salmo_trutta	220432	10	7.319	CM003291.1	103696180	AATTCATGAATTATAAGGTTTGTCAAAGCAAGAATCTGATCAAAATGGAGTTTCTATGAATAATGTACGTAGAGAACTAGTTGGGAATTGAACATCCAGCTAGTTAGTGACAGCTATGCG	2.303605719
Salmo_trutta	220265	10	8.538	CM003291.1	102075689	CGGGTCCGTTCCACTGTCACGCAGTGTTTTAGGGATCACTTCTTCGACCGCGGATACCATGAGGTACAGTNAAAAACTAGTACCCATCCACACAGATACAACAGGATGGATATTCTATTT	1.59
Salmo_trutta	220315	10	9.222	CM003291.1	102412682	AATTCCTTCAAGTGAAATGAGTCTTCTGTATTTAACCCAACCCCCCTCTGAATCAGAGAGGTGAGGGGGGGGCTGCCTTAATCAACATCCACGTCTTCAGGGCCCNGGGGAACAGTGGNN	0.4
Salmo_trutta	220313	10	9.407	CM003291.1	102412574	NNNNNNNNNNNNAAGACGTGGATGTTGATTAAGGCAGCCCCCCCCTCACCTCTCTGATTCAGAGGGGGGTTGGGTTAAATACAGAAGACTCATTTCACTTGAAGGAATTCNNNNNNNNNN	0.4
Salmo_trutta	220266	10	10.26	CM003291.1	102084216	AATTCAAGCCCCTTGGGTGCTGCCATAGTTACATTAGAAGTGCCCATCCAAGAAGGCTCAAAGGTCATTGGTCACAGATAAAATGATGTCAAATCACGTTAGATCTACAGTAGCTTTGAT	1.56
Salmo_trutta	220585	10	11.581	CM003291.1	105214283	CGGAAGAAGTGTATGTTGTGTGGTGTATGTTTCATGATTAACTACTCATGGTGTGATTGTGACAACATACAGAACCTCAAGTCCTTTTGTTCACCCAACTTAGAATACCTCACAATCAAA	0.31
Salmo_trutta	220570	10	12.178	CM003291.1	105117971	CGGGGAGATGGCAGACAGTGTATATGGTGTCGTGTGGGTTCGAGAGGTTTGCTGATTTCAACGTTGTCAACAGGTTATGGTATGGGAAAGCATAAGCTATGGACAACGAACACAATTGCA	0.37
Salmo_trutta	220650	10	12.442	CM003291.1	105963237	CGGTTTAGGAGCAGTGCTGANTTTTAGGTTAATAATGAATGCATGAACTAGTGGGGACCTGATCCTATATTAGCTCTCCTACTCTAAGATCCTGATCTGTGATCTCCCGATCATCTTTAC	0.361081081
Salmo_trutta	220654	10	12.741	CM003291.1	106046057	CGGTAACCACTTTGTGTGGTGTGAGTCCAGTGGTTGCATTCGTTGACGGCCTCATAGATATCAATACTACTGGTAGGCTGTGTAACTCAGATTTAACTCTTGTCTTGCTTTTTATTTTCC	0.35097973
Salmo_trutta	220584	10	13.954	CM003291.1	105214135	AATTCTCTTGGGAGGTAATACAGTCGGCATTTGATTGTGAGGTATTCTAAGTTGGGTGAACAAAAGGACTTGAGGTTCTGTATGTTGTCACAATCACACCATGAGTAGTTAATCATGAAA	0.31
Salmo_trutta	235666	10	15.672	CM003291.1	94171301	CGGCCAAGCTCTCACACATGGATGACATTGGACAGTGCCCCGCCCTAACCGAGGGGGATGACAGCAACACCCCAGGGATTTAACAGTCAGTCTTGTTCACAGGATATATTCACCCATGTT	0.264186667
Salmo_trutta	235660	10	15.829	CM003291.1	94152308	CGGCGTACTGTAGTAGGGAAGTAAAGCGGAAGTGAAATCCATCACATCCGTTGTTTGGCTGTGCCCATAGCAACATTCGAAAATGAGGTAGATAGAATGTCATTGACTGGGTATCTTGAA	0.26
Salmo_trutta	232051	10	18.173	CM003291.1	74091536	AATTCAACCTGAACGAGACAGAGGAAGATTTACTAAAGATGGAAGAGCAGCTAATTGAGAATGATTTTTTTAAATAAATGGTGAGAAATTAATGTTTCATTGGTATGAGTTGAATGACAT	0.25
Salmo_trutta	232702	10	18.741	CM003291.1	77436664	CGGAGGATAACAACACAAATAGATGCAACAATTCACGTTTTTTCGGACAATTACGTTTTTCTTTTGACATGATTGGTGTGAAGCCAAATCCAAACTGGCTTCCATTGACACTTTTTTGGG	0.23
Salmo_trutta	232458	10	18.99	CM003291.1	76342322	AATTCTGTAAGTACATCTGACACCATGCGAATGGCTAAACTGGAGTTTTAGGACACGNAAACGAATGCAATAAACACGGATGTGGATCCTTGCAGAAGGCCGTCTCGGATGTAGGTAAAC	0.24
Salmo_trutta	231948	10	19.34	CM003291.1	73386065	CGGTTGTATATGTGTATTTAAAGGGGAGGCCAATGTGTGTTTTTGTGCTCTGATGGACAGGTGTGGGCATATTGTGATGTTTATTGGGCGTGGTGGCCGTGTTATTTTTGTTGTTTCTNN	0.26
Salmo_trutta	231926	10	19.589	CM003291.1	73306569	AATTCAGCCAATGTCAAATTGATGATCTAAGGAAAGAGAACACGGAGCTGAAAGGTAATGTAGACCCCATTCATGGCAAGGTGGAGGTGGTGCAAAGGGAGAACAAACAGCTTAAAAAGA	0.26
Salmo_trutta	230944	10	20.15	CM003291.1	68087239	CGGCTTCATCAATAAGTGCATTGACGATGTTTCAAGCAGATCACCATAGTCCCTGTGCGCCAAGGTAACCTCTCTAAATGGCTATTGCCCCGTAGCACTCACATCTGTAGGCATTAAATG	0.25
Salmo_trutta	230895	10	20.269	CM003291.1	67831111	AATTCTTCGCCTGCTCTGTGTTCGCTACATACTTCAGTCTGAGACTGCCGTCGTTGAAGTTGTTTGTGGTGATGTCAAAATGAGGGGTGTTGTACAAAATAAGCTATCGTACACAACGGA	0.24
Salmo_trutta	230997	10	20.656	CM003291.1	68403836	AATTCAGACCTGTGGAGGAAAGAAAAAATTATCCAAGCTGTCACANNAAGCATAGAGTCATGCCCAATTGTGTTGCTGCTGAGTACCTGAAGAGAACCAGTAATCTAGTGGTGAGAGGGT	0.27
Salmo_trutta	230996	10	20.673	CM003291.1	68403552	CGGGTGTGGGCCCGTGTCTTTATCCATGGCCTAAGCGGCTGCCTGGACACCAGCCCCAAGCTGCACGACTGGGCCCACCAACTGAACTGCGCAGGTCAGCACAAATTTGCATTTTCAACG	0.27
Salmo_trutta	230638	10	21.241	CM003291.1	66414773	AATTCTAAACAAATCACTGACAGTGTTACCAGCAAAGCACCCCCACACCTCCTCCTCCATGCCTCACGGTGGGAACCACACATGAGGAGATCATCTGCTCACCTACTCTGCGTCTCACAA	0.31
Salmo_trutta	243370	10	21.805	CM003292.1	49154442	AATTCAGAGATAGCTTTGGGCTGAGTGAGTAAGAGGTGGGTCAGACTCATCTGGTGCAGCATGAGATCGACACAGGTGATGCTCGACCCATCAAGATGCGCCTCCGCCGTATCCCGCTGG	0.326735905
Salmo_trutta	230348	10	22.589	CM003291.1	64554818	AATTCTGAGGTTTGTAGTTTTCAAGTGAATGCCTATTGAATATTCAGTGTCTGTGCGGTCAGATTGCACTTCCTAAGGCTTCCACTAGATGTCAACAGCCTTTAGAAGTTGTTTCAGGCT	0.35
Salmo_trutta	230356	10	22.778	CM003291.1	64604850	AATTCCCATGCATAATAGAGAGACAAATGATCATGTACAAATGTAAGCAAGGTTTGAAATTGTTTTAGTCAAATATTATATCTGTTTGGGCTTCTTGTGCTCAATATGCAGTCTACTAAT	0.35
Salmo_trutta	230420	10	23.126	CM003291.1	65029543	AATTCTACCGTGCTGACATGCTGTGCGTTACAGGGAATTATACAACATGTGGGTCTAATCCTGATTGGTTATACCGCATTCCAGCCAGTGTCTATTCCACCAGTTACCACCGANNNNNNN	0.34
Salmo_trutta	324724	10	23.431	CM003299.1	18677013	NGGATGAAAGGCGTGCCAAAAGTAAATTGCCTGCGACTCAGGCCCAGAAGCTAGGATATGCATATAATTGGTAGATTTGGATAGAAAACACTCTACAGTTTCTAAAACTGTTACAATAAT	NA
Salmo_trutta	233557	10	24.399	CM003291.1	82207186	CGGGTAGCCTCAGAATAATATCGACGTATACGCTGATTTGGTGAGTGAGTTTAAAAGGAAGTGAATAGGAGATCTACCTTATGTGACTATTAAAACCTACCCTAACCAGAAACTGTGGAT	0.427573483
Salmo_trutta	229916	10	24.725	CM003291.1	61881200	CGGGGCGAGAAGGTGATGGAGCGTACTTCATGAGCTGTAACCGAAAAACAACTGGCATTTGGAAAGTTTGAGGTGAGGGAGAAAGTGTGGTGGAACAAGTATTGTTACCGTTGCTAGTTT	0.45
Salmo_trutta	231660	10	24.833	CM003291.1	71847432	CGGACATATTCTATGGGTGTTGAGCATTCAAAATGCATCAGTTATTCTGCAACACAAAGACGAGTCTTTTGTTAAGAAATTTAACTAGATAGCTAGCTAGGTAAACAATGAATTNNNNNN	0.34
Salmo_trutta	233555	10	24.911	CM003291.1	82207054	AATTCCGCCATCTATCCACAGTTTCTGGTTAGGGTAGGTTTTAATAGTCACATAAGGTAGATCTCCTATTCACTTCCTTTTAAACTCACTCACCAAATCAGCGTATACGTCGATATTATT	0.354054054
Salmo_trutta	234790	10	25.158	CM003291.1	88780694	CGGTGGCTTCAAAGCCTCTCAATGGCCAATACATAGCATCAGAAATCCAGAGTTTATATACATATTACTCCTTTTCTATTAGTTTTATGCTGATTACATCTTTAATTAACTCAGGTATTG	0.398558559
Salmo_trutta	231310	10	25.277	CM003291.1	70041109	CGGTCATTTGACCATCATAGTTGTTGTTTTTCCTGCCAACGGTGACAAATTGTTGTGGTGAAGTTCAGGAGCATTATATGTGCTAATATATAACTTACTCATAACATAGTTGTATGTAAC	0.42
Salmo_trutta	231228	10	25.463	CM003291.1	69577793	CGGTGTATCCTATTACCATGATCATCCTTGATGTTTCTACAACTTGATTAGGGTCCACCTGTGGTAAATTCAATTGATTGGACATGATTTGGAATGGCACACACCTGTCTATATAAGATC	0.44
Salmo_trutta	231449	10	25.54	CM003291.1	70794996	AATTCAGGCTGTAACAGAACAAAGTGTGAAAAATGTCAAAGGGTACAAATACTTTCTGAAGGCACTGTACCTTTTAAGGCCCTCACCTTAGAGAGAATAGTACAGCCTGTACTTGAACCN	0.39
Salmo_trutta	234380	10	25.707	CM003291.1	86286974	NNNNGTGGTAATAGCCTATTTAGACATTGTGGAGGAAAATAAATATATATAGATTTTTTATTTGATGCCATTGAGCAATAGGGTTTCACCAGATAGATATTTAGAAAATGTTTAGAGTAG	0.383527132
Salmo_trutta	234401	10	25.779	CM003291.1	86368066	CGGGGTACTGTAACATCTGCTTCCAACTCACACCCTCAAACACGTAGATCCCTTGAATGCAGCTCACACACTCAAACACCTAGATCCCCTGAACGCAGCTCACTCTCCAGATCCCAATTA	0.380736434
Salmo_trutta	231472	10	25.798	CM003291.1	70916625	AATTCACATAAAATGACGNNATCAAAATCGTATAATTGCGGGTGTTTAAATCAATCGTTTTTGATAACGTAATTTTATGTGACTTCGAGGTCCTGTCCGCCGACACTACTCGCCGCTCAA	0.38
Salmo_trutta	234150	10	25.871	CM003291.1	85111071	CGGATGATATGGATTTCTGGAAGTGTGTGTGCAAAGGTCCATGTGTGATATCAGTCATGTATTAATTGCGTGGATTGTTGCCATTTCAAAAATAATTACAGTACACTGTCTGTTACAGCT	0.331792453
Salmo_trutta	234358	10	25.993	CM003291.1	86139196	AATTCAGAGAGGAGGGCCTCACCATCTGTGAGGAGTTCTGGCTGGGGCAGGAGAAGGAGAGGCTAGCCTACGCCTACAGTACCTTGCTGGTTACCTACATCCTGCCACTCTCCGCCGTCT	0.251226415
Salmo_trutta	233032	10	25.994	CM003291.1	79286643	CGGTGACAAATGGCTCTGCATATCTGATCCCAATCTGAAGTATGTTGAAGGTGGATCACGAGAATCACCTGGCCGCAAGTACACTCTGAGGAACGAATTGAAGAACACCTTCATGGATGT	0.250566038
Salmo_trutta	234379	10	25.997	CM003291.1	86286787	NNNNNNGACCAAACTCCCCATCCCCAGACCTATCTAACCATCTCCCAACTTTCCATCCATCCTATAGTCTACTCTAAACATTTTCTAAATATCTATCTGGTGAAACCCTATTGCTCAATG	0.248584906
Salmo_trutta	230838	10	26.01	CM003291.1	67417303	CGGGGTAGTGGAGCCGACATCCTTGAGCGGTTAAAGGATCCTCCGTCTCCAGAACTGCTCTGAAAAGCTGGGATGAAAAAGGGAGAGAGAGAAAAGCCAGGGATTAACCAAAGGAGCTTC	0.24
Salmo_trutta	445610	10	26.014	CM003291.1	89573000	CGGTGCCTCGATCCTGTCCAGCAGGATTACCTTTCCCCAGGTTCCTCTGCACCTGGTGGAACGATAGAAGACGTGCCATTTTCATACGTATAATGTCACAAGAGGAAAGAATTCANNNNN	0.277333333
Salmo_trutta	231470	10	26.025	CM003291.1	70916458	CGGCAGTGGTTTAGCTGATTAAACAAAACTCCACGATTTACAATGGAGTTGAGCGGCGAGTAGTGTCGGCGGACAGGACCTCGAAGTCACATAAAATTACGTTATCAAAAACGATTGATT	0.38
Salmo_trutta	233615	10	26.046	CM003291.1	82430192	CGGGTGTTCTAGGTGCTTCTAGGTGATTCTAAGTGTAGCACATGCGGTGCTCTGGGTAGTACCAATATACAGTGCATTCAGAAAGTATTCATACCTCTTGACTTATTCCACATTTTGTTG	0.37748
Salmo_trutta	230326	10	26.275	CM003291.1	64505671	CGGGTCCTAGGATAGGATGGGATGAGCTCACTGGTGGAGCACGCCCGTCATCTGTGTCTCCTTGTCTGTGTCTGGGGGAGAGATGAGAAGCCGTTCACATCACTTCCTCTCTTGTCTGGC	0.35
Salmo_trutta	229710	10	26.281	CM003291.1	60728694	AATTCCTCTCATTCTCTGCTATTGTTACGGGGGAATAAGCTGGAAGGAATGTGAAAGGCTTGTACTACTGTACTAATGCGATTAGCTTCAACGTAGCTCTCTCTCTCCTGNNNNNNNNNN	0.51
Salmo_trutta	229634	10	26.427	CM003291.1	60296036	AATTCAATAAACAGATGTAATCAACCTGCCTCTGTGTTTTCCTTGCCATGGGCAATTATTTGATACATGGTAAAAAAGCAGCAATAAGTGGTGGAGAGTATACTTTCTGTAGCCAATAAG	0.6
Salmo_trutta	231232	10	26.582	CM003291.1	69603522	CGGTGTGCTTTGCAATTCATTTTGGTATGTTCATTTTCGCATATACATTTACATTTTGGTAATTTAGCAGACATTCTTGTCCAGTGATAGTCAGTGAATTCANNNNNNNNNNNNNNNNNN	0.44
Salmo_trutta	229716	10	26.721	CM003291.1	60729147	AATTCATCCCCGATATAGAGACTGTGAGTAGGTATTGTGAGGGTACTTGGATTAGAAACGAGACATTTTCTGCACCATATAGGTACAACTGGCAGCCGGAATCTCTTTCAGGATATCATG	0.51
Salmo_trutta	230618	10	27.003	CM003291.1	66299302	AATTCTGCTAAAGCGTTCATTCTCTTCACAACTGGCTACGTGATTATTACAGCTCAATGGGTGTAACTTTTGTTGACAATTTCACTAACCTTTGGAAACAAAATCCTCCCAAATCATTTG	0.31
Salmo_trutta	229201	10	27.253	CM003291.1	57877639	AATTCCTATCAGACCTTGTAGTCATGGCAGATAATAATGTAATTTTTGGTGACTTTAATGGTGACTTTTTGTCCCATGGAAAAGTCCACAGACCCACTCCAAAAGGCTTTCGGAGCCATC	0.53
Salmo_trutta	45566	10	27.541	AGKD04468017.1	309	CGGCACTTTCTTGACACGTCATCACATGGTGAGAAAATGCCGCGTTCAAAACAACTGGGAACTCGTCAAATCATGACGTCAGTGACCTTCAGGGAGGAAATTCGGAGCTCTAGAAAGAGG	0.37
Salmo_trutta	229196	10	27.711	CM003291.1	57871040	CGGTCTAATGTCCATTGCTCATGTTTCTTGGCCCAAGCAAGTCTCTTCTTGTTATTGGTGTCATTTAGTAATGGTTTAGTAATTCGACCATGAAGGCTTGATTCACGCAGTCTCCACAAA	0.53
Salmo_trutta	229028	10	27.821	CM003291.1	57039809	CGGAACCATTAGATTTGCAAATTATGTTGGGTTATGGCACCCAATACTAATCCTCATTCATAACCCATATCTGGCCCCCAAAATAGGCGACATACATGCTAGGACATCATGTAGGCCTAC	0.49
Salmo_trutta	229045	10	27.968	CM003291.1	57082791	AATTCTCTTTTAATGGGAGTAACCGTAAAAGTAGGACAAGTTATGGACAAGAAAGGTGGTAGCTCTAGTATTTTACAGGGAACGGGAGAACATGGGGCGTGCAGGTCAGAACAGTACATG	0.49
Salmo_trutta	229267	10	28.014	CM003291.1	58241488	AATTCCATGATTGTAGCCTACATGATCTCATACTCTCTCTCTCTCTCTCTCTCTCTCTACATTCATAGACTCCCAACACAAGCAGACCTCCCCACTCCCCAGCAGCAATGCCTCGGAGAA	0.51
Salmo_trutta	229069	10	28.045	CM003291.1	57224551	NNNNNNNNNNNNNNNNTCAGTACTTTGTTGAAGCACATTTGGCAGCGATTACAGCATCAAGACTTCTTGGGTATAACACTACAAGCTTGGCACACCTGTATTAGGGGAGTTTCTCCCATT	0.51
Salmo_trutta	229273	10	28.159	CM003291.1	58252712	CGGGATCAGTCTGGAGAAGATGTGACTCAAAACAAGATGGCAGTAGTCATGAGTCAGATGTTGGGTAGTGAACAAAGCACTATTCTCCACCAACTCATTTCAGTGACAGACATTGTCCAT	0.51
Salmo_trutta	229044	10	28.166	CM003291.1	57082665	CGGAAAACATGTACTGTTCTGACCTGCACGCCCCATGTTCTCCCGTTCCCTGTAAAATACTAGAGCTACCACCTTTCTTGTCCATAACTTGTCCTACTTTTACGGTTACTCCCATTAAAA	0.49
Salmo_trutta	229037	10	28.263	CM003291.1	57076761	AATTCTAATCAAGGCCCACCATTGTGTGAANNNGATGCAAATATCCATCCTGGTTAAATCATATACTGTAGGTATCGTTCCTTTCAAAAAGCCTTAAAGATTTTTGAATGTTATATCGTT	0.49
Salmo_trutta	228873	10	28.333	CM003291.1	56321506	AATTCATCCAGTGCCATCAATGGCTCCGTTTTATTCAGTGTAATGAATGTCAGAGGAGGACCGTAGAGGAGACGAGGTACTCCAAAACCATAATTATCCCTGGCATGAATAGTTGTGTTA	0.49
Salmo_trutta	228807	10	28.373	CM003291.1	55888128	AATTCCATTTCGTTCGGTTTTCCTTCGAAGCTCAATGCGCACATTGCAGTTTCCCTAGATATAAACCAGATCCAGCCCGAACTGTGCGATGTAGTTGGGAGTTGTAGTTTCCAACAGGAT	0.49
Salmo_trutta	228806	10	28.504	CM003291.1	55887931	CGGACAAGTAGATGCGCAATGGATTGTGGTCATTGTAGTTAGTTTAGCACATAAAACGTTGTAATTATGTAGAATATTATCCTGTTGGAAACTACAACTCCCAACTACATCGCACAGTTC	0.49
Salmo_trutta	229426	10	28.57	CM003291.1	59111786	AATTCACCNTTTAGCAGGACAATAACCTTAAACACAAGGCCAAATCCACACTGGAATTGCGTACCAAGAAGACAGTGAATGTTCCTGAGTGGCGTAGTTAGGTTTGACTTAAATCTACTT	0.66
Salmo_trutta	229592	10	28.728	CM003291.1	60034302	CGGTTCGTATTTGTCTACCACGACGACATCGTTTTCCCCCGTTCAGCTCAAGAGCACGTCCTCCAGCGTCACCTGGAGGACCAGCTTTTTGTGAAAGCAGAGAATTGTGAATTCNNNNNN	0.64
Salmo_trutta	229593	10	28.75	CM003291.1	60034411	AATTCCATCGCCCCAGCATCTCCTTGCTAGGATACGTCATCGCTGCAGGAAATATTCAAATAATTCTGACAAGGTGAGAGCGGTGGTGGATTGGCCTCAACCCACATCCAGAGTGCAGCT	0.64
Salmo_trutta	229631	10	28.783	CM003291.1	60287104	AATTCAAGGCACACTTAACCAGCATGGCTACCACAGCATTCTGCAGCGATATGCCATCCCATCTGATTTGCGTAGTCCCCGATCAGCTCCTTGGTCTTACTGACGTTGAGGGAGAGGTTG	0.61
Salmo_trutta	229243	10	29.352	CM003291.1	58086418	CGGTCCTTTTGACTGTTTTAACTGGTTTCATTTGCGCTAGCTAAAACATATCTTCTGAGTCAGCCATAGCTGGTTAGTGTGCACCGTTAACCCACACTGATAAGACTGTCAGTGATCCTA	0.52
Salmo_trutta	228752	10	29.845	CM003291.1	55588590	AATTCACGACAATGGGCCTCAGGATCTTGTCACAGTATCTCTGTGCATTCAAATTACCATCAATACAATCCAATTATGTTCGATGTCCGTAGCTTATGCCTGCCAATACCATAACCCCAA	0.48
Salmo_trutta	228659	10	29.9	CM003291.1	54981283	AATTCAACAAACTTCTGGCTGTCCTTTTTGGGTGTGTGAATAAAAGTTGAAATCTCGTTGATCGACATCCCAGCCAAATATTACCCACATTTCCATGTTGAAATGACGTGGCGTGCCCAG	0.47
Salmo_trutta	228694	10	29.954	CM003291.1	55237899	AATTCATTGACGATCAGATACTTCGGTTGTAACTAGTTCTGTTGCACAACATTTTTACAGTTGATAGACAACTTTAGCACTGTTCCAAACTTAGACTCTTCTTTTTGAACAATAGCCTGT	0.47
Salmo_trutta	228557	10	30.137	CM003291.1	54486703	AATTCATATTATGAATGCTCTATTGAGCAAGTCAATTGGTGGCATATTATATTTGCTTTAATACAAGGAACCATAGAACATGTCAAGGAGGACATACACTATATATACAAAAGTATGTGG	0.46
Salmo_trutta	228648	10	30.192	CM003291.1	54945259	CGGAATGATATTTTCCCTACATGCAGTTGAATCCACTCCAATTATATTATAACAGTTGTTATCATAACAGTTTTTGGGGCTAAAGCCAATCCCACTCCAGATAGATCTCTAATGGAACAC	0.47
Salmo_trutta	228637	10	30.412	CM003291.1	54897215	AATTCCTTTTCGTTCGTTTTTTTCCCCCCTCTGAGCTTAATGCGCTGCAGTTTCTCTAGAGATAAATCAGATCATGCCCGAACTCTGCGATGTAGTAGGGAGTTGTAGTTTCCAACAGGC	0.47
Salmo_trutta	227187	10	31.661	CM003291.1	47282439	CGGCGTCCAATCTGCAGCAACTGCGTGATGCCATCATGTGAGCATGGACCAACATTACTGTGGAACATTTTTGATACATTGTAGAATTCNNNNNNNNNNNNNNNNNNNNNNNNNNNNNNN	0.426545726
Salmo_trutta	227662	10	32.424	CM003291.1	49593847	AATTCTGTTTAAAATGTACTGAAACTATGTTGAGTATTAAGGAAATGGATGGGGGAGGGAACACCGTCACTATTTATAGTTATTAGAAGAACTAAGGAAAGAGATGAACCAGAGTCTACA	0.4
Salmo_trutta	227658	10	32.513	CM003291.1	49589254	AATTCAACATCAATTGCGCTGCTTTCGTGTGTCCCGTTTACAACGAGCAGCGGAGGGACAGTCCGAGCTAGTCGACTAAAATGATGCAGTCTGGCTTCAGTTTTTANNNNNNNNNNNNNN	0.4
Salmo_trutta	104986	11	0	CM003281.1	8345186	CGGCTCTGACGTACATCTTATGTGGCAGGGCTTGCAAACTATTACAGACTACAAAGGGAAGCACAGCGGCGAGCTGCCCAGTGACACGAGCCTACCAGATGAGCTAAATCACTTCTATGC	3
Salmo_trutta	207892	11	0.961	CM003290.1	18765140	NNNNNNNNNNNNTAGTATCTTGTTGAAATGGAAACACACACACCCTCAACAACAATTCCTGCCTACAGCTCTAATGGTGTATAATGTAATCTGCTGCACAATTCATATAGNNNNNNNNNN	3
Salmo_trutta	207894	11	0.961	CM003290.1	18765257	NNNNNNNNCTATATGAATTGTGCAGCAGATTACATTATACACCATTAGAGCTGTAGGCAGGAATTGTTGTTGAGGGTGTGTGTGTTTCCATTTCAACAAGATACTANNNNNNNNNNNNNN	3
Salmo_trutta	14271	11	2.756	AGKD04021519.1	5966	AATTCATGGAAATAATGATTTATATATTTTCATTAAAAAACGTTATTTCAGTAGGTTGGTAACTCGTTGTATAAAAGTGATAATGCCCTGGAAGCCGGNNNNNNNNNNNNNNNNNNNNNN	NA
Salmo_trutta	121005	11	4.907	CM003283.1	2418602	AATTCTCTGTGTCGTAAAAAAGGTTGTGAGAAAAAAAAAAAAAAAGAGATCTCACCAGGTGGAGCTGGTCGTCGGCACATGGTCTTGAAGTGCTTTGGGGTGGTCTTACAGAGGNNNNNN	3.76
Salmo_trutta	119536	11	13.04	CM003283.1	1506138	CGGTTGAAATCTGTCCTTTTTAGTCTGAGTCCAAATTTGAAATGTTTGGTTCCAACTGCCGTGTCTTTGGTTTATCTTTGAACGGAGGATCTCTACATGTGTGGTTCCCACTGTGAAGCA	3.9
Salmo_trutta	119278	11	13.389	CM003283.1	1305436	AATTCATCATTTTAATCAAAAACAAGAAGTTGTTTTAAAACAGCTATGTCACACTTACAGGCGTCATCATTTATTCATNNNGTAATAATTCAAATAAGCAGACTATAGAGGGTTTTACNN	3.907190934
Salmo_trutta	119537	11	13.498	CM003283.1	1506324	AATTCTAAATAAATCACAGACTGTGTCACCAGCAAAGCACCCCCACACCATCACACCTCCTCCTCCATGCTTCACAGTGGGAACCACACATGTAGAGATCCTCCGTTCAAAGATAAACCA	3.909436813
Salmo_trutta	119279	11	14.496	CM003283.1	1305666	NNNNNNNNNNNATAAAACACAGGCCTGTTTGGGGAGCAGTGGAACGGTCAGTGGACATTCACTCCCTTTCTGTTTATATTGGATCTTTGTCCAGCTACTGTCAAAAGATGTGTGTAAAAC	3.93
Salmo_trutta	354581	11	25.499	CM003302.1	41630777	CGGCTCGTGGGAAGTGACAAAGAGCTCTTATAGGACCAGGGCACAAATAATAATAATAATCAATCATTTGGCTCTTTATTTAATCATCTTACATATAAAACCNNNNNNNNNNNNNNNNNN	3.341880764
Salmo_trutta	127618	11	31.521	CM003283.1	6158031	AATTCTGTTGTTAGGGCCAGAGCGCTCGGATCAACCCTACTCCTAAGCCAGGTCGTCCAGTGCGCGCTCTGAACACTCCGAGATCGAAACACTCTGAGTTTACGAACACCCGGAGAACAC	3.02
Salmo_trutta	127616	11	31.575	CM003283.1	6157920	CGGGTGTTCGTAAACTCAGAGTGTTTCGATCTCGGAGTGTTCAGAGCGCGCACTGGACGACCTGGCTTAGGAGTAGGGTTGATCCGAGCGCTCTGGCCCTAACAACAGAATTCNNNNNNN	3.02
Salmo_trutta	124017	11	31.943	CM003283.1	4119390	AATTCGCGTCAGTGTTGTAGCTAGCTACCGTTAGCTAAAGGACTGTTCTGAATGGGAGTGTATGGGTTTTCACACCAGCGTACCCCGGTNNNNNNNNNNNNNNNNNNNNNNNNNNNNNNN	3.45
Salmo_trutta	124019	11	31.963	CM003283.1	4119476	CGGGGTACGCTGGTGTGAAAACCCATACACTCCCATTCAGAACAGTCCTTTAGCTAACGGTAGCTAGCTACAACACTGACGCGAATTCTNNNNNNNNNNNNNNNNNNNNNNNNNNNNNNN	3.45
Salmo_trutta	123950	11	32.303	CM003283.1	4084185	AATTCCATTTCAATTCAGGAATTTACTCAACTGAAATGGAATTGACCCCAGCCCTGATGACAACACAGGTTGAGTCGCAAATGACACCCTATTCCTTATATAATTCATTTCCAGTAATGC	3.45
Salmo_trutta	124529	11	32.309	CM003283.1	4480081	AATTCAACATGGTGTGCCAGAGATGTCTTTTATTGGATGATGGTTGAGAATTTCTGTGTTTTGTACCTGAAACTGATGTTGTTACTGGTTTCTTGTTTGTCTCTAAATTTTCAATGGAGA	3.37
Salmo_trutta	126184	11	33.223	CM003283.1	5384637	CGGCCTAATGTTTTTTNGTTTGTTTATATACACCTTTTGTTTCCTGTTTTATGATACAGTTGAACAGCTTCAAGAAAAGGAAATGTTTCCTTTCACAAGCAGTTTGTTTTTTAAGAGCTC	3.17
Salmo_trutta	128913	11	33.665	CM003283.1	7097784	AATTCCTGACTCTTCTCCCTTGAAATAGAAATCTGTTGTTGCTCAAAAGCTTGGCTGGTTGTTTCACCAGTAACACATGCAGATCATAAGACAGTCTGCTGACTTGCCGAAGGCGTCTCC	2.85
Salmo_trutta	128914	11	33.918	CM003283.1	7097927	CGGGAAAATATTCAACCTTACTCAGGAGACGCCTTCGGCAAGTCAGCAGACTGTCTTATGATCTGCATGTGTTACTGGTGAAACAACCAGCCAAGCTTTTGAGCAACAACAGATTTCTAT	2.85
Salmo_trutta	129922	11	33.952	CM003283.1	9117733	CGGTGGCAGTGGGGATGAATATAGACATAGCCAGCATAGACATGGTGTCTGAAGTCAATATGGTACGTGCATTAATATCGTCCTCCTTATATGTTTCTCAGTATGCCTGGCTGAGTAGAT	2.5
Salmo_trutta	129028	11	33.959	CM003283.1	7241752	CGGTAAATGTTTGTCTATTTACCATGCTGAGGTCCTTTTCTGACCGACATGCACAGAGGCTGAGCCTCTAGTCCCCGTTTAGCCACCAGACTTCTTTTCCAAGACATTTAACCACTGCTT	2.83
Salmo_trutta	129029	11	33.996	CM003283.1	7241899	AATTCTTTCTGCTTATCCAGGGTGATATAAGCAGTGGTTAAATGTCTTGGAAAAGAAGTCTGGTGGCTAAACGGGGACTAGAGGCTCAGCCTCTGTGCATGTCGGTCAGAAAAGGACCTC	2.83
Salmo_trutta	129923	11	34.378	CM003283.1	9118086	AATTCAAATGGGAACCAACACACATCCACCATCCATGGCCGAAAAAATGTTAAATGCAGAGCCTGAGACGGAGCTTGAGCCCACTGAACGATAGACCACTATTCAACACGAGAATCAATT	2.5
Salmo_trutta	128276	11	36.519	CM003283.1	6580876	AATTCAAGAAATGTTAACATCCACAAATCTGCTGCTCGACTAATGGAAAGAGAACAACCTCTTTATCCAGCTTTGTGACCTTTGTATTACCCTTAATAACGGCATATAACTGATGTTATG	2.94
Salmo_trutta	129812	11	41.371	CM003283.1	8147871	AATTCCCTTTTTCATTGGTAGTTGTTCAATGCTCTCTCGTCACCCGCGGTTGCATCTCTCACCCTACACTGTGACTGACAGCACAGTGTGTGTGTTTGTCTTTCATTATGATTAAACCAT	2.68
Salmo_trutta	129901	11	41.679	CM003283.1	8810198	CGGACAATAACATCGTCAATATAAAAGCTAAACAAGAAAGGCACGCTCTCGATCGTGCGCATGAAAAAGCTTTGTAACACTGTAGGGTCCAGTCATTCAGACTGGTCTTACTCCCTCATT	2.57
Salmo_trutta	290163	11	53.75	CM003296.1	29880401	CGGCTGTCTTTTACTGTGTTATAATATGACCATAGCTGTGGGAAGTAGTTTGGTGGTGGGGGTGCTGCGATTATTTGTTTTTGTGTCTTGTCTTTTAGCTGGTCATATTAATACACTGCG	2.137379975
Salmo_trutta	119103	11	55.072	CM003283.1	11589724	AATTCTAAATGAATCACCAACAGTGTCACCAGCAAAGCACCATCACACCTCCTACTCTATGCGTCATGGTGGGAACCACACATGCGGTCATCAGTTCACCTACTCTGCGTCTCACAAAGA	2.09
Salmo_trutta	119102	11	55.175	CM003283.1	11589568	CGGTGGAAATCTTTCCAAATTTGTTCCAACTGCCGTGTCTTTGTGAGACGCAGAGTAGGTGAACTGATGACCGCATGTGTGGTTCCCACCATGACGCATAGAGTAGGAGGTGTGATGGTG	2.09
Salmo_trutta	119180	11	55.367	CM003283.1	11962116	AATTCCATTTGAGATTAATCAACATTTAATTTAACATGAAGCTCATTTTCATCCATTTTGTCCAATCCAACGCATGCATGCAGAATATTTCATGCAATCCTCTCATTGACAGAATTGACA	2.05
Salmo_trutta	118951	11	55.375	CM003283.1	10078798	CGGTTGGATTTTGAGAGATGTATCCATCTCTAGGTTGTTTAGATGTAGAGCTGTTGTCTCTTCTGAAGCCAGGTAGATCAGATGCATGTGTTTCAGGAGGGGAGTAGGAGGTATCTCAAA	2.31
Salmo_trutta	119047	11	55.547	CM003283.1	11098104	AATTCTAGGTCAGGTTAACAAAAGGACTTGAGTTCCTGTATGTTGTTATGATTACACCATGAGTCGTTAATCATGAGGCATACACCCCCGCCCTTCTTCTTACCAGAGAGATGTTTGTTT	2.15
Salmo_trutta	119176	11	55.787	CM003283.1	11950708	AATTCCTATTTTTGGGTCATTTATACAATTTCGCGTACTGTAATTAAATGTTTTTCTTAATCGTTTATTTATATTCCACTAGACATGTCCTATATCTCTCAGAGCGAGCCGGTGGAGGAC	2.05
Salmo_trutta	119193	11	56.411	CM003283.1	12111705	AATTCCCCCAGTGATTGTTCACCCATTTATTCACTGAAGCATGATGACAAGTGAGATTAGAAGTCAGGCTTGTCCCTGTGTCTACTATCTGGAAGGCGGTTCTCTCTCAAAGTCCTGTGG	2.02
Salmo_trutta	119067	11	56.424	CM003283.1	11197840	AATTCTCCACCTGGGCGGACTGTGAGAGGATCACGTACAAACATAATGATATGATTGGGCATGCGTAGTCTTCAGATCTGGTGGAGAAGTTGCCCCTCAGCTGCTTGATGACAGTGCTGN	2.13
Salmo_trutta	119066	11	56.434	CM003283.1	11197715	CGGGCCGCAGCACTGTCATCAAGCAGCTGAGGGGCAACTTCTCCACCAGATCTGAAGACTACGCATGCCCAATCATATCATTATGTTTGTACGTGATCCTCTCACAGTCCGCCCAGGTGN	2.13
Salmo_trutta	5307	11	56.77	AGKD04015169.1	23376	AATTCACCTTTCAGCAGGACAATAACGTCAAACACAGCCAAAATCTACACTAGAGTTGCTTACCAAGAAGGCAGTGAATTGTCCAGAGTGGCTTAGTTACAGTTATGACTTAAATCTATT	NA
Salmo_trutta	8960	11	57.249	AGKD04017100.1	7698	AATTCTAGCTAGCTAAAGTTAGCTAGGCTAGGATTATTTATTTATTTTATTTAACTCAAAGTCAGTTAAGAACAAATTCTTATTTATAACGACAACCTACCCCGGCCAAACCCTCACCNN	NA
Salmo_trutta	120008	11	58.304	CM003283.1	18278048	AATTCCATGCACGCTGCGCCNTTGGTTTATTTATGATCGGGAGTTCGAAGATCGTGACATGCTGGCCATTACAATGTACTTTTGGTCTTTTGTTTTGCAGCAGTGTTGCTGGCATGTTTT	1.06
Salmo_trutta	125996	11	58.822	CM003283.1	52958372	NGGGCTCGAACCAGGGACCCTTGCACACATCAACAACTGACACCCACGAAGCATCGTTACTCATCGCGCCACAAAAGCCGCGGCCCTTGCAACGCNNNNNNNNNNNNNNNNNNNNNNNNN	0.1
Salmo_trutta	120281	11	59.34	CM003283.1	19946205	AATTCATTGTGAAATCAACACAAAAACTGACCATGTGATTGAATTTACATTTACATTAACGCACAATCCCTCCATCAGTGCTCAGACTGTCCGTAATAGGCTGAGAGAGGCTGGACTGAG	0.66
Salmo_trutta	119868	11	59.716	CM003283.1	17388402	CGGCTGGAATGCACTTTTAACAAATTAGCATTCATGATTAGACCCCCCGTAGTATAAATNAAAAATAAATCACAGGGAGATGTAGCTTCGGCTTCAAGTGACTTGTATGAGTGAGCTGGG	1.15
Salmo_trutta	119497	11	59.769	CM003283.1	14840110	AATTCTGAGGTTTGTAGTTTTCAAGTGAAAGCCTATCGAATATCCAGTGTCTGTGGGGTCAGATTGCACTTCCTAAGGCTTCCACTAGATGTCAACAGTCTTTAGAAGTTGTTTTAGGCT	1.0375
Salmo_trutta	127723	11	59.818	CM003283.1	62211469	AATTCTAAATAAATCACAGGCAGTGTCACCAGCAAAGCACCCCTACACCATCACACCTCCTCCTCCATGCTTCACGGTGGGAACTACACATGCGCCGATCATCCGTTCATCTACTCTGCA	0.933490566
Salmo_trutta	127724	11	59.864	CM003283.1	62211642	CGGTGGAAGTCCAAATTTGCAATTTTTGGTTCCAACCGCCGTGTCTTTGTGAGATGCAGAGTAGATGAACGGATGATCGGCGCATGTGTAGTTCCCACCGTGAAGCATGGAGGAGGAGGT	0.835849057
Salmo_trutta	120260	11	59.928	CM003283.1	19788623	AATTCCAAGAGTGTGCAAAGAAGTCATGTAGGCAAAGGGTGGCTATTTGAAGAATATCAAATATCGCATAACTTTTGATTTGTTTGACACTTTTTTGGTTACTACATGATTCCATATGTG	0.7
Salmo_trutta	120128	11	60.031	CM003283.1	19080993	CGGCAAACCGTTCCTCCAATCCAGCAACCTCAAACGCATCCTGGTTATCGTTCAGTCGCTTACCGTTAGTCATTCAGCCTGCACCACGCCGTTTGTCATTCAGCCTGCTATGGAAATCAC	0.94
Salmo_trutta	120985	11	60.037	CM003283.1	24052287	NNNNNNNNNNNNNNNNNNNNNNNTGATGAGTCCAAACGTGCGATTTTTGGTTCCAACCGCCGTGTCTTTGTGAGATGCAGAGTAGGTGAACGGATGATCTCCTAATGTGTGCTTCCCACC	0.43
Salmo_trutta	119869	11	60.107	CM003283.1	17388547	AATTCCTACAGGGGCACATGGGACTTCCCAGCTCACTCATACAAGTCACTTGAAGCCGAAGCTACATCTCCCTGTGATTTATTTTTTATTTATACTACGGGGGGTCTAATCATGAATGCT	1.15
Salmo_trutta	120101	11	60.121	CM003283.1	18939177	CGGTGGAAATTGGTCCTTTGGTCTGATGAGTCCAAATTTGAGATTTTTGGTTCCAACTGCCGTGTCTTTGTGAGACACGGTGTGGGTGAACGAATGATCTCCGCATTTGTATTTCCCACC	1
Salmo_trutta	120549	11	60.239	CM003283.1	21464820	CGGACAATACCGTTTTCAGTAAAAAGGAAAGAGAACGAACGGCACGCTCATAAGCAACTCATGGCTTTCAGCTGAGCCACTTGCTCTAAGTGGTCTTATTCTCTCCCCTTTCANNNNNNN	0.47
Salmo_trutta	120745	11	60.266	CM003283.1	22531403	CGGTGGTGAATAATGTTCTTGCAATAACAGGCTAATGTTTTATACAAACATTCTATGATCATCACCATGACTGGAAAGTTTTTGAGAACAACTTTCACAGATCCAATTTTTGCTTGCTGG	0.57
Salmo_trutta	125555	11	60.387	CM003283.1	50364178	AATTCCACCTTGTAGTGCAGTCTTGTTTAGGCCTCAGCTCAGGCTGTGGGTCGCGGAGTAGGCCTACTTAACTGAGTGGATACATCTCCACGTGTGGAGGTGCTGGCTCCACCACTATCA	0.800916031
Salmo_trutta	120175	11	60.397	CM003283.1	19406977	CGGCTGGTTAGCGTGATAAATGGAGGTAGAGAGGAGAAGTTTCAGACACCGCCGTTCATAAAGCATAAAACACGCGGATGGCCCATTTTGAAATGTCAGCTCCTATTCTCCTGTGGCTCA	0.82
Salmo_trutta	123780	11	60.419	CM003283.1	39750972	CGGTGGGGTTATGGTAAGGGCATGCATAGACTACAGACAACATACACAAATGCATTTTTATCGAAGGCAATTTGAATGCGCAAAAATAACGTGACAATATCCTGAGGCCCATTTTTTAAN	0.651764706
Salmo_trutta	120749	11	60.431	CM003283.1	22545499	CGGTGGAAATTTGTCCTTTGGTCTGGAGTCCAAATTGGCAATTTTTGGTTCCAACCGACATGTCTTTGTGAGACGTGGTGTGGGTGAACGGATGATCTCCGCATTTGTATTTCCCACTGT	0.56
Salmo_trutta	125556	11	60.467	CM003283.1	50364359	CGGCATATGCGAACTGTGAAGCTAGCTGTAGCGGAGCTTCAAGAAACTAGCGGGCCTGCCAGTGATAGTGGTGGAGCCAGCACCTCCACACGTGGAGATGTATCCACTCAGTTAAGTAGG	0.542
Salmo_trutta	120719	11	60.471	CM003283.1	22371387	CGGGTTTCGCTCCGCAGTGTCTGCACCAGATGTCCAGAATTCGGGGTGATGGATTGTGGGTCCTAAGTCCCCCTTTCCGTCTGCAGCGGCAATGCAGCGGAGGCAGACAATGTGTCTGGA	0.54
Salmo_trutta	121351	11	60.476	CM003283.1	26255435	CGGTGGAAATCTGTCCTTTCGTCTGATGAGTCCAAATTTGAGATTTTTGGTTCCAACCGCTGTGTCTTAGTGAGACAAAGTGTAGGTGAACAGATCTTCGCCTGAGTGGTTCCCACCGTG	0.31
Salmo_trutta	420340	11	60.507	CM003282.1	69770362	CGGTTTCTTCACGCATCGCACCGACAGAAACAAACATCTCTCAGGTAAGAAGGGTGGGGGTGTATGCCTTATGATTAACGAGTCGTGGTGTGATCATAACAACATACAGGAACTCAAGTC	0.14
Salmo_trutta	120748	11	60.511	CM003283.1	22545307	AATTCTAAATAAATCACAGACGGTGTCACCAGCAAAGCACTCCCACACCATAACACTTCCTCCTCCATGCTTTACAGTGGGAAATACAAATGCGGAGATCATCCGTTCACCCACACCACG	0.56
Salmo_trutta	121562	11	60.56	CM003283.1	27346811	CGGGGTTCAGTGAGCCTACTGATTCTGTGAGTCAGTGACTCACTGAGACTGACTCTACTGCTTGATGTAGTGACTGACTCAGGTCACACACCTGCCTGATGAAAGCAGAATTCNNNATCA	0.27
Salmo_trutta	126996	11	60.566	CM003283.1	58260985	AATTCTAATGGGAGTGACTTTACTGAGTAAAGTAGTTGTCATCANTTGCATTTTTGCAAATCACAAACTGAACGTTTGTCTAGATAGCAGGTTAGGAGAACTAACGTGGCAGGTTAAGAT	0.216315789
Salmo_trutta	121233	11	60.579	CM003283.1	25586891	AATTCTGCAACAGACCACGATGTCACTGTACATGTCACAGTAGGCTAACTCTCAAGGCATTTTCAGAAGGTAGAACAATAGTTTTACATCCCACTTCATTTATTTGTTACTTGACAAACA	0.1
Salmo_trutta	120487	11	60.58	CM003283.1	21063430	AATTCTCGGTCAGGTGAACAAAAGGACTTGAGTTCTTGTATGTTGTTACAATTACCCCAATGAGTCGTTAATCATGAAACAGAAACCCCCACCCTTCGTCTTACCAGAGATATGTTTGTT	0.48
Salmo_trutta	121895	11	60.61	CM003283.1	29367139	AATTCTAACTAAATTACAGACAGTGTCACCAGCAAAGCACCCCCACACCATCACAGCTTCTCCTCCATGCTTCACGGTGGGAACCACAAATGCGGAGATCCTCCGTTCACCTACTCTGTG	0.21
Salmo_trutta	127832	11	60.726	CM003283.1	62924869	AATTCATAATCTCCCGTGGCACAGAGAGTGTGGAGACTGGGGGGAGAGAGAGGGAGGAGACGGGAGATGCAGCGGCTCATTGCAGCTTTCTGAGAGTCAAGCTTTAATGAAGTCATTTAT	0.262295082
Salmo_trutta	121339	11	60.854	CM003283.1	26160088	AATTCTCATTATTACCAGGCTAGAGTCATGAATGTTGGTTATTACCAGGCTTGCTTCACGTGTGCTGGTTATTACCAGTCTAAAGTCATATTACCTGGTTATCACCAGGCTACAGTCACG	0.32
Salmo_trutta	120988	11	60.925	CM003283.1	24052473	AATTCTAAATATATCACAGACAGTGTCACCAGCAAAGCACCATCACACCACCTCCTCCATGCTTCACGGTGGGAAGCACACATTAGGAGATCATCCGTTCACCTACTCTGCATCTCACAG	0
Salmo_trutta	83392	11	61.007	CM003280.1	16002215	CGGAAAATCAAGTTAAACAATAGCATTGCTTATTGTCGGTCACAGACAGCGGCTCTGAGAACACATCAGTCTCCACTGTTCCACCACTCCTCCAACCGTTCTGAATACACAAATAAAATG	1.32
Salmo_trutta	123609	11	61.15	CM003283.1	38804714	CGGGAAGAAGATGGGCGGGGGTGCATATTTCATGATTAACTACTCATGGTGTGATTGTGATAACATACAGGAACTCAAGTCCTTTTGTTCACCTAAAATACCTCACAATCAAATGCCGAC	1.374303797
Salmo_trutta	125181	11	61.302	CM003283.1	48522027	AATTCCAACATTCTTAAAACCAGCAGGCATCCTTATTTGCCCTCCTCCTCACCCCCCTCTCTCACAGCTTGGGCTGGACCTATAGGGATTCATCTCTCTTTTAAAGATCCTAAGCTCTCC	1.432025316
Salmo_trutta	119486	11	61.481	CM003283.1	14813561	AATTCCTTCAAATGAGGAATACTCTCAAAGTCAGACGTGGTATATTTCATTTTGATATAATTTTGAAATTGATAAAAATAATATTTTCATAATGCTTAACTGGATGTAATAAGCTTGTCC	1.5
Salmo_trutta	126576	11	61.745	CM003283.1	55968277	AATTCTTTCGCAGAAACTATAACAGTGTTTCCAATTCAGATGAATCCTTTCTGCCTTAATGTGAGACAGATTTCCATGACCAGATGTGTTTCAAATCTGNNNNNNNNNNACATAGGAAAT	0.286109325
Salmo_trutta	121217	11	61.792	CM003283.1	25472045	AATTCCATTGGACTTACAATTTTGGCAGAGGGTAGATGTGATGAGTTGACCTTGGTTACCATCTTTGGAGGGTATGTCTACATAGTTTGGCAGATGTCATCGACCCCTGTCAGAGAACTA	0.07
Salmo_trutta	120846	11	61.854	CM003283.1	23174502	AATTCTAAATAGATCACCAACAGTGTCCCCAGCAAAGCACCCCCACACCACCTTCTCCACGCTTCACGGTAGGAACCACACATGCGGAGATCATCCGTTCACCTACTCTGCGTCTCACAA	0.25
Salmo_trutta	125178	11	62.112	CM003283.1	48515494	AATTCCAGCAGCCCCCCTTCACTAGGCCACAACAGCCTCCTGAGCACCAGTCCCTCCAATCTACCACTGATACCTCACAGTTCATCTAGCAGTGTCATCTTCCCAAACCCGCTAGCCAGT	0.316308411
Salmo_trutta	120550	11	62.71	CM003283.1	21465060	AATTCTAAAGTTTGTAGTTTTTTAAGTGAATGCCTATTCAGTATCCAGTGTCTGTTGGGCCAGATTACACTTCCTAAGGCGTCCAGTAGATGTCAACAGTCTTTAGAAGTTGTTTCAGGC	0.47
Salmo_trutta	126118	11	65.086	CM003283.1	53490349	CGGAGGTCTGCAGGTCAGCACACGTCTTTAAGGAATGAAGTTCAAGACAAGAGTTTGGATTAGAGAGGACATGATCATGAAACATCTACTTTTAAGATGTAATATTTCTCCTCTTGGAAC	0.13
Salmo_trutta	53675	12	0	AGKD04677205.1	254	CGGTCCAGAGAGACTGAGAAAACAAGACATCACAGGACTCTTCAGGGACTTACTGTATGGATGTACACTCAGCAAGATTACAGTGGGAACGGGCACATTGGGAACACTGAATGTCTTGGT	NA
Salmo_trutta	53674	12	1.257	AGKD04677205.1	124	AATTCAGATCTACCAAGACATTCAGTGTTCCCAATGTGCCCGTTCCCACTGTAATCTTGCTGAGTGTACATCCATACAGTAAGTCCCTGAAGAGTCCTGTGATGTCTTGTTTTCTCAGTC	NA
Salmo_trutta	10564	12	4.657	AGKD04018158.1	6931	CGGTCACAACCAATTATCTCCTCAGATTCTGCCCCCCCAAAAACGAATGTCCTTCATTATGTTAACTAAACACTAACCTGTATGTGCTTACACAGAGAATTCANNNNNNNNNNNNNNNNN	NA
Salmo_trutta	10565	12	4.843	AGKD04018158.1	7031	AATTCTCTGTGTAAGCACATACAGGTTAGTGTTTAGTTAACATAATGAAGGACATTCGTTTTTGGGGGGGCAGAATCTGAGGAGATAATTGGTTGTGACCGGAGTNNNNNNNNNNNNNNN	0.79
Salmo_trutta	128933	12	6.675	CM003283.1	71309491	AATTCTCCTTTGGGAACCCTAGCCAGGCTCATGTTGAACACTGGAAGACCTTTTGAGATGCACTATGTAAATGCTGTCTATCATCGTTGACCTCCTCCTCTTCCTCCTCCTTTTCCTCCT	0.79
Salmo_trutta	88597	12	10.63	CM003280.1	4627574	CGGCATTGATTAGCATATCTTGTGAAGCACATGAAGGTAGTAAATCTTGTGGGTAAACGTCTAGGCAAAGTAAAAAATTAAAAGGAAAACGCAGCACACTGCTGTTCATGATCCCAAGTG	0.79
Salmo_trutta	88598	12	11.216	CM003280.1	4627742	AATTCCTGCATTTATTCCTGGTACATGGGTGGAAACATAACAATGAAATCACTTGGGATCATGAACAGCAGTGTGCTGCGTTTTCCTTTTAATTTTTTACTTTGCCTAGACGTTTACCCA	0.73
Salmo_trutta	82630	12	11.436	CM003280.1	11304990	AATTCGATTCAAGGGCACTTGGCAAATAAGTTCACGAGTCATGCCAACTGCTGTTACTGTTCTCTACTTGACATGAGAGCTCATCTTTGGATAGTGGTGGACATGTTGGAAAAGGAGAGG	0.59
Salmo_trutta	13989	12	12.16	AGKD04021192.1	4106	CGGTGGAAATCTGTTCTTTGATCTGATGAGTCCACATTTGAGATTTTTGGTTCCAACTGTCTTTGTGAGATGCAGAGTAGGTGTGGTTCCCACCGTGAAGCATGGAGGAAGAGGTGTGAT	NA
Salmo_trutta	129127	12	12.454	CM003283.1	73190375	CGGTCTGTACCAACTTGTTTCAAGCAGACCACCATAGTCCCTGTACCCAAGAACACCAAAGCCTAAATGACTATCACCCCGCAGCACTCACATCTATAGCCATGAAATGCTGTGAAAGCC	0.627564576
Salmo_trutta	86501	12	12.515	CM003280.1	34266470	CGGGGCTTTCAAAGTTGGTTAAATTATATATCATTTGAAAGGTAATTTCATGAACTTTCAGAACCACTTGAAACTCATTTTGAAATGAACAAGGAATTNNNNNNNNNNNNNNNNNNNNNN	0.629815498
Salmo_trutta	86499	12	12.767	CM003280.1	34266373	AATTCCTTGTTCATTTCAAAATGAGTTTCAAGTGGTTCTGAAAGTTCATGAAATTACCTTTCAAATGATATATAATTTAACCAACTTTGAAAGCCCCNNNNNNNNNNNNNNNNNNNNNNN	0.639114391
Salmo_trutta	128654	12	12.942	CM003283.1	68391012	CGGAAACAACAGGTGCAATGGATTAGGGTCATTGTAGTTAATTACCACGTTTCTGCACTGAACAAGGTTGAATATATGCTTAATGAAAACTACAACTCCATTCAACCCAGCCTCCCACAT	0.645571956
Salmo_trutta	86673	12	13.285	CM003280.1	35320843	CGGCACCTCCACTAGCTAGTAGGCGTACTAGTGAGTCAGACTTAGCGGGAGAGGGAGACAGGGAGATGGGGGGAGGAGGGCAGTGCATCCACCGATGAAGTGCTCAGAGAAGGTGCAATT	0.658228782
Salmo_trutta	92337	12	13.333	CM003280.1	8698012	AATTCTCTTTGGAGGTAATACGGTCTGCATTTGATTGTAAGGTATTCTAGGTCGAGTGAACAAAAGGACTTGAGTTTCTATACATTATCACAATCACACCATGAGTAGTTAATCATGAAA	0.66
Salmo_trutta	256380	12	13.572	CM003293.1	42878903	CGGCATATGACATTTTAAGTCAATTGACCAGAAATCATTTTTGACCTCCATTGGACACAACGGTCTTGCAGTTCTAGAAACTAAAAGCCTGCTTATGAATTNNNNNNNNNNNNNNNNNNN	0.618253275
Salmo_trutta	86715	12	13.8	CM003280.1	35528655	CGGGCCTTGTTGACCTCACTTCATTCATTCAGTTTCGTAGAGTCAGGGTTAGAGAGGGTCACAACATCAGTAGTTAACGTGTCCAGAATGACGACTGGTGGTATTTGACTGAGCCATCAA	0.578427948
Salmo_trutta	83720	12	14.02	CM003280.1	18246046	AATTCAGGACATGCAATTTGAGAAGAATTGAGGACACAAGGACAGAGGAAGCAATATTTTCAGACACAGCCAAAGAGACTAAGGTCAAAGGAAAAAGCTTACCTAAGTTATCTGTGACCT	0.54
Salmo_trutta	86472	12	14.096	CM003280.1	33931747	AATTCCAATCTGTTTTGGCTAACGCTAACGTTAGCTAGGTGGTTAATGTTAGCGAGGCTAGGGGTTAGGGTTTGAGGTTAAAGGGTTACGATTGGGGAAGGGTTAGCTAACATGCTAAGT	0.536481481
Salmo_trutta	86560	12	14.179	CM003280.1	34641722	AATTCACTAAAAATAATGTTTACAACCACAAATCAAATGACTATATCAACCATGTGTTTATAAATGTGGATATGTGCTGGAGGAAACACCGTCAAGCTGGCGATGGAAATCATCTTGCAG	0.532638889
Salmo_trutta	82937	12	15.1	CM003280.1	13566404	CGGGAGAAGGTAGTTAAGCTAACATTAGCTAGCTAGGCTAACTGAGGCTGAGTGCACTTTCTCATCCTACAAACAACATCATTTCCTTTCAGCATATTAAGTAGCAGCCTACCTATTGGT	0.49
Salmo_trutta	83961	12	15.642	CM003280.1	19865429	AATTCAAACTATTGCACTGTAAGCTTATATTCACTTTACACTGAGTGTACAAAACATTAGGAACACCTGCTCATAGACTGACATAGACTGACCAGGTGAATCCAGGTGAAAGCTATGATC	0.66
Salmo_trutta	82901	12	15.66	CM003280.1	13321128	AATTCAAGAGGGGGAGGGGCTACGTCAGAATCCTGCTCTCTATGATAGCTAGCTAACTACCGTTTATGGGGATCATTTCACGTTCCTTTCAAAAACATGGTTTGCAGAGTGTCACCCAGG	0.49
Salmo_trutta	82932	12	15.805	CM003280.1	13509674	CGGTGAATTGATGATCGACATTCAGTTTTTTAAATCATTGTTGACTGTATAAGGTATGTTTGTCTGCTGGTTAATTTAAGATAACTTTTTCTGGGCTAGAATTNNNNNNNNNNNNNNNNN	0.49
Salmo_trutta	83939	12	15.904	CM003280.1	19685218	AATTCTATATAAATCACTGACAGTGTCACCAACAAAGCACACTCACACCATCACACCTCCTCCNTCCATGCTTCACGGTGGGAACCACTCATGCGGAGATCATCTGTTCACCTACTCTGC	0.65
Salmo_trutta	86327	12	16.102	CM003280.1	33066554	AATTCATTATGTCGAATTGTCTTCATATGCCAGAATACTTTGTATAGCGGAATCATAAAAGATCGAGGACTAAATGCCTTTAACGAAACTGAAAACGTAGCCTCGAGTCCTCGTCTGCTT	0.599348837
Salmo_trutta	86328	12	16.159	CM003280.1	33066760	CGGGCTAGCCAGCTCATTTCAGCACCATAGCGAGGCAGCTTAAACCTTGCGTGAGAGGGAGGGACTACAGCGAAAATCTTTCCTCTCAAGCAGACGAGGACTCGAGGCTACGTTTTCAGT	0.584767442
Salmo_trutta	83736	12	16.334	CM003280.1	18342074	AATTCAAAGCCTCTCATTTACCAATACATAGCATCAGCAATCCAGGGTTTATATGTATCATTGTTCCCAACCCCAACTCCCATCACCACACCTGTTTACAGTGCATTTCAGCCTCTGATC	0.54
Salmo_trutta	83669	12	16.493	CM003280.1	17879465	CGGGTTCCACTCCTATCAGCTAAAAACAAGAAGAAGCGGCTCCAGTGGGCACACGATCAGTACATGGTTCATCCTGCACAGCGTCAACGGTATAGGCTGGTGGTGATGTAATGGTTTGGG	0.54
Salmo_trutta	83852	12	16.73	CM003280.1	18962365	CGGTTGTGCTGGTCGAGACGTTGGAGAGACTCCCTGTCTCTCCCAGCGGTCCATGGTCTGGACAACGCGATCCATCGTTGCGCCGAGATGTTGCAGCATCGGCGAGTGTTCTCGGACGCG	0.57
Salmo_trutta	83854	12	16.934	CM003280.1	18962544	AATTCCACACCTCCCATGGAGTCAGCAGGAGCAGGTACCCCGATCCGAGGGGTTGAGGAGCGCGTCCGAGAACACTCGCCGATGCTGCAACATCTCGGCGCAACGATGGATCGCGTTGTC	0.57
Salmo_trutta	84594	12	16.95	CM003280.1	23060035	CGGTGGAAATCTGTCCTTTGGTCTGATGAGTCCAAATTTGAGATTTTTGGTTCCAACTGCCGTGTCTTTGTGAGATGCTGAGTAGGTGAACAGACAATCTCTGCATGTGGTGCCCACCGT	0.67
Salmo_trutta	86648	12	17.08	CM003280.1	35201852	CGGATGTTGTCGGCAGGTGTCCCGCTGACGGAACGCCTAGCCCTAAGAAGTTTCTAAATCTTATTATGTTTTCTCGCATAGTCCGAGAACATCTGGTCGTCGCGGTTATGGCACAGGTCT	0.567233202
Salmo_trutta	83087	12	17.203	CM003280.1	14302759	CGGGGAAATACAAAAAAAAATCTACAGAAGAGTGACTGACTCAGTGAAATCCATTTGACTGTGATCCTGGCTCAGTTGACATGCGGTAAGTGAAATCGAAAAGCTGATCAAGCTGTAATG	0.47
Salmo_trutta	85404	12	17.291	CM003280.1	27948693	CGGTGGAAATCTGTAATTTGGTCTGATGAGTATTTTAGATTTTTGGTTCCAACCACTGTGTCTTTGTGAGACGCAGAGTAGGTGAACGGATGATCTCTTTATGTGGTTCCCACTGTGAAG	0.483190578
Salmo_trutta	85546	12	17.32	CM003280.1	28886453	AATTCTATTGGAGGGATGCGACACCATTCAACNNAAAAATTCTATAATTTTGTGTTTTGTTGGTGATGTAGAGCAGGCGCCGCTCCAGAATCTTCCATAAGTGTTCAATTGNNNNNNNNN	0.487537473
Salmo_trutta	85405	12	17.551	CM003280.1	27948856	AATTCTAAATAAATCAGTGTCACCATCACACCTCCTCCTCCATGCTTCACAGTGGGAACCACATAAAGAGATCATCCGTTCACCTACTCTGCGTCTCACAAAGACACAGTGGTTGGAACC	NA
Salmo_trutta	83734	12	17.67	CM003280.1	18336064	NNNNNNNNNNGCTAGACCTTATTCTAGGTTTCCTCGTGCGTAAAGGTGGTGGAATTATTAGGGAATTAAGTCAAGGTCAGAATACGGTGTATCTGTAGACACACCTCCGCCACACCTTGA	0.54
Salmo_trutta	83649	12	17.854	CM003280.1	17746648	NNNTCTAGGTCAGGTGAACAAAAGGACTTGAGTTCCTGCATTTTGTTATGATTACACCATGAGTCGTTAATAATGAGGCATACACCCCCGTCCTTCTTCTTACCAGAGAGATGTTTGTTT	0.54
Salmo_trutta	84945	12	18.678	CM003280.1	25210921	CGGGCACTGGATGTTGCCCGAGAGGGCATACATCATCAAGTCCTGGAGCTCCTATTGGCTCACAGGGTTCAGAGAGGGCCTATTCCTATGGAGCAAGCCAATGATATGCTGTGGGATGAG	0.86
Salmo_trutta	84951	12	19.045	CM003280.1	25283634	AATTCATGAATATGTATTCGAAGAGGCGTCGGACTGTAGGAGTAAACAACAGCGAAACAAGTACAGAACAATGAAGGGAAACTTTACATTGCAGAGAGATGATTCCTCTGTAACTAGAAG	0.87
Salmo_trutta	85042	12	19.717	CM003280.1	25805163	AATTCTTTGTGGCTCTCACAACAGGAGCAGCCAACTCTGAAATGAGAAGGCTGTGATGTCTGCAGGCTTACTAATCAGGTATAGGACTAAACCACCGGNNNNNNNNNNNNNNNNNNNNNN	0.9
Salmo_trutta	84981	12	19.792	CM003280.1	25505927	CGGTCTGCAGACCACTAGCTTTGCCTGAGGCTAATACATTAATGCCACCTCATTTCCCACATTAAATATACTCAATTATTTATCCTGTTCCTTGCCCTATCTCCATTATCTAAGAAAACT	0.88
Salmo_trutta	125781	12	20.072	CM003283.1	51449944	CGGATCGGACTGTTCCATAGCCAGTAGGGGTGTGAAAATGTTATGGAGCACGTTTATTTTCAATCTTTATACCGCATTATNNNNNNNNNNNNNNNNNNNNNNNNNNNNNNNNNNNNNNNN	0.841228176
Salmo_trutta	125782	12	20.275	CM003283.1	51450029	AATTCTATAATGCGGTATAAAGATTGAAAATAAACGTGCTCCATAACATTTTCACACCCCTACTGGCTATGGAACAGTCCGATCCGGNNNNNNNNNNNNNNNNNNNNNNNNNNNNNNNNN	0.813118603
Salmo_trutta	84125	12	21.453	CM003280.1	20744461	CGGGTTCCACTCCTATCAGCTAAANNNAATAAGAAGTGGCTCTAGTGGGCACATGATCACCAACACTGGACAATTGAGGAGTGGAAAAACATTGCCTGGTCCGACAACTTCAGAATTTGG	0.65
Salmo_trutta	84323	12	21.795	CM003280.1	21761207	AATTCTAAATAAATCACTGACAGTGTCACTAGCAAAGCACCCCCACATCATCACACCACCTCCATGCTTCACGGTGGAAACCACATATGTGCAGATCTGTTCAGCTACTCTACGTCTAAC	0.61
Salmo_trutta	84750	12	22.618	CM003280.1	24040284	AATTCAATGGGATTATGGGCTCTCAGGCTCCCGAGTGGCGCAGCGGTCTAAGGCACTGCATCTCAGTGCAAGAGGCGTCACTATAGTACATGGTTTGAATCCAGGCTGTATCACATCCGA	0.79
Salmo_trutta	85293	12	22.697	CM003280.1	27337350	CGGTTGCATCACCGTCTGGTATGGCAACTGCTTGGCATGCAACCGTAAGGCGCTACAGAGGGTAGTGCGTACGGCCCAGTACATCACTGGGGCCAAGCTTTTTGCCATCCAGGCCTTCCG	0.98
Salmo_trutta	85539	12	23.266	CM003280.1	28833765	CGGGCTTCCTCAACTCGCATCACCATGCCTTATACTCACTAGTCAGCTACTGAAACCCCATAATTGTGTGTTCCACTGTCTTTTTTTATGAATTNNNNNNNNNNNNNNNNNNNNNNNNNN	1.08
Salmo_trutta	85541	12	23.303	CM003280.1	28833858	AATTCATAAAAAAAGACAGTGGAACACACAATTATGGGGTTTCAGTAGCTGACTAGTGAGTATAAGGCATGGTGATGCGAGTTGAGGAAGCCCGGNNNNNNNNNNNNNNNNNNNNNNNNN	1.08
Salmo_trutta	84694	12	24.022	CM003280.1	23688206	AATTCCTAGTGTCACCTCTGGAAGAAACCTGGCACCATCCCTATGGTGGAGAATGGTGGTGGTGGCATCATGCTGGGGTGATGTTTTTCAGCGGCAGGGACTGGGAGACTAGTCAGGATC	0.74
Salmo_trutta	85340	12	24.248	CM003280.1	27607995	CGGTTAGACAGCGTGGTTTTCCTGTCTCTGACAATAAACCAACTCATCGTCTCTTCAAGGGCTCCAAGACTCTGATGGCAAGAGAGGATAGAAAGAGATTACAACATGCCATATTACGGT	1
Salmo_trutta	85145	12	24.652	CM003280.1	26501825	CGGAGGAAAGGAAGGAGAGAGCAGGGACAGTGAGAGGCGCACCAGCTGCTGCGCTCTCCCTCAGCTGAGACTAATGCAGTGTTCAAAACAACTGGGAACTTGGAAATCTCCGACTTCAGT	0.94
Salmo_trutta	85602	12	25.056	CM003280.1	29259939	CGGTTGGACAGCGGTGTCTCCCTCATCACATGCTTACTACATTCTCTTTTTAGAAGTTGTTTTAGGTGTGTTTACGCTCAGATGACTCGGGTCCCTGTCCGACGCCAGAAGGAAGCATTT	1.11
Salmo_trutta	85496	12	25.952	CM003280.1	28652890	CGGTTAAGGTGCCACCAACCTCCTGTGATGTAGAATAATGGCCTGTTGGAAACTGCAACTCCCTACTACGTCGCACAGTTCGAGCTTGATCTGATTTATCTGTAGAGAAACTGCACAATG	1.06
Salmo_trutta	84762	12	26.577	CM003280.1	24091573	AATTCAAGGCACACTTAACCAGCATGGCTACCACATTATTCTGAAGTGATACGCCATCTCATCTGGTTTGGGCTTAGTGGGACTATCATTTGCTTTTCAACAGGACAATGACCCAACACA	0.8
Salmo_trutta	85408	12	27.746	CM003280.1	27968295	AATTCAGCTTCCATTCTGACGTGAAAGCATCTTTGTGTATCCCTGGGCAAGATGCTTGAGCTGTATGGATGAATGACTTTTGGAATATGAGTTATTACGGTAACAACATATGGTACAGAN	1.02
Salmo_trutta	85645	12	32.328	CM003280.1	29339474	CGGGAGCAACTGCTTACACGCGCGTTACCACTCCACCACATCTCCCTGTCATGGCTTTTGCACCATCAGTACAGATACCATCACATCTTGACCACCAAAGTCCATTTGATGTTAGAAAGC	NA
Salmo_trutta	85644	12	33.021	CM003280.1	29339200	AATTCTAAGTGTTACAGCTGGATGAATCAACAGACGTGGCGGGCCTGGCACAGCTCCTGGTATATGTCTGTTACGTTTACGTGGGGTCAATTAAGGAAGACATCCTCTTCTGCAAACCAT	NA
Salmo_trutta	370359	13	0	CM003304.1	6803794	AATTCTAAATAAATCACAGACAGTGTCACCAGCAAAGCACCCACATACCATCACACCTCCTCCTCCATGCTTCACGGTGGGAACCTCATATGCAGAGATCATCCATTCACCTACTCTGCA	1.12
Salmo_trutta	370500	13	2.839	CM003304.1	7364105	AATTCAGACTCTTTACTCAGTACATTGTTGAAGCTTCTTTGGAAGTGATTACAGACTTCAGTCTTCTTGGGTATGATGTTACAAGCTTGGCACACCTGTATTTGGGGAGTTTCTCCCATT	1.12
Salmo_trutta	365301	13	5.765	CM003304.1	13775565	CGGGCGTCCCATATGGCGGCGCACAATTGGCCCAGCGTCGTCCGAGTTAGGGGAGGGTTTGGCCAGTGTAGGCCGTCATTATAAATAAGAATTTGTTTTAACTGTCTATCTCCTCATTTG	0.21
Salmo_trutta	370413	13	6.372	CM003304.1	7041741	AATTCAAGTAACAGACCCATCTCAACGTCAACTGTTCAGAGGAGACTGCATGAATCAGGCCTTANNNATGGTTGAATTGCTGCAAAGAAACCACTACTAAAGGACACCAATAACAAGAAG	NA
Salmo_trutta	365949	13	6.871	CM003304.1	16961916	CGGTCACCTGCGGAGAAAACTCCTCATCGCAGTTGCGGTCGGCCTGTTCCTTGTGTCGATGCACGGTGCGCTGGAGACAAGTGTGCGCAGCTTTCCAGATCTCCTCAGTGCACCAAAACC	0.31
Salmo_trutta	365846	13	6.997	CM003304.1	16420107	CGGACCGAAAGTTTAAAAGATGTTGTAGGCTTAATGTCCATGCCAAGTTTCCGTTCGTTCTAACTGACCATTGCAGTAGCCTACAGAAAATGTAATTTGTTGTCAAAAAGTTAANNNNNN	0.27
Salmo_trutta	365536	13	7.13	CM003304.1	14903618	CGGTAAAGCGGGAATTGGCTTATAAAGAATTGANCAAAAAAAATCTGCAAAACACTTCCTCACAGCGACGTGCCATGTGTTAAAGAATGATCAGCACCCGCTTTGGTTGGTGCTGAAGAT	0.15
Salmo_trutta	365537	13	7.145	CM003304.1	14903794	AATTCAGTGTGATTTTTTATGTTTTAACACAGAAGACGAACCATAGCTAATTAACACATCTTCAGCACCAACCAAAGCGGGTGCTGATCATTCTTTAACACATGGCACGTCGCTGTGAGN	0.15
Salmo_trutta	365053	13	7.273	CM003304.1	12715866	AATTCAAACATATTAGGGGAGAGTAGGGTATGTTAAGACATTTTGTACATTCAGCATGACTACGTCAAGGTAAATATAGTATTATTTTAACAAAGACATCTACATCTACTGTATTTCAGG	0.43
Salmo_trutta	365991	13	7.496	CM003304.1	17095106	AATTCACGGGGGTTAACAACTCAACAAAATGTAAATCAAAGACATTGAACGGATGTCTGTGCCCAGTGGGTACTGTACTGTAGAGACACTTTCAAATCAAGATTACTCACTGTAAACATA	0.32
Salmo_trutta	366004	13	7.699	CM003304.1	17190819	CGGTAGAAATCTGTCATTTGGTCTGATGAGTCCAAATTTGAGATTTTTGGTTCCAACCGCTGTGTCTTTGAGAGACCCAGAGTAGGTGAACGGATGATCTCCGCATGTGTGGATCCCACC	0.32
Salmo_trutta	370594	13	7.788	CM003304.1	7910058	CGGCGCAGTCAGGGCTTCACAGACAAGACCAAACCAGCCGCTCACCTGCACAAAGGTACGTCCGTCCTCACACACACACACGCACACACACACACACCTTTTATGACTGTGCATGTGTCT	1.04
Salmo_trutta	365310	13	7.953	CM003304.1	13836196	CGGAACACAGCAGGAGGGTTAAGCTAAGGGAATCTTGGGATCTTACATACACACAGCCGAGTATGAAGTTAGTGAATTTGAGATCTTCAGTGGATTTGATCATTGTTGCTAATGCTATCT	0.2
Salmo_trutta	365068	13	7.982	CM003304.1	12791359	AATTCCACTCTGTATGTAGGCTTGTTATACCAATTTTCATTGCATAACCCCATCACGCAGAGGCTATATCCATGTCAATAAATAAGACAAAACAAAATATTGATTAAGTCTTGTCTATAA	0.42
Salmo_trutta	365624	13	7.994	CM003304.1	15334143	AATTCGATCTTGGATCAGCTGTATGTTCAACCACTGCTGAACATAGCACAGCAAAGAAGCGTCTTCGGATCGAAGCAAATAAACACGCCATCGCTGCAGGGACAAGTCCTGAGCCGGTNN	0.17
Salmo_trutta	365625	13	8.015	CM003304.1	15334258	CGGCTCAGGACTTGTCCCTGCAGCGATGGCGTGTTTATTTGCTTCGATCCGAAGACGCTTCTTTGCTGTGCTATGTTCAGCAGTGGTTGAACATACAGCTGATCCAAGATCGAATTCANN	0.17
Salmo_trutta	365069	13	8.034	CM003304.1	12791486	CGGACAGGTTATAGACAAGACTTAATCAATATTTTGTTTTGTCTTATTTATTGACATGGATATAGCCTCTGCGTGATGGGGTTATGCAATGAAAATTGGTATAACAAGCCTACATACAGA	0.42
Salmo_trutta	365822	13	8.129	CM003304.1	16295145	AATTCACCTTCAATGTGCTTATTAACGTTAACCTCCTCAATCTCATGGTGATGTCATGCTCCATTTTACAGCCTCACTGAATGCTCTCCTCTCAGATCCTGACTCTTGTGTGTGTGAATA	0.26
Salmo_trutta	365996	13	8.254	CM003304.1	17155318	CGGTTATTACAGGTTTCGGTATTTCTGTTTAGGGTTGTGTTCCATTGACCAGGGTCAACTGAATGGCAATGGAACATCAACACTGAATGTGTAGGCTATGTATTGCATTCTACTAGATGT	0.32
Salmo_trutta	364896	13	8.286	CM003304.1	11892049	AATTCAAGAGATACACATACTCTACCGCGTCCATTCACAATACTGTTAGCCTAATGATACCCTCCCACGCCTTAAACTTAGATCAAACACGTGCCCAAGCATTTCTTTAATCTTCCACTT	0.53
Salmo_trutta	366409	13	8.339	CM003304.1	19462839	AATTCAGACCCGAGTTACGTGCATGTAAATGGAACTTATTTCCCTTTTTATGCACTCTCTCTNGAGACACGTATTCTGACCTTGGGGAAACGCATGTGCCAGCCAGGTATTTGTTTGGGG	0.4
Salmo_trutta	365763	13	8.455	CM003304.1	16065461	CGGACAAGTAGGCGTGCAATGGATTATGGCCATTGTAGTTCATTACCACGTTTTCTGAGCTAAACTACGTTGAATATTGGCCTGTTGGAAACTACAACTCCCTACTACATTGCACATTTC	0.24
Salmo_trutta	365699	13	8.78	CM003304.1	15713687	CGGGAGATGTGGACAGAAGAATGTTTGTCAGCCTCGTCACTCCCTCTCTAGCAGCTGCTTTGGGAATCTATTCTACCTCACACGTGGAGTCAAATGCTCTCTGATGCTCGTTACCCAAAG	0.24
Salmo_trutta	365700	13	8.79	CM003304.1	15713863	AATTCAGAGAAGTACCATTTAAAGATATGTATACCACTTCACCTGTCCACTGTGACACTTTGGGTAACGAGCATCAGAGAGCATTTGACTCCACGTGTGAGGTAGAATAGATTCCCNNNN	0.24
Salmo_trutta	366063	13	8.801	CM003304.1	17648957	CGGCACGCACCCATCGATGCTTCTCGGTAGGAAGCTGAATGAAAGCATTCTGTGGCTTCCTCAAAAGCCCTCCAGGCCAAGGCTTGTATAGACAGCTGATGAAAGAGTGCCCCATGTGGT	0.38
Salmo_trutta	366354	13	8.842	CM003304.1	19260545	AATTCCACAATCAACCACCAAAAAAAACCTCAACCACATTCCCATTCACTTTTAGAAGGCTGGAGAATTGCTCATATGTCAATCACAAGGTTCTGGTTGAGCTAACAAGGAAACTAACNN	0.41
Salmo_trutta	365781	13	8.98	CM003304.1	16138200	CGGAATAACAGAAACATGTATTCCTTTGCATTTGTTTAAGCTATGTATCCCGCTTATACCACAATTGCCGAAGAAAGCAATACTAAGCACACATTTATCGGTAGAATAATATTTTTTCAT	0.24
Salmo_trutta	365782	13	8.989	CM003304.1	16138346	AATTCACTTATATAAATGAAAATATCAATGAAAAAATATTATTCTACCGATAAATGTGTGCTTAGTATTGCTTTCTTCGGCAATTGTGGTATAAGCGGGATACATAGCTTAAACAAATGC	0.24
Salmo_trutta	365751	13	9.01	CM003304.1	15988000	AATTCTCCTGCTGCTGCATGAATAGCATGCCAGCAGGCTGCTGCGACACAGTGTTTGTCCTTCAGCTCCTGTGGCACACATAAAACAGGAACGAGCAGAGGGGCACTCTCTCTGACGGCT	0.25
Salmo_trutta	364953	13	9.026	CM003304.1	12176215	AATTCTCCCTCTTCCTTTAGCCTTTACCTTTCTCTATCTCTCTTCCCCTGTCCCTCTCCGTGTTCTGGGATGATTCCACGCTAGTCAAAAAATCAACCGAGTGAGTCGCCGGCTGATGTT	0.49
Salmo_trutta	365665	13	9.035	CM003304.1	15602758	AATTCAGGCTGTAACACAAAATGTGGAATAAGTCAAGGGGTATGAATACTTTCTGAAGGCACTGTAAGTGTGTGGCTGCCTGCGGCTTTTTGGGGTTGACAGTTGCCAGCGAGCGTGAGC	0.23
Salmo_trutta	365663	13	9.048	CM003304.1	15602551	CGGTGGAGTGAGAGAGCGAGGAGAGGCGAGGAGTGGAGCCTCCCTGGCCCTGACGTCCCATGCTCTGACAGCTGATGGAGGAGATTAGGCTCACGCTCGCTGGCAACTGTCAACCCCAAA	0.23
Salmo_trutta	365890	13	9.226	CM003304.1	16736267	AATTCCTTCTCGCAACTACGCGCTCTCCACCTCTCATTTTTTATCTTCGCTTGTGGACGCTTCTGTGACCAGGAAAAAAAAACCTTCCAAGCCAAACCTTCATATCATAAACGCTAACCA	0.29
Salmo_trutta	366084	13	9.251	CM003304.1	17753362	AATTCAATCGAAAGATATGATTTCAATAATTCATACATATTTAGAATGAATTTATGTATGATTTCTGATGTATTCTTTGGAGAAAAACACNNNNNNNNNNNNNNNNNNNNNNNNNNNNNN	0.39
Salmo_trutta	366085	13	9.257	CM003304.1	17753455	NNNNNNNTTTTTCTCCAAAGAATACATCAGAAATCATACATAAATTCATTCTAAATATGTATGAATTATTGAAATCATATCTTTCGATTGAATTNNNNNNNNNNNNNNNNNNNNNNNNNN	0.39
Salmo_trutta	365993	13	9.274	CM003304.1	17144942	CGGATGGGGGCCTGGGGGAAATAGGCACGGCTCCGAGAATTTGGGACTGCTGTGCTCTGTTCAGGGGTTTGGCAGGAGGGGGCGTGCGGTGAGGAGGTGAGGGGGGTGAATCCTCAGCCN	0.31
Salmo_trutta	365994	13	9.276	CM003304.1	17145071	AATTCATTCCAGGCTGAGGATTCACCCCCCTCACCTCCTCACCGCACGCCCCCTCCTGCCAAACCCCTGAACAGAGCACAGCAGTCCCAAATTCTCGGAGCCGTGCCTATTTCCCCCAGG	0.31
Salmo_trutta	365925	13	9.326	CM003304.1	16913089	CGGTCCATGTGATTGAAACAATCTTGAAGTGTGGAATACGATTGGTCAGATCAGCGTTGGATAGACCTAAGCACGGGCGCTTCCTGTTTTAGTTTCTGCCTATAGGAGGGGAGCCACTAA	0.3
Salmo_trutta	365957	13	9.363	CM003304.1	16982687	AATTCAAAGGCTTATTGGACCTTGGTGTCAGAACGTTGGCCAATCAGATTGAGATATTGAGTAGCCTGTTGTCAGAAGATGAGGGCGTTGTCCTCTCAGGCTGTGTTGTGTTGAAGCGTG	0.31
Salmo_trutta	366320	13	9.438	CM003304.1	19045553	CGGTGGAAATCTGTCCTTTGGTCTGATGAGTCCAAATTTGAGATTTTTGGTTCCAACTGCCGTGTCTTGGTGAGACGCAGAGTAGGTGAGCGGATAATCTCGGCATGTGTGGTTCCCACC	0.42
Salmo_trutta	366319	13	9.446	CM003304.1	19045359	AATTCTAAATAAACCACTGACAGTGTCACAAGCAAAGCACCACCACACTATCACACCTCCTCCTCCATGCTTCACGGTGGGAACCACACATGCCGAGATTATCCGCTCACCTACTCTGCG	0.42
Salmo_trutta	365924	13	9.543	CM003304.1	16905569	AATTCTAATAAAAGAACAACAAAATCTGTCTGTTTCAGGTAGAGATATCACTAGTTGCTTGGGCTGTGGCTCAATCCACTACATCCGCCAATGCCGGCCTTCCGATTCTGCGGTGAAAGC	0.3
Salmo_trutta	365934	13	9.695	CM003304.1	16927267	CGGGTACTACAATCAATATGCTGATAGAATTTAGGTTGTTTTGTTCTCAAATTTGCTTTGTTAAAATCCCCAGGTACAATAAATGCAGCCTTAGGAAATATGGTTTCCAGTTTGCATAGA	0.3
Salmo_trutta	365844	13	9.767	CM003304.1	16419876	AATTCACAGATGCAAGTGTAACTTCATAAAGTAGAGGACTCGACTGTTGACTAATGTATACTTGCTTGTGTACCCTATTGTCCTTTAGTAGTCATTTTATACCTGCGTGTGAGTCCTTTT	0.27
Salmo_trutta	365960	13	10.021	CM003304.1	16987879	CGGCTGAAGCCAATTTGCTAAATGATTTGGCTAACTCTTACCACCTGCGAACACACACAAGTGACACCCACAGCAAACCACACCCAGAACCAACTCACATTTGAATTNNNNNNNNNNNNN	0.31
Salmo_trutta	365959	13	10.243	CM003304.1	16987773	AATTCAAATGTGAGTTGGTTCTGGGTGTGGTTTGCTGTGGGTGTCACTTGTGTGTGTTCGCAGGTGGTAAGAGTTAGCCAAATCATTTAGCAAATTGGCTTCAGCCGGNNNNNNNNNNNN	0.31
Salmo_trutta	364827	13	10.473	CM003304.1	11466170	AATTCCATCAAAACACTGTCTCAGTCATCAGAGATGAAGCGCACCATATACAGCTTCACGTAGCTCTGATCCCACACATACAGGTGTCTGTCATTGGGGCTATAGGACAGCATGGCCAGC	0.58
Salmo_trutta	366585	13	10.494	CM003304.1	20753356	AATTCAACACTGCCATACTCTGGTAAAGCCAATCTGGATAGGGCGAGTCTAAAATGGCAGATGAGGGTTGGTAGAGACAGCCCTTATCAGAGTATGGCACTGACTTCCAGGCCTCTCAGG	0.33
Salmo_trutta	366986	13	10.635	CM003304.1	23124302	AATTCCCATTCAATGCAGGTTAACCTGCAGGATAATGAAAAGTTAATCTTTAATAAACATTTTTTTATAGCTGGTTGACATTTTGTTTGTTCTGCACGACATCGATAGCTAATCATGTTN	0.28
Salmo_trutta	366464	13	10.697	CM003304.1	19978590	AATTCCTTACTGCTTAGTTGAAGCTCTTATGCTGGGAAAGAGCTGTGCTTGTTTTAAACAATAAACCTCGAGGGAGAACTAATTTCTGCAGCTTTCCCCTCCTTTAAAGAATTATGGAGC	0.37
Salmo_trutta	366586	13	10.733	CM003304.1	20753553	CGGTTAGAAATGAATGTAAGACCCTGTTGTGACAAGCCTTTTGTATATCTCTCTAACACTACCCACATCCCTGTTCTTCCTGAGAGGCCTGGAAGTCAGTGCCATACTCTGATAAGGGCT	0.33
Salmo_trutta	367880	13	10.866	CM003304.1	28602676	AATTCTAAATAAATCACAGACAGTGTCACCAGCAAAGCACCCCCACAGCATCACACCTCCTCCATGCTTCACGGTGGGAAATACATATGCGGCAATCATCCGATCACCTACTCTGCTTNN	0.31
Salmo_trutta	366932	13	10.915	CM003304.1	22902080	AATTCTACGTTGGGCAAAAATGAGTGTTTCAGTCAAGAATGTTTCCTCTCAAGACCTCTACAAGCTAGAATGTTGAATAAAATATTATAGTGTACTTAACCGGTNNNNNNNNNNNNNNNN	0.28
Salmo_trutta	367300	13	11.927	CM003304.1	25215018	CGGTCTAATGTCCATTGCTCGTGTTTCTTGGCCCAAGCAAGTCTCTTCTTCTTATTGGTGTCCTTTACTATTGGTTTCTTTGCAGCAATTTGACCATGAAGGCCTGATTCACGCAGTCTC	0.308699825
Salmo_trutta	268471	13	14.164	CM003294.1	23273113	NNNNNNNNNNNNNNCGACAGAAATAAACATCTCTCTGGGAAGAAGAAGGGCGGGGGTGTATGCTTCATGATTAACAACTCATGGTGTAATCATAACAACATACAGGAACTCAAGTCCTTC	0.372140052
Salmo_trutta	276245	13	14.76	CM003294.1	68735082	CGGTCACCCAACGATACAGGCAGAGTCGACATGGCGACAGACAGAGTAATAGCCCAATTACCAGTGATTTGTTACGGAGTGGGCGGAGAAAGAATACTCCCTGGACCAGTCATTGGCAGA	0.389042321
Salmo_trutta	197652	13	15.499	CM003289.1	38504342	AATTCTCAAAATTCAGATCAGTCCCGAACAGTGCCGCATATTTGTCCTATTTTCTTCTCTTCTTAAAATGTATTAAAAGCAGCCCTTCCTATCCCCGATNNNNNNNNNNNNNNNNNNNNN	0.41
Salmo_trutta	15321	13	15.995	AGKD04022791.1	7255	NNNNNNNNNNNNATCACTGACAGTGCCACCAGCAAAAGAACACCCACACCATCACACCTCCTCCTCCATGCTTCACGGGGGAACCACACATGCAGAGATCATCCGTTCACCTACTCTGCA	NA
Salmo_trutta	369263	13	16.442	CM003304.1	40667611	AATTCTACTTATCAATGATAGTGAATTACCAAATCACTTGTAACAGAGGAAGTTCCTCCTCTCCTCACAGTCCCTGGTTCCCCAAAGCTCTCCCTCTCTGGCCAGGGTCCCACAGCGGAG	0.44
Salmo_trutta	370366	13	16.92	CM003304.1	6827740	AATTCATTATACAACGGGTGGGTCTAATCCTGAATGCTGATTGGTTAAAAGTACATTCCAGTCGGAGTCTATTCCACAAGTTACTGTACCACNNNNNNNNNNNNNNNNNNNNNNNNNNNN	0.44
Salmo_trutta	369295	13	17.385	CM003304.1	40967245	AATTCTATTGTGGTGTAAATGGTTAAACAATACATTCTGTTTTATTCTACATCTACATAACACTACAGTCATGTCGCTGTTATCTGGGATTATTATCTACTAATGAAAGTGTTTTTTGTT	0.44
Salmo_trutta	197185	13	17.62	CM003289.1	34959019	AATTCTATTGTGGTGTAAATGGTTAAACAATACATTCTGTTTTATTCTACATCTACATAACACTACAGTCATGTCGCTGTTATCTGGGATTATTATCTACTAATGAAAGTGTTTTTTGTT	0.44
Salmo_trutta	12644	13	25.994	AGKD04019802.1	5448	AATTCAAAATGGGTTAAATTATTTTTATATCACTCATCTACATACCATAGCCAATAACAACAAAGTGAAAGAGANNNNNNNNNNNNNNNNNNNNNNNNNNNNNNNNNNNNNNNNNNNNNN	NA
Salmo_trutta	8277	13	28.807	AGKD04016687.1	14277	CGGACGACGCTGGGCCAATTTGCCCCACCCAATTGGATTCCCAATCACGGCCGGATGTGATGCAGCCTGGATTTGAACCAGGTACTGCAGTGACGGCTCTAGCACTGAGATGCAGTGCCN	NA
Salmo_trutta	382302	14	0	CM003306.1	38123212	AATTCAAAGCTCTCCCCNACCCTCCGTTTGGCAAATCTGACCATAATTCTATCCTCCTGACAAAAACAAAAACTAAAGCAGGAAGTACCACTGACTCGCTCAATACGGAAGTGGTCAGAT	NA
Salmo_trutta	382300	14	0.397	CM003306.1	38123038	CGGAACATATTCCAGTCTGTGCTGCAAAACAGTCCTGTAGTGTAGCATCCACGTCATCTGACCACTTCCGTATTGAGCGAGTCAGTGGTACTTCCTGCTTTAGTTTTTGTTTTTGTCAGG	NA
Salmo_trutta	382010	14	7.433	CM003306.1	35010505	CGGTACCCAAGCTGACACACACACACACACGTAGGGTTCAAGTGCCTTGCTCAAGGGCACAACAGCAGTAGGTAGTATACAGGATATTGAAGCTGGTAACCTCAAGGCTACTGCCAGCGC	2.45
Salmo_trutta	381809	14	9.588	CM003306.1	33065467	AATTCTTCGGGGCATGGATTCTACAAGGTGTGGCCTTCAAAGGTTGTTCAATTGGTATCAAGAGACCTAACGTGTGCCAGGAAAACATTCCTCACACCATTACACCATCACCACCAGCCT	2.2
Salmo_trutta	381784	14	11.194	CM003306.1	32916509	CGGATAGCTAGTTACCCTCAGGCTAGCAATTAGCTTTACACACCAAAGCACAGCAGAGATGCTAGTAACCTTTCCCCTGGTGCGTTGAACACATGACACTCATATGGAAAAGTAGGAGTC	2.18
Salmo_trutta	381828	14	12.052	CM003306.1	33132686	CGGGGGGCGTCACGGACGCAAATATGAACGACCAAGCGACCAAAGACGCACTGCAGTTCGCCGTGGCCGAAAACAACAAGGCTACAAACGATATGTATGTTTGGCAGGTGGCCAAAGTTG	2.21
Salmo_trutta	381502	14	17.956	CM003306.1	31133794	AATTCTAAATAAATCAGACAGTTTGGGGGTACTTTGCTGGTGACACNATCACACCTCCGTAATTCACAGTGGGAGCCACACATGCAGACATCCGTTCACCTACTCGGTTGGAACCAANNN	1.95
Salmo_trutta	380860	14	19.165	CM003306.1	27488289	AATTCTAATACACCTTGAGCCCCTTATAATGATCCCATGGTCTGTTGGCTGTCGCAGACCATGATGGTTTGTGATGGTAGAATACAAAAGTACCAAAGGTGACCAACATCGCAGACTTTA	1.49
Salmo_trutta	381006	14	22.828	CM003306.1	28562809	CGGTACATATTGGCTATGTGTCCGAATACCTAGACTTGCGTTCTAAATACTAGGCATTTTAGTTATGTGAAAATATAACGTTTTATAGAATTTGAAATTTCAAAAATTGAGTACTTTAAA	1.6
Salmo_trutta	380995	14	23.876	CM003306.1	28500426	CGGGATACTAAAGACTGAAGAGCTGCTGCTTGGCGAAGCAGGTAATACAAGATGGCACCGACAGAGAGGATCGCCCAGTTTCTAGCTCTTAGCCAACTTTGCAGTATTTCAGTTTTTTGT	1.6
Salmo_trutta	380927	14	24.504	CM003306.1	27970831	AATTCTATCAACACATCTCCTGTGCTATCCCCGCATGACAAACTCTGGATCATTGCTATTCTCCTTTCAGGGATGGCAAATAAGATCATGCCTCCATTCTGCTCCTCCCCACCTATAGGC	1.54
Salmo_trutta	380705	14	25.061	CM003306.1	26782705	AATTCCATTTAGTTCCGTTTTTTTCGGTGCGCTCAATTTGCAGTTTCTGTAGTGATAAATCAGATCAAGCCTGAACTGTGCTGTGTAGTAGGGAGTTGCAGTTTCCAATGGCCAATATTC	1.42
Salmo_trutta	380512	14	25.425	CM003306.1	25568271	AATTCAGCCTTCCCCAACCGATAACCTAGCTCTTCCCAGTTGCATGGGCTCAGGAGTATCTAACTCACCCATTGCCGATGATTCTCGGGGAACCTCGGGTGTTTTCAGCTCTCCTCAGAA	1.31
Salmo_trutta	380503	14	26.026	CM003306.1	25566999	AATTCCCAAAGAGTGAAGGATAAACGATACAAATATGTGCAAGTAATTGTCACGCCCTGATCTGTTTCACCTGTCTTTGTGATTGTCTCCACCCACCTCCAGGTGTCTCCTGTTTTCCCC	1.31
Salmo_trutta	380507	14	26.789	CM003306.1	25567784	AATTCCTCCAGGCTATGGCACACAGATAATTGCTGCTCCCACACAGCCGTTGCCCAGGAGAGCACCCTTCTGGACATTAACGTGATTAAATACGCTATCTTTGATCGGTCCGATGGGAAC	1.31
Salmo_trutta	379985	14	27.536	CM003306.1	22263020	AATTCACAATGCAGATGGTCTACATCGTGCTTCCTGCAGAGAGAAAATTATAGAATTTATGCTGCTGGTGCTCTTGCTTTTCACAAGAGTGGCTCGTGTAGCTTGTTGTTGTCATCCAAT	0.52
Salmo_trutta	380514	14	27.985	CM003306.1	25583806	CGGTACAGAGTCAGTGTGCAGGGGTACAGGCTAGTTGAGGTAATCTGTACATGTAGGTGAGGGCGAAGTGACTATGCATAGGTAACAAACAAACGGCGAGTAGCAGCAGTGTACAAAAGG	1.31
Salmo_trutta	379503	14	29.745	CM003306.1	19481644	AATTCAGAACATGGACTGTTCTTACAGTAATCTCCCTGTACACAAGTCATAACCGTAGGATAAATACTTTACTTTGCTTCTCGCGCTCTAGTGACTCCTTGTGGCTGGCCGNNNNNNNNN	0.41
Salmo_trutta	299184	14	29.806	CM003297.1	1945476	AATTCAGAACGCCTTGTAATAATTTTACAGAATCTCTCCATTGAAGCCGTTGCTACATAGGACAGGCATGTTCCGCTTAGAACGATATGTCGAGGGACTTCTGAAGGCTCTTCCATTGTT	0.426400694
Salmo_trutta	302172	14	30.419	CM003297.1	3934709	NNGTGGAAATCTGTCCTTTGGTCTGATGAGTTCAAATTAGCAATTTTTGGTTTCAACCTCCATGTCTTTGTGAGACGCAGAGTAAGTCAACGGATGATATCCGCATGTGTGGTTCCCACC	0.591214224
Salmo_trutta	307010	14	30.566	CM003297.1	6476830	CGGGTTGGGATTGAATGCTAATTTTAAAGTCAAAGTACTCAAGGTAAAGTGTGAATAGTCTTAAAAACTCTCAACAAAAGTGTGTTCCAATAGTCTTTAATAGCTGAAATGCCATNNNNN	0.630737207
Salmo_trutta	302177	14	30.801	CM003297.1	3934932	AATTCTGTGGTAGCCATGCTGGTTAAGTGTGCCTTGAATAAATAAAAAAATCACTGACAGTGTCCCCAGAAAAGCACCATCACACCTCCTCCTCCATGCTTCACGGTGGGAACCANNNNN	0.693920208
Salmo_trutta	379080	14	30.898	CM003306.1	17184653	CGGAATAAAGAAATGATCTCACTTCAATACATTCTAATAGAAAGTTAGCCAAATTAGATAAAATCTTGCCTCCATGGAAAGGACAACACCTGTCTATTTGTGGAAAAATTACCCTGATGA	0.72
Salmo_trutta	379079	14	30.96	CM003306.1	17184531	AATTCATCAGGGTAATTTTTCCACAAATAGACAGGTGTTGTCCTTTCCATGGAGGCAAGATTTTATCTAATTTGGCTAACTTTCTATTAGAATGTATTGAAGTGAGATCATTTCTTTATT	0.72
Salmo_trutta	308924	14	31.221	CM003297.1	757969	CGGTTCAAGTGTTCACCATTATGCTAGCTCAATCTTGCTCACTCACAGAGCCATGGCTAATTTATTGATTGGTCGTACATTCCAGCACAGTATGTGGCGGCATGCACTTAAACGATTGTT	0.734372247
Salmo_trutta	176392	14	31.493	CM003288.1	105342406	CGGGTGGAGGACATCGAGGACGGGCAGCAGCTCATCCACTCTGTCAACCTGCTGGTGGTCAGAGTACTGGAGAAGTCTGACCAGACCAACATNNNNNNNNNNNNNNNNNNNNNNNNNNNN	0.74935022
Salmo_trutta	378800	14	31.868	CM003306.1	15465191	AATTCTCAGGCTCTTGCTGACTCTCAGACTATGGCACACTCAATTATCATAGTTTCTCATTCACTTACGGGTGTTGTTGTCCGTGAGGGCTGCCACGAACTGCAGGTACTTCTTCATGAG	0.77
Salmo_trutta	378652	14	32.134	CM003306.1	14643445	CGGAGTGTACAAGGCATTCGATCTTCATTTTTTGAACGGAGCATGATTATCCCCAATAGTATTGACGACTTCTGCAAAGAGGCTAAATGCTATATCAGTTTCAGGGATAGCTGAAATACN	0.81
Salmo_trutta	378667	14	32.406	CM003306.1	14674957	CGGGGCAATCAAATCAGTATGATATGTTACATTTGGTATGGTTACATAAGACAAGGTACTTTAGGCAAATATGAAAGCAGGGTGGTTGGCTGGTTAGAACATCTAGCAACCCAAAGGTTG	0.8
Salmo_trutta	330059	14	32.509	CM003299.1	50797295	AATTCAATTTTCACAGAATCGCTTGTTGCAATTTCGATGAGGCTCTCTTGTTCAGATATCAGTAAGTGGACTGGAGGCAGGGCATGAAAGGGATAACAAATCCAGGTGTTTGTGTCGTCC	0.8
Salmo_trutta	330060	14	32.536	CM003299.1	50797415	CGGACGACACAAACACCTGGATTTGTTATCCCTTTCATGCCCTGCCTCCAGTCCACTTACTGATATCTGAACAAGAGAGCCTCATCGAAATTGCAACAAGCGATTCTGTGAAAATTGAAT	0.8
Salmo_trutta	378664	14	32.619	CM003306.1	14674679	AATTCCAATATGTTGTCGCTAACGTTAACTAGGTGGCAAACGCTAATGTTAGCGAGGTGGCTGATGTTAGGTAGGCTAGCGGATAAGTTTAGGGGAAGGGTTAGCTTATATGCAAAGTTG	0.8
Salmo_trutta	378160	14	33.251	CM003306.1	11835452	AATTCACTGTAGAATATTGAAATGCACACTCCCACTAATTTGGTGTTCTAACGTGTAATTCCCTCTTCCTCCAGTATATAGATGACACACTTCCTGCAGAGTCTCCCTACCTGTACGGCC	1
Salmo_trutta	378125	14	33.638	CM003306.1	11708272	AATTCAAGATGGTCCTCAAAGGAGAGTAGAACTATATGCTGCTAGATTAGCAAATGATACATAGCCAAGAAAGTTGGACATCAAATCATTACCATTACCATATGTAAATGACATAACACA	1.01
Salmo_trutta	378018	14	34.567	CM003306.1	11181353	CGGGTAAGGGGGCAGTAGCTCCTCGGCTGCATCAGATTCACAACTGTCAGTGTCCATGCTAGCTGGGCTAACAACAAATGCAGAATTACTGATGCTAGCATTGGATGTGATCGTGGAAGC	1.03
Salmo_trutta	378028	14	35.928	CM003306.1	11252883	CGGGTTTTACGCATGCGCCCTTGATTGACCGCGGCTCAATGGAGTCACTTATGTTCTTTTATAGTTCAATGGTCACGAATTNNNNNNNNNNNNNNNNNNNNNNNNNNNNNNNNNNNNNNN	1.03
Salmo_trutta	383256	14	38.044	CM003306.1	8030414	AATTCAAGCAGTTTGCTGCTTAAGAGTGGGCCAAATTGCCAGTAGAAAGGTGCAGCAAGCTCATCGATGGCAGCAACAAGCATCGACTGCAGTTTTCTTGGCCAAAGGCTGTGCAAACAA	1.2
Salmo_trutta	383257	14	38.388	CM003306.1	8030541	CGGAGCACTTGTTTGCACAGCCTTTGGCCAAGAAAACTGCAGTCGATGCTTGTTGCTGCCATCGATGAGCTTGCTGCACCTTTCTACTGGCAATTTGGCCCACTCTTAAGCAGCAAACTG	1.2
Salmo_trutta	306722	14	39.208	CM003297.1	6306030	CGGCACGCTGCGCGTTGGGTGATTTATGACAGGGAGTTCGAGGATAGTGAACGTGACAGTTATATTGTATTCTCAATACTATAAAATAATATAACATTTAAATAGTATAAAATAATGCCA	1.29
Salmo_trutta	306724	14	39.411	CM003297.1	6306156	AATTCAGTGGCATTATTTTATACTATTTAAATGTTATATTATTTTATAGTATTGAGAATACAATATAACTGTCACGTTCACTATCCTCGAACTCCCTGTCATAAATCACCCAACGCGCAG	1.29
Salmo_trutta	303493	14	39.664	CM003297.1	4750711	AATTCTATATCTCCTTACACATTCACAAAAATAGTCATGGCCTCTGAACCTTCCAGCTGCCTACTGGACCCTATTCCAACTTTACTACTGAAAGAGCTACTTCCTGTGCTTGGCCCTCCN	1.38
Salmo_trutta	382454	14	40.562	CM003306.1	407316	AATTCACTTGATGTCAAATCAACTGTCAACCCAACAGACAGGGTGAAAACATAGACCAGGATTTTTACTGGAGGAAACTGACATTACGAAAATGAACGAGACAGAGCACATCCCGCTTGN	1.356430446
Salmo_trutta	382783	14	41.95	CM003306.1	5816794	CGGACAAGTAAACGGGCGCGCAATGGATTATGGTCATTGTAGTTAATTACCAGGTTTTCTGCTCTAAACTAAGAAGAATATTGGACTATTGGAAACTACAACATCACACAGTTTGAGCTT	1.32
Salmo_trutta	381237	14	42.084	CM003306.1	2952306	AATTCTGAAGGTGACAAAACAACATATCCATTTTTATTTTTTTGGCGAGACGGCCATTCAAAACCACCGAGCCAAGGATTGTATTATACTGTCTCAGAATGTCACAGAGTTCCAACACCT	1.308998358
Salmo_trutta	383008	14	42.559	CM003306.1	6839990	CGGATCTGCACTCCATCTCTCCCTGTTACAATAAATATCTTGGTTCATTCATCCCTGTTTCCTGGTCTGAGTCTGCTCTTGGGTTCCCCTGTGCTGTTCTGCCTAACAGGTATTGTATGT	1.27
Salmo_trutta	382842	14	42.877	CM003306.1	6138449	AATTCTTTGGGGCATGGAAACATTGCTCAATTGGTATCAAGGGACCTAAAGTGTGCCAGGGAAACATTACCCACACCATTACACCACTACCAGCAGCCTATACTGTTGACACAAGGCAGA	1.3
Salmo_trutta	382843	14	43.526	CM003306.1	6138638	CGGTTCCTGTTGTGTTATGATGATGGCAGAGTCAAGATTTGCCGTGAGCAGCATGAGTCCATGGCCCCATTCTGCCTTGTGTCAACAGTATAGGCTGCTGGTAGTGGTGTAATGGTGTGG	NA
Salmo_trutta	382662	14	43.86	CM003306.1	5080521	CGGCATCTGTGTGGGGCTGTTGAGACGACTCTGTCTCTGTCAAGAAGATTCAACAAAGTTTCTCAACNNNNNNNNNNNNNNNNNNNNNNNNNNNATGTCTGTAAAATCTCTCATTGACAT	1.36
Salmo_trutta	43438	14	43.909	AGKD04427934.1	512	AATTCTTTGGGGCATGGAAACATTGCTCAATTGGTATCAAGGGACCTAAAGTGTGCCAGGGAAACATTACCCACACCATTACACCACTACCAGCAGCCTATACTGTTGACACAAGGCAGA	1.3
Salmo_trutta	43437	14	43.925	AGKD04427934.1	323	CGGTTCCTGTTGTGTTATGATGATGGCAGAGTCAAGATTTGCCGTGAGCAGCATGAGTCCATGGCCCCATTCTGCCTTGTGTCAACAGTATAGGCTGCTGGTAGTGGTGTAATGGTGTGG	NA
Salmo_trutta	382660	14	43.943	CM003306.1	5047602	AATTCTAAATAAATCCCAGACAGTGTCCCCAGCAAAGCACCCCCAAGCCATCACACATCCTCTTCCATGCTTCACGGTGGGAAGCACACATGCTGAGATCATCCGTTCACCTACTCTGTG	1.37
Salmo_trutta	382588	14	44.281	CM003306.1	4796308	CGGTTGGCTTGGACTTTTAAATGATCATGACTTAACATCCAACTTCAATGTCGGCCTGTGAGAAGAACAAGAATGACGAAGACTTGAAAAGGAGGAAAAAATGGCTGCTATATGCAGCGA	1.38
Salmo_trutta	381651	14	44.544	CM003306.1	3198962	AATTCTAATCAAACCTGCAACGTATTGCAGAACTTCTACAGAACATTAACTGCCATAGACAAATGAAGTTGCAGAAAAGCACGCCATCTTACTTGGCTTGACTGAAACGTGGATGTGGTT	1.47
Salmo_trutta	382528	14	44.669	CM003306.1	4536734	CGGGATTCCATTGGAGTCCACTGTTCCACTGCGTTGAACAAGTCCAGCATGATCTGGGGGTGCCTTTTTATGAGGCACTGTAGAACTCTGAGGCAAACCCTTCGGATTTAACAATTCGTC	1.4
Salmo_trutta	382443	14	44.828	CM003306.1	4036578	CGGAGAGGCAGACCGACTGACTGATCACACACTGAACAATGTCTTTGTGTTCCGAGGCCCAACCCCTCTAGTCACGCAACGCCGTGTGAGCACACACTTTCCGTAACCGCTCAGCCCTGT	1.42
Salmo_trutta	382436	14	45.024	CM003306.1	4012781	AATTCATATATTTGGAGAGAGGGGAGAAGAGTTGGAAGAGAGACGAGAGGGGAAGAGGTGAAGGAGGAGTGTCTGTTAACAATGATGATGTCAGAGCCGACTGCCTTGTGTAAAACGGCN	1.42
Salmo_trutta	382586	14	45.57	CM003306.1	4796098	AATTCATATGGAATGACCCATCATTGTTTTCTGATCAAGCGATAGGGACAAATGGAAATAGTTATGTTTGGCACTTGTGTTTTCCCAATGGTCGCTGCATATAGCAGCCATTTTTTCCTC	1.38
Salmo_trutta	382172	14	45.87	CM003306.1	3670161	CGGTATCCCTGAAAATATGAGATTGTCCCGCATTGATCGACACTGTACATCAAGCAAGGTTTCTTTAAGTTGTTTGTTCTCCCTTTGCACCAACTCCACCTTGCCATGAATAGAGTCTAC	1.45
Salmo_trutta	381867	14	46.511	CM003306.1	3341645	AATTCTTGCCACCAACAAAATGTTGACTATTTGGGGCATAAAATCATCTAAGCTCTGCAGATTTTGTTGTGACGATATAGAATCAATAGACCATTTATTTTGGTATTGCCCTCAGGTAGC	1.47
Salmo_trutta	221102	14	46.858	CM003291.1	12387927	CGGCAGGGAATAGGCAAAAGGCGTCGTTAGTGAGGCAGGCAAAAACTATCATACAAGGGAGGAGTAACTCACCAGAAAAACAGCTCTGAAAGACGTGCGTCACAAAACAAACAATACCNN	1.47
Salmo_trutta	381868	14	47.143	CM003306.1	3341861	CGGTCTCTCCAGATCTCCTAACAGTACTATTTCTAGGGTCAATTTTAGATCAATGTTATGCATTATCAGCCATTCCTGAACCTGAGACCAGAAACAGGCTACCTGAGGGCAATACCAAAA	1.47
Salmo_trutta	347714	15	0	CM003301.1	44980704	CGGGTGAGGAACCACCTAACATCAAGTTGTACAATCCATTTTTAATGAATAACCACTTGCGGACACAGCAGTAACAGATGGAGGTTTGAGGGAAGACGAAGCCCGTGTAGGAGGAGTAAC	3.43
Salmo_trutta	347746	15	1.15	CM003301.1	45155195	AATTCACTACAGAACAGTTGTGAGATCTGAGATGTGAAAACTTTGCTGTTCAATATCTCAGAACTNNNNNNNNNNNNNNNNNNNNNNNNNNNNNNNNNNNNNNNNNNNNNNNNNNNNNNN	3.267919463
Salmo_trutta	118829	15	1.27	CM003282.1	9161579	CGGTCAACTGAAAGTGCAGTTATTGTGAAGTAGAAACGTCTAGGAGCAACAACGGCTCAGCCACGAAGTGGTAGGCCACACAAGCTCACAGAACGGGACCTCTGAGTGCTGAAGTGCGAA	3.251006711
Salmo_trutta	7735	15	2.046	AGKD04016338.1	7511	AATTCAATTAAAATTGAGAGAAAGAGAGATTTTAGGCTTTCACAATGAGCCAATCAGAGATGCTCAGGTAGAGTGGGAAGGGGCAGAGCGAGGTTGGTTACCTTGCCAATGACGTCATTG	NA
Salmo_trutta	678	15	2.423	AGKD04010438.1	29813	CGGTTCCTTCTTTGCTAGGGACAACACAGCTAACTTCCTGGCCTGGTGTCGTCAGGTGGGGGTGGGAGAGACCTGCCTGTTTGAGTCTGAGGGACTGGGTGAGTACAGATGCATGTCCAT	NA
Salmo_trutta	679	15	3.192	AGKD04010438.1	30046	AATTCAGGAAACGTTCAGATGCATTGTTCTAAAACCTAATGAGAGGCAACTGAGATCTGCGATTTGGTCAGTTGTCTTGTAGCTTGAAATAATCAATACAGAGCATTAAGGCAAATGGAC	NA
Salmo_trutta	321117	15	3.969	CM003298.1	72997956	CGGAACATATTCCAGCCTGTGCTAGCAAAACAGTCCTGTAGTATAGCATCTGCTTCATCTGACCACCTTTTTATAGACTGAATCACTGGTGCTTCCTGCTTTAATTTTTGCTTGTAAGCA	2.870610738
Salmo_trutta	347602	15	4.47	CM003301.1	44186760	CGGAGACTTTATGCATTCCAGAGTCGGTAGCTCTACCACTAGGCCAGACCTGTTGTTATGTATTTCTAACACTGTTCATGTATATTGGAATCCATCTCTCTCGCTCCAGTTCCCCCAGGG	2.8
Salmo_trutta	347478	15	4.887	CM003301.1	43482023	CGGATGTACAGTATAATAATTTGTACCCAATCCAAATGATAAAGACAATTAAAATCATCAAGGCATCCAAAATTTACTAATATTTATGGAAGCAAAGGTCAAGTTTCTGCTGAATTCTCA	2.28
Salmo_trutta	106154	15	6.601	CM003282.1	10832859	AATTCTAATGCAAGAACCCAAATGATGCCCCTGGGTATAACTACATATCAGTATGTTTCATCATAGAAATAGATACATTCTATTATGGCTTTCTTGGTAGCCTATTGGTTTTCGTGGTTG	1.913607925
Salmo_trutta	347430	15	6.805	CM003301.1	43151054	CGGATCGACATGTTAGGCGTCTCAAGTTTCCATTCTGATGCTGCGTTTGTAACCATGTAGGAGGTGGGAATTTAAGTCGTAAATAAAAGTTGGATGAATTNNNNNNNNNNNNNNNNNNNN	1.87
Salmo_trutta	117575	15	7.349	CM003282.1	7347673	AATTCTAACCATTTCTGGGGACGTTGATCTATTCGCTGTGAGACTGTTTAACAAAAACAGCCCGTGAAAGATGTGAACTCTCGCTGAGAGTCCCTCAGAACAGCGCACGGCACGCAGCTC	2.51
Salmo_trutta	273594	15	7.931	CM003294.1	5253922	CGGCAGTTCTGACGACTGTTGACTGGTGGGCAGCTCCTGCCCCGTCAAACAGCCCTTGTGCCCCCCCTNAAAAAATTATTGGGGGTGCCTCTCGGTCTCCCTTACCCGTCGTGTCTCCCA	1.615140845
Salmo_trutta	347251	15	8.201	CM003301.1	41843111	CGGCTTCTTCTTGACAGAGAGCCCACAGGACCCATACAGACCTGTCTGCAGGCACGTCAGGGCCGTCTCTGTCTACGCCTGGGTGTCGGTGTACAAATGGATCATCCTCATTTATATATC	1.2
Salmo_trutta	118724	15	9.063	CM003282.1	8399100	CGGTGGAAATCTGTCCTTTGAGCCCAAATTTGAGATTTTTTTTGTGAGACGAAGATTAAGTGAACGGATGATCTCTGCATGTGTGGTTCCCACCGTGAAGCATGGAGGAGGANNNNNNNN	1.269797571
Salmo_trutta	347276	15	9.189	CM003301.1	41988770	CGGACACAGATTAAGCATTGTCCTGGACTAAAAATCAATGTTCACGTCCACAAAGTGAAGGCTAGTCTTAACATCTTCTAGCGTGACACAACCAAAGGCTGGGGAATGTGTTTGGAAACT	1.28
Salmo_trutta	347575	15	9.288	CM003301.1	44054649	CGGATGTATTTTCTGAGAAAACAAATATAGGGAAAAATACGAAATACTTTTATGGTTTACATTTCCTGTAGATGACATAGGTGACACTCATCAACATAACTGTACATACCTGAAAGGTAT	2.7
Salmo_trutta	347576	15	9.304	CM003301.1	44054802	AATTCCATAATGCGGGATGTCTTTGTAAAAACCCATACCTTTCAGGTATGTACAGTTATGTTGATGAGTGTCACCTATGTCATCTACAGGAAATGTAAACCATAAAAGTATTTCGTATTT	2.7
Salmo_trutta	151753	15	9.92	CM003286.1	14072163	AATTCAGCTGTTCGATTACTGCGGGCCAATAATCGGTCTCTGCTACTCTGACAATGTCTGGAATAACATCTGAGCGACTGAGATGTCTTGTTTAAACAAAAGGAGGTCCGACGAGACCCG	0.93
Salmo_trutta	151752	15	10.038	CM003286.1	14072044	CGGGTCTCGTCGGACCTCCTTTTGTTTAAACAAGACATCTCAGTCGCTCAGATGTTATTCCAGACATTGTCAGAGTAGCAGAGACCGATTATTGGCCCGCAGTAATCGAACAGCTGAATT	0.93
Salmo_trutta	346780	15	10.501	CM003301.1	39023628	AATTCCATGGCATTACTGAACTGCCCAAACAATTGGAGTGATGGGCATTCACTAGGGTTGTATTCAATGCATCTTGCAATGGAAACCATTTACAAGGGTTGGGCGGTATCCAGATGATTT	0.7
Salmo_trutta	152193	15	10.591	CM003286.1	17208779	AATTCAGGAAAGGAATAATCAGGCAGTTTCAATTCTTGATCCGAAGACGATTGGCATGGTATGGTATTGCCCCCGTACTCTCTACTAGGGTTGCGAAAATTCCNNNNNNNNNNNNNNNNN	1.22
Salmo_trutta	106256	15	11.477	CM003282.1	11243282	AATTCTGATGTGTGTGACTGATTTCCATGATTTCAAAATGTCCAAACAGGGCACCAGGATAATGTTTAAACCCCTGGGAAAACATCCTCTCTGAAGGCCGTTGAGTAAAGTAGTGTTGTT	0.84
Salmo_trutta	116323	15	12.716	CM003282.1	6676319	CGGGCTCTGATAATCAAGTGTCCCGAAAGGCCGTCCCCAGACTCTAAGTCAAACGGCCGTCTGATGATGCCCTCTCCTCTGCCTTGCCTGGGGCTGTGGAGACACANNGACACGCTACCA	2.3
Salmo_trutta	152346	15	13.345	CM003286.1	18229466	AATTCTACAAGGTTTCGGGAACGTTCCACGGGAATGTTGGTCCATGATGACGCGATGCTATCACACAGTTGCTGCAGATTGGACAGCGGTACGTTCATGCTGCGAACAGCCCAATCCATC	1.12
Salmo_trutta	346348	15	14.192	CM003301.1	36236237	CGGTGTTTTTACTCAGGCAATTCACAGGCACAATTATACTGGGCACAGACTTCAGTTCAATGTCTAGTTTTGATTTAGATTTGGTTGAGTTGTCAACTAACGTGAATTNNNNNNNNNNNN	1.29
Salmo_trutta	346349	15	14.21	CM003301.1	36236344	AATTCACGTTAGTTGACAACTCAACCAAATCTAAATCAAAACTAGACATTGAACTGAAGTCTGTGCCCAGTATAATTGTGCCTGTGAATTGCCTGAGTAAAAACACCGGNNNNNNNNNNN	1.29
Salmo_trutta	346488	15	14.248	CM003301.1	37124326	AATTCATCCAATGGCATCGAGGAGTATACCACCTCAGTCACTGGCTTCATCAATAAGTACATCGAGGACATCGTCCCCTCAGTGACCATACGTACATATCCCAACCAGAAGCCATGGATT	1.23
Salmo_trutta	106398	15	14.882	CM003282.1	12083744	CGGAGACATGTTGGACAAAACCCACTGAGTCGATGATGGCTCCGAAAGCCTTTTGGAGTGGGTCTGTGGACTTTTCCATGTGAGTATTAAAGTCACCAAAAATGTGAATATTATCTGCTA	0.87
Salmo_trutta	146377	15	15.121	CM003285.1	3181195	AATTCAAATGAGGAGATAGACAGATGGGTCAGGGGAGAAAGAGAGAATGTCCACTTGGGAGAGATGAGGATTCCAGTGCCACCACCCCGCTGGCTCGNNNNNNATGCGAGAATACGTGGG	2.02
Salmo_trutta	106827	15	15.178	CM003282.1	14655540	AATTCTAAATAAATCACTGACAGTGTCACCAGCAAAGCACCCCTACACCATCACATGCAGAGGCATCCGTTCACCAACTCTGCGTCTCACAAAGACACAGCGGTCAAATTTGGACTCATC	0.91
Salmo_trutta	152730	15	15.994	CM003286.1	20535753	CGGACAGCTGATGAAACTGAGAAGCATTTCTGTCTGTAATAAAGCCCTTTTGTGGGGAAAAACTCATTCTGATTGGCTGTGCTCATACCCAGTCATGTGAAATCCATAGATTAGGGCCTG	1.14
Salmo_trutta	178738	15	15.995	CM003288.1	15566570	NNNNNTACAGCTATTAAAATCACCTAGGGTCCTGGTGTCATTCTTGTGTCTATAACACTGGTACTCACCAGGAGTTAAAGTAAACCGAGGTGGGTTGGCCGAGGACTTCAAGCTGGCTAA	0.97
Salmo_trutta	348075	15	16.02	CM003301.1	48040714	CGGAGACTCTTCCTGCCAGGGATACTACAAAATCAAGGNTGGCTTCCTTTACTGAAGAAAAACGGCACCTCACAAGTACTATAGCACAACTTCAAATCAGTGATTGAACGTCACTCTGGT	0.984761455
Salmo_trutta	346006	15	16.945	CM003301.1	34380305	AATTCAAACGATCTGTTTACAGGTCCACAACTATTTGCAATTGTTTTTGTCTTTCAGAAACCGTCAGATAAAGCAAATGTCACTGCAAAAGAAAACATTCTGCCAACACCTCCAAAGACA	1.530935286
Salmo_trutta	108549	15	17.949	CM003282.1	24211773	CGGTCTCTCCAGATCTCATAACAGTGCTATTTCTAGGGTCAATTTTAGATAAATGTTATGCATTTTCAGCCATTCCTGAAACTGAGACCAGAAACAGGCTACCTGAGGGCAATACCAAAA	2.123755314
Salmo_trutta	108805	15	18.112	CM003282.1	2549278	AATTCGCGCAAAGACAATTCTTTCTGTGCTTCTTAGGTAGTTATTTCTGAGTTGTAGTTTAGAAAAGGATCTATCGGCAGAAGCAACACTTACATGGATGTTAAATACAGCTATATTGCG	2.22
Salmo_trutta	109657	15	18.19	CM003282.1	3005223	AATTCAAGCAGGACCACCCAGTTACTCTCCTTGGTCAAATAGCCCTTACACAGCCTGGAGGTGTGTTTTGGGTAATTGTCCTGTTGAACAACAAACGATAGTCCCACAAAGCGCAAACCA	2.08
Salmo_trutta	109392	15	18.463	CM003282.1	2864594	CGGTTTCTTCACGCATCATGCTGACAGAAACAAACATCTTTTTGGTAAGAAGAAGGGCAGGGGTGTATGCCTTATGATTAAAGACTCATGGTGTAATCACAACAACATACAAGAACTCAA	2.13
Salmo_trutta	107264	15	18.468	CM003282.1	17206901	CGGTTCGTTTTGTCAATGTAAACACGGATTATGACTTGACTCCTCGAGCAGTCCGCGAGCAATGGATAAACCGCAGACAACCAAAGTCTGTTTGTTGATGCTGACCAAAATGGAGTTTTG	1.22
Salmo_trutta	107879	15	18.895	CM003282.1	20925205	AATTCTATGGGATTGACTTTGAGTAAAGTATTTGTCATCATCAAATCACACGACTGCGAGGCATGGCTTTGTGCTTGTGCTAGCGTACCGGGGAGGGCTAGGGGGAAAGTGTTGTGGGAG	1.12
Salmo_trutta	108047	15	19.278	CM003282.1	21942343	AATTCAATAATCCAGTCCTTCAACATGCATACAAAGGATTCCAAAAAGTTACCAGCAAAGTTAGTCCAAACAAGTCAAACAATGTTTTTTTTTTAATCCTCGGGTTGTCTAATATCTAAA	1.16
Salmo_trutta	109426	15	19.57	CM003282.1	2875730	CGGGTCGGGCAATCCATATGCTGATAAAATTTAGGGAGCCCTGTTTTCAGATTAGCCTTGTTAAAATCCCCAGCTACAATAAATGCAGCCTCAGGATATGTGGTTTCCAGTTTACATAGA	2.12
Salmo_trutta	345535	15	19.576	CM003301.1	3145211	AATTCCATGTGCATTAGGCTGCTATTGTTGTGTTTCTGAACTCCTTGCACACTAGGCTGCAACTGTTGTGTCTGAACTCCTTGTTCAAAAGGCTGTCTCTCACACACACAAAGGGTCGGG	2.03
Salmo_trutta	108505	15	19.873	CM003282.1	24034127	AATTCGTGCAATATGGATATGAAATATTGCAAGTGCATATAGCCCACCAATATGGAGCCACCATTTATATGTACACGTTTATTATTATCAATATTATTTTTAGATGGAATCATATGAGTT	1.23
Salmo_trutta	107983	15	20.032	CM003282.1	21511399	AATTCTGAAGCTACTTTGGATCCTGCACTCTCTGGACACATCTCGAACCACAACACACNNNNNNNNNNAAGTGTTTTGTAACACTAAAGCTAGTGGCAACTGAGCTGCCACCAACGTTAA	1.13
Salmo_trutta	107890	15	20.037	CM003282.1	21010302	AATTCCTCACATTTACTGCCAACTCTCCTTCCATTTTGTTTTTGAACTCCTTTTGGTTGACATGCTGTACCAATACAAGTATCTGAAAGCCTTACCTGGCTTCATAGCCTTGTGGGTGGC	1.09
Salmo_trutta	107426	15	21.026	CM003282.1	18179849	AATTCAATATTTGTTTGTGTAGAAGATGGCGAATCGAGCTGGCTAATAATGCTATCTAGCTAGCTATCGTTCATCGACTGACCAGGCAGTTAGCTGCTGACTAATGTTAGCTAGNNNNNN	1.13
Salmo_trutta	107990	15	21.361	CM003282.1	21540634	AATTCTTGGATCTTTTGAGCGAGGAGTGGTTGGCAGTGGAGAGGGACGAAAGGGGTTGGAGTCTGGAGCAAGACAGTCGCTTTGAGGAGCGTGTGACCCTTCAGGTACCATGTTTTGTGG	1.15
Salmo_trutta	107772	15	21.396	CM003282.1	20464286	CGGATCTCTGTCCTCTCTTTGTCCAGTCCCAGATAGTTTTATCTGACACNNTAGGTCTATCCTGTTAAGCAGTTCTGTTTTTTACCCACATGAATTCANNNNNNNNNNNNNNNNNNNNNN	1.1
Salmo_trutta	107827	15	21.56	CM003282.1	20681710	CGGTTAGTGGAGACGAGGTGAACACATGTACCTTTGGGACTATTCCATTGGTTCCATGGTGCCAGGCGAGCTCAATCGAGCACAGAATCTATTTCAAAGAAAAAAAGTTATATTTGATTC	1.18
Salmo_trutta	107773	15	21.715	CM003282.1	20464381	AATTCATGTGGGTAAAAAACAGAACTGCTTAACAGGATAGACCTANNGTGTCAGATAAAACTATCTGGGACTGGACAAAGAGAGGACAGAGATCCGGTANNNNNNNNNNNNNNNNNNNNN	1.1
Salmo_trutta	107757	15	21.858	CM003282.1	20421056	CGGTTCGCGCATTCGATATGCTGATAAAATTTAGGGAGCCTTGTTATCAGATTAGACTTGTTAAAATCCCCAGCTACAATAAATGCAGCCTCAGGATATGTGTTTTCCAGTTTACATAGA	1.123899721
Salmo_trutta	153156	15	22.433	CM003286.1	23775780	AATTCCCCCATTTGCTATTTTAACAGCTTCCACTCTTCTAGGAAGGCTTTCCACTAGATGTTGGAACATTACNTGCGGGGATTCAACCACAAGAGCATTAGTGAGGTTGGNNNNNNNNNN	1.22
Salmo_trutta	110811	15	24.303	CM003282.1	3582290	AATTCCTATGGCAGGCAAAAACCTGAGAAGATTTCATGCAGGAAGTGGCCTGTCTGACAAGGTGTTGTTGTTCTTGCTTCTGTTTATTGAAGAGTCAGGATCTTAGCTGTAACGTGACAC	1.22
Salmo_trutta	153185	15	26.627	CM003286.1	23958658	CGGGAGCAGCAGGCGGTGCATCGGTACGTGCTCACGGCAGTGGACGGAGGCGTGCCACAACGGACTGGCACCGCGCTCCTGGTCGTTAAAGTCCTGGATTCCAACGATAACGCACCCATC	1.22
Salmo_trutta	344435	15	26.654	CM003301.1	25554969	CGGTGAGTAGCCTATCGCTTCATCATCATCTGTGTGCCACTGGACATTTTATTTTGTAGCCTACTTTAACCAATATACTGTATATATTGTAAATTAAATACAGGATGAAAAATATTTTCT	1.28
Salmo_trutta	344842	15	27.838	CM003301.1	27587444	CGGGTGGAGGGAAGAAAAGGGAGGGATGAAGAGTGTTACCATGTGATAGTGAAAATCACAGCGTATTTTGAATAAGTGCACCATAAATCATTCATGAATATATTCCCTCACCTGCCTGTA	NA
Salmo_trutta	343726	15	29.805	CM003301.1	21637666	CGGGATTGGAGATAATTAACTCGCCATTTGTAGTATCATACAGCTTTGGAATCGTGACAATAGGCACGTTCCTCAACATATACACTGACTTTGAAAATGCATTGTGTGACGATTAGCTTA	NA
Salmo_trutta	196681	16	0	CM003289.1	30527478	AATTCTAAATAAAATCACTGACAGTGTCACCAGCAAAGCACCCCACACCATCACACCTCCTCCTCCATGCATCACGATGGGAACCACACATGCAGAGATCATCCGTTCACCTACTCTGCG	0.99
Salmo_trutta	67345	16	0.837	CM003279.1	153390596	AATTCTTATGTGAATTATAATAAATTGACATTTAAGTGGTAGATGTATTTTGCGTTTTTTTAAATATCAATTGTTTTATTATATGTTGAAGGCAATCAATAGGTAGAATAAATGATTGNN	0.99
Salmo_trutta	67262	16	1.744	CM003279.1	152855391	NNNTCAAATGAGAAACCTGACGTCAAATGAGAAACCTGACGTCAAATGAGAAACCTGACGTCAAATGAGACGTACTGGTAACAAACAAGTCACTTTGGATTTGATCACGGAGGTAGTTTG	0.97
Salmo_trutta	66908	16	2.161	CM003279.1	150530011	CGGGTTCCAGTCCGATCAGCAAAAAGATTTGCCTGGTCTGACGAATCCTGGTTCCTGTTGCTTTATGCTGATAACAGAGTCAGGATTTACTGTAAACAGCATGAGTCCATGGCCCCATTC	0.88
Salmo_trutta	67284	16	2.604	CM003279.1	152968740	AATTCAAATGTTTTATCATGTTTTGGCATGAATATACAAGTATGACCGCATTACTTTTTTCCCATTTTGTTGCATTACAGCCTTATTCTAAAATGGATTAAATAGTTTTTTCCCTCATCN	0.98
Salmo_trutta	66399	16	4.437	CM003279.1	147799274	CGGTGACGTCGATCGCCGAACGCCGCCCGAACAAGGAGGGGAGCCGACTTCGGCGGAAGTCGTGACAGGTTGAGACATTCTTACTAATCTGCTAGAGAACCAGTTCGAATTTAAGTATAA	0.76
Salmo_trutta	268588	16	5.361	CM003294.1	23884765	NNNNNNNNNNNNNNNNNNNNNNNNNTAAACTTGGCTGTGGCCAGGGTCACAGAAGCTCTGTCGCCACGGTGATTTGAGCTATCCGATTGGGCAGAGCNGTAGGTGCACGCGATTTAGTCA	0.781580381
Salmo_trutta	66676	16	7.006	CM003279.1	149136173	AATTCAACAACGCACCTGGTTTCGAACAGATGATAAAACAGGTAAGAGATAATCAACGTTCTATGGAAAACGCACGTCATGGAACACACCATCCATAGAGTTGCATTATTTTCTAGCGAA	0.82
Salmo_trutta	67480	16	7.747	CM003279.1	154883021	CGGTTACTGTCGTGAGTCCATANTTGCATTCATAGAAGAAAATGAGGACTCGCAGGTGTAAGTCGATCTAAACATTGTTAGTACATAAAATGCAAGTTTCTTTATCGTGCTCTATTCCTC	0.773334438
Salmo_trutta	65929	16	10.023	CM003279.1	145355347	AATTCTAAATAAATCACAGTGTCACCAGTAAAGCACCATCACACCACCTCCATGCTTCACGGTGGGAATCACAAATGCGGAAATCATCCTTTCACCAAATCTTTGTCTTAAAGACACGNN	0.63
Salmo_trutta	66643	16	11.549	CM003279.1	148996529	CGGGCAAAAACTGTTTGAATCAATGTTGTTTCCACATGATTTCAACACCCCAAATTTGGTGACGTTGAATCAATGTGGAAATCTGATTGGATTGGCAAAAAGCCATCAACCTAAGGGGAT	0.81
Salmo_trutta	66680	16	11.774	CM003279.1	149136515	AATTCGATTTGTCATAATGGCAAGTTAGTACTGATTGTTTTGTTAGATAAACTAGAAAGTCTGTTTGTTTGGTGTCCACGGCAACTACTGTAGCTATCTAGTAAACGTGCTAGCTACTTN	0.82
Salmo_trutta	62243	16	12.465	CM003279.1	122634648	AATTCTAAGCGAGTTGCTTGCAGTTCCTATCGCTTCCACTGGATATCACCAGTCTAGAAATTTGTTGATGTTTTTTCCTTTTCAGAACGAGGGTAGAGTGAAGGGAACTTTTTGATAGNN	0.798814512
Salmo_trutta	62244	16	12.522	CM003279.1	122634807	CGGAGGTAAACAAAGTGGAGAGTGCTTTCAGGTCGCGCGCATCTATCAAAAAGTTCCCTTCACTCTACCCTCGTTCTGAAAAGGAAAAAACATCAACAAATTTCTAGACTGGTGATATNN	0.797066939
Salmo_trutta	66347	16	13.731	CM003279.1	147565204	AATTCACATGGAGTGGGCTTGGAAAAGCAAAACAACTGTTTCTGTATTTATTTACATTTGACGCATGCTCTGANNNNNNNNNNNNNNNNNNNNNNNNNNNNNNNNNNNNNNNNNNNNNNN	0.76
Salmo_trutta	66350	16	13.737	CM003279.1	147565285	NNNNNNNNNTCAGAGCATGCGTCAAATGTAAATAAATACAGAAACAGTTGTTTTGCTTTTCCAAGCCCACTCCATGTNNNNNNNNNNNNNNNNNNNNNNNNNNNNNNNNNNNNNNNNNNN	0.76
Salmo_trutta	67896	16	13.915	CM003279.1	158773165	CGGTGGAGGGTTCTTATCAACAGTCTAAAGCCATCTACATTTCTAGAAATGAAAAAAACGAAAAACAAACAGCTAGTGTGAGTTATTTTTNNNNNNNNNNNNNNNNNNNNNNNNNNNNNN	0.773185185
Salmo_trutta	66588	16	14.142	CM003279.1	148717026	AATTCCAAGTTGGGTGACCGTTCAAAAATGGCAGTTGTCTTGAAGGCACTGAAGTCGGAAGTCAGAGATTTCCAATTTCCCAGTTGCTTTGAACACGGCATTCGTCTCAGCGGAGGGAGG	0.79
Salmo_trutta	66587	16	14.227	CM003279.1	148716849	CGGAGGAAAGGAAGGAGAGAGCAGGGACCGTGCGATGCAGACCCTCTGCTGCTCGCTTCCTCCCTCCGCTGAGACGAATGCCGTGTTCAAAGCAACTGGGAAATTGGAAATCTCTGACTT	0.79
Salmo_trutta	62850	16	14.719	CM003279.1	125853094	CGGTGAAAATCTGTCCTTTGATCTGATTCAAAATTCTAGATTTTCGGTTCATTAGCTTTGTCTTTGTGAGACGCAGAGCAGATGAACGGCTGATCTCTGCATGTGTGGATCCCACTGTGA	0.24
Salmo_trutta	67491	16	15.067	CM003279.1	155011438	AATTCATGTCCCACTTCTCGTCAATGTGACCGCTCGAGATGCAGTGATGTTCGGACAGCGTGTTTATAGACGTCCAACGATCTGTTGTTTAACGCCACGTATGGGGTGTTTGAGAGCTCG	0.303970588
Salmo_trutta	64557	16	15.535	CM003279.1	135724642	AATTCCCACGCACTTGTACTCTAAGACGAAAGTGTCGTGTGTGTGTGTGTGTCTNNNNNNNNNNNNNNNNNNNNNNNNNNNNNNNNNNNNATTGAGCTGTTAAAGAGTCTGTCTCCNNNN	0.39
Salmo_trutta	58309	16	15.813	AGKD04832277.1	387	CGGAATAGCTAGTAATATATAGGGAATAGCTAGTACTATATAGGGAATAGGGTGATATTTAGGATACAGTCTATACTGTAGCTTCTGCCAAGCATCTCATCGATCTTCAGATGGCAGAGA	NA
Salmo_trutta	64616	16	16.01	CM003279.1	136208394	AATTCTAGATTGGATGAGCAGAAGGACTTGAGTTCCTGTATGTTGTTATGATTACACCATGAGTTGTTAATCATAAAGCATATACCCCGCCCTTCCTTTTCCCAGAGAGGTGTTTATCTC	0.38
Salmo_trutta	66428	16	16.729	CM003279.1	147889657	AATTCACGTTAATTGACAACTCAACCAAATGTATGTCAAAACTAGCCGTTGAACTGAAGTCTGTGCCCAGTGGGTAGGCATTATCTTAGTGAGCCAACGCCAAGTCTTCAAGTCTAAATC	0.38
Salmo_trutta	64570	16	16.754	CM003279.1	135761168	CGGACGGCGCAGGGCCAAATGTGCGCCGCCCTACGGGACT	0.38
Salmo_trutta	64548	16	16.969	CM003279.1	135637931	AATTCCATCCTGCGGAAAAGCGGCGCGTGATGTCAGGGGATTGGGTGATATTTAAGATGTCAGAAAAACGTATTGGATTAGCGCGCTTTGTTCCCCGGNNNNNNNNNNNNNNNNNNNNNN	0.39
Salmo_trutta	62424	16	18.712	CM003279.1	123517869	AATTCCTTACCGTAATCTTCATTCAGTGGGAGAGGATGAGACGGAAAAGAGAACATCTGCCTAAAATAATTACCATAATTTCCGGACTATTAAGCGCACCTGAATATAAGCCGCACCCAC	0.37
Salmo_trutta	62397	16	19.021	CM003279.1	123428356	AATTCTAAATAAATCACATACAATGTCACCAGCAAAGCACCNNNNNNNNNNNNNNNNNNNNTGCTGCACATGCGAGATCATCCGTTCACCTACTCTGCGTCTCACAAAGACACGGCNNNN	0.37
Salmo_trutta	62544	16	19.536	CM003279.1	124250839	AATTCAAGAGCGTAGCAAATTATTCCTCACAGTATAACACTTTCAATTTCCAAAATGAAATGGAAAGCAATGTCTATATATGAAAGATTTGATAATTGACATCCGTAGCATGGTGGAATA	0.32
Salmo_trutta	62546	16	19.645	CM003279.1	124250988	CGGAGTTTATGATAATAAATTGGTCAATCATATTCCACCATGCTACGGATGTCAATTATCAAATCTTTCATATATAGACATTGCTTTCCATTTCATTTTGGAAATTGAAAGTGTTATACT	0.32
Salmo_trutta	63170	16	20.543	CM003279.1	127973073	CGGCACAGCTGAGGAGCACTCTTTTCCTCAGCTCCATTGTCAGATGGGAATGAATGTAGTCAGTGCCGTGCCAGTCAGCCCCTGGCGTTTGTCAGCTCTGCCTGCTCTAAGGGAGAAATC	0.19
Salmo_trutta	61650	16	21.124	CM003279.1	119664394	NNNNNNNNNNGTGTCACCAGCAAAGCACCATCACACCACCTCCTCCATGCTTCATGGTGGGAACCATACATGTGGAGATCATCCATTCACCTACTCTGCATCTCACAAAGACACAGCGTT	0.428872679
Salmo_trutta	60783	16	21.297	CM003279.1	114523824	AATTCAATGCACTAAATATTGTATGCCTAAATGCCAGTGGTTTACGAAACATAACTAAAGGAAAAGTACTTTTTAATTTTGTAAACACTAATGCAGATTTCATTCTACTCCAGGAGACTC	0.5
Salmo_trutta	61179	16	21.626	CM003279.1	117088806	AATTCAGAGAATGCGTACAGTGGGTGTCNNGAAGTTCTCTTCCTCAATGTGCACAAGGATTACTCCATATCCTTGCACTCTCCATACAATGTATATTTGATATATATATNCTGAACAAAA	0.49
Salmo_trutta	60272	16	21.761	CM003279.1	112148605	CGGTACCCCGCCTGTGTTTTGGTAAAAAGCTGAAGGGTGGGCCTGGAGAAATGTATCTCAGATTAATNNNNAGACAGAGCTATGGATGCAAGGACTGAACATCCATGATAAACAGTATTG	0.54
Salmo_trutta	60797	16	21.863	CM003279.1	114604140	AATTCCGCGTTTCATTCCTTTTTTTAGAACAGGATAGGCCCGCCCCTTTCTACATTTGTCAACACAAAGAGGATTTGACAACACTGTTCAAGGACCGCCCATCATGCCCAAATAAGGTTC	0.5
Salmo_trutta	61157	16	22.526	CM003279.1	117017204	AATTCAATATAAGCCACAGATTGGTAATGTCCTCCATTTTTTACTTGACTTTTAGACCCGAAGACATTCAAGCAGCACTATAGCCTTGTTCACGCCAGGCCTTAATGCTCAAATNNNNNN	0.49
Salmo_trutta	59528	16	22.593	CM003279.1	108547123	AATTCAATTTATTTAATCTCTGATGATGGCAGCTTTGCTTACGATGTATATCAGTTCGAGGCTCTGCTGAAGTGTAGGATGGATGAAGACAAGTGTTCATCACTTGCAAAATGTAGGCAT	0.57
Salmo_trutta	59547	16	22.643	CM003279.1	108599484	AATTCAACGGGTGTAGACCTTACAGTGAAATGCTTACTTAACCAACAATGCCGTTTTAAAAAATATACNNCAAAAAAAGATGAATAAGAAATAAAAGTAACAAATAATTAAAGAGCAGCA	0.57
Salmo_trutta	58870	16	23.064	CM003279.1	104230876	CGGGTTAGAGTCCCGCACCTTGAAAGCGGCAGCTCTACCCTTTAGCTCAGTGCAACTTTTGCCTGTGATCCATGGCTACTGGTTTGGGTATGTATGTACAGTCACTGTGGGGACGACGAC	0.556833464
Salmo_trutta	60437	16	23.922	CM003279.1	112946841	CGGAGAGGAAGGAAACCTCTCAGGGAATTTCACCATGAGGCCAATGGCGACTTTAAAAGTTTAATGACTGTGATAGGAGAAAACTGAGGAAGGAACAAGAACATTGTTGCTACTCCACAA	0.53
Salmo_trutta	60558	16	24.03	CM003279.1	113472341	AATTCCTTATTATTACGTAAATACGGACTGGGACTATAGTTATTTTCTCACTTTTGGGTGTGATGCATTGGTGCTGTCCAATGCAACAAAAAAAGTAGGTTTTCATGATGTCTTGACCCA	0.52
Salmo_trutta	60056	16	24.953	CM003279.1	111239928	AATTCTTTCCGAATGCACTGAAACTAGGAATAAAGTGACAGATGGTAAACTGTAGCAGTAGTGTATGTGATGAGACAAAAAAGTTAGTGCAAAAAGGGTCAATGTAGATAGTCCGGGTAA	0.55
Salmo_trutta	59856	16	24.991	CM003279.1	110290376	AATTCGCAGTTTGTCATGTTCTGGAGCAACGAGTGAAGTTCCTTTGTGTTGCCTTGTTTCACCGCCTCTTGGAATACTCTCTGAGGCGCTGAGCAAGTTGACACATCCCCCTGACTCATG	0.56
Salmo_trutta	60057	16	24.991	CM003279.1	111240042	CGGACTATCTACATTGACCCTTTTTGCACTAACTTTTTTGTCTCATCACATACACTACTGCTACAGTTTACCATCTGTCACTTTATTCCTAGTTTCAGTGCATTCGGAAAGAATTCAGNN	0.55
Salmo_trutta	59855	16	25.019	CM003279.1	110290248	CGGTTTCACCATGAGTCAGGGGGATGTGTCAACTTGCTCAGCGCCTCAGAGAGTATTCCAAGAGGCGGTGAAACAAGGCAACACAAAGGAACTTCACTCGTTGCTCCAGAACATGACAAA	0.56
Salmo_trutta	59959	16	25.285	CM003279.1	110746133	AATTCAATACAGGACCTTGCTCTATACTTATACTGTATCTCTGCTGCATTCTAGTGTTCACTTAGAATACTGCAAGTAAAAACCGGNNNNNNNNNNNNNNNNNNNNNNNNNNNNNNNNNN	0.55
Salmo_trutta	60146	16	25.858	CM003279.1	111540766	AATTCCATGATGCCCCAGCACAGCCCTGTGATTACAGTGGCGGTCAGGCTGTCGTCATGGATACCACTATAGAGTTGTTTTAAGGTTAGCCGTGCTCATGCGAGCTAAACCAATCAAAGT	0.54
Salmo_trutta	59740	16	26.407	CM003279.1	109705619	CGGTTAGACCTGCGCTCATTTGGCTCCCTAATTCGCATAGACTATTGATAGGCCTATGCTTTATGCCGATTNTCTGCAGATAAATGACGAAATAATTCACTGCAGGAACAATAGAGAGCT	0.56
Salmo_trutta	60722	16	27.01	CM003279.1	114232469	CGGGACGGGGGGAGAGTCCATCTATGGACGCCCGTTCAAGGTTAACTTTCACTGTCTCCATCACCTTATTATCTCGCATCATGGTCACCCAAAAAATGTATAGGCTAGACATAAACTCAA	0.51
Salmo_trutta	59015	16	27.158	CM003279.1	105012553	CGGGCGACTGTGTGATCACGCTCTCCGCAGCCGATGTGAGTAAGACCTTTAAACAGGTCACCATTCACAAGGCTGCAGGGCCAGACGGATTACGAGGACGTGTACTCCGAGCATGCGCTG	0.508830964
Salmo_trutta	103605	16	27.697	CM003281.1	72734997	AATTCAGCCATCTTCGTCGCCAATGTTATATCTAGCCTAGCTGTAGAAGAACGCACATCTGCACGGTTTCACATTGTTCATCACTCTGTCGTTTAATGACATGTGCCACTCATCCTGACA	NA
Salmo_trutta	60949	16	28.276	CM003279.1	115240613	CGGTGGAAATCTGTCCTTTGGTCTTGAGATTTTTGGAACCAACTCCTGTGTCTTTGTGAGACGCAGAGTAGGTGAACGGATGATTTCCGCATGTGTGGTTCCCACCGTGAAGCATGGAGG	0.5
Salmo_trutta	59649	16	28.491	CM003279.1	109152523	AATTCACCGAGCTGGTGAGAGACATGGTGGAGCTCAGAGAGCTAGTCCACACGCTCCAGACAGCACAGACATAAAAAACAGAGGAACACATGGCACAGCTAACAGAGGAACACACAGCCC	0.56
Salmo_trutta	59679	16	29.837	CM003279.1	109332013	CGGAAAACCATCTTTTCCCTTCTCATTCTCAATTTTTTCCTTTAATGTTTTTACCTGTAAAGAAAGAGAAGACAGACAAAAAAAAATCATAAAGAGAACGAAGTTTACTGGTTAAATGNN	0.56
Salmo_trutta	262624	17	0	CM003293.1	77031301	CGGAGACCAGAGAGAAGAGAAAGAGAGAGAGGATAAAAGTACAAAAAGATAAAGAAAAGGGCAAAAAAGGCGAGATAGATGGGGTTTAGCATGTTGAATGAATCGCCAGCAGGGAGGGAA	0.5
Salmo_trutta	262006	17	1.632	CM003293.1	73925704	AATTCTAAATAAATCACTGAGAGTGTCACCAGCAAAGCAGCCCCCACCATCACACCTCCTCCATGCTTCACGGTGGGAACCACATATGCGGAGATCATCCTTTCACCTACTCTGCATCTC	0.37
Salmo_trutta	262008	17	1.739	CM003293.1	73925894	CGGTGTAAATATGTCCTTTGGTCTGATGAGTCCAAATTTGAGATTTTTGATTCCAACCGCCGTGTCTTTGTGAGATGCAGAGTAGGTGAAAGGATGATCTCCGCATATGTGGTTCCCACC	0.37
Salmo_trutta	262465	17	2.11	CM003293.1	76103400	CGGTGGAAATCTGTCCTTTGGTCTGATGAGTCCAAATTGGAGATTTTTGGTTCCAACTGATGTGTCTTTGTGAGACGCAGAGTAGGTGAATGGAAGTTCTCCANNNNNNNNTCCCACGTG	0.45
Salmo_trutta	261948	17	2.514	CM003293.1	73608387	CGGTAAAGTACGTTTAAATATAATTTTATTCAACATNNNNTCTGGTAGAGACTATTGCGTCTTTTTTACAGCGACTTCTTTCAGACTGATAGCCATGGAGTAACCATGGTAACAGTCTGA	0.35
Salmo_trutta	261641	17	3.572	CM003293.1	71977485	NNNAGCGCAATGAGTCTTTGAGCAGCATTCCTGCCACTGATGGGGTGATCAAAAACCCTCTTCATCTCCTAGCTGAAACTTTGCCAATTAAAACAAATGTCTGATTGCTGCTCCCATATG	0.47621533
Salmo_trutta	263861	17	5.867	CM003293.1	84269448	AATTCTAAATAAATCACTGACAATGTCACCAGCAAAGCACCCCCACACCATCACACCACCTCCTCCATGCTTCACAGTGGGAACCACACATGCAGGGATCATCCGTTCACCTACTCTGCG	0.75
Salmo_trutta	263378	17	7.686	CM003293.1	81690608	AATTCTACGGACAGACTACATAAACATAAATGGTACCGTAGATCATTCATGATACATCGGGATGCGTGAGGTAACGCGCAACGTTAGTTCCGGTNNNNNNNNNNNNNNNNNNNNNNNNNN	0.66
Salmo_trutta	263377	17	8.135	CM003293.1	81690517	CGGAACTAACGTTGCGCGTTACCTCACGCATCCCGATGTATCATGAATGATCTACGGTACCATTTATGTTTATGTAGTCTGTCCGTAGAATTCNNNNNNNNNNNNNNNNNNNNNNNNNNN	0.66
Salmo_trutta	265306	17	15.747	CM003293.1	95040363	AATTCCTTGTGTAGAACTCTGTCCATAAAGGAAGGAGAGCTGATCACTGCTAAAGGCCAGCAAGATGCATTGAGACAGCAGCTGAGGAACCAGTTGGACCAGCTACCGGCCATGTCCAGG	NA
Salmo_trutta	54771	17	16.113	AGKD04707588.1	327	AATTCCTTGTGTAGAACTCTGTCCATAAAGGAAGGAGAGCTGATCACTGCTAAAGGCCAGCAAGATGCATTGAGACAGCAGCTGAGGAACCAGTTGGACCAGCTACCGGCCATGTCCAGG	NA
Salmo_trutta	265308	17	16.772	CM003293.1	95046094	CGGATGTCATTCTCCTCCAATGACCCGTTAATCATGCTCTTCAGGGTTACAAAGCCCACTGCTGCCTGGAGAGGAAAAACCTCACTCAAGGCATCATCCTCCCCCACAAAATAAAACATC	1.53
Salmo_trutta	265329	17	16.977	CM003293.1	95171651	AATTCGAACTCTAACCAATCCACAGGTGGGTTAAAGTCGTCGNNNNNNNNNNNNNNNNNNNNNNNNNNNNNNNNNNNNNNNNNNNNNNNNNNNNNNNNNNNNNNNNNNNNNNNNNNNNNN	1.54
Salmo_trutta	265330	17	16.985	CM003293.1	95171788	NNNNNNNNNNNNNNNNNNNNNNNNNNNNNNNNNNNNNNNNNNNNNNNNNNNNNNNNNNNNNNNNNNNNNNNNNNNNNNNNNNNNNNNNNNNNNNNNCGACGACTTTAACCCACCTGTGGA	1.541666667
Salmo_trutta	265426	17	17.313	CM003293.1	95886620	AATTCCAATTAAGGTCAATGGGTGGTCTGTTTCTATTTTTCTTAAATAGCCTGACATTGGAATAATATGAACACCCACAATAATAAAGGTGTTGTACTGTTTGCATAGCCCGGNNNNNNN	1.61
Salmo_trutta	265316	17	17.545	CM003293.1	95095481	NNNNNNNNNNNNNNNNNNNNNNNNNNNNNNNAGCAGGTTAGGAGAATTAGGTTAACCCTTATGCCTGATGTAATGAGGAGCAACCAGATGCTGCACTTGACACATTTATAAAATCTCTTA	1.53
Salmo_trutta	265036	17	17.958	CM003293.1	92989900	CGGGTTCCACTCCTATCAGCTGAAAACAAGAAGAAGCGGCTCCATTTGGCACATGATCACTAACACTGGACAACTGAGGAGTGGAAAAACATGGCCTGGAACATGACAGCGAGTTCAGTT	1.17
Salmo_trutta	265225	17	18.569	CM003293.1	94443535	AATTCAAGGCACACTTAACCAGCATGGCTACCACAGCATTCTGCAGCGATACGCCATCCTATCTGGTTTGCGCTTAGTGGCACTATCATTTGTTTTTCAACAGGACAATGACCCAACACA	1.20793088
Salmo_trutta	251101	17	24.236	CM003293.1	103030483	CGGTATGTCCTCTGCCAGCTGACTGGCTGCTCAGCTCAAAGCCCCCTCCCCCCTACCTATTTATGAAGCTCCGCCTTCCAAACCTCAGCCAATGGGGCCAGGCGGAGTGGATGTCTGTCT	1.55973824
Salmo_trutta	265924	17	29.728	CM003293.1	99932756	AATTCAAAATAAAATACAGACAGTGTCACCAGCAAAGCACCCCTACACCATCACACCTCCTCCTCCAAGCTTCATGGTGGGAAAAACACATGCGGAGATCATCCGTTCGCCTACTCCGCA	1.9006816
Salmo_trutta	250895	17	33.583	CM003293.1	100924288	AATTCACATTTCATCTTGAATCACTGTGTCGTATATAAGTCCGTTTCTTTAACCTCACAGTTTGGATCTGGTACTTGGAGCTAATAGGGATTTGAATTAGATTCCCCGGCGAGCTACACG	2.14
Salmo_trutta	195	17	36.713	AGKD04009524.1	6311	AATTCCCTGTCAGTCAGTTTACCTCGTATCATGATTGGTCCCTCCACCCTCATGCCGTGCTGCACCAGCTGTGTTCCTCCCCCCGTCTGCTCATCCCCTCCCCCCGCAGAGCGACGGAAC	NA
Salmo_trutta	9868	17	38.839	AGKD04017670.1	10284	CGGTTTAGTAAAAAACATAGACAGTCTGCCAGCGCCGCGTCAGAGCAGCAGCGGCTCCTGATTGGCTGAGTCGGTGGTGCGGGTCAGAGTGCGGAAGGAATTCNNNNNNNNNNNNNNNNN	NA
Salmo_trutta	251151	17	40.655	CM003293.1	103636854	CGGATTGGCTGAGGACCCGAGCGTGAGGATTACCCCTGGAAAATGGAACGGACAATGAGACTG	2.37
Salmo_trutta	95380	18	0	CM003281.1	26392624	AATTCATTGCCCTTGACAATCAACCGTTCTGTCGTGGATGACATTGGCTTTCGCTGACTGGTCGAGCACCTCAAGCCCCAGTGCACACTACCAAGTATGCACTATTTTTCAGATGCTGCC	0.08
Salmo_trutta	96746	18	1.112	CM003281.1	34240580	CGGACCTTCTCAAATAGCATTTGAGTAGCCCTGCTCTAAATGCTATAGGTGCTACTGCTGCTGATGCTCAGTGTTGTTGGTGTCAAAAATCACTTCATGTGTCCACGAGAAAACAATGGG	0.05
Salmo_trutta	97600	18	1.247	CM003281.1	38397780	NNGTCTGTTACTCTAGAGCACAAAGAGAGTCAGGCCCTGATAAAGTTTGTGATAACGGCTAGAACAATGGAGTAAGAGTTGCTCTCCTTGCGTATTCAATTAAATGTGCATGATGGAAAA	0.09
Salmo_trutta	97367	18	1.515	CM003281.1	37314909	CGGAGGAAGCTCAGCGATACGAGATTTAGGAGTGGGCTCAGACCCTGCCAGACAACTGGAGAAAGAGGGAAATGAGACATTGGAGCTTAACTAACAATGGCATCTTGGGTTATAACAGTG	0.08
Salmo_trutta	96704	18	1.724	CM003281.1	34059827	CGGGAAGTAGAAATAAAAATAGGATGAGAAAAAAGGTCAAATGAAGTGGCCCTGCGAATGAAGGTGGAGAGCCTTTCGTCATCTCGGAGACGGCCGCCTCATAGTAATACCTGGGACGGA	0.04
Salmo_trutta	97181	18	1.942	CM003281.1	36399328	CGGTCTGGAGGTCCTGAGCGCTCTGGAGCAGGTTTTCATCAAGGATCTCTCTGTACTTTGCTCCATTTATCTTTCCCTCAATCCTGACTAGTCTCCCAGTCCATGCCACTGAAAAACATT	0.07
Salmo_trutta	351815	18	1.97	CM003302.1	25053639	CGGTCTGACAATTTGTTGTCCTTCTGTTGCATCTCTATCGAAAATACAGCATCTGCGCTATAACGTGACACTTTCTAAGGCTCCCATTGACTCTCTAAAGCCGCCAGAAAGTGGAATGGG	0.19
Salmo_trutta	96376	18	2.079	CM003281.1	31984073	AATTCCGTGCACGCTGCGCCTTGGTTTATTTATGATCGGGAGTTTGAAGATGGTGAACGTGACACTCTGTTAGGAGGAATGTGCCAAAATTCACCCAACTTATTGTGGGAAGCTTGTAGA	0.01
Salmo_trutta	96424	18	2.116	CM003281.1	32350501	CGGATGCAAAGTGTGGTAACAAAAAGCTACATTTGTATTTAGACTCTCCCCACTGATGAAGTATTTAGGCACTGTATAGACATGTCAACATTACTAAGGATTGGCATAGCGATTTAACAC	0.02
Salmo_trutta	96131	18	2.184	CM003281.1	30665425	CGGTGCAAATCTGCCCTTTGGTCTGATGAGTACAAATTTGAGGTTTTTGGTTGCAAGCGTTGTGTCTTTGTGAGACGCAGAGTTGATGANNGGATGATCTCTGCATGTGTGGTTCCCACC	0.01
Salmo_trutta	95725	18	2.332	CM003281.1	28361209	CGGCATAGCCAAAGACACAACACCAACTACTTTAATGACTTTTTCATTGGCAAGATAAGCAAACTTAGGTATGACATGCCAGCAACAAACACTGACACTACACATCCAAATATATCTGAC	0.01
Salmo_trutta	96202	18	2.406	CM003281.1	31092184	AATTCCTTGAAACGAAGAACATCAAGAATTTATGACAACAGTAAAGTAAAATGCCAAGGTTTAAAAACACCAAAACAATTATGTTTCCTCCCACCATCCTTCTGTTAAAAGACTTCAGAT	0
Salmo_trutta	95519	18	2.57	CM003281.1	27248127	CGGGTTTGAACTGTACTGGGCAGATGGCAGACAGAGTGTATGGTGTCATGTGGGTGAGCAGTTTGCTGATGTCAATGTTGTAAACGGAGTGCCCCATGGTGGCGGTGGGGTTATGGTATG	0.02
Salmo_trutta	96219	18	2.807	CM003281.1	31190441	AATTCTTATTTTTCTCTCACTATTTTACTGTATTTGCATGGGTATGTACGCCCCCACATTTTGCCCTCAGAACAGCCTCAATTCGTCGGGGCATGGACTCCACAGGGATACTGGCTCATG	0
Salmo_trutta	94854	18	3.046	CM003281.1	23934039	CGGACGCCGCTGGGCCAATTGTGTGCCGCCCTATGGGAGCTCAAAACAACATCTTATACTGTGAATTATACATACAAATAGAAGTGTTAATCAAGATTACCATCCTCTCTCTAGATCTCC	0.01
Salmo_trutta	93942	18	3.089	CM003281.1	18741469	CGGTGGTAGTCCATGTTCAAGTGGAAGGTCAGGCTCTGTCTCTCCCGTTCGTCCACAGTCAGGAGAATAGTCCTGGGGGTCGTTATTGTTCTTGTTCTCTCGGCGTGTGTCTGCTGGGGC	0.5
Salmo_trutta	94957	18	3.137	CM003281.1	24429669	CGGGTCATTGTTTTTGATCAGGAAATATTTAGATCTAGAGTATACTATAGCCTAAATGGTCAGTTCATACAAAATGAATGCCAATCTCTCCAAAAAGCAAGATTTAATTTCACTCTNNNN	0.03
Salmo_trutta	95310	18	3.168	CM003281.1	26120952	CGGGGATCGATTGATCCGCTGGTGTAATCTAAGACAGTTGATAGCAGCATGGGGAGCAGGGTATTCCACTCAACCCAGGAGACTATGTGAAGTGCAGTGTCCAGGAGAAGAAAACAAGTG	0.07
Salmo_trutta	97890	18	3.256	CM003281.1	40298184	CGGGCTCACCCTACTAAAGTACAATCTGAAGTCAAATGTCTACTTCGTTTGCTGATGATCTGGTGCTTCACTTATAGAACCCATTGCCCTTTATGGTTGTGAGGTCTGGGTTCCGCTCAC	0.11
Salmo_trutta	93518	18	3.32	CM003281.1	16295948	AATTCCCTTCACTGGAACTAAGGGGCTTAGCCCGAACCATGGAAACAGCCCCAGACCATTATTCCTCCTCCACCAAACTTTACAGTTGGCACTATGCATTCAGGCAGGTAGTGTTCTCCT	0.73
Salmo_trutta	95966	18	3.372	CM003281.1	29656953	AATTCCTATTGGACCTTGTAGTCATGGCAGATAATATTCTAATATTTGGTGACTTTAATATTCACATGGAAAAGTCCACAGACCTTGCTTTCAGAGCCATCCTCGCCTCAGTGGGTTTTG	0.03
Salmo_trutta	94110	18	3.42	CM003281.1	19652009	AATTCACACACTTCCTCGCCATCAACAGCTGCAGTTTTAACAAGGGCACAGAGATTCAATTACTTTCTGTTTTTCACTTACACATTTTCATCAGCTGGGCAATGGAGGAAATGTGGTAAC	0.27
Salmo_trutta	98493	18	3.515	CM003281.1	43466961	CGGTGGAAATTTGTCCTTTGGCCTCGAGTCCAAATTGGAGATTTTTGGTTCCAACCGCGGTGTCTTTGTGAGATGATTAACGGATGATCTCCACATGTGTATTTCCCACCATGAAGCATG	0.15
Salmo_trutta	96341	18	3.527	CM003281.1	31755216	CGGATTCTTCACGCTTCACACATCGCGCAGACAGAAACATCTCTCTGGTAAGAAGGGTGGGTATGCCTTATGATTAACGAGTCGTGGTGTGATCATAACAACATACAGGAACTCTAGTCC	0.01
Salmo_trutta	95842	18	3.573	CM003281.1	28930199	CGGGGAAGTTGATCAAATCGTTGCCAAACTCCCGAAGTGTCCCTTTAACATTATCATTTGTATTACTCGTTGAATATATTGTTTTGCCTAATCACGCACAATAACTCTGTTGTTGGAAAT	0
Salmo_trutta	95805	18	3.615	CM003281.1	28755405	CGGAGACATGTTGGACAAAACCCACTGAGTCAAAAATGGCTCCAAAAGCCTTTTGGAGCGGTTCTGTGGACTTTTTTGAAGTTACCAAAAATGTAAATATCTGCCATGANNNNNNNNNNN	0.01
Salmo_trutta	94678	18	3.636	CM003281.1	23044340	CGGTGGAAATCTGTCCTTTGGTCTGATGAGTCCAAATTGGAGNTTTTTTTGGTTCCAACCGCCATGTCTTTCTGAGATACAGAGTAGTTGAGCAGATTATCTCCGCATGTGTGGTTCCGA	0.17
Salmo_trutta	94911	18	3.715	CM003281.1	24245917	CGGACAGATGGCAGACATGGCGATGTGTGGGTGGGTGGTTTGCTGGTGTCAACGTTGTGAACAGAGTTCCCAATGGTGGTGGTGGGGTTATGGTATGGTTAGGCATAAGCTACGGACAAC	0.02
Salmo_trutta	98092	18	3.726	CM003281.1	41341921	AATTCATCACCAGTCCTCCTCACACATTACTTTACTCAGAGGTGGATGAGGCGTGCGAGTGTGTATGTGTCATGTAGTCTCCCGATTTAGTAAGTCTTCCGAGCTAGTGTTTATTTTATT	0.12
Salmo_trutta	96395	18	3.75	CM003281.1	32109142	CGGTTCCAGTTGCAAACTGCAATGCGAAAGAATACAATGCGAACCCCAAACAAATTATTCCTTTCAAGGAATTTATTCACTACTGGAGAGAGTACATACAGAATGGACACTCGTCACCAA	0.01
Salmo_trutta	96343	18	3.751	CM003281.1	31755400	AATTCTCTTGGTAGATAATGCGGTCAGCATTTGATTGTAAGGAATTTTAGGTCAGGTGACCAAAAGGACTAGAGTTCCTGTATGTTGTTATGATCACACCACGACTCGTTAATCATAAGG	0.01
Salmo_trutta	94660	18	3.803	CM003281.1	22961934	AATTCAGCCAAACATTCCTAAGTGTCCTGTCTATTGTTGTATGTATTTTGTATGTGTGTAATGTTTGTATAACTTGTATGAAATTGGTTTTGACTATCCCTAATATTTCATTCCATGCCT	0.15
Salmo_trutta	94659	18	3.837	CM003281.1	22961693	CGGTTGGGTAAAGCCACCCAAGGTCCAGTTACTTCAGTACTAATACTATAGCTAGGGGTGGCTGCTAGCCACTATCCCCAGTGTTCCCTAGTATTCTCAGTAGTCCAAATCCAAAGGGAT	0.15
Salmo_trutta	95989	18	3.862	CM003281.1	29834077	CGGTAATTAACATAAACACATTTAGCTTCTCCTGGCATCCACACAGTGGCTTGTAGGCTATCCATGTAATGTAGCCTACACCATAACAATAAATCCATTATTTATTTTAAACAGGTCTAA	0.03
Salmo_trutta	95988	18	3.875	CM003281.1	29802627	AATTCTCATTGTCATCAGAGCTTTCGTCAGGTTCTACCTTCAGCCTCTGGCCAGCTCCCATCAACTCCAAGGTATGAGATGTCTGTCCACCAGAGACATCTGTCACTTTAGCCCCCCCCC	0.03
Salmo_trutta	95908	18	3.893	CM003281.1	29198686	NNNNNNNGGGGGCAGTAGCTCTTCGGCTGCATCAGATTCACAACAGTCAGTGTCCATGCTAGCTGGGCTAACAATAAATGTAGAATTACTGATGCTAGCATTGGATGTGCTTGTGGAAGC	0.01
Salmo_trutta	95267	18	3.938	CM003281.1	25858802	NNNNNNNNNNNNTGCAGACTGCAGGAATGTCCACCAGAGCTGTTGCCTGAGAATTGAATGTTTATTGCTCTACCATAAGCAGCCTTCAATGTTGTTTTAGAGAATTTGACAGTACGTCCA	0.03
Salmo_trutta	93714	18	3.998	CM003281.1	17285827	AATTCTTGGTTGGTGAGCAGACCCCAGACCTCACAACCATGAAGTGCAATGGGTTCTATAACTGATTCAAGTATCCCTCTCTAGCTTTCTTTCGCTTTTNNNNNNNNNNNNNNNNNNNNN	0.63
Salmo_trutta	93716	18	4.009	CM003281.1	17285931	NNNNNNAAAAGCGAAAGAAAGCTAGAGAGGGATACTTGAATCAGTTATAGAACCCATTGCACTTCATGGTTGTGAGGTCTGGGGTCTGCTCACCAACCAAGAATTCANNNNNNNNNNNNN	0.63
Salmo_trutta	95882	18	4.04	CM003281.1	29113266	AATTCCTTTAAGACATGGAGTTACATTCCATTGACAGATGAGTGAAATTGCCATTATTTTCTGAGATTTTCCACCTGGTTTTGCACTGACTTAAAGTAGCAGTCTTGTAGCGTCATAGAT	0
Salmo_trutta	94072	18	4.056	CM003281.1	19430215	NNNNNNNTGGTTTAAACCATGACAGAGGTAGGGGTGTTTGTTTCATTTGGAATGTTTTATTTTCATATTTACCACTAGTGGTACAAAATTACATTTTAAACAAATAGGAGAATCTTTTGA	0.34
Salmo_trutta	95535	18	4.087	CM003281.1	27314192	NNNNNNNNNNNNNNNNNNNNNNNNNNNNNNNNNNNNNNNNNNNATGTGACTCCATCAGGGTGAGCCACAGCCCACCAGTCATAGTCTAGACCTCACACCCCAAGCCACAGGGCATGGGGT	0.02
Salmo_trutta	95560	18	4.091	CM003281.1	27384068	AATTCTTTGCTGCTTTTTGAAATCACTTGATCCACTTTTTCCTCAGCAGCTAAAGAGGCATTACTCCAGGCAGATGGCATGCGAGACATGCTGTCCATTGAGGGCACTTTGTGGAACACC	0.01
Salmo_trutta	94866	18	4.108	CM003281.1	24008638	AATTCACCCGTGAAATAAGAACAGTGGGACAAGAAACAGATGACACTTTAAAATGTATTTCACAGGGGGACAATGGATCAAAAGCGTAATGTGCTGCAGACAGACACCACTCACGGCACA	0
Salmo_trutta	94156	18	4.135	CM003281.1	19967911	AATTCAAGGCACACTTAACCAGCATGGCTACCACAGCATTCTGCAGCGATACACCATCCCATCTGGTTTGGGCTTAGTGGGACTATCATTGTTTTTCAACAGGACAGTGACCCAACACCT	0.2
Salmo_trutta	93293	18	4.142	CM003281.1	14830747	CGGACTTGATGGGTTTGCACGTCAGCCAAGCTACCAGATTGCAACCAAAACATCAACATTTTGATAACTGCGTACTTTCTGATTTTTTGATTAAATCTTTCTGCTCACACGCAAGGGGTG	0.9
Salmo_trutta	93292	18	4.147	CM003281.1	14830603	AATTCAAGTTACCACCTCAGATATTCACCCCTTGCGTGTGAGCAGAAAGATTTAATCAAAAAATCAGAAAGTACGCAGTTATCAAAATGTTGATGTTTTGGTTGCAATCTGGTAGCTTGG	0.9
Salmo_trutta	95537	18	4.174	CM003281.1	27338336	CGGTGTGTTGTGCTTCGAAAGGCGAAGCGCGCTGCATAGGAACTTGGCTAACAGTTCTTGACACTAAACATACGCGTTGGGATCGATGGCGGACCTAGAACCATCACGACAACATGGGGA	0.01
Salmo_trutta	94411	18	4.185	CM003281.1	21404650	AATTCATTATAATTACGCCTCAGTCATGGTTATGCAGTGTTACTTTAAACATGCAAGCTCACACCATTTTTCAGAGGGTAAACATAATTGTCCTCTCTTTGTCCTTTCATGTTTGACACA	0.02
Salmo_trutta	94191	18	4.188	CM003281.1	20134817	AATTCTGAATAGAGAGCATTCGATCACCTTAAAAGCCCATCTGGGGCTGCATCCAAAATGACACCCTGTTCCCTATATAGTGCACAACATTCCACCAGGTTCCTATACTGTAGGTACAGG	0.16
Salmo_trutta	93892	18	4.207	CM003281.1	18388896	AATTCAAAGCACTAGGTATGCGGCAAATCCAACACAACACATCACTGAGTACCATTCCTCATTTCAGAGCATTTCAGTGCTAGAGGCGTCACTACAGACACTCTGGTTTGAACCAGGCTG	0.53
Salmo_trutta	94358	18	4.214	CM003281.1	20945663	AATTCCTGACGGGCTGCCCCCAGGTGGTAAGAGTAGGCAACAACACGTCTGCCACGCTGATCCTCAACACTGGGGCCCCTCAGAGGTGTGTACTTAGTCCCCTCCTGTACTCCCTGTTCA	0.04
Salmo_trutta	94958	18	4.231	CM003281.1	24429866	AATTCTGCTGATAAATCAAAACTGTGAGAAACGACAACAAATTAGTTAGTAAATATATAATAAAGTTTAAGTTTGGGACTGAAGAGTGAAATTAAATCTTGCTTTTTGGAGAGATTGGNN	0.03
Salmo_trutta	97878	18	4.241	CM003281.1	40193979	AATTCTTAAAAGTGTGTAATGCTGTTTCGGTGTAGTATCATTTTTGGTTTTTGGCAGTTAGTTTTAGTTCGGTTGTCGTGCCAATGTTCTTCCTGCCACATCCTGCACGCATTTCCTCTT	0.11
Salmo_trutta	95544	18	4.243	CM003281.1	27355208	CGGCTGATAAAATGTAATCAGCGCCACAACGCTATGTATAAGGGGTCTGTCTATGCTTGTGTTGATGTAGTCTGTGTATGGTGTTTCCTGTACGTTTTCACAGCGTACCTTGGATCATGG	0.01
Salmo_trutta	93874	18	4.248	CM003281.1	18314944	AATTCACACAGTAATGTTATTTTGTGTCCGTAAAGCTGTGGATTTTCTCCTCTAGCTGCTGGCGTGCGCTCTATTGAATACAGCCAGACATGGCATGACACACAGAGAGGCAGACTGCCG	0.54
Salmo_trutta	95017	18	4.262	CM003281.1	24773052	CGGTTGGTTCCTCAATGGAGTCTGTGGCCGGGAGCCCCTGATGAAGGTCAAAGCCTTCGGTCACAGCTGCAGGAAGCTCATTTCCTTTAACCCATCACTTCTTCTACACATCAGAATTCT	0.04
Salmo_trutta	93992	18	4.279	CM003281.1	19028452	AATTCTGCCTCTTGGCAAATAGTTGTGGCTGTATTCAAAAATATGTATTGTTTCTTCCTTTCAGAGGGCAGTGATTGCATCAAGGCCAATGCACAATCATGTGGGGAATGCATCCAGGTG	0.47
Salmo_trutta	94184	18	4.279	CM003281.1	20110768	NNNNNNNNNNNNNNNNNNNNNNTGTATGTGCAGACAGCGATGTTACATTTCCCTGACTAGCCCATTCTTCAATAAGGAAGAGATGTAGAAACCATTTTGACTCAAGGATAAGGCGCTCCT	0.17
Salmo_trutta	94775	18	4.279	CM003281.1	23591619	AATTCAGTCATGTTAGATGCTGCCTTATTGGCTACTCCAGTGAGGGATAGTTCCTTGGTGGACTGAAGCATGTAATAAGGCCATGAATGATCTTGATAATGTTTTTAAAACTTTGAAGAA	0.06
Salmo_trutta	97879	18	4.306	CM003281.1	40194108	CGGGACATGAAAGAGGAAATGCGTGCAGGATGTGGCAGGAAGAACATTGGCACGACAACCGAACTAAAACTAACTGCCAAAAACCAAAAATGATACTACACCGAAACAGCATTACACACT	0.11
Salmo_trutta	94044	18	4.313	CM003281.1	19267540	AATTCTAAATAAATCACAGACACTGTCAACAGCAAAGCAACCCCACACCATCACACCTCCTCCACCTCCATGCTTTACGGTGAGAAATACTAATGCGGAGATCATCCGTTACCCCACACC	0.39
Salmo_trutta	94484	18	4.314	CM003281.1	21920492	AATTCTCCATCATTAGCATATGCTCATCCACAGCAGTATCCAATACCTGGAACAAACTCTGAATATTGTAGTGCTTTTCCAAATTATCTAAGAAGAAAATTCCTCATATTTCCACAAGTA	0.02
Salmo_trutta	93983	18	4.327	CM003281.1	18993400	AATTCTACTAGCTGTCGAAAGCGGTCCACAGCGATGCTGGCCCATGTTGACTCCAATGCTTCCCACAGTTGTCATGTTAGCTGGATGTCCTTTGGGTGGTGGACCATTCTTGATACACAC	0.48
Salmo_trutta	93971	18	4.343	CM003281.1	18946630	AATTCTTACTAGGATCAAATGTCTGGAATTGTGAAACTGAGTTTAAATGTATTTCGCTAAGGTGTATGTTTCAACTGTTCTGCCTGTGGTTATGGAACCCTGACCTGTTCACCGGANNNN	0.49
Salmo_trutta	96724	18	4.346	CM003281.1	34136941	AATTCATAGTATTCACAAACCACCGTTGGGTCACCTGCTACTGTCCTACCCTCTTCTGGCATACTGTTATGTTCAGCTCATAACTGTTTTCTTTCTCTTTCTATTGTCTGGAGGTCAAAG	0.04
Salmo_trutta	96002	18	4.361	CM003281.1	29907255	CGGCTCTCTCAGTGGGAGGTTGAGAAGTTGGGATTGCCGCCTGTTGTGGTTTGTTTGAAAGCTCTCTGGAAGAGTTCTCTGGAAACCCCTGCTATAATGATGGAATTCNNNNNNNNNNNN	0.02
Salmo_trutta	94457	18	4.371	CM003281.1	21667111	CGGCACTTTTTGGGGGGTTCGAACTGGTTCAGAACTTTGAAAATAATTTGTTCCAACCCCTTTTCCAGACACTTGTATAATCTATGCGAGGGTGCATTGAAGCCGTTCTGGCAGCTCATG	0.02
Salmo_trutta	95974	18	4.377	CM003281.1	29729442	AATTCAAATAATTCAAATAATTCAATAATAGTTGTTTAAAAAACGAAAAATAAATTTCAGTGTGGTGAAGAATGCGCAACAGCGCCTTTTCTACCGNNNNNNNNNNNNNNNNNNNNNNNN	0.03
Salmo_trutta	93500	18	4.388	CM003281.1	16170688	AATTCTAAATAAAATCACTGACAGTGTCACCAGCAAAGCACGCCCACCATCACACCTCCTCCTCCATGCTTCACGGTGGGAACCACACATGCGGCGATCATCCGTTCACCTACTCTGCAT	0.74
Salmo_trutta	95063	18	4.411	CM003281.1	25002320	CGGAATAAGCAAGAAATACAGAATCCTCAAACCAGGGAATTTATTGAAAGTTCCTGGAATTTTGCAACCCTACACATGTTCATCTATCCACAGAATTCNNNNNNNNNNNNNNNNNNNNNN	0.04
Salmo_trutta	94416	18	4.412	CM003281.1	21473104	CGGGTTACAGTCACGCTCCTTGAAAGTGGCAGATCTACTTTTTAGCTCAGTTGCCTGTAATCCATGGCTTCTGGTTGGGGTATGTACGTACAGTCACTGTGGAGACTATGTCATCGATGC	0.02
Salmo_trutta	94071	18	4.417	CM003281.1	19430047	AATTCACAGTGTGAGAATGAGACATGAGCTCCACTAAATGCAACAAAAGTCAAAAGATTCTCCTATTTGTTTAAAATGTAATTTTGTACCACTAGTGGTAAATATGAAAATAAAACATTC	0.34
Salmo_trutta	96001	18	4.417	CM003281.1	29887734	AATTCTGTGGTAGCCATGGTGTTTAAGTGTGCCTTGAATACTAAATAAATCACCAACAGTGTCACCAGCAAAGCACCCCCACACCATCACACCTCCTCCTCCATGCTTCACGGTGGGAAC	0.03
Salmo_trutta	93873	18	4.421	CM003281.1	18314707	CGGCTGTGGCGTTGCCATGGTGACAGCCTGCCCGTTGGGCGTGGGCTTTGCCATAGTGTGTGTCTGCGTGTCAGTGAGCATGCTCCTACACACACACCTGCTCTCCCTTCTCCTCTACCC	0.54
Salmo_trutta	93875	18	4.429	CM003281.1	18314947	AATTCTGTTGCTCATTAGTGTGTATTACAACACTGCAGAACAATCACAGGTAATCAACACAGCTAATACGATGTTAACAGATAGTCGATAAGGATTGTCCTTTTCGTTTAAATATACATT	0.54
Salmo_trutta	94329	18	4.434	CM003281.1	20775433	NNNNGACCACGAAGAGACAGGGAATGAACTGTCAGAACCCCTTCAAATGGATCATGAGTTATTGAGTCAGAATCAGGACCCTGCTGGGAGTAACTTCAAGTCCAAAAGTTTGCCCACTCT	0.06
Salmo_trutta	95323	18	4.436	CM003281.1	26186135	CGGTTGTTTGGGACTCGGCAGAGGCTACCCTTACCCTAACCTTAACCCCGAAACCTAACCCCTAACTTAGCTAATGTTAGCCACCAAGCTAACATTAGCATTAGCCACATAGCTAACATT	0.08
Salmo_trutta	95714	18	4.436	CM003281.1	28287929	CGGTGTCAAAGTCCTTCCTTAGTTACCTACAGATTAATCAACCATACTGTAATGTGACTGCACCTTTAATTCCATCCTGCTTCCTTACAGTGGGCCAATCTGCGTGTTGTTTAAGCAGCA	0.01
Salmo_trutta	95548	18	4.439	CM003281.1	27361976	CGGTTCCAGGCATAAGAGACATAAGCAGTCGCTTGGGGCACCCAGCAGCCAGGGGGCCCCAGACCCCCAAAAAATAAATGGTGCCTTCAGAAAGTTCACACCTATTTTCCAAATTTTGTT	0.01
Salmo_trutta	95414	18	4.442	CM003281.1	26600022	AATTCTCTTGGGAGGTAATACGGTCAGCATTTGATTGTGAGGTATTCAAGGTTAGGTGAACAAAAGGACTTACGTTTCTGTATGTTATCACAGTCACACCATGAGTAGTTAATCATGAAA	0.06
Salmo_trutta	95332	18	4.445	CM003281.1	26222826	CGGGAATCTTTGCCCACAGCTAGTCATCGTTTATATCTACTGCTACCCCAGTTATCACTCCTTTCATTGGTGCCCTTTTCTGGAGAATGAAACAATTCACTTTTCTTGCCCCCATTCGTT	0.08
Salmo_trutta	94761	18	4.449	CM003281.1	23517758	AATTCTCTCTCCAGTAATATCTCTCCCTGCAATCCATCTGTTATTAGATGCTCTCGATGTGTCTCTCTGTTCTCCCTCTCTCTCTGATCTGAACTGAAGAAGCAGGAAATGACCAGTCCC	0.07
Salmo_trutta	95547	18	4.45	CM003281.1	27361840	AATTCAGGCTGTAACACAACAAAATTTGGAAAATAGGTGTGAACTTTCTGAAGGCACCATTTATTTTTTGGGGGTCTGGGGCCCCCTGGCTGCTGGGTGCCCCAAGCGACTGCTTATGTC	0.01
Salmo_trutta	94456	18	4.456	CM003281.1	21666900	AATTCATACTGACAAAGTCCCTAGTTTCTGAAGAGATACAGGTAACTGCCAAAATAAAGGAAACACCAACATAAAGTAGGGCATTGGGCCAACATGAGCTGCCAGAACGGCTTCAATGNN	0.02
Salmo_trutta	93501	18	4.466	CM003281.1	16170882	CGGTGGAAATCTATCATTTTGGTCTGATGAGTCCAAATTTGAAATTTTTGGTTCCAACCGCAGTGTCTTTGTGAGATGCAGAGTAGGTGAACGGATGATCGCCGCATGTGTGGTTCCCAC	0.74
Salmo_trutta	94927	18	4.47	CM003281.1	24299125	AATTCCTGCTACCACAGCCTGCCTCTGCCCTTTGCTGATCTGCCTGTGCTTTATCCAGAAGAGCTATGGGACGTCCCAGCTCAGGCCCAACGTCAGAGCACCCAGTAACCAAACCAAACA	0.02
Salmo_trutta	95985	18	4.47	CM003281.1	29796108	NNNNNNNNNNGTTTTCCATGGAGCCACTTTATCCACAATGCTTAAGAAACAGTTGAAACAGTCCCATGCTTTATCCATTCTAGACATATAAGTACCGGNNNNNNNNNNNNNNNNNNNNNN	0.03
Salmo_trutta	95984	18	4.477	CM003281.1	29796012	CGGTACTTATATGTCTAGAATGGATAAAGCATGGGACTGTTTCAACTGTTTCTTAAGCATTGTGGATAAAGTGGCTCCATGGAAAACNNNNNNNNNNNNNNNNNNNNNNNNNNNNNNNNN	0.03
Salmo_trutta	95584	18	4.495	CM003281.1	27490389	AATTCCACCTCTTCTGACTGACGGTGGCATTGTCTTTTTTTTCTAGTTCTTTTTTTGGGGACAAACGGATCAGAACTGTACAATGGCAAATACTGTATAAGACTGCAATATAGCTGAAGT	0.01
Salmo_trutta	95973	18	4.495	CM003281.1	29729347	CGGTAGAAAAGGCGCTGTTGCGCATTCTTCACCACACTGAAATTTATTTTTCGTTTTTTAAACAACTATTATTGAATTATTTGAATTATTTGAATTCCNNNNNNNNNNNNNNNNNNNNNN	0.03
Salmo_trutta	93270	18	4.502	CM003281.1	14754293	CGGACTTTAACCCGATCGAACATCTCTGGAGAGACCTGAAAATAGCAGTGCCACGATGCTCCCCATCCAACCTGAGGTTGGCGTATTGCTGCAGAATGCTGTGGTAGCCATGCTGGTTAA	0.91
Salmo_trutta	94422	18	4.51	CM003281.1	21497672	CGGGCCAAAACAAAATGTCCCGTGCTCTCTGTTTGCACTTTTCCATGCCCATGTGTCCAGCATGGATCTTTGTCAAAATCTCTTCTCTGAAACTGGTAGGAATAATGATTTTCTCTCCTT	0.02
Salmo_trutta	95124	18	4.539	CM003281.1	25222768	AATTCAATGTTCACACCCACTAAGGCCAACTTTGAATCCTTGATGTCCCAGGCTTATATGTGCTGTGCGCAATTTTTATTTTTATTTAACTTATATTTAACTAGGCAAGTCAGTTAAGAA	0.03
Salmo_trutta	95204	18	4.548	CM003281.1	25609951	CGGTTTGCCTGACTGTTTGCAACAAGTCCTTTTTCTTACCCCCAACAGACACTACTTGACTATTCCTACCGCTGGTAGGAATTCNNNNNNNNNNNNNNNNNNNNNNNNNNNNNNNNNNNN	0
Salmo_trutta	93268	18	4.558	CM003281.1	14754160	AATTCAAGGCACACTTAACCAGCATGGCTACCACAGCATTCTGCAGCAATACGCCAACCTCAGGTTGGATGGGGAGCATCGTGGCACTGCTATTTTCAGGTCTCTCCAGAGATGTTCGAT	0.91
Salmo_trutta	94786	18	4.561	CM003281.1	23655536	AATTCTAAATAAATCACAGACAGTGTCACCAGAAAAGCACCTCCACACCATCATATCTCCTCCTCCATGCTTCATGATGGGAAATACACATGCGGAGATAATCCGTTCACCTACTCTGCA	0.05
Salmo_trutta	94753	18	4.584	CM003281.1	23485201	CGGTTCCCCCTCAGGGTGAGCTGAACTCTGGGAAGGAAGGCGAACACAGAAGCTAGTCAGTGTGACCATACCAACCCTCTGTCTCTCTGTTGGGCAGTAATTATCATCATATTCTGCAGC	0.08
Salmo_trutta	94754	18	4.586	CM003281.1	23485446	AATTCTCTCCTGCATCTCTCTCTCTTTCTCTTTGTTGGCCAACAGCATAACAAATTCAAAAGGTTTTAATGGAGTATTCCTCGAGGGGTGCATGGCTGACAGCATGGCCATGATTCATTG	0.08
Salmo_trutta	98252	18	4.592	CM003281.1	42441698	CGGATCCAAAAGTCGTGTGCATCCGTGCGTGATGCCAGCGTCCTAAAAAGGGGCATATGGATAGAGCAACCGCAGTGTCTTCTAGGCATGAGTTAAACACAGGTTTTTCAGAATCCTGAG	0.13
Salmo_trutta	95822	18	4.6	CM003281.1	28809503	CGGTGGCCAGTACAAATCATCTGTTGCTGATTATACCCCACAGCTCCAAATTATGGGTACTACACATGACTTACAGAGTCTCTGGAGCAACCCAAGTGCTGTTATTTTAGTGCCAATTTT	0
Salmo_trutta	93472	18	4.635	CM003281.1	15968777	AATTCCCCTTTGGTGTGATCGCAGGTGCCATGGGCATCATGCTGGCTTTGCTCATCATCCTCATCACTCTAACCGTGGTGTGCTGCAAACGCTTCTGCTGCAAAAATAAAAATGTGGACA	0.76
Salmo_trutta	93473	18	4.642	CM003281.1	15968919	CGGACTCAACTGCAGGTTCTCCTTGTCCACATTTTTATTTTTGCAGCAGAAGCGTTTGCAGCACACCACGGTTAGAGTGATGAGGATGATGAGCAAAGCCAGCATGATGCCCATGGCACC	0.76
Salmo_trutta	93426	18	4.664	CM003281.1	15681787	CGGTGGAAATCTGTCCTTTGGTCTGATGAGTCCAAATGTGCGATTTTTTTGTGAGACGCAGAGTAGGTGAACAGACGATCTCCGCATGTGTGAGGTGTGATGGGGTGGGGGTGCTTTGCN	0.79
Salmo_trutta	94111	18	4.683	CM003281.1	19652012	AATTCTTGTGTCATGGTGCAAGTGGGGAGCTTGTCACATATGCCAGCTATCAGCACTCTACTGTATGTGTGGTCTCAAATAGCACCATATACCCCTATATAGTGGCCCTATGCACAAGCA	0.27
Salmo_trutta	95585	18	4.692	CM003281.1	27490666	CGGGAAGGATCATGTCACACACACAAAAAGAAAAAGGAGGGATGAAAGACAGAGGGGTGAAAAAAGGACAGAAAAGCTCTGGTCTTTGACTGGTTGTTATTTCAACAAAACTGGCCAACT	0.01
Salmo_trutta	93722	18	4.702	CM003281.1	17343479	AATTCATTCATCAGTCACATTCAATAAGATAGCGCAATTGAAAATAGCTTGGGCATCACACCAGCCTGTAGTTTCGATCACTTCAGAGAACAGAAAGAGCCAAGATGGAACCTATGGAGA	0.62
Salmo_trutta	98567	18	4.733	CM003281.1	43824962	AATTCATGGCAGATGAGTATACAAAACATTAAGAACACCTGCTCTTACCATGACACAGACTGACCAGGTGAATCCAGGTGAAAGCTATTATCCCTTATTGATGCCACTTGTTAAATCCAC	0.15
Salmo_trutta	94928	18	4.735	CM003281.1	24299128	AATTCTCATGGTAGAGAACGTATGCTTCTCTAAGTCCTCCACTGTACCTTAGGCACACAGTGTACCCAGAGGCCACAACGACGTCTCAATAGTAAGACAGTACTAGGTGTAGATAAAACC	0.02
Salmo_trutta	96005	18	4.788	CM003281.1	29914465	CGGTGGAATTTTGTCCTTTGGTCTGGAGTCCAAATTGTAGATTTTTGGTTGCAACCGCCATGTCTTTGTGAGATGCGGTGTGGGTGAACGGATGATCTCCGCATGTGTATATCCCACCGT	0.02
Salmo_trutta	96004	18	4.792	CM003281.1	29914273	AATTCTAAATAAATCACAGACAGTGTCACCAGCATAGCAACCCCACACCATAACACCTTCTCCTCCATGCTTTACGGTGGGATATACACATGCGGAGATCATCCGTTCACCCACACCGCA	0.02
Salmo_trutta	94878	18	4.828	CM003281.1	24078967	CGGTGGAAATCTGTCCTTTGGTCTGATGAGTCCAAATGTGAGAATTTTGGTTCCAACCGCCGTGTCTTTGTGATACGCAGTGTAGGTTAACGGATGCTCTCCGCATGTGTGGTTCCCACT	0
Salmo_trutta	94879	18	4.838	CM003281.1	24079158	AATTCTAAGTAAATCACAGACAGTGTCACCAGCAAAGCACCCCAACACCATCACACCCCCTCCATGCTTCACAGTGGGAACCACACATGCGGAGAGCATCCGTTAACCTACACTGCGTAT	0
Salmo_trutta	94781	18	4.893	CM003281.1	23636562	CGGAATCAAAATGAACGACTGCCCAGAATATGCTGAGTATGAAGACATTTAATGATATTCAGTTGAAATTGTAATGTGGTGATGTAAGTGTTATAATGTTCCTTAGCTGGTTATGTGATC	0.05
Salmo_trutta	94582	18	4.917	CM003281.1	22474908	AATTCTAACTAGGCTTCGTTTACATATATCAAATCAAACTTTATTTGCCACNNGTGCTGAATACAACAAGTGTAGACTTTACCGTGAAATGCTTACTTACAAGCCCTTAACCAACAGNNN	0.07
Salmo_trutta	98850	18	4.917	CM003281.1	45566621	AATTCAACGTGATTGTTCTTTAAGTACCCACGAGCTCTTCCAACTGTTTGAAATACAGAAATATTATTTCATTGCCAAATCCAAAGTTTCTACACAGTATTTACAACCGGNNNNNNNNNN	NA
Salmo_trutta	48298	18	4.927	AGKD04533183.1	163	CGGTTGTAAATACTGTGTAGAAACTTTGGATTTGGCAATGAAACAATATTTCTGTATTTCAAACAGTTGGAAGAGCTCGTGGGTACTTAAAGAACAATCACGTTGAATTCNNNNNNNNNN	0.17
Salmo_trutta	95423	18	4.938	CM003281.1	26614872	CGGTGACACTTCTTTTCTCATTGAATCCAACTTTTTTACATAAGCATCAAGGGTTTGACTCATATTTTTCCATTGACTGCAATGTCTTGACATTAGTGTCAATTGGTTGACACAATTGTT	0.06
Salmo_trutta	98983	18	4.947	CM003281.1	46373561	CGGCTAAACCCAGACGACGCAGGGCCAATTGTGCGCCGCCCTATGGATACAGCCTGGACTTTGCAGTCTCCCGTTTCAAGTCCCCCTTCTGAGACTGGTTGCCTGTTGAGATCAAGTGAC	0.18
Salmo_trutta	95437	18	4.967	CM003281.1	26706662	AATTCTAAATAAATAACAGACAGTGTCACCAGCAAAGCACCCCCACACCATAACCTCTACAGGATCGGTGTCACCTCCTCCTCCATGCTTTATGGTGGGGAATACACTTATGGAGATTAT	0.05
Salmo_trutta	95534	18	5.014	CM003281.1	27305790	AATTCGAAATAAATCACTGACAAGTGTCACCAGCAAAGCACCCCCACACCCTCACACATCCTCCTCCATGCTTCACGGTGGGAATTACACATGCAGAGATAATCCGTTCACCCACACCGC	0.02
Salmo_trutta	98883	18	5.069	CM003281.1	45701846	CGGGTTTGGCCAGGGTAGGCTGTCATTGTAAATAAGAATTTGTTCTTAACTGACTTGCCTGGTTAAATTTATAAGAAATATGATGGTAGGAATTTAACATTGAGCTTCAACCAATGCCAT	0.17
Salmo_trutta	95880	18	5.122	CM003281.1	29113009	CGGTGCCCTCCCATGGAAATATTTGGTCCCATCCGCCTCTGACAGCTCAATGCCCATCTTTCGAGGGTCTTCCCAGAAGAACAGCTCTGAAGTCAAGAAGTTCTGAAAGGTTTCTCAATA	0
Salmo_trutta	95742	18	5.148	CM003281.1	28421485	AATTCTCTCTGCCACTCCTCCACTAACCTCACTCTGTTCCAGTGTGTGTTGGTTTATCAGCCGGCCCTGGCACCTTGGCATCTGAGCCAGACCGAGGCCCCTGCGGTGGATGAGTGGTTT	0.01
Salmo_trutta	97063	18	5.201	CM003281.1	35859143	CGGCTACTCACCATTTATTAATCATTACTCCCACATTTGTAAATGTTAGTAAGCTAGTTATTCACAGTTATTCATGTATATACAGTATATTTCCTGAAACATGCTGTGTTGTGTGCTTGT	0.06
Salmo_trutta	93746	18	5.224	CM003281.1	17458579	CGGTCCTACGCAGTAAGGAGAGTTAGTGTGTGAAAGAGAAAGCGAGGGAGTGTGCGCGTGGGAGGGAAAATTATTTGAAAGTGCTGTGCATGGTTAGCACACTTGAATNNNNNNNNNNNN	0.61
Salmo_trutta	97029	18	5.237	CM003281.1	35719641	CGGAAAACAAGTATTTCCTTACATCAAGCATCACTCAAACTAGGACATCTCACCACAGGACAAGATGATTACCAGGAATCTGCTCCTATTGGTCTCACTGTGTCTGTGGGAAGAGCTTAT	0.06
Salmo_trutta	251198	18	5.353	CM003293.1	10400113	AATTCCAACACCACAGGAATCTGAGGGGACTTGATGAGCAGGGACTGAATGGTCTCGCTGTGATTGCCTGACATACGTAGGTTGATGGGAGTGGTGTTATGGGTGACCTGACCTATAGAN	0.077846154
Salmo_trutta	97583	18	5.432	CM003281.1	38294070	AATTCTACCGTGCAAATGTACAGTGCGTTTTATAAGAAAATAATGCTGCTCTAGAATGCCGTTCAAACCAATCAGAAAGGAGTTTTCGACAATGCCATGGTATAATTAAGTGATAATGCC	0.09
Salmo_trutta	97478	18	5.468	CM003281.1	37841561	CGGGGTTGCTACTGTCTGGGCCCTGTGCTCTTTGTGCTATTCAATGTATCATTGTTTTCATGATGGATTCATTGATTTTGTATTATTTTGTCATGTTTTGCATCACTTGATGTCGTCCAG	0.08
Salmo_trutta	95350	18	5.552	CM003281.1	26260071	AATTCAGAGCCATTCCGTGGTTAGCCACACTACAAACATCATTTTACCAGGTTACCATGAAGCAATTGAAATGAGAGTCCACCACAACATACCTGATAGTTTCCAGATTAGGAAAGGGTT	0.09
Salmo_trutta	94007	18	5.657	CM003281.1	19094464	AATTCCTCAGGCGGTGGAGCTGACTTCCTGTGGATCTGCCCCTGCTCCCAGAGGAAGGGCCAACGCTCCTGTACTCACCGTCAGGGGCATTGTGGGCCTTCCGACTGGTTTCATCCTGTC	0.45
Salmo_trutta	98995	18	5.713	CM003281.1	46478407	AATTCAATAATTTTGTACCACACTTTCTGAAAGTACAGTGATGAAATTTCCAATGACACTTGATTCCCCCATTCAGTGCACTATACTTTAGGCCAAAATAAAATGTGAAGATTCCGNNNN	0.18
Salmo_trutta	98148	18	5.788	CM003281.1	41692561	CGGAAGGCCTTTCTCAATGCAGCATTTGAATTGTAAGGGGAATCTGTAATGTGAGCTGTACCAGAATGTTGAGTGGTTTTCAGACATCAAAGTTATACTGTACATGTTAATGTAATGTCA	0.13
Salmo_trutta	98994	18	5.849	CM003281.1	46478292	CGGAATCTTCACATTTTATTTTGGCCTAAAGTATAGTGCACTGAATGGGGGAATCAAGTGTCATTGGAAATTTCATCACTGTACTTTCAGAAAGTGTGGTACAAAATTATTGAATTCNNN	0.18
Salmo_trutta	98661	18	6.015	CM003281.1	44484169	CGGGTCAAGTAAAAGCAGCTACTTATTTACATTGTGTACGCGATACTTGTTAGGAGTTGTAGACGCAAGTCACGTCGTGTGCGGGAGCTATTGTCCGACACAATGCGCACAGAATTANNN	0.16
Salmo_trutta	94039	18	6.041	CM003281.1	19242213	AATTCCATTCCAGGGCCCATAGGGTAAACAGTGAAGGTAGAGTATAGGTGTTACAGCCATGTGGAAGCACTGACCCTGTCACTGTAAGTGTTCTTAGCAAGTCTTGATATTAAAGATCTG	0.4
Salmo_trutta	98958	18	6.122	CM003281.1	46234409	NNNNNATATTCATTATATAAATAGGCCCTTTTAATTTTGTCTGGCTTGCCATTACAAATACAATTGAATATTATTTTGTTTATATGATTTTAAAAAACAGGTCACTGGGTGTAGGCAAAA	0.18
Salmo_trutta	93424	18	6.142	CM003281.1	15670457	CGGTCTAATGTCCACTGCTTGTGTGTCTTGGCCCAAGCAAGTCTCTTCTTATTATTGGTGTCCTTTAGTAGTGGTTTCTTTGCAGCAATTCAACAATGAAGGCCTGATTCACGCAGTCTC	0.8
Salmo_trutta	97109	18	6.241	CM003281.1	36105742	AATTCCAATACCACGGGAACCTGAGGAGAATTAGTTAGCAGGAATTGGATTGTCTCGCTGTGGTTCCCTGACGCACGTAGGTGGATGGGGGTGGTATTGTGGGTGACNNNNNNNNNNNNN	0.819186047
Salmo_trutta	97278	18	6.296	CM003281.1	36852308	CGGGTTAAGCGAGCGGGTGTTGAGAAGCGTTTCGGAGGACGCATGGCTTGACTNNNNNNNNNNNNNNNNNNNNNNNNNNNNNNNNNNNNNNNNNNNNNNNNNNNNNNNNNNNNNNNNNNN	0.829844961
Salmo_trutta	93348	18	6.4	CM003281.1	15237693	CGGTAGGTCATATCTATACACACACATTATGCATACACACACACTTTCGTTTCATCCCTCTCTCTCACACACACACACCCACATGTACACATATAGACACGAACACACATGCATACACAC	0.85
Salmo_trutta	96707	18	6.575	CM003281.1	34066653	CGGTGGAGAGTCAGCCAGCTCGGAGCTCCAAGCAGGTGTCAAAACCAGCACTCTGAGACGGGAGTCCAGGAGGACTAAAGGTAAACATTCTAGATACAAACACAGAACTACTTGGATGTA	0.928651685
Salmo_trutta	93089	18	6.756	CM003281.1	13817513	CGGTAGGGAAACATCTGAAAAATAGCGCACTTGGTAGTGTGTACTGGTGCTTGATCATCACCCACAACAGAGAACGGTTGATTGTCAAGGGCAATGAATTCNNNNNNNNNNNNNNNNNNN	1.01
Salmo_trutta	93087	18	6.82	CM003281.1	13813565	AATTCCTATGACGTTAAAAACTACAAAACATGATGATTTCTAAATTAACATGGTCTGTGTATTCTCAGTTCTATCCATCGGTATTTGCTACAGTCACCCTCGCTCACATCTCTTATCTGT	1.01
Salmo_trutta	98137	18	6.972	CM003281.1	41647445	CGGAAGAAGCCCAAACAGATATGNNNTCACCTCTCCATTACCTGACACTATAGAGCAGGCCTGGGAAACTCCAGTCCTCGGGGGCTGATTGGTGTCACACTTTTTCCCCAGTCCCAGCTN	0.986882129
Salmo_trutta	98378	18	7.079	CM003281.1	42950533	CGGTCTCAAATCCAGGCCATCAGCACCAATGACAAACGCTATAACCACTGTCGCAATAAAGGATATCTCTAGGACATGTACTTATTGGGTCAGTATAGTTAGACCCTGTCCAGTACTGAA	0.970608365
Salmo_trutta	98344	18	7.167	CM003281.1	42792193	AATTCAAAATGAATAAAATAAAGATGTCACCCATCTACACACAATACCCAATAATGACAGTGGAAACATGTTAAGACATTTTTGCTTATTTATTGAAAAATGTATTCAGAAATATCTAAT	0.957224335
Salmo_trutta	98487	18	7.255	CM003281.1	43443837	CGGCTCCGACGCTCGTCGGATGTGGCAGGGCTTGCAAACTATTACAGACTACAAAGAGAAGCACAGCCGCGAGCAGCCTAGTGACACGAGCCTACCAGGTGAACTAAATTACCTCTGTGC	0.943840304
Salmo_trutta	93214	18	7.346	CM003281.1	14571593	AATTCACATCTAATTCTTTAAAAANNGGACCTAGAACTTNNNNNNNNNNNNNNGGTTAGTGGTTTAAGCCAAGGGTTGGTCAATTGCCATCCTAGAGTCAATTGCATTCAAGTTCCACAG	0.93
Salmo_trutta	98254	18	7.417	CM003281.1	42441874	AATTCATCACTGGATTCAGGAAATCTCTCTAGATTCATCCTGAAATAGCGACATGGACTCAGGATTCTGAAAAACCTGTGTTTAACTCATGCCTAGAAGACACTGCGGTTGCTCTATCCA	0.935201465
Salmo_trutta	98376	18	7.578	CM003281.1	42950330	AATTCACCCTATTTCTTACAGCCTTACACCTATAAAGTTGTTTCAGATACACATAAGTGCCTAGGGAGGAGGGGTTAGGCTTTCTTCAGTACTGGACAGGGTCTAACTATACTGACCCAA	0.946996337
Salmo_trutta	93163	18	7.892	CM003281.1	14283011	AATTCGACCAAGACAAGACGACTCTCTCTCCCACTTGATATGACCTTACTTTCTTTCAATGTCTGTTCGACACACCTTCTCAATGCGAAGTAAGCGGGGAACTGAAGCTGACTGCGAGAG	0.97
Salmo_trutta	98440	18	7.946	CM003281.1	43279145	CGGAGGTTGAAGTCGCCACTTACGAGGAGCGGTGAGCCATAGTCAGGAAATTAGCATCTTAAGGTGTCAAGCTCATTGAGGAACTTTCTAAGGGCACCTGGTGGGCAACAATGTTAAGCT	0.997341772
Salmo_trutta	97976	18	8.045	CM003281.1	40707082	CGGTCAATAGTTCTAGAACACCTACTCATTCAAGGGTTTTTCTTTATTTTTTACTATTTTCTACGTTGTAGAATAATAGTGAAGATATCAAAACTTTGAAATAACACATATGGAATCATG	1.047468354
Salmo_trutta	93022	18	8.05	CM003281.1	13340188	AATTCCGTTTTTGTTGTTCATTCAGTTAAGCCTGTACTAGATTAAACTACAATTGAGTGTCAAGTAAAGTAAAATGAAAATAAATACAGAAAACCTCAACTTAATTAATTTAGCTAGTGT	1.05
Salmo_trutta	93023	18	8.063	CM003281.1	13340381	CGGTTTCTGATGCCCCCTAGAGGTGGGAAGTGGAAGTGTAATGTTTACCTGTGCGCCAAAGCACTTCATTCCGAACACTAGCTAAATTAATTAAGTTGAGGTTTTCTGTATTTATTTTCA	1.05
Salmo_trutta	93054	18	8.164	CM003281.1	13581357	CGGTTGTGACTGGCTGCGACAGAAACTGGACTGGAACCAGGATCTCTAGTGACACAGCTAGCAACTGCGATGCAGTGCCTTAGACCACTGCACCACTCGGGAGGCCCTTCCATTTTCAAA	1.03
Salmo_trutta	92983	18	8.376	CM003281.1	13122524	AATTCATTTCTCGTTTTTTTAAATTGTCCATAGATATATGAGGTGTTCTCATGAAGTCATGAATTGAAATTTTAGGTAATTACGTAATTTACTGGAAGTTATCATTGACTTGACTCCCTG	1.07
Salmo_trutta	92885	18	8.488	CM003281.1	12545794	CGGCATTACAGTAGGCTAAACTGCAGTGTTTCGTGAGCTAAACAGAAAAGCTGGCGTTAGCTAGTTACATATTCGGATACTGCATAAAGCTCAACCAAGCCAAGCTACTGTTACCTAGCT	1.13
Salmo_trutta	93012	18	8.619	CM003281.1	13280036	AATTCAAATAATACCCTCTATATCCCTCAAACGCAACTCTGGACCTGGAAGCCAGATCCACTGCTTTGTTTCATTGTTCCCCTCTAATCAGGGGCTGATTTAGACCTGAGACACCAGATA	1.06
Salmo_trutta	92950	18	8.637	CM003281.1	12965567	AATTCACGTCGCAGTGCTGTTTCCTCACGTCAGCCCAAAGCGAAAGTAATATGAAGATTGGGACAAGTGATGTTTCATGATAATCCAAAACTGTTTTAACGTGAGCATTTTTGTCTAATA	1.09
Salmo_trutta	92985	18	8.714	CM003281.1	13127411	AATTCTAAATAACTCATGACAGTGTCAACCGCAAAGCACCCCCCACACCATCACACCTCCTCCTCCATGCTTCATGGTGGGAACCACGCATGCAGAGATCATCCGTTCACCTTCTCTGCG	1.07
Salmo_trutta	345959	18	8.774	CM003301.1	34090119	CGGTTTTGACCTTTTCTGCCCGCCCTGGCCCTGAGCCTGCCTGACGTCCTGTACTGTTGCCCCACTACTCTGGATTATTGACCCCTGCCTGCTGTGACCTGTCGTTTGCCTGCCCCTGTT	1.086071429
Salmo_trutta	92922	18	8.826	CM003281.1	12819257	AATTCACAATGATGGGCCTCATTTGTCAAATGGCAAAACACTTAAAAAGACACTTCAAACCTTGATACACTTACTACATACATGCACGAACGTATTGAAGTGGACTCGCTGGAAACACTG	1.1
Salmo_trutta	92984	18	8.913	CM003281.1	13122743	CGGGTATTATGCACCAGGATTGTCTATGTTTACATTTATCGTTGACTTGACTTCCTGAATGTGTTCAGCACATATGTCGTGATCAACTTATCAACACATTCAGGGAGTCAAGTCAATGAT	1.07
Salmo_trutta	93013	18	9.021	CM003281.1	13280199	CGGAGCCTGATGGTTTTCTGTTCTACCTGATAATTAATTGCACATATCTGGTGTCTCAGGTCTAAATCAGCCCCTGATTAGAGGGGAACAATGAAACAAAGCAGTGGATCTGGCTTCCAG	1.06
Salmo_trutta	92925	18	9.117	CM003281.1	12845142	AATTCCAAACTGCTTTTGGAAGCAACTTTAGCACATGNNNNNTTTGTTGGGCGCTTCATGAAATGGGTTTCCATGGCCGAGCAGCCTCACACAAGCCTAAGATTACAACGCGCAATGCCA	1.1
Salmo_trutta	92886	18	9.176	CM003281.1	12546019	AATTCAATTTACGAAAAATAATGCGCAAAACTTCAATGTCATTTTATTCAGATATTGAACTACAGTTAACTTTACCTAAACTTTGATATGGTTTACTTTGTTAACTAGCTAGGTAACAGT	1.13
Salmo_trutta	98561	18	9.241	CM003281.1	43767573	CGGTTCCTGTATACACTGTAACAAGTACATAGAAGATTTGTAAAATGCTGAAAAGTGGCCAAACTAAGTTCATATTTTTCAGGCAATGGGCACAGCCATCTTCTACTTTGTTTATTTGCT	1.087377049
Salmo_trutta	93031	18	9.298	CM003281.1	13369155	CGGAGGAAATCTGTCCTTTTGTCTGAGTACAAATTAGAGATTTTTGGTTTCAACCGCCATGTCTTTGTGAGACAGAGTAGGTGAACTTCATGATCTCTGTATGTGTGGTTCCCACCGTGA	1.05
Salmo_trutta	92819	18	9.474	CM003281.1	12061561	AATTCTAAATAAATCAGCAACTGTGTCACCAGCAAAGAACCCCCACACTATCACACCTCCTCATCCATGGTTCACGGTTGGAACCACATATGCAGAGATCATCTGTTTACCCACTCCGCG	1.18
Salmo_trutta	92875	18	9.55	CM003281.1	12441838	AATTCAGGCTGTAACACAACAAAATGTTGTTGAAATTTCATTGAAATAACGTGATTCAACCAATCTGTGCCTAGTTGTAACTCCATCCCAGGGTTAGGTTTTCAGAAGACCGAGGTGGGT	1.14
Salmo_trutta	92744	18	9.622	CM003281.1	11613405	CGGAATAGGGATTTTTCCATTTCAAGCCATTTCCTGAATTGAATGGCAATGACATTGTCCCCAAACCGTAGATAGATCACATTCAGACGTAATGCATGAGAGAATTNNNNNNNNNNNNNN	1.24
Salmo_trutta	92710	18	9.658	CM003281.1	11459690	AATTCAATAGACTAGTGCAGAATACATATTAGGAACTTCCTCATGTAAAATTAATTCCACAGTCTAGTAGTGTGTCAGGTTACTCCNNNNNNNNNNNNNNNNNNNNNNNNNNNNNNNNNN	1.26
Salmo_trutta	92742	18	9.694	CM003281.1	11613300	AATTCTCTCATGCATTACGTCTGAATGTGATCTATCTACGGTTTGGGGACAATGTCATTGCCATTCAATTCAGGAAATGGCTTGAAATGGAAAAATCCCTATTCCGGNNNNNNNNNNNNN	1.24
Salmo_trutta	92735	18	9.707	CM003281.1	11566598	CGGGATTGTAACATACTCTGTTTCACGGGTGACACGGCTAGCTGGGGCATACTGTTGGAGTCCGTACAGCCAACGGGATTTTCAGTGCATTGCGCCAACAGGAACAAACATCTCTCTGGT	1.24
Salmo_trutta	281172	18	9.949	CM003295.1	26795001	AATTCAAGGCACACTTTACCAGCATGGCTACCACATCATTCTGCAGCGATACGCCATCCCATCTGGTTTGTGCTTAGTAGGGCTGTCATTTGTTTTTCAACAGGACAATGACCCAACACA	1.31
Salmo_trutta	92695	18	10.11	CM003281.1	11402592	CGGATTGTTGCATGTTGCAAAATTAATATAACAATGAGTCAATGGTTTACCGTGTATTATGGTTGGATCTTGAAATTATCCTATAAACATCATAAAACTAACAGTCTATCAATTTATATT	1.26
Salmo_trutta	98662	18	10.175	CM003281.1	44484352	AATTCGGTTGACTATGTACAGCTAGCTAACTACAGCACCTTGGTTGGCCTAACGCTAGCTATCTGGCTAATTCTGTGCGCATTGTGTCGGACAATAGCTCCCGCACACGACGTGACTTGC	0.16
Salmo_trutta	92681	18	10.192	CM003281.1	11327028	CGGTTGGTCAGCAAGTTGTCAGTGTCCACAAACTGATTGAAGAANGAATCATCTCAGTTGAAATTATGGGTTTCTGCGAACTGGCTCAAGTAAAGTGAGGGGAATTCNNNNNNNNNNNNN	1.27
Salmo_trutta	98640	18	10.254	CM003281.1	44331329	CGGATTTTGATGCCAACACAGTCGCTACAGTCCCATTTTTAGTTTTCATTGCTGCAGTTGTACAAATATGTATGGAACGGGGNTTAGCTACCGTTAACTACATAAAGTAAACGCATGCTT	0.15
Salmo_trutta	98770	18	10.425	CM003281.1	45109378	NNNCCTACCTGGTTAAATAAAGGTGAAATAAAACAAATACTTATTAGTATTATAAGTCAAGTGATAAGTCAGTGTGTATTTAAAATAAATCAAATCAGTAACAAGGCAGTTAAAAACNNN	0.16
Salmo_trutta	92782	18	10.439	CM003281.1	11850055	CGGGAGATCAGGCAAGAGGTTGATGACAGGAAATCTGATAGGCAAAAGTACAGGCAGGGGATAGGCAAAAAGGCATCGTTAGTGAGGATGACCCAAAAACTACAATACACAGGAGGACTN	1.21
Salmo_trutta	92874	18	10.67	CM003281.1	12441621	CGGAGGAACCATGACATATGCTTGTCACTGGCAGGGACTGGGGAGTTTGTTAGGATCAACATACATATGAATAGAGGAAAGCCCAAGTAAATAGGAAAACCCACCTCGGTCTTCTGAAAA	1.14
Salmo_trutta	92714	18	10.842	CM003281.1	11489382	AATTCTAACATGGGTGGATGTGGTAAATAGAGGTGACTTTGGATGGCTGCGGTTAAATTCAGAGGACAACTCCCTCTCCCAGCAGAGAGAAGGTTCCAGGAACATGTAAAGGCAAGTTGT	1.25
Salmo_trutta	98564	18	10.94	CM003281.1	43808981	AATTCAAGTCTGTGCATATTGGCAGTAGTCTCTCTGTGCTAGTGATGGCTATTTAACAGTCTGATGGCCTTGAGATAGAAGCTGTTTTTCAGTCTCTCGGTCCCAGCTTTGATGCACCTG	0.15
Salmo_trutta	92634	18	11.261	CM003281.1	10861794	AATTCACAGTAAACACATATCTGATCAATCAGAAATAACCTTTAAATTACCTCACTGATACTTCAGCCTCAGCCAAGTCACAGTACCATGTTCTGAATTTGAGTTAAGGTTAAGGTTAAG	1.32
Salmo_trutta	92612	18	11.316	CM003281.1	10687051	AATTCTGCACCGTGACCTTTTTGGAAATGTAGTCTACATTTATCGAACGTGTGCACAAAACGTATTCCAAACATCCGACTGAAAACACATTACCAACCTAATTTAGAAAATATAAAATCT	1.34
Salmo_trutta	92613	18	11.425	CM003281.1	10688016	AATTCTAGCTAGCCAGCTAACGTTAACTAGACTAGGGGTTTGGGTTAAGTTTAGGAGTTAGGTTAAAGGGTTAAGGTTAGGGGAAGGCTTAGTTAACATGCTAAGTAGTTGAATGTAGCT	1.34
Salmo_trutta	92614	18	11.473	CM003281.1	10688297	CGGGACACTGAAATTAGTATGATATGTTACATGAATACAGATGGTTACTTAGAGCAAAAACTAAAAGTAGGGTGGATGTATAACGCGAATGTCTAGCAACCCAAAGGTTGTGAGTTCGAC	1.34
Salmo_trutta	92611	18	11.512	CM003281.1	10686786	CGGATCATTGGTCCATTACAGGGAACGACGCGGGTAACTGTATTGCTCATTACTTTAGTTCCACCGTCGCCCGTTTTCGATAGTGGAGCATTGGTTTTAAGTGTGTCGTTGATGCGGACT	1.34
Salmo_trutta	92663	18	11.731	CM003281.1	11037134	AATTCTAAATAAATCACTGACATTGTTACCAGCAAAACACCCCCACACCGTCACACCTCCTCCATTCTTCACGGAAACCACACATGCGGAGATCATATGTTCACCTACTCTGCGTCTCNN	1.3
Salmo_trutta	102761	18	14.931	CM003281.1	6636289	AATTCAGGCCTCGAAACACCCAGTTTATAATGGCAGCTAGAAAAACTTTCTAATTCTCTCTGACATTCCTTTGCTGACATTTAAAACTTTTTTTATTTAACAACGGAAGTAAGTTAAGAA	1.78
Salmo_trutta	105242	18	15.505	CM003281.1	8552951	CGGGGCCCCCAGGGTGTCCAGGAGATCAGGGCCACCGAGGCAACGAAGGACCCCAGGGTTCTCGTGGGAGGCCAGGGTTTGGTGGTGTTTGTGTCAACGGGCTGAAAGGAGATGCTGGTC	1.58
Salmo_trutta	105369	18	16.04	CM003281.1	8667822	CGGGTTGGGACAAAGATCCTATGGTTACCGAGATTACAGACACAGTCTGTGGCCTACGTTCGACCGTAGCGGAGAAGGGTAGGTTATCTTAGAATTCNNNNNNNNNNNNNNNNNNNNNNN	1.56
Salmo_trutta	105368	18	16.101	CM003281.1	8667727	AATTCTAAGATAACCTACCCTTCTCCGCTACGGTCGAACGTAGGCCACAGACTGTGTCTGTAATCTCGGTAACCATAGGATCTTTGTCCCAACCCGGNNNNNNNNNNNNNNNNNNNNNNN	1.56
Salmo_trutta	105122	18	16.309	CM003281.1	8452061	AATTCTCTTGCTCCATAGAAAGGCAGAAGCTTCTTAGTAAATCATCCAGCTCTACGTAGTAGATGGTGCTAAAACCTGCCTCCCTGTAAGCTAGCTAGTTAAAAGTAGGCCTTGACTTTN	1.59
Salmo_trutta	105463	18	16.691	CM003281.1	8733800	CGGTGGAGCGTACAGGTACCCCCAACTCTCCTGATGCCCACCTACAGTGCCTTCAGAAAGTATTCACACCCCTTGACCTTTTCCACATTTTGTTGTTAGCCTGAATTNNNNNNNNNNNNN	1.56
Salmo_trutta	116083	18	18.21	CM003282.1	65452893	NNNNNNNNNNNNNNACGGCGCTGAAATAACTTCATTTGACTCTATGTAAAATGGATACCACATATCCTGAGGCTGCATTTATTGTAGCTGGGGATTTTAACAAGGCTAATCTGAAAAGAA	1.613801653
Salmo_trutta	104804	18	18.385	CM003281.1	8192553	CGGCGCCACACGTCCGTTAGACCCGATGACGTGTTCTGCGCATGCGCTACGCTAGCTAAATCGCATACAAGCGTGATGGGTGATTTCTATCGAAGAAGCAGTTTCGGCATATCTTCATGC	1.62
Salmo_trutta	93117	18	20.495	CM003281.1	1405637	CGGATTTTCAAGACAAATGTAAAATCTGTTATTCTCTATGGCTGCGAAACATGGAAAACCAAACATTCCCTAATCAATAAACTACAAGTTTCATCAACAACTCCCTGCGTTACATTCTGA	1.685274555
Salmo_trutta	103302	18	22.264	CM003281.1	7047005	AATTCTTGCACCCAACAAAATGTTGAATATTTGGGGCATACAATCATCGAATCTGCAGATTTTGTTGTGAGGATAGAGAATCAATAAACAATTACTTTTGGAATTGCCTTCAGGTAGCCT	1.74
Salmo_trutta	101203	18	22.382	CM003281.1	5805510	CGGAATCGAACCGTACTCAAAGCACCAATCGCTCAGCACCAAGTATTTTAGCTGGGTAGATGGATAATACAATGTGAGAATTAACTGTATAGAGCGCTGAATGTGTTATTTTGTTTTACT	1.87
Salmo_trutta	103457	18	23.292	CM003281.1	7160529	AATTCCACATCAACCCCTAGCTCCTACTACCTGGGCTCTCCTTAGAGATCTCAATTATTGATTGCAATATTTTCCTATGTCAGTTTATTTCCTGTGAAATGTATATGAACCTGTCATTAG	1.73
Salmo_trutta	101965	18	24.468	CM003281.1	6190450	AATTCATATTTTATTTGACCATATCCAACAACTATATTAATCCAGAACTGGAGGAAACCCTAGCAGTCAGGGGGCATATGGNNNNNNNNNNNNNNNNNNNNNNNNNNNNNNNNNNNNNNN	1.83
Salmo_trutta	98599	18	25.58	CM003281.1	4404305	CGGAGGAAAAAATGTGGAGCGTGCTTTTCAGGTCACGCGCCTCTATCAAACAGTACACTTCACTCTACCCTCGTTCTGAACAGGGCAACTTCTTCATTACACAAAAGAAAAACATCAACC	2.02
Salmo_trutta	354869	19	0	CM003302.1	43904876	CGGTGAAAATCTGTCCTTGTNTCTGATGAGTCCATATTTGAGATTTTTGGTTCCAACCGCCGTGTCTTTGTGAGACACAGAGTAGGTGGGCGGATGATCTCCGTATGTGTGGTTCCCACC	2.03
Salmo_trutta	354967	19	1.506	CM003302.1	44779376	NNNNNNNNNNNNNNNNNNNNNNNNNNCAAATGCCTCGCTTGTGCGGAGCTCCAATGATAACGTCTCTTTTACAGTACGGTGTTCTTTCATCGACTCGTTTCTGTGTATAAATCACACTCT	2.041323308
Salmo_trutta	354900	19	3.99	CM003302.1	44169783	CGGGTCATCCTGAAGACAAATACACACACAGGTCAAAACCACACACACACACACACACACACACANNNNNNNNNNNNNNNNNNNNNNNNNNNNNNNNNNNNNNNNNNNNNNNNNNNNNNN	2.06
Salmo_trutta	354845	19	5.478	CM003302.1	43665772	CGGGACCCTATGGACCCTGTTCAAAAGTAGTGCACTATATAGGGAATAGGGGAGACATATTATATTATAGGCTCCAGACCCTGGATGTAAGTGGTAGGGCCATGAATTCNNNNNNNNNNN	2.01
Salmo_trutta	354786	19	5.92	CM003302.1	43259543	AATTCCATCATGGCTATTTTAATGAGGGTGACAACTTTACCCTCCACCTTGTCTATGCTTATAGTGCATATTTAAACTGAAAGTTACCTTGACTTAGCATAATCAAGGAGCTTGAAACTA	1.96
Salmo_trutta	354788	19	6.185	CM003302.1	43259781	CGGACAACAACAAAACAGAATGGCATTATCAGTAGGTCACGACGATGATGTCAACATATTGTATGGCTTATTGGCTAAAAAGTTGGTTGCTGTAGCAACTAGAAGAGAACAAAGACGTCN	1.96
Salmo_trutta	354441	19	6.456	CM003302.1	40744289	CGGTATTTTATTGGCAAGTAATGATTTATATCGACATTTTATTGTAAAAAGTTGAATTGCATGAGAACAGACATAAAACAGTTTGTGGAACTGACCTTTTACAATCCTCATGCAGGTTGC	1.66
Salmo_trutta	354443	19	6.748	CM003302.1	40744518	AATTCCAACTTGCACGGGCCTTATATGTGCCGATCGGAACCAAAGTTTACCTTTCCGTCGTTTCTAAACGAGACGAATTGAATGAAGGACACCTGTATAAACCAAATATGGCAACCTGCA	1.66
Salmo_trutta	353887	19	10.068	CM003302.1	37469298	AATTCCGAGAGTGTGCAAAGCTGTCATCAAGACAAAGGGTGGCTACTTTTAAAAAAAATACATGATTCCATATGTGTTATTTCATAGCTTTGATGTCTTCACTATTATTCTACAATGTAG	1.22
Salmo_trutta	3234	19	11.009	AGKD04011973.1	40688	CGGTAGGGCAACATCTGAAAAATAGCGCCTACTTGGTATTGTGTGCCAGGGCTCGAGGTGCTCAACCAGATGGCGAAAGCCAACATCATCTACGACAGAGAATGGTTGATGGTCAAGGGC	NA
Salmo_trutta	353915	19	11.563	CM003302.1	37587644	AATTCCTTTCACAGAAAACACTTCCNNNNNNNNNNCCAGAGTAGGAGTGCTGATCTAGGATCAGTTCCCTGCTGTCTTATTCAGAGGGGAGGAGACAGGATAAAGAAGGATTTTTAAGCC	1.25
Salmo_trutta	354677	19	11.827	CM003302.1	42528905	CGGTGTTTGTAGGATATATTGGAACAGTCTGCAGACCCTCGACTTCTTCTCGGGCCTAACAACACACGTGCCAATATATCCTCCAAACACCAGCTTCTCTGGCATTATCACTTGAATAAC	1.86
Salmo_trutta	354134	19	12.693	CM003302.1	38669875	CGGGTTTCTTCATGCATCACGCCGAAAGAAACGTACATCTCTCTGGTAAGAAGAAGGGCGGGGGTGTATGCATCATGATTAACAACTCATTGTGTAACTAAAACAATATACAGGAACTCA	1.43
Salmo_trutta	354021	19	12.799	CM003302.1	38132666	AATTCTAAATTAATGACNNGTGTATTTTCTCACCCATCTACACACAGTCAACCAGGTACTGGAAACGGTGACTCGGCCATCTTCAGCGACTCGGGTCGCCTCAGGTTCTCATCGTGGCCA	1.37
Salmo_trutta	354022	19	12.806	CM003302.1	38132798	CGGAAGTCCCCAATGGCCACGATGAGAACCTGAGGCGACCCGAGTCGCTGAAGATGGCCGAGTCACCGTTTCCAGTACCTGGTTGACTGTGTGTAGATGGGTGAGAAAATACACATGTCA	1.37
Salmo_trutta	354071	19	13.138	CM003302.1	38392173	AATTCAGTCATTTTGAATTTGTATCAAGAAATGTAATTTAAATTCAGTGTTTTTTCCTGTGACTTGCTGCAGGGCCGAGCGCAGGAGACAGATAGCAACCAGGAGGCTTTTGTCCATGAA	1.38
Salmo_trutta	354013	19	13.386	CM003302.1	38095899	AATTCCTGGTTGGAGGTTTCCCAAATTTCCTGCTTATTGAAATCCTGGTTGGAAAATTACCTGGAATCAGTACGGAATAAGTAGGACATTCGGGAATCTTCTAACCGGNNNNNNNNNNNN	1.36
Salmo_trutta	354077	19	14.258	CM003302.1	38419784	AATTCTAAATAAATCACTGACAGAGTCACCAGCAAAGCACCCCCACACCATCACACCTCCTCCTCCAAATTTGGATTAATCAAAGCAAAGGACAGATNNNNNNNNNNNNNNNNNNNNNNN	1.38
Salmo_trutta	354095	19	14.625	CM003302.1	38490442	CGGATCATTATCATCCATGACAGTATCTGTTTCCTCATACATGCCATTGTACCATATTTTAACATAGCCATCAGTCTTTGTGAAGGTATCTGCTCTCAAACCTGCAGCTCTGTGGACCAT	1.39
Salmo_trutta	354078	19	14.686	CM003302.1	38419888	CGGTGGAAATCTGTCCTTTGCTTTGATTAATCCAAATTTGGAGGAGGAGGTGTGATGGTGTGGGGGTGCTTTGCTGGTGACTCTGTCAGTGATTTATNNNNNNNNNNNNNNNNNNNNNNN	1.38
Salmo_trutta	354065	19	14.839	CM003302.1	38369772	AATTCTTAGTGACTTTAGCTGATGATCTCAGAACAAAACGTATAAGATCTCCTAAGCCNNNNNNNNNNNNNNNNNNNNNTCAGCGTTGATCGAAAAACGCCATTCGTTTTCCTCATAGGC	1.38
Salmo_trutta	20415	19	14.883	AGKD04032774.1	2910	AATTCTTCATAAACAGAAAAAAATGGACTCATTGATGCGNNNNNNNNTAATTCTCTTCATCTTCTAGAGACGGGTTGAGATGGACATGAGGATGGACTGTCTGCTATCTAATGAAATCAA	NA
Salmo_trutta	354263	19	16.963	CM003302.1	39500751	AATTCTAAATGAATCATTGACAGTGTCACAAGCAAAGCACCCCCACACCATCACAATTCTTCACAGTGGGAACTACACATGCTGAGATCATCCGTTCACCTACTCTGCGTCTCACAAAGA	1.52
Salmo_trutta	354345	19	17.152	CM003302.1	39933193	CGGGCTGAACACATGCTGGGCCTGGGGGGAGACGGGGAAACTCACTGCCTGCACGTGTGTGTGTGTGTGTGTGTGTGTGTGTGNNNGTGTGTGTGTGTGTGTGTTGTCCTATTCCAAAGA	1.57
Salmo_trutta	354259	19	17.639	CM003302.1	39468321	CGGTTAGTCTTCGTCTACATTGATGACATCCTCATCTTCTCCCAGTCCCCCCAAGAACACATGCTCCACGTCCGAGAAGTTCTCCAGCTCCTTCTGGAGAACCAGTTGTTCATTTAAGGC	1.52
Salmo_trutta	351948	19	17.959	CM003302.1	25907006	CGGGCCCCCTGACATCACCCTTTTCACAGCTGTCTTGCTCAACTGCCTTACAGGAATGTACAAAATGTAACGTATTTAAAGAATTGTTGTATAATCAGTATTCTCTCTCATACATGTACA	0.64
Salmo_trutta	353829	19	18.274	CM003302.1	37098777	CGGGGCTTTTGGGATGGCCAATTAAAATACATATTTACAATTCAAGTCCCGTATGACATAAATCTTTCCATTGCTTATTTAATAATGTATTACAGACTATTCAGGAAAATCCTGTCCATT	1.14
Salmo_trutta	3271	19	19.171	AGKD04012024.1	35201	AATTCTGCAAAAATATCCTCTGTGTACAACGTAAAACACTAAATAATGCATGCAGAGCAGAATTAGGCCGACACCTGCCAATTATCAAAATCCAGAAAACAGTCGTTAAATTCTACAACN	NA
Salmo_trutta	675	19	19.319	AGKD04010431.1	7573	CGGTGCAGGGTTCACGACCCCAGTCTGAGTGTCACAGTGAAAGGTCTTGGGAGGGCAGACAGTGATCCTGCTCTGTCTACTGAGTGACCTGGCCTTCTCGCCCACAGAACAAGGCCGTTT	NA
Salmo_trutta	670	19	19.628	AGKD04010431.1	6325	CGGTCAACTGTTTCACAGCAGCCAAACAAGAGTTAATGGTGTGACATTGTAAGCAGCGCCTCCCTCCACTCCCTCCCCTCACATAGCCAACCCTGGACTAATATAGGGGGACTCTCATAC	NA
Salmo_trutta	671	19	19.704	AGKD04010431.1	6538	AATTCAATTAAAATGTGCGAAATGTAATAGCACTGTCTTGCACAGTAACTTGTATCATTTGATAAAGCGCACTGGGCCTCATACGGTGTACTGTGTATGAGAGTCCCCCTATATTAGTCC	NA
Salmo_trutta	355050	19	19.92	CM003302.1	45470529	CGGATCCCAGCAATTATATAATATATAATATGCCGTCGACTTTCTCTGTAATGTTGTATCATCAGAATTTAGAAATGACTTCTGGTTTTGGTAGTATGGTGAAAACGATTTCCCTCAAGG	0.946816766
Salmo_trutta	355087	19	20.078	CM003302.1	45663700	CGGATCTGGACCGCGGTCCGCCAGTTGAGTAAGTGGGCGTGATGTCGTCATTCCTCATTGACTTGAATATGGAGCCATTCTATTTCTATGGTTTTACTGGCCTCTAGTGGCGGAAGAGAA	0.928273054
Salmo_trutta	353614	19	20.241	CM003302.1	356759	AATTCACATGGACCTCACGATACGTATTGCGATTCGAAACTGTGATTTGAGGTTCCAAACATATAGCTCACCATATGTCTGAGCAGAGAGACAAGAGTGAGCCATGAGAAAACAAGTTGA	0.909142515
Salmo_trutta	354311	19	20.584	CM003302.1	39821098	CGGCCTCAACCCAATTGAAATGGTGTGGGATGAGTTGGACCGCAGAGTGAAAGAAAAGCAGCCAACAAGTGCTCAGCACATGTGGGAACTCTTTCAAGACTGTTGGAAAAGCATTCCTTA	0.868886228
Salmo_trutta	355271	19	20.877	CM003302.1	47275987	NNNNNNNNNNNNNNNNNNNNNNNNNNGGTTAAAAAACGGTAGTTATTAAGGAATTTGGCAATTATATATGTGGGGTGTTAGGTGACTCAANNNTGGATGCTCTGGGAGAATTNNNNNNNN	0.834498204
Salmo_trutta	356317	19	21.199	CM003302.1	9772553	AATTCATGTCATTACGTTGCTGTAACANTTTTGTTACAAATACATTTGTGGCCACTAATAAACAGTGTTTATAGCAGGTATCACAAAGTTAAAATGATACAGAGACAAGGCATATGTTTT	0.796706587
Salmo_trutta	356121	19	21.599	CM003302.1	8692874	AATTCCTGTATGTCTCCAAGCTACGCATCAGGTCTTTCTCAAAGAAAGTGTCAATCTGTATTGCAAACAGACCACATGTTTACATGACATCTACTAGCCCCACTACACTTTATTTAGTCA	0.749760479
Salmo_trutta	356298	19	21.863	CM003302.1	9695736	AATTCTTTATAAATCACAGACAGTGTCACGAGCAAAGCACACCCACACCATCTCACCTTCTATTCCATTCTACATTGTGGGAACCACACATGCGGAGATCATCTGTTCACCTATTCTGCG	0.718776048
Salmo_trutta	351958	19	22.449	CM003302.1	25969689	AATTCTGTCACTTGTTGCACGCAGCTACGACATCAAGTACTGCAAATCAGAACTGCACTGCAACACAGATGGACTTTCCAGGTTACCACTACCTGTGGTCAAACCAGAGTCACACTAAGT	0.65
Salmo_trutta	355668	19	22.472	CM003302.1	5964805	CGGGTCCAACGTTTTGTATGTGGCAGGGCTTGCAGACGATAACAGATTGCAAATGGAAACCCAGCTATGAGTTGCCCAGAGATGCAGAACTCCCAAACAAGCTCTCCCACCTGGACAACA	0.646559829
Salmo_trutta	351863	19	22.917	CM003302.1	25413714	CGGTATTTAAACAGGGTAAAGTGAGTGTTATGTATTGGATTCATGAGTTACTCAGTGATCACTATGCTGATGTACTTGTGGGATTCTTAATTGTAGAATTCNNNNNNNNNNNNNNNNNNN	0.58
Salmo_trutta	356079	19	23.066	CM003302.1	8290552	AATTCATTAGCTTCTGGAATGGCTTTGCAGGTGTGGCACAATACCAAATGTAATTAATGAGCGTAATAGTGGCATAAATTGCTTCCGGNNNNNNNNNNNNNNNNNNNNNNNNNNNNNNNN	0.587061611
Salmo_trutta	351580	19	23.067	CM003302.1	23614110	CGGTACCCCCCTGTATATAGTCTCGCTATTGTTATTTTACTGCTGCTCTTTAATTACTTGTTACCTTTATTTCTTATTCTTATCCGTATTTTTTTAAACTGCATTGTTGGTTGGGGGCTC	0.587109005
Salmo_trutta	356080	19	23.083	CM003302.1	8290638	CGGAAGCAATTTATGCCACTATTACGCTCATTAATTACATTTGGTATTGTGCCACACCTGCAAAGCCATTCCAGAAGCTAATGAATTNNNNNNNNNNNNNNNNNNNNNNNNNNNNNNNNN	0.587867299
Salmo_trutta	351707	19	23.128	CM003302.1	24505946	NNNNNNNNNNNNNNNNNNNNNNNNNTTAGTGGACCCCGGCCACATCCCCATAGCCTTTTGGGAAGGGTGTGAGCCCAGCGTCCGTCTAGACGTGCGACATCATTAACCCGCTGTGACCTC	0.59
Salmo_trutta	351682	19	23.312	CM003302.1	24399530	CGGACTAGTTATTGTAGTTAATAGCCACGTTTTCTGTGCTGATCTATGTAGAATATTGTCCTGTTGGAAACGACAACTCCCTACCACATCACGCAGTTCGGTTTGATCTGATTTATTTCN	0.61
Salmo_trutta	351650	19	23.431	CM003302.1	24014296	CGGGACTCTTTCCGTAGGTTCTCTCTGCGCAGCCAGCAGCGCCTGTCCCTACGCAGGCGTCCTGGGACCAGCACCCCCAACACCCCCACTGCTGTAAGACACACACACAATTTGACACTT	0.67
Salmo_trutta	351705	19	23.515	CM003302.1	24505815	AATTCTCTCTTACATCCCCTGCAGCCCTACGCTACGGCCCCTCCTCCCTCCACGGGTGACTCCGCTGGGACCCAGGGCTCCTCTGGACAGGCCATTAGAGCCACTACCCCTTTCTGCCAC	0.59
Salmo_trutta	351454	19	23.793	CM003302.1	23004012	CGGCGACCTGCCAATCCAACACACCTGTTTCCCATCATGGCCGTGACATTCCAGGCATTGCCCAGCATTCCACTAAAAGGTCTATCAGAGAGAGCGTGCCCAAATAGATTCAGTTGCCAT	0.67
Salmo_trutta	351453	19	23.795	CM003302.1	23003867	AATTCGTCTCTCTATTGTTTATTTCTATGGCAACTGAATCTATTTGGGCACGCTCTCTCTGATAGACCTTTTAGTGGAATGCTGGGCAATGCCTGGAATGTCACGGCCATGATGGGAAAC	0.67
Salmo_trutta	351314	19	24.047	CM003302.1	22231957	CGGTGGAAATCTGTCTGGTCTGATGAGTCCAAATTTGAGAGTTTTGGATCCAACCACCGTGTCTTTGTTAGATGCAGAGTAGGTGAACGGATGATCTCTGTACGTGTGGTTCCCACGTGA	0.67
Salmo_trutta	351076	19	24.248	CM003302.1	20716742	CGGTGAGAGAAAGGCAGGTTGAGGTTCCAAGGATCAGAGTAGTACAGAATGTGTTGTATGCTGTGGCAGTGAAGGGAGTAGTAGAGGAAGATGGGTCAAGGGCGAGGAATCCTGAGAGGC	0.7
Salmo_trutta	351313	19	24.27	CM003302.1	22231787	AATTCACTGACAGTGTCACCAGCAAAGCACCTCCACACCATCTTCAATGCTTCACGTGGGAACCACACGTACAGAGATCATCCGTTCACCTACTCTGCATCTAACAAAGACACGGTGGTT	0.67
Salmo_trutta	351298	19	24.565	CM003302.1	22173015	CGGTGTAAATCTGTCCTTTGGTCTGATGAGTCCAAATTTGAGATTTTTGGTTCCAACCGCTGTGTCTTTGTGAGACGCAGAGTAGGTGGATGGATGATATCCGCATGTGTGGTTCCCACC	0.67
Salmo_trutta	350326	19	25.026	CM003302.1	16194953	AATTCTTCCTCGTCTGCAGTATAGCGGCGCTGGGTTGTTATTGAACACTGTAGATTAAACTCATTTTGACAGAGAGAACGCAAACACCATTACGCCACTCTGGGTGTGTTAGGATGAGCC	0.73
Salmo_trutta	351959	19	25.339	CM003302.1	25969912	CGGACTGAACTGACAGCTCAGTACTGACAAGTCGTTTCTGGTGTTTCTCCGCGATTGTGTCGGTGACTGGTGCGTTTTCCACTTATCTGAAGTAGAAGATGTCCACTTAGTGTGACTCTG	0.65
Salmo_trutta	350756	19	25.538	CM003302.1	18945415	AATTCAAATTTCATCACAAACAACTTTCCCAACTACTTTTTAGGTACTTTGCAAGTACTTAGCAAGTTAGCTAACCCTAACCTTAACCCTTTTAGCTAACCCTTCACTTTTATTTTTTTT	0.71
Salmo_trutta	354371	19	26.487	CM003302.1	40154306	CGGTGGAAATCTGTCCTTTGGTCTGATGAGTTCAAATTTGAGATTTTTGGTTCTAACCGCCGTGTCTTTGTGAGAAGTAGTGTGGGTGAACAGATGATCTCTGCATATGTGGTTCCCACC	0.726236099
Salmo_trutta	350504	19	26.707	CM003302.1	17222719	NNNNNTAGCTAGGTGGCTAACATTAGCTGGCTAAGGGTTAGGGTTAAGATTAGGAATTAGGTTAAAGGGTTAGGGGAAGGGTTAGCTAACATGGTCACTTTAATAATGGAACACTAGTCA	0.73
Salmo_trutta	350587	19	26.879	CM003302.1	17801076	AATTCCCTCCGACACTCCTCCACGAACTTCACTCCTTTCCCGTGCATGTTGGGGTATCAGCCGGCCCTGGCACCTTGGCATCCGAGCCAGAAGGAAGCTCCTGCGGTGGACGAGTGGTTT	0.72
[truncated: 1,978 more rows]
